# Supplementary material for: TET exhibits enzymatic-independent and-dependent functions during Drosophila flight muscle development and aging
Source: Skelet Muscle. 2025 Oct 27;15:30. doi: 10.1186/s13395-025-00399-x (PMC12560471; doi:10.1186/s13395-025-00399-x)
Supplement: Supplementary file 3 — Supplementary Material 3: Supplemental Table 1. Differential expression analysis of Tetnullversus control dissected IFM in 96 h APF pupae. [file 13395_2025_399_MOESM3_ESM.xlsx]

## Sheet: Feuil1
Fbgn	Symbol	baseMean	log2FoldChange	FC	lfcSE	stat	pvalue	padj
FBgn0000003	7SLRNA:CR32864	9256.86	0.9179	1.88936	0.396575	2.31457	0.0206366	0.107093
FBgn0000008	a	304.716	-0.879832	0.543431	0.360358	-2.44155	0.0146245	0.082303
FBgn0000014	abd-A	77.4821	1.61825	3.07003	0.888573	1.82118	0.0685791	0.254292
FBgn0000015	Abd-B	30.0143	2.04623	4.13024	1.00167	2.04282	0.0410706	0.177774
FBgn0000017	Abl	1303.43	-0.220936	0.858008	0.296528	-0.745078	0.456225	0.75113
FBgn0000018	abo	81.4665	-1.24435	0.422097	0.595466	-2.08971	0.0366435	0.164111
FBgn0000022	ac	0.635262	2.61455	6.12434	4.85845	0.538146	0.590476	NA
FBgn0000024	Ace	1013.01	2.73439	6.65477	0.30137	9.07318	1.15589e-19	2.32557e-17
FBgn0000028	acj6	37.6328	1.47314	2.77626	0.86078	1.7114	0.0870069	0.297084
FBgn0000032	Acph-1	175.91	-0.0849795	0.942798	0.410409	-0.20706	0.835963	0.946315
FBgn0000036	nAChRalpha1	446.476	2.55433	5.87395	0.351879	7.25912	3.89619e-13	2.77292e-11
FBgn0000037	mAChR-A	85.0435	2.3675	5.16048	0.568106	4.16736	3.08145e-05	0.000435062
FBgn0000038	nAChRbeta1	417.662	3.07522	8.42817	0.357031	8.61331	7.09781e-18	1.12511e-15
FBgn0000039	nAChRalpha2	53.4693	2.46809	5.53312	0.645478	3.82367	0.000131482	0.00153867
FBgn0000042	Act5C	13059.4	0.946779	1.92756	0.40595	2.33226	0.0196871	0.103293
FBgn0000043	Act42A	1618.23	1.25399	2.385	0.376576	3.32998	0.000868515	0.00781291
FBgn0000044	Act57B	5085.12	-1.04471	0.484743	0.354333	-2.94838	0.00319444	0.0238036
FBgn0000045	Act79B	22469.6	0.543969	1.45798	0.506291	1.07442	0.282634	0.597437
FBgn0000046	Act87E	2893.97	-1.14413	0.452461	0.433308	-2.64046	0.00827926	0.0522422
FBgn0000047	Act88F	1.02449e+06	-0.0252992	0.982617	0.306166	-0.0826325	0.934144	0.981739
FBgn0000052	Pfas	139.219	1.06976	2.09908	0.526681	2.03113	0.042242	0.181196
FBgn0000053	Gart	199.617	0.833151	1.78157	0.430944	1.93332	0.0531971	0.213646
FBgn0000055	Adh	147.321	0.042519	1.02991	0.444635	0.0956268	0.923817	0.977429
FBgn0000056	Adhr	0	NA	NA	NA	NA	NA	NA
FBgn0000057	adp	284.548	-0.11724	0.92195	0.3601	-0.325577	0.744745	0.910546
FBgn0000061	al	7.7758	-0.670198	0.62842	1.47059	-0.455734	0.648581	NA
FBgn0000063	Mps1	6.53269	-0.0512133	0.965124	1.67469	-0.0305809	0.975604	NA
FBgn0000064	Ald1	222912	0.179729	1.13267	0.301557	0.596002	0.551174	0.814524
FBgn0000071	Ama	23.3461	-1.10114	0.466147	0.890694	-1.23627	0.216357	0.515139
FBgn0000075	amd	13.325	3.06897	8.39173	1.34191	2.28701	0.0221951	0.112995
FBgn0000077	amx	17.4706	-0.446243	0.733951	0.998299	-0.447004	0.654872	0.866482
FBgn0000078	Amy-d	1024.27	6.28192	77.8119	1.72752	3.63639	0.000276485	0.00291567
FBgn0000079	Amy-p	1156.73	5.49533	45.1086	1.68547	3.26042	0.00111247	0.00963463
FBgn0000083	AnxB9	1901.77	0.606493	1.52255	0.352932	1.71844	0.0857163	0.2946
FBgn0000084	AnxB10	279.247	0.774717	1.71085	0.401099	1.93149	0.053423	0.214142
FBgn0000092	dyw	166.882	1.91864	3.78067	0.740118	2.59235	0.0095323	0.0584223
FBgn0000094	Anp	0	NA		NA	NA	NA	NA
FBgn0000097	aop	2854.2	3.34746	10.1785	0.561898	5.95742	2.56258e-09	9.40693e-08
FBgn0000100	RpLP0	10866.8	-0.420541	0.747145	0.291971	-1.44035	0.149768	0.417164
FBgn0000108	Appl	1272.34	2.63505	6.21198	0.30263	8.70719	3.11507e-18	5.43165e-16
FBgn0000109	Aprt	22.5888	0.534485	1.44843	0.957049	0.558472	0.576522	0.828741
FBgn0000114	bru1	20273.4	-0.269723	0.829479	0.300605	-0.897267	0.369576	0.687275
FBgn0000115	Arl1	37.3095	-0.372409	0.772492	0.730284	-0.509951	0.610086	0.845953
FBgn0000116	Argk1	26617.7	-0.613078	0.653801	0.348687	-1.75824	0.078706	0.277808
FBgn0000117	arm	1811.95	-0.120605	0.919802	0.312451	-0.385996	0.699499	0.889416
FBgn0000119	arr	422.696	-0.12877	0.914611	0.325084	-0.396115	0.69202	0.886919
FBgn0000120	Arr1	15.0984	1.78164	3.43818	1.35303	1.31678	0.187912	0.477602
FBgn0000121	Arr2	23.0128	1.39663	2.63285	1.18067	1.18291	0.236845	0.541258
FBgn0000137	ase	4.58384	0.0629567	1.0446	1.93666	0.0325079	0.974067	NA
FBgn0000139	ash2	55.0368	-0.140987	0.906899	0.63562	-0.22181	0.824462	0.940246
FBgn0000140	asp	13.2383	1.39994	2.63891	1.16395	1.20275	0.229075	0.53281
FBgn0000146	aub	14.1022	-0.425912	0.744368	1.16169	-0.36663	0.713895	0.896283
FBgn0000147	aurA	10.8994	0.699396	1.62382	1.34709	0.51919	0.603628	0.843258
FBgn0000150	awd	4840.04	-0.345358	0.787113	0.306301	-1.12751	0.259526	0.570642
FBgn0000152	Axs	18.9992	0.650359	1.56956	0.988114	0.658182	0.510421	0.788792
FBgn0000153	b	1112.53	0.412084	1.33061	0.357939	1.15127	0.249621	0.557902
FBgn0000157	Dll	33.1749	0.679661	1.60176	0.741398	0.91673	0.359284	0.677204
FBgn0000158	bam	1.54462	2.18319	4.54157	3.85759	0.565947	0.57143	NA
FBgn0000163	baz	837.684	0.740733	1.67103	0.323631	2.28882	0.0220898	0.112678
FBgn0000166	bcd	9.79134	-0.359928	0.779204	1.60411	-0.224379	0.822463	NA
FBgn0000173	ben	984.029	-0.396293	0.759808	0.309788	-1.27924	0.200814	0.496151
FBgn0000179	bi	67.0657	0.254434	1.19287	0.593542	0.428671	0.668163	0.873009
FBgn0000180	bib	17.0625	1.1267	2.18359	0.99514	1.13221	0.257548	0.567735
FBgn0000181	bic	2151.93	0.0718536	1.05107	0.328603	0.218664	0.826912	0.941517
FBgn0000182	BicC	0.635262	2.61455	6.12434	4.85845	0.538146	0.590476	NA
FBgn0000183	BicD	689.169	0.432994	1.35003	0.312787	1.38431	0.166264	0.445443
FBgn0000206	boss	8.41399	0.0200404	1.01399	1.8599	0.010775	0.991403	NA
FBgn0000212	brm	457.831	-0.879759	0.543458	0.366276	-2.4019	0.0163102	0.0893387
FBgn0000216	Brd	1.55579	2.19483	4.57836	3.36545	0.652165	0.514295	NA
FBgn0000221	brn	8.26439	0.944981	1.92516	1.37144	0.689044	0.490795	NA
FBgn0000227	Elba1	1.69403	4.02846	16.3188	4.208	0.957334	0.338399	NA
FBgn0000228	Nin	303.316	0.318628	1.24714	0.356504	0.893758	0.371451	0.688651
FBgn0000229	bsk	238.107	0.397803	1.3175	0.397586	1.00054	0.317047	0.63812
FBgn0000233	btd	7.04982	1.95358	3.87334	1.82642	1.06962	0.284789	NA
FBgn0000239	bur	395.918	-0.22047	0.858286	0.339228	-0.649917	0.515746	0.790173
FBgn0000241	bw	22.6335	-1.37553	0.38541	0.87441	-1.5731	0.115696	0.356585
FBgn0000244	by	525.673	-0.234258	0.850122	0.3274	-0.715509	0.474295	0.763748
FBgn0000246	c(3)G	10.6699	0.0140011	1.00975	1.30174	0.0107556	0.991418	0.99737
FBgn0000247	ca	1734.2	0.23	1.17283	0.297609	0.772826	0.439625	0.739102
FBgn0000250	cact	1801.56	0.869627	1.82719	0.349995	2.48469	0.0129666	0.0748656
FBgn0000251	cad	13.0835	-1.46598	0.36199	1.118	-1.31125	0.189774	0.480034
FBgn0000253	Cam	10534.1	0.876083	1.83539	0.311497	2.81249	0.00491598	0.034254
FBgn0000256	capu	181.889	1.11186	2.16124	0.435079	2.55553	0.0106026	0.0636397
FBgn0000257	car	151.514	0.848076	1.8001	0.42991	1.97268	0.0485315	0.20037
FBgn0000259	CkIIbeta	2190.62	-0.493105	0.710494	0.306293	-1.60991	0.107417	0.340854
FBgn0000261	Cat	1130.48	1.48016	2.78981	0.352024	4.20473	2.61396e-05	0.000378247
FBgn0000273	Pka-C1	8025.15	-0.350525	0.784299	0.265711	-1.3192	0.187104	0.476694
FBgn0000274	Pka-C2	2.25339	1.6291	3.09319	2.8856	0.564561	0.572372	NA
FBgn0000276	CecA1	3.81157	5.19823	36.7132	3.20831	1.62024	0.105181	NA
FBgn0000277	CecA2	8.25841	6.31348	79.5329	2.64232	2.38937	0.0168771	NA
FBgn0000278	CecB	0.211754	1.05354	2.07562	4.9956	0.210894	0.83297	NA
FBgn0000279	CecC	5.39326	1.8955	3.72051	2.00541	0.945194	0.34456	NA
FBgn0000280	Cec-Psi1	0.211754	1.05354	2.07562	4.9956	0.210894	0.83297	NA
FBgn0000281	Cec2	0.847016	3.02902	8.16255	4.84015	0.625811	0.531439	NA
FBgn0000283	Cp190	394.161	-0.197508	0.872055	0.348194	-0.567236	0.570554	0.824548
FBgn0000286	Cf2	1554.28	-0.832327	0.561623	0.280675	-2.96545	0.00302239	0.0226669
FBgn0000287	salr	1180.69	-0.285862	0.820251	0.308128	-0.927737	0.353544	0.671883
FBgn0000289	cg	922.863	0.073625	1.05236	0.300731	0.24482	0.806596	0.933363
FBgn0000299	Col4a1	5020.08	0.291214	1.22367	0.351363	0.82881	0.407212	0.715542
FBgn0000303	ChAT	152.104	1.79067	3.45976	0.449762	3.98138	6.85165e-05	0.000870983
FBgn0000307	chif	625.513	-0.0073581	0.994913	0.369892	-0.0198926	0.984129	0.995209
FBgn0000308	chic	2423.21	0.00444313	1.00308	0.355766	0.0124889	0.990036	0.997055
FBgn0000316	cin	233.603	-0.484716	0.714638	0.368881	-1.31402	0.188841	0.478706
FBgn0000317	ck	936.587	-0.116227	0.922597	0.309355	-0.375709	0.707134	0.892642
FBgn0000318	cl	583.437	-0.474839	0.719547	0.337018	-1.40894	0.158852	0.432676
FBgn0000319	Chc	4205.74	0.150741	1.11014	0.284528	0.529795	0.596254	0.840136
FBgn0000320	eya	105.464	-0.624091	0.648828	0.468381	-1.33244	0.182714	0.470595
FBgn0000326	clt	122.301	-0.545652	0.685082	0.462838	-1.17893	0.238427	0.542413
FBgn0000330	cm	102.025	0.0795702	1.0567	0.480091	0.16574	0.868362	0.960239
FBgn0000337	cn	13.489	-0.495129	0.709498	1.12316	-0.440834	0.659333	0.86973
FBgn0000339	cni	288.113	0.315345	1.24431	0.351325	0.897588	0.369405	0.687275
FBgn0000346	comt	465.454	2.26209	4.79687	0.33314	6.79022	1.11965e-11	6.0693e-10
FBgn0000351	cort	13.5671	-1.21678	0.430242	1.189	-1.02336	0.306135	0.624935
FBgn0000352	cos	175.558	0.232395	1.17478	0.399743	0.58136	0.560998	0.818915
FBgn0000355	Cp15	3.51274	2.42667	5.3765	2.88269	0.841807	0.399896	NA
FBgn0000356	Cp16	10.3052	0.245985	1.1859	1.36224	0.180574	0.856702	0.955185
FBgn0000357	Cp18	5.31827	-0.77744	0.583401	1.67643	-0.463747	0.642829	NA
FBgn0000358	Cp19	3.55312	-0.803767	0.572851	1.99764	-0.402358	0.687421	NA
FBgn0000359	Cp36	0.485847	-0.376565	0.77027	4.99342	-0.0754122	0.939887	NA
FBgn0000360	Cp38	0.485847	-0.376565	0.77027	4.99342	-0.0754122	0.939887	NA
FBgn0000370	crc	2889.67	-0.239807	0.846859	0.302284	-0.793318	0.427593	0.731797
FBgn0000376	crm	99.2477	0.784032	1.72194	0.511348	1.53326	0.125211	0.373299
FBgn0000377	crn	119.781	-0.603913	0.657967	0.458903	-1.31599	0.188176	0.477839
FBgn0000382	csw	3373.15	0.426371	1.34385	0.28216	1.5111	0.130764	0.382245
FBgn0000384	cta	510.263	0.194775	1.14455	0.315927	0.616518	0.537553	0.805677
FBgn0000392	cup	0	NA		NA	NA	NA	NA
FBgn0000394	cv	64.7312	0.159609	1.11698	0.563339	0.283328	0.776926	0.922494
FBgn0000395	cv-2	302.467	1.22685	2.34056	0.362981	3.37993	0.00072503	0.00664922
FBgn0000404	CycA	10.5561	0.39306	1.31318	1.36328	0.28832	0.773102	0.922257
FBgn0000405	CycB	54.0449	-1.16186	0.446935	0.618917	-1.87725	0.0604834	0.232724
FBgn0000406	Cyt-b5-r	787.097	-1.65701	0.317096	0.575344	-2.88003	0.0039764	0.0286509
FBgn0000411	D	29.4489	0.545938	1.45997	1.0558	0.517084	0.605097	0.844408
FBgn0000412	D1	98.6256	-0.0172985	0.988081	0.479289	-0.0360921	0.971209	0.991161
FBgn0000414	Dab	484.218	0.794761	1.73479	0.332301	2.39169	0.0167709	0.0912887
FBgn0000416	Sap-r	6450.97	0.118212	1.08539	0.295042	0.400661	0.68867	0.885128
FBgn0000422	Ddc	574.455	1.57744	2.9844	0.491625	3.20863	0.00133369	0.0112343
FBgn0000426	SmF	23.4303	-1.14633	0.451772	1.03821	-1.10414	0.269531	0.583103
FBgn0000427	dec	3.82444	-0.0107975	0.992544	2.75818	-0.00391472	0.996877	NA
FBgn0000439	Dfd	5.3971	0.526813	1.44074	1.96498	0.268101	0.788621	NA
FBgn0000442	Pkg21D	3.67483	2.45865	5.49701	2.31593	1.06162	0.288406	NA
FBgn0000447	Dhod	152.626	-0.661559	0.632195	0.414498	-1.59605	0.110478	0.346631
FBgn0000448	Hr3	118.335	-1.10149	0.466034	0.553568	-1.9898	0.0466125	0.194597
FBgn0000449	dib	4.26975	0.604985	1.52096	1.87623	0.322447	0.747114	NA
FBgn0000451	ect	162.879	-1.68634	0.310714	0.476227	-3.54104	0.000398557	0.00402093
FBgn0000454	Dip-B	1726.42	3.0572	8.32358	0.298287	10.2492	1.19306e-24	4.16059e-22
FBgn0000455	Dip-C	307.717	0.190153	1.14089	0.351449	0.541056	0.588469	0.835043
FBgn0000459	disco	30.8458	-0.369588	0.774004	0.773972	-0.477521	0.632991	0.855159
FBgn0000463	Dl	219.29	-1.28341	0.410823	0.438053	-2.92981	0.00339169	0.0251302
FBgn0000464	Lar	95.8463	1.18735	2.27734	0.620373	1.91393	0.0556288	0.219453
FBgn0000473	Cyp6a2	27.289	1.16511	2.2425	0.825808	1.41087	0.158283	0.431463
FBgn0000477	DNaseII	177.76	0.67332	1.59474	0.593574	1.13435	0.256649	0.56678
FBgn0000479	dnc	1094.29	0.257049	1.19503	0.305501	0.841403	0.400122	0.711642
FBgn0000482	dor	138.949	-0.223789	0.856313	0.437438	-0.511591	0.608938	0.84551
FBgn0000489	Pka-C3	120.828	0.081476	1.0581	0.524089	0.155462	0.876457	0.963152
FBgn0000490	dpp	221.797	-0.356003	0.781326	0.396545	-0.897762	0.369312	0.687275
FBgn0000492	Dr	52.1383	0.429807	1.34705	0.672275	0.639333	0.522606	0.796069
FBgn0000499	dsh	177.128	0.130945	1.09501	0.399008	0.328177	0.742778	0.909829
FBgn0000500	Dsk	2.62118	-1.55406	0.340549	2.64728	-0.587043	0.557175	NA
FBgn0000504	dsx	898.191	0.357306	1.28103	0.304377	1.17389	0.240437	0.544961
FBgn0000520	dwg	38.2746	-0.142194	0.90614	0.694767	-0.204665	0.837834	0.947245
FBgn0000524	dx	421.565	1.32029	2.49716	0.347254	3.80208	0.000143486	0.00165508
FBgn0000527	e	513.375	2.29725	4.91521	0.424388	5.4131	6.19443e-08	1.72357e-06
FBgn0000529	bsh	4.34136	-0.941645	0.520639	2.21332	-0.425445	0.670512	NA
FBgn0000533	ea	3.58903	0.587315	1.50245	2.07228	0.283415	0.776858	NA
FBgn0000535	eag	280.593	2.47724	5.5683	0.395111	6.26973	3.61674e-10	1.54237e-08
FBgn0000536	eas	725.366	-0.183207	0.880743	0.31176	-0.587653	0.556765	0.81727
FBgn0000541	E(bx)	2473.75	-0.125651	0.91659	0.285045	-0.440812	0.659349	0.86973
FBgn0000542	ec	215.458	-0.693039	0.61855	0.431156	-1.6074	0.107967	0.342289
FBgn0000543	ecd	129.356	0.0322794	1.02263	0.455804	0.0708186	0.943542	0.982867
FBgn0000546	EcR	3053.09	-0.788833	0.578812	0.281002	-2.80722	0.00499717	0.0346687
FBgn0000547	ed	1542.8	-0.450989	0.731541	0.310219	-1.45378	0.146007	0.410516
FBgn0000551	Edg78E	1.92027	0.363739	1.28676	2.61664	0.13901	0.889442	NA
FBgn0000552	Edg84A	0.71448	0.557052	1.47126	4.88946	0.113929	0.909294	NA
FBgn0000557	eEF1alpha2	40227.5	-0.756496	0.591932	0.320733	-2.35865	0.0183417	0.0977098
FBgn0000559	eEF2	38404.4	-0.243018	0.844976	0.271676	-0.894513	0.371047	0.688036
FBgn0000560	eg	1.94285	0.301986	1.23284	3.00573	0.10047	0.919971	NA
FBgn0000562	egl	1384.24	0.364536	1.28747	0.29688	1.22789	0.219488	0.519635
FBgn0000564	Eh	3.93716	-0.358137	0.780171	2.0133	-0.177886	0.858813	NA
FBgn0000565	MsrA	108.734	0.104871	1.0754	0.467814	0.224172	0.822623	0.93942
FBgn0000566	Cth	366.853	-0.322447	0.799712	0.359532	-0.89685	0.369799	0.687275
FBgn0000567	Eip74EF	12487.7	0.153652	1.11238	0.308754	0.497651	0.61873	0.850143
FBgn0000568	Eip75B	7658.6	0.595403	1.51089	0.333346	1.78614	0.0740762	0.267087
FBgn0000575	emc	1763.89	0.45514	1.37092	0.438769	1.03731	0.29959	0.617358
FBgn0000576	ems	14.7122	-0.592565	0.663163	1.22781	-0.482618	0.629367	0.8549
FBgn0000577	en	3.9219	1.33076	2.51536	1.98369	0.670851	0.502316	NA
FBgn0000578	ena	779.166	1.72151	3.29782	0.39018	4.41209	1.02378e-05	0.000166834
FBgn0000579	Eno	98305.1	-0.0108178	0.99253	0.299085	-0.0361698	0.971147	0.991161
FBgn0000581	E(Pc)	1294.62	-0.0230633	0.984141	0.304409	-0.0757641	0.939607	0.982867
FBgn0000588	esc	380.854	-1.30794	0.403896	0.335011	-3.90418	9.4544e-05	0.00115014
FBgn0000591	E(spl)m8-HLH	0.988572	-0.410675	0.752271	3.90171	-0.105255	0.916173	NA
FBgn0000592	Est-6	124.45	1.85857	3.62649	0.737355	2.5206	0.0117156	0.0691248
FBgn0000594	Est-P	0	NA		NA	NA	NA	NA
FBgn0000606	eve	1.61813	0.95833	1.94306	3.21749	0.29785	0.765818	NA
FBgn0000611	exd	1117.63	-0.299183	0.812713	0.319135	-0.93748	0.348512	0.667561
FBgn0000615	exu	24.2479	0.722433	1.64996	1.2127	0.595725	0.551359	0.814552
FBgn0000617	Taf9	41.9645	-0.123772	0.917785	0.706276	-0.175247	0.860886	0.956797
FBgn0000618	e(y)2	29.1344	-0.516741	0.698949	0.789772	-0.654291	0.512924	0.78973
FBgn0000625	eyg	43.7076	1.0144	2.02006	0.903878	1.12227	0.261747	0.573272
FBgn0000629	E(z)	106.486	-0.155006	0.898129	0.464555	-0.333665	0.738632	0.906779
FBgn0000633	tei	271.241	2.10544	4.3033	0.392727	5.36108	8.27244e-08	2.24213e-06
FBgn0000635	Fas2	1310.97	0.361399	1.28467	0.286365	1.26202	0.206941	0.504262
FBgn0000636	Fas3	623.724	-0.170818	0.888339	0.307311	-0.555847	0.578315	0.829537
FBgn0000639	Fbp1	4199.4	-0.307492	0.808045	1.11103	-0.276763	0.781962	0.923795
FBgn0000640	Fbp2	867.486	-0.9639	0.512669	1.16333	-0.828572	0.407347	0.715542
FBgn0000644	Fcp3C	2.27495	2.79233	6.92749	2.93824	0.95034	0.341939	NA
FBgn0000658	fj	169.626	-1.10579	0.464647	0.496522	-2.22707	0.0259424	0.127183
FBgn0000659	fkh	422.334	0.789718	1.72874	0.470777	1.67748	0.0934491	0.312154
FBgn0000662	fl(2)d	615.765	0.0273617	1.01915	0.348543	0.0785029	0.937428	0.982197
FBgn0000667	Actn	76199.9	-0.117366	0.921869	0.285191	-0.411533	0.680682	0.88015
FBgn0000709	fliI	358.673	-0.377884	0.769565	0.339522	-1.11299	0.265713	0.579143
FBgn0000711	flw	867.165	0.246265	1.18613	0.340095	0.724105	0.469001	0.759409
FBgn0000715	FMRFa	41.7958	4.84137	28.668	0.927649	5.21897	1.79922e-07	4.49246e-06
FBgn0000719	fog	641.812	-0.109451	0.926941	0.306068	-0.357605	0.720639	0.899763
FBgn0000721	for	1626.29	0.191659	1.14208	0.282634	0.678117	0.497697	0.780103
FBgn0000723	FER	1498.68	-0.470511	0.721709	0.281489	-1.67151	0.0946216	0.314663
FBgn0000808	gd	3.65137	0.183806	1.13588	1.99045	0.0923443	0.926425	NA
FBgn0000810	fs(1)K10	144.049	-0.114136	0.923935	0.424492	-0.268877	0.788024	0.926375
FBgn0000826	png	2.64099	-0.110277	0.92641	3.09899	-0.0355849	0.971613	NA
FBgn0000927	fs(1)Ya	1.33286	1.92052	3.78559	4.05814	0.473251	0.636034	NA
FBgn0000928	fs(1)Yb	5.83749	0.697055	1.62119	1.86477	0.373802	0.708552	NA
FBgn0000964	tj	10.7565	0.365618	1.28843	1.36994	0.266885	0.789557	0.926409
FBgn0000996	dup	85.8623	-0.12525	0.916845	0.538663	-0.232521	0.816133	0.93674
FBgn0001075	ft	243.295	-0.193695	0.874364	0.454485	-0.426186	0.669973	0.873754
FBgn0001077	ftz	2.80157	0.633068	1.55086	2.65483	0.238459	0.811525	NA
FBgn0001078	ftz-f1	12559.4	-0.432076	0.741195	0.45649	-0.946517	0.343885	0.66293
FBgn0001079	fu	127.412	0.622037	1.53905	0.443875	1.40138	0.161101	0.436641
FBgn0001083	fw	291.656	-2.6795	0.156095	0.39361	-6.80749	9.93151e-12	5.41164e-10
FBgn0001084	fy	20.8002	-0.128789	0.914599	0.978971	-0.131555	0.895336	0.967781
FBgn0001085	fz	249.275	0.722916	1.65051	0.415011	1.74192	0.0815229	0.284772
FBgn0001086	fzy	55.9054	0.0443882	1.03125	0.727816	0.0609882	0.951369	0.9858
FBgn0001087	g	284.324	1.28701	2.44021	0.367625	3.50087	0.000463746	0.00459008
FBgn0001089	Gal	18.3209	-0.505543	0.704395	0.958058	-0.527675	0.597725	0.840697
FBgn0001090	bnb	726.259	-0.567516	0.674778	0.313674	-1.80926	0.0704113	0.258926
FBgn0001091	Gapdh1	120594	-0.273912	0.827074	0.318132	-0.861003	0.389237	0.703558
FBgn0001092	Gapdh2	19551.4	-0.166471	0.891019	0.307125	-0.542031	0.587797	0.835043
FBgn0001098	Gdh	20987.2	-1.1575	0.448288	0.343575	-3.369	0.000754422	0.00688723
FBgn0001099	gdl	0.274093	-1.80842	0.285503	4.9953	-0.362025	0.717333	NA
FBgn0001104	Galphai	224.973	0.109049	1.07852	0.385314	0.283015	0.777166	0.922522
FBgn0001105	Gbeta13F	2876.62	0.0498834	1.03518	0.279213	0.178657	0.858207	0.955676
FBgn0001108	DCTN1-p150	799.788	-0.081646	0.944979	0.310695	-0.262785	0.792716	0.927881
FBgn0001112	Gld	451.821	-5.23272	0.0265947	0.401263	-13.0406	7.18665e-39	6.26556e-36
FBgn0001114	Glt	1645.66	-0.235323	0.849495	0.530187	-0.443849	0.657152	0.867852
FBgn0001120	gnu	6.29127	-1.20138	0.434859	2.39963	-0.500651	0.616617	NA
FBgn0001122	Galphao	1016.17	1.5651	2.95897	0.301802	5.18584	2.15041e-07	5.26758e-06
FBgn0001123	Galphas	529.979	0.175201	1.12912	0.318299	0.55043	0.582024	0.831622
FBgn0001124	Got1	597.967	0.245553	1.18555	0.324362	0.757033	0.44903	0.74686
FBgn0001125	Got2	884.426	0.657665	1.57753	0.36614	1.79621	0.0724606	0.263797
FBgn0001128	Gpdh1	95978.5	0.268684	1.20471	0.28708	0.935922	0.349313	0.668102
FBgn0001133	grau	245.796	-0.601731	0.658963	0.408904	-1.47157	0.141136	0.400263
FBgn0001134	Grd	21.5102	1.04431	2.06238	0.912294	1.14471	0.252331	0.561222
FBgn0001137	grk	1691.59	0.107519	1.07737	0.351839	0.305592	0.759915	0.91889
FBgn0001138	grn	45.6376	2.65913	6.3165	0.714056	3.72397	0.000196113	0.002162
FBgn0001139	gro	520.092	0.0480717	1.03388	0.343413	0.139982	0.888674	0.965854
FBgn0001142	Gs1	1165.5	-0.599975	0.659765	0.358556	-1.67331	0.0942662	0.314081
FBgn0001145	Gs2	6895.53	1.13275	2.19276	0.382246	2.9634	0.00304262	0.0228022
FBgn0001147	gsb-n	7.38626	1.43179	2.69781	1.52734	0.93744	0.348532	NA
FBgn0001148	gsb	1.75637	2.40527	5.29735	3.69585	0.650804	0.515173	NA
FBgn0001149	GstD1	1520.59	-0.485259	0.714369	0.309277	-1.56901	0.116646	0.358294
FBgn0001150	gt	21.4778	-3.97753	0.0634812	1.22522	-3.24638	0.00116884	0.0100151
FBgn0001168	h	2441.35	-0.309171	0.807106	0.33074	-0.934784	0.3499	0.668859
FBgn0001169	H	321.856	-0.0159203	0.989026	0.347601	-0.0458004	0.963469	0.98977
FBgn0001170	H2.0	5.92432	1.37379	2.5915	1.9885	0.690867	0.489649	NA
FBgn0001174	halo	2.00573	-1.10805	0.463919	3.40939	-0.325001	0.74518	NA
FBgn0001179	hay	63.075	-0.424703	0.744992	0.56075	-0.757383	0.448821	0.74673
FBgn0001180	hb	54.9885	0.17332	1.12765	0.616778	0.281008	0.778704	0.923369
FBgn0001185	her	106.586	-0.452387	0.730833	0.481309	-0.939911	0.347263	0.666443
FBgn0001186	Hex-A	13891.3	0.238175	1.1795	0.267604	0.890027	0.373451	0.690048
FBgn0001187	Hex-C	26.4478	1.52405	2.87596	0.857424	1.77747	0.075491	0.270475
FBgn0001189	hfw	391.082	-0.0644636	0.956301	0.33054	-0.195025	0.845373	0.950999
FBgn0001197	His2Av	158.551	0.196955	1.14628	0.475375	0.414315	0.678643	0.879449
FBgn0001202	hook	250.336	0.3634	1.28645	0.368907	0.985073	0.324588	0.645965
FBgn0001206	Hmr	52.0857	-0.376144	0.770494	0.653323	-0.575739	0.564791	0.821801
FBgn0001208	Hn	117.798	-0.509799	0.70232	0.52579	-0.969586	0.332253	0.653143
FBgn0001215	Hrb98DE	1359.12	-0.597939	0.660697	0.289605	-2.06467	0.0389541	0.171306
FBgn0001216	Hsc70-1	11777	0.0690044	1.04899	0.299014	0.230773	0.817491	0.937476
FBgn0001217	Hsc70-2	11.1068	-0.0741646	0.949892	1.21886	-0.0608477	0.951481	0.9858
FBgn0001218	Hsc70-3	1381.2	0.0596567	1.04222	0.328519	0.181593	0.855902	0.954797
FBgn0001220	Hsc70-5	7831.97	-0.956447	0.515324	0.278086	-3.4394	0.00058301	0.00556012
FBgn0001222	Hsf	332.548	-0.442563	0.735826	0.34461	-1.28424	0.199058	0.493494
FBgn0001223	Hsp22	0	NA		NA	NA	NA	NA
FBgn0001224	Hsp23	200.246	0.0536337	1.03788	0.534743	0.100298	0.920108	0.9769
FBgn0001225	Hsp26	271.821	-0.100195	0.932907	0.551548	-0.181661	0.855849	0.954797
FBgn0001226	Hsp27	177.907	-0.401153	0.757253	0.480646	-0.834613	0.403936	0.713375
FBgn0001227	Hsp67Ba	9.07374	0.789392	1.72835	1.57214	0.502113	0.615588	NA
FBgn0001228	CG4456	0.211754	1.05354	2.07562	4.9956	0.210894	0.83297	NA
FBgn0001229	Hsp67Bc	23.3821	0.949875	1.9317	0.982679	0.966617	0.333735	0.654551
FBgn0001230	Hsp68	275.978	0.0375493	1.02637	0.512256	0.0733018	0.941566	0.982867
FBgn0001233	Hsp83	8872.27	-0.935958	0.522695	0.350353	-2.67147	0.00755187	0.0483228
FBgn0001234	lncRNA:Hsromega	339252	-0.279401	0.823933	0.312124	-0.895159	0.370702	0.687817
FBgn0001235	hth	7747.67	-0.330726	0.795136	0.297817	-1.1105	0.266784	0.579786
FBgn0001247	Ide	1963.15	-0.409274	0.753002	0.312731	-1.30871	0.190632	0.481622
FBgn0001248	Idh	1476.02	-0.0767984	0.948159	0.333622	-0.230196	0.81794	0.937624
FBgn0001250	if	2248.9	-0.321827	0.800056	0.303483	-1.06044	0.288942	0.604825
FBgn0001253	ImpE1	45.9778	0.834311	1.78301	0.683574	1.22051	0.222271	0.523026
FBgn0001254	ImpE2	12.2144	-0.326513	0.797461	1.13955	-0.286529	0.774473	0.922421
FBgn0001255	ImpE3	26.5839	2.18439	4.54534	0.878077	2.4877	0.0128574	0.0743581
FBgn0001256	ImpL1	2.23982	-0.661426	0.632253	2.82379	-0.234233	0.814804	NA
FBgn0001257	ImpL2	403.348	1.53357	2.89502	0.415606	3.68997	0.000224281	0.00242399
FBgn0001258	Ldh	121.485	3.00197	8.01093	0.574841	5.22226	1.76752e-07	4.42389e-06
FBgn0001259	in	17.7245	-0.205742	0.867093	1.00928	-0.203849	0.838471	0.947444
FBgn0001263	inaD	6.69845	0.443754	1.36014	1.57039	0.282577	0.777501	NA
FBgn0001269	inv	12.7314	0.498274	1.41252	1.37796	0.361603	0.717649	0.898191
FBgn0001276	ix	28.1777	-0.954727	0.515939	0.868238	-1.09961	0.2715	0.585658
FBgn0001280	janA	299.26	-0.173417	0.88674	0.347659	-0.498812	0.617912	0.850127
FBgn0001281	janB	3.34377	0.412491	1.33098	2.53056	0.163004	0.870515	NA
FBgn0001285	Jon44E	3.0806	0.787959	1.72663	2.1263	0.370578	0.710952	NA
FBgn0001291	Jra	181.338	0.587816	1.50297	0.42612	1.37946	0.167753	0.447295
FBgn0001296	kar	2803.46	2.5888	6.01598	0.377916	6.85019	7.37514e-12	4.17074e-10
FBgn0001297	kay	14845	0.192977	1.14312	0.279606	0.690175	0.490084	0.774979
FBgn0001301	kel	409.172	0.102463	1.07361	0.337178	0.303885	0.761216	0.919441
FBgn0001308	Khc	922.141	-0.198901	0.871214	0.299889	-0.663248	0.507172	0.786545
FBgn0001311	kkv	284.427	-1.03091	0.489402	0.358553	-2.87519	0.00403783	0.0290335
FBgn0001313	kl-2	9.75753	0.28984	1.2225	1.72907	0.167627	0.866876	NA
FBgn0001316	klar	2430.5	0.146001	1.1065	0.283939	0.514198	0.607114	0.844504
FBgn0001319	kn	39.285	2.40489	5.29596	0.738916	3.25462	0.00113543	0.00980916
FBgn0001320	kni	67.547	-0.752825	0.59344	0.594951	-1.26536	0.205743	0.502565
FBgn0001321	knk	31.8248	-0.173817	0.886494	0.752216	-0.231074	0.817257	0.937476
FBgn0001323	knrl	137.855	-0.632581	0.645021	0.448116	-1.41165	0.158054	0.431149
FBgn0001324	kto	318.381	0.0206622	1.01442	0.366663	0.0563519	0.955061	0.986752
FBgn0001325	Kr	23.2178	1.45734	2.74602	0.913926	1.5946	0.110802	0.347382
FBgn0001330	kz	55.3914	-0.304697	0.809612	0.600771	-0.507176	0.612031	0.846183
FBgn0001341	Mybbp1A	64.6785	0.0556787	1.03935	0.60498	0.0920339	0.926671	0.977992
FBgn0001404	egh	884.585	-0.12566	0.916585	0.292667	-0.429363	0.667659	0.873009
FBgn0001491	l(1)10Bb	123.178	-0.186923	0.878477	0.487874	-0.383138	0.701617	0.889416
FBgn0001565	Hlc	354.812	0.0642275	1.04552	0.357605	0.179605	0.857463	0.955354
FBgn0001612	Grip91	128.761	0.341644	1.2672	0.503844	0.678075	0.497724	0.780103
FBgn0001624	dlg1	10248.5	0.361289	1.28457	0.268657	1.3448	0.178691	0.464721
FBgn0001941	ifc	348.475	-0.030256	0.979247	0.368121	-0.0821904	0.934495	0.981739
FBgn0001942	eIF4A	12695.8	-0.274079	0.826978	0.312576	-0.876841	0.380573	0.696701
FBgn0001961	Arpc1	261.138	-0.00295911	0.997951	0.364625	-0.00811549	0.993525	0.998152
FBgn0001965	Sos	308.822	0.204749	1.15249	0.3541	0.578225	0.563113	0.820281
FBgn0001967	NimC3	0	NA		NA	NA	NA	NA
FBgn0001970	Pgant35A	0.548186	-2.78183	0.145407	4.89524	-0.568273	0.569849	NA
FBgn0001977	CIAPIN1	74.5968	-0.376132	0.7705	0.59091	-0.636531	0.524431	0.797262
FBgn0001978	stc	388.492	0.0121953	1.00849	0.352354	0.0346109	0.97239	0.991161
FBgn0001983	wor	0.635262	2.61455	6.12434	4.85845	0.538146	0.590476	NA
FBgn0001986	Mtr4	99.5623	-0.322499	0.799683	0.476689	-0.676539	0.498698	0.780811
FBgn0001987	Gli	564.912	-0.881216	0.54291	0.348645	-2.52755	0.0114862	0.0680456
FBgn0001989	ND-B17	9124.37	-0.248456	0.841797	0.280398	-0.886083	0.375573	0.691494
FBgn0001990	wek	48.6614	0.224306	1.16822	0.669704	0.334934	0.737675	0.906411
FBgn0001991	Ca-alpha1D	13808.1	-0.753667	0.593094	0.286691	-2.62884	0.00856759	0.0535769
FBgn0001992	Cyp303a1	24.3518	-1.08037	0.472908	0.883273	-1.22314	0.221276	0.521629
FBgn0001994	crp	545.075	-0.306004	0.808879	0.413035	-0.740868	0.458774	0.752281
FBgn0001995	mRpL4	241.215	-0.264999	0.832199	0.428862	-0.617912	0.536633	0.80539
FBgn0002021	l(2)37Bb	379.637	-0.442576	0.73582	0.398523	-1.11054	0.266766	0.579786
FBgn0002022	Catsup	174.537	-0.511596	0.701446	0.429465	-1.19124	0.233559	0.536757
FBgn0002023	Lim3	122.78	2.14204	4.41387	0.798597	2.68226	0.00731268	0.0472095
FBgn0002031	Phb1	1315.6	-1.5264	0.347143	0.30892	-4.94108	7.76916e-07	1.6759e-05
FBgn0002036	CG10561	923.92	0.153457	1.11223	0.30148	0.509012	0.610744	0.846023
FBgn0002044	swm	1486.9	0.0111833	1.00778	0.29897	0.0374061	0.970161	0.991161
FBgn0002069	AspRS	139.843	-0.391722	0.762219	0.475599	-0.823639	0.410145	0.716649
FBgn0002121	l(2)gl	1631.52	-0.918229	0.529158	0.340203	-2.69906	0.00695363	0.0452982
FBgn0002174	CG5504	2226.59	-0.391809	0.762173	0.310097	-1.2635	0.206409	0.503485
FBgn0002183	dre4	79.8196	-0.0143281	0.990118	0.55488	-0.0258219	0.979399	0.993384
FBgn0002283	l(3)73Ah	80.4052	0.119993	1.08673	0.524285	0.228869	0.818971	0.938223
FBgn0002284	Prosbeta6	663.82	-0.59246	0.663211	0.363481	-1.62996	0.10311	0.331163
FBgn0002306	sas	1483.66	-0.523135	0.695858	0.354837	-1.4743	0.140402	0.398996
FBgn0002354	l(3)87Df	145.719	-0.225576	0.855253	0.420337	-0.536655	0.591506	0.836148
FBgn0002413	dco	637.908	-0.0518572	0.964694	0.335058	-0.154771	0.877002	0.963376
FBgn0002431	hyd	2185.19	-0.138955	0.908177	0.295734	-0.469864	0.638452	0.858534
FBgn0002440	l(3)mbn	4.17126	-0.176686	0.884733	1.96044	-0.0901258	0.928187	NA
FBgn0002441	l(3)mbt	648.689	-0.343486	0.788135	0.324096	-1.05983	0.289222	0.605048
FBgn0002466	sti	12.4751	-0.205378	0.867312	1.2428	-0.165255	0.868744	0.960354
FBgn0002521	pho	568.605	0.153614	1.11235	0.313383	0.49018	0.624007	0.852292
FBgn0002522	lab	34.7385	-3.50641	0.0879966	1.13417	-3.09161	0.00199071	0.0157899
FBgn0002524	lace	139.445	0.450901	1.36689	0.544461	0.82816	0.40758	0.715584
FBgn0002525	Lam	255.056	-0.646137	0.638989	0.398287	-1.62229	0.104741	0.334494
FBgn0002526	LanA	3885.99	-0.713849	0.609691	0.377798	-1.8895	0.0588249	0.228528
FBgn0002531	Lcp1	6.49138	0.613682	1.53016	1.54679	0.396746	0.691555	NA
FBgn0002533	Lcp2	3.92	-0.0574925	0.960933	2.05808	-0.027935	0.977714	NA
FBgn0002534	Lcp3	1.86339	1.25206	2.38182	3.0059	0.416535	0.677019	NA
FBgn0002535	Lcp4	2.54221	-0.995402	0.501596	2.65462	-0.37497	0.707683	NA
FBgn0002542	lds	35.3297	-0.0965764	0.93525	0.738146	-0.130836	0.895905	0.967781
FBgn0002543	robo2	891.658	-1.43044	0.371019	0.334632	-4.27465	1.91441e-05	0.000290691
FBgn0002552	lin	147.175	0.0529393	1.03738	0.428215	0.123628	0.90161	0.969363
FBgn0002561	l(1)sc	1.94339	-0.372817	0.772273	3.44483	-0.108225	0.913817	NA
FBgn0002562	Lsp1alpha	695.55	-1.03145	0.489217	1.35569	-0.760832	0.446758	0.745284
FBgn0002563	Lsp1beta	2191.46	-0.919107	0.528836	1.23589	-0.743679	0.457071	0.751395
FBgn0002564	Lsp1gamma	1051.76	-1.04838	0.48351	0.576373	-1.81893	0.0689226	0.255065
FBgn0002565	Lsp2	107.847	-1.5171	0.349387	0.694573	-2.18423	0.0289457	0.137775
FBgn0002566	lt	1061.3	-0.253887	0.838634	0.289663	-0.876492	0.380763	0.696701
FBgn0002567	Rab32	222.405	-0.476123	0.718907	0.418912	-1.13657	0.255717	0.56552
FBgn0002569	Mal-A2	9.98902	-2.02761	0.245262	1.45617	-1.39242	0.163794	0.441425
FBgn0002570	Mal-A1	68.9595	1.33996	2.53144	0.66296	2.02117	0.0432617	0.184736
FBgn0002571	Mal-A3	2.94098	-2.56181	0.169363	2.53779	-1.00946	0.312752	NA
FBgn0002573	sens	20.7053	-0.100309	0.932833	1.20705	-0.0831025	0.93377	0.981739
FBgn0002576	lz	10.2586	2.98136	7.89728	1.57328	1.895	0.058093	0.226949
FBgn0002577	m	6.01396	-1.59258	0.331579	1.69778	-0.938035	0.348227	NA
FBgn0002578	Kaz-m1	87.1995	1.83464	3.56682	0.864593	2.12197	0.0338406	0.154333
FBgn0002579	RpL36	6565.01	-0.0416815	0.971522	0.276361	-0.150823	0.880116	0.963668
FBgn0002590	RpS5a	12541.2	-0.40078	0.757448	0.27209	-1.47297	0.14076	0.399424
FBgn0002592	E(spl)m2-BFM	5.82046	-0.51348	0.700531	1.61371	-0.318199	0.750334	NA
FBgn0002593	RpLP1	9407.92	-0.357786	0.780361	0.283638	-1.26142	0.207159	0.504262
FBgn0002609	E(spl)m3-HLH	12.7654	-2.46195	0.181501	1.1963	-2.05797	0.0395932	0.173171
FBgn0002622	RpS3	9012.59	-0.589372	0.664632	0.284281	-2.0732	0.0381534	0.168636
FBgn0002626	RpL32	5775.71	-0.348843	0.785214	0.273953	-1.27337	0.202887	0.499084
FBgn0002629	E(spl)m4-BFM	1.62383	0.909254	1.87807	3.27452	0.277676	0.781261	NA
FBgn0002631	E(spl)m5-HLH	1.66929	0.0412222	1.02899	3.64358	0.0113137	0.990973	NA
FBgn0002632	E(spl)m6-BFM	1.57813	2.21774	4.65165	3.27553	0.677064	0.498366	NA
FBgn0002633	E(spl)m7-HLH	7.82266	-2.66618	0.157544	1.72928	-1.54179	0.123125	NA
FBgn0002638	Rcc1	189.257	-0.327158	0.797105	0.390594	-0.837589	0.402261	0.713041
FBgn0002641	mal	57.4266	0.298507	1.22987	0.62833	0.475079	0.63473	0.856293
FBgn0002643	mam	716.649	0.0729215	1.05184	0.300356	0.242784	0.808173	0.933954
FBgn0002645	Map205	2212.15	-0.146809	0.903246	0.291283	-0.504008	0.614256	0.847244
FBgn0002673	twe	15.7364	-0.131929	0.912611	1.11047	-0.118804	0.90543	0.971251
FBgn0002707	mei-9	29.8863	-0.391919	0.762115	0.811991	-0.482665	0.629334	0.8549
FBgn0002709	mei-218	3.00849	-2.5971	0.165271	2.56088	-1.01414	0.310515	NA
FBgn0002715	mei-S332	7.30147	0.43635	1.35318	1.56588	0.278662	0.780504	NA
FBgn0002716	mei-W68	122.36	-0.0885897	0.940442	0.529631	-0.167267	0.86716	0.959923
FBgn0002719	Men	1080.25	1.65566	3.15068	0.291055	5.68848	1.28177e-08	4.10088e-07
FBgn0002723	Met	410.26	0.235873	1.17762	0.342948	0.687779	0.491592	0.775982
FBgn0002732	E(spl)malpha-BFM	0.971694	-0.372915	0.772221	4.49556	-0.0829517	0.93389	NA
FBgn0002733	E(spl)mbeta-HLH	17.6592	-0.86796	0.547921	1.06736	-0.813185	0.416112	0.722547
FBgn0002734	E(spl)mdelta-HLH	4.6313	-0.691772	0.619093	1.92291	-0.359752	0.719032	NA
FBgn0002735	E(spl)mgamma-HLH	1.61598	-2.70206	0.153673	3.26956	-0.826429	0.408561	NA
FBgn0002736	mago	154.173	-0.514956	0.699814	0.461293	-1.11633	0.26428	0.576862
FBgn0002772	Mlc1	320069	-0.0695996	0.952902	0.267634	-0.260055	0.794821	0.92853
FBgn0002773	Mlc2	1.0491e+06	0.220298	1.16497	0.285641	0.771239	0.440565	0.739839
FBgn0002774	mle	297.472	-0.121441	0.919269	0.364194	-0.33345	0.738794	0.906798
FBgn0002775	msl-3	71.0327	-0.0332778	0.977198	0.553199	-0.0601553	0.952032	0.985868
FBgn0002778	mnd	92.2114	1.48731	2.80365	0.588876	2.52567	0.0115477	0.0683326
FBgn0002780	mod	523.867	-0.21896	0.859185	0.343873	-0.636746	0.52429	0.797262
FBgn0002781	mod(mdg4)	390.14	0.0560925	1.03965	0.348395	0.161003	0.872091	0.961328
FBgn0002783	mor	113.796	0.244356	1.18456	0.521815	0.468282	0.639583	0.858729
FBgn0002787	Rpn8	324.299	0.222101	1.16643	0.34375	0.646113	0.518206	0.792309
FBgn0002789	Mp20	986.804	-0.266376	0.831405	0.343283	-0.775965	0.437769	0.739058
FBgn0002791	mr	77.7459	-0.550992	0.682551	0.584448	-0.942756	0.345806	0.66504
FBgn0002838	ms(3)K81	1.69403	4.02846	16.3188	4.208	0.957334	0.338399	NA
FBgn0002842	sa	22.8195	0.405333	1.32439	0.879962	0.460625	0.645067	0.861067
FBgn0002855	Acp26Aa	2.18812	0.59722	1.5128	2.82537	0.211377	0.832593	NA
FBgn0002856	Acp26Ab	0.434678	2.06471	4.18349	4.89227	0.422035	0.673	NA
FBgn0002862	Mst87F	26.703	-0.342577	0.788632	1.05575	-0.324485	0.745571	0.911333
FBgn0002863	Acp95EF	0	NA		NA	NA	NA	NA
FBgn0002865	Mst98Ca	9.63003	1.09801	2.14059	1.8533	0.59246	0.553542	NA
FBgn0002868	MtnA	795.583	-0.697204	0.616766	0.346638	-2.01133	0.0442902	0.18813
FBgn0002869	MtnB	57.4759	-3.39464	0.095085	0.896643	-3.78594	0.000153126	0.00174785
FBgn0002872	mu2	23.0955	0.637257	1.55537	0.870468	0.732085	0.464117	0.754794
FBgn0002873	mud	0	NA		NA	NA	NA	NA
FBgn0002878	mus101	44.9687	-0.484499	0.714745	0.695191	-0.696929	0.485847	0.77307
FBgn0002887	mus201	25.4404	0.298948	1.23025	0.895631	0.333785	0.738542	0.906775
FBgn0002891	PolZ1	107.991	-0.154099	0.898694	0.561924	-0.274234	0.783905	0.925227
FBgn0002899	mus301	24.5479	-0.881678	0.542736	0.904595	-0.974666	0.329726	0.650967
FBgn0002901	mus304	19.3785	0.190167	1.1409	0.980106	0.194027	0.846155	0.951204
FBgn0002905	PolQ	43.537	1.12106	2.17507	0.716438	1.56477	0.117637	0.360279
FBgn0002906	Blm	52.9418	-0.228875	0.8533	0.646029	-0.35428	0.723129	0.900397
FBgn0002909	mus312	0	NA		NA	NA	NA	NA
FBgn0002914	Myb	0	NA		NA	NA	NA	NA
FBgn0002917	na	222.991	3.10081	8.57902	0.441389	7.02512	2.13879e-12	1.34796e-10
FBgn0002921	Atpalpha	33975	1.23945	2.36108	0.335371	3.69574	0.000219245	0.00237694
FBgn0002922	nau	9.4607	-0.34834	0.785487	1.35926	-0.256272	0.797741	NA
FBgn0002924	ncd	79.2256	0.0288829	1.02022	0.516035	0.0559708	0.955365	0.986968
FBgn0002926	ndl	10.9037	0.179577	1.13255	1.29061	0.139141	0.889339	0.965946
FBgn0002930	nec	550.583	1.76398	3.39635	0.386389	4.56531	4.98764e-06	8.78463e-05
FBgn0002931	net	597.455	-2.06409	0.239137	0.333197	-6.1948	5.83575e-10	2.36642e-08
FBgn0002932	neur	75.4602	-0.694074	0.618106	0.554235	-1.25231	0.210457	0.507938
FBgn0002933	ng1	1.76539	-0.825431	0.564313	3.06647	-0.26918	0.787791	NA
FBgn0002936	ninaA	0	NA		NA	NA	NA	NA
FBgn0002937	ninaB	6.54788	1.85531	3.61829	1.68696	1.09979	0.271422	NA
FBgn0002938	ninaC	47.2329	1.03266	2.04579	0.939321	1.09937	0.271607	0.585714
FBgn0002939	ninaD	232.915	-0.590092	0.6643	0.499096	-1.18232	0.237078	0.541421
FBgn0002940	ninaE	60.1787	0.874664	1.83358	0.920825	0.94987	0.342178	0.662125
FBgn0002941	slou	6.92821	1.61123	3.05511	1.53993	1.0463	0.295423	NA
FBgn0002945	nkd	255.817	0.981235	1.97415	0.369508	2.65552	0.00791874	0.0503316
FBgn0002948	nod	24.4484	0.159769	1.11711	0.865482	0.184601	0.853542	0.953932
FBgn0002962	nos	1.84105	1.22945	2.34478	3.01592	0.407654	0.683528	NA
FBgn0002973	numb	325.563	0.46487	1.38019	0.353352	1.3156	0.188309	0.478061
FBgn0002985	odd	10.6837	0.480525	1.39525	1.59672	0.300945	0.763456	0.920091
FBgn0002989	okr	36.7345	0.0380862	1.02675	0.716658	0.0531442	0.957617	0.987655
FBgn0003002	opa	15.5241	0.935408	1.91243	1.04556	0.894645	0.370977	0.688036
FBgn0003008	or	85.3331	-0.661135	0.63238	0.519405	-1.27287	0.203064	0.499171
FBgn0003009	ord	2.27982	-1.37046	0.386769	3.26143	-0.420202	0.674338	NA
FBgn0003011	ort	6.30493	-1.68219	0.311609	1.66986	-1.00738	0.313751	NA
FBgn0003015	osk	0	NA		NA	NA	NA	NA
FBgn0003016	osp	923.709	-1.13166	0.456389	0.330682	-3.42221	0.00062114	0.00585966
FBgn0003023	otu	17.2501	-1.22649	0.427356	1.03242	-1.18798	0.234843	0.53821
FBgn0003028	ovo	539.046	-0.57376	0.671863	0.316836	-1.81091	0.0701555	0.258257
FBgn0003034	SP	0	NA		NA	NA	NA	NA
FBgn0003041	pbl	847.598	0.363427	1.28648	0.399677	0.909301	0.363191	0.681317
FBgn0003042	Pc	115.579	0.854416	1.80803	0.483121	1.76853	0.076972	0.273979
FBgn0003044	Pcl	95.2997	0.0316697	1.02219	0.578278	0.0547655	0.956325	0.987258
FBgn0003046	Pcp	5.42768	-0.102661	0.931314	1.64595	-0.0623718	0.950267	NA
FBgn0003048	pcx	929.455	0.0453499	1.03193	0.298024	0.152169	0.879054	0.963668
FBgn0003053	peb	348.418	-2.33521	0.198167	0.548543	-4.25711	2.07084e-05	0.000310388
FBgn0003057	CG10598	2.96456	4.83572	28.5559	3.46617	1.39512	0.162981	NA
FBgn0003060	CG9757	1.27052	3.61347	12.2395	4.6946	0.769708	0.441473	NA
FBgn0003062	Fib	88.6231	-0.369613	0.77399	0.555734	-0.665089	0.505994	0.785991
FBgn0003065	CG2150	26.7753	-3.65054	0.0796301	1.00968	-3.61553	0.000299732	0.00312954
FBgn0003067	Pepck1	0	NA		NA	NA	NA	NA
FBgn0003068	per	94.4217	0.691877	1.61538	0.490507	1.41053	0.158382	0.431621
FBgn0003071	Pfk	53780.8	-0.296566	0.814188	0.286078	-1.03666	0.299893	0.617541
FBgn0003074	Pgi	22781.6	-0.564763	0.676067	0.283126	-1.99474	0.0460712	0.19303
FBgn0003076	Pgm1	7215.21	-1.66229	0.315938	0.285424	-5.82393	5.74789e-09	1.97162e-07
FBgn0003079	Raf	275.586	0.143665	1.10471	0.367769	0.390639	0.696064	0.88862
FBgn0003082	phr	261.508	0.819988	1.76539	0.53375	1.53628	0.124471	0.372471
FBgn0003086	Pig1	2.27982	-1.37046	0.386769	3.26143	-0.420202	0.674338	NA
FBgn0003087	pim	1.3952	0.624585	1.54177	3.91009	0.159737	0.873088	NA
FBgn0003089	pip	128.977	-1.93995	0.260625	0.560169	-3.46315	0.000533887	0.00516223
FBgn0003090	pk	198.028	0.834296	1.78299	0.406114	2.05434	0.0399429	0.174064
FBgn0003091	Pkc53E	278.779	1.28728	2.44067	0.418475	3.07612	0.00209712	0.0165212
FBgn0003093	Pkc98E	2262.05	0.301357	1.2323	0.280504	1.07434	0.282671	0.597437
FBgn0003114	plu	1.88105	0.362429	1.28559	3.49132	0.103809	0.917321	NA
FBgn0003116	pn	64.3832	0.0584433	1.04134	0.621366	0.0940562	0.925065	0.977429
FBgn0003117	pnr	77.235	0.161761	1.11865	0.552395	0.292835	0.769648	0.920942
FBgn0003118	pnt	635.827	-0.78157	0.581733	0.315547	-2.47687	0.0132539	0.0761883
FBgn0003124	polo	5.52671	0.256959	1.19496	1.67561	0.153352	0.87812	NA
FBgn0003129	Poxm	12.6883	-0.213475	0.862457	1.12564	-0.189648	0.849585	0.952174
FBgn0003130	Poxn	2.45397	1.79128	3.46122	3.21761	0.556711	0.577725	NA
FBgn0003132	Pp1-13C	5.28028	2.42943	5.38682	2.24599	1.08167	0.279397	NA
FBgn0003134	Pp1alpha-96A	414.443	0.400909	1.32034	0.339677	1.18026	0.237895	0.542117
FBgn0003137	Ppn	7662.11	0.103986	1.07474	0.39766	0.261494	0.793712	0.928215
FBgn0003139	PpV	252.294	-0.144876	0.904457	0.378227	-0.38304	0.70169	0.889416
FBgn0003140	PpY-55A	0.646432	2.63806	6.22493	4.85727	0.543115	0.58705	NA
FBgn0003141	pr	255.622	-0.00493403	0.996586	0.416052	-0.0118591	0.990538	0.997055
FBgn0003145	prd	2.87748	2.07988	4.22772	3.0599	0.679723	0.49668	NA
FBgn0003149	Prm	84025.4	0.467182	1.38241	0.265234	1.76139	0.0781716	0.276856
FBgn0003159	CG2841	1186.45	0.10159	1.07296	0.44789	0.22682	0.820564	0.938623
FBgn0003162	Pu	241.631	1.18277	2.27013	0.683217	1.73118	0.083419	0.28937
FBgn0003165	pum	2792.96	-0.0521477	0.964499	0.318096	-0.163937	0.869781	0.960964
FBgn0003169	put	493.779	0.306593	1.23678	0.335092	0.914952	0.360217	0.678169
FBgn0003174	pwn	208.04	-3.13131	0.114125	0.445322	-7.03156	2.04242e-12	1.29502e-10
FBgn0003175	px	1245.06	-0.623621	0.64904	0.290922	-2.14361	0.0320644	0.148031
FBgn0003187	qua	10.7034	0.0219952	1.01536	1.25008	0.017595	0.985962	0.995669
FBgn0003189	r	184.03	0.437143	1.35392	0.42363	1.0319	0.30212	0.620167
FBgn0003204	ras	471.001	-0.284486	0.821034	0.326124	-0.872324	0.383032	0.69801
FBgn0003205	Ras85D	314.346	-0.224066	0.856149	0.364079	-0.615431	0.53827	0.806211
FBgn0003206	Ras64B	551.563	0.267547	1.20376	0.335344	0.797829	0.42497	0.729217
FBgn0003209	raw	1146.27	0.54624	1.46028	0.352352	1.55027	0.121077	0.36667
FBgn0003210	rb	625.38	-0.113218	0.924523	0.307194	-0.368555	0.712459	0.895527
FBgn0003218	rdgB	661.878	1.88088	3.68301	0.343762	5.47147	4.4631e-08	1.27576e-06
FBgn0003227	rec	10.8145	-0.694521	0.617914	1.26431	-0.54933	0.582779	0.832133
FBgn0003231	ref(2)P	853.273	-0.0148999	0.989725	0.29664	-0.050229	0.95994	0.988571
FBgn0003248	Rh2	0.937404	1.16908	2.24868	4.0078	0.2917	0.770516	NA
FBgn0003249	Rh3	5.60617	-0.0359103	0.975416	1.81357	-0.0198009	0.984202	NA
FBgn0003250	Rh4	17.0473	-0.483907	0.715039	1.036	-0.467092	0.640434	0.859223
FBgn0003254	rib	9.44207	-0.142096	0.906202	1.60478	-0.0885451	0.929443	NA
FBgn0003255	rk	152.891	-0.123095	0.918216	0.435017	-0.282965	0.777204	0.922522
FBgn0003256	rl	1382.93	-0.175871	0.885233	0.283584	-0.620172	0.535145	0.804409
FBgn0003257	r-l	141.798	-0.00910661	0.993708	0.46258	-0.0196866	0.984293	0.995209
FBgn0003261	Rm62	3845.83	-0.0985801	0.933952	0.284522	-0.346476	0.728985	0.904386
FBgn0003267	ro	21.7789	0.984091	1.97807	0.911141	1.08006	0.280113	0.59564
FBgn0003268	rod	32.7172	0.925711	1.89962	0.748904	1.23609	0.216426	0.515188
FBgn0003270	amos	1.87481	1.16168	2.23717	2.99947	0.387294	0.698539	NA
FBgn0003274	RpLP2	11615	-0.77301	0.585195	0.310183	-2.49211	0.0126986	0.0737661
FBgn0003275	Polr2F	90.4526	0.0483743	1.0341	0.511847	0.0945091	0.924705	0.977429
FBgn0003277	Polr2A	1034.61	-0.253654	0.83877	0.304585	-0.832784	0.404967	0.713981
FBgn0003278	Polr1B	76.6161	-0.83923	0.558942	0.558621	-1.50233	0.133013	0.386444
FBgn0003279	RpL4	16085.5	-0.401197	0.75723	0.296464	-1.35327	0.175968	0.46036
FBgn0003285	rst	108.178	-1.6159	0.326262	0.522642	-3.09179	0.00198957	0.0157899
FBgn0003292	rt	13.8967	0.159074	1.11657	1.15047	0.138268	0.890029	0.965984
FBgn0003295	ru	7.51425	0.282877	1.21662	1.41462	0.199967	0.841506	NA
FBgn0003300	run	5.11131	0.99455	1.99246	1.94189	0.512156	0.608542	NA
FBgn0003301	rut	3328.94	1.38758	2.61639	0.331258	4.18881	2.80416e-05	0.00040243
FBgn0003302	rux	16.2598	0.489956	1.4044	1.02216	0.479334	0.631701	0.855151
FBgn0003308	ry	128.582	0.433324	1.35034	0.445239	0.97324	0.330434	0.65165
FBgn0003310	S	590.043	0.47382	1.38878	0.343047	1.38121	0.167215	0.446731
FBgn0003312	sad	9.66061	0.711851	1.6379	1.35584	0.525026	0.599565	NA
FBgn0003313	sala	0	NA		NA	NA	NA	NA
FBgn0003317	sax	662.49	-0.150532	0.900918	0.316632	-0.475416	0.634491	0.85608
FBgn0003319	Sb	158.291	-0.859736	0.551053	0.489536	-1.75623	0.0790499	0.278552
FBgn0003321	sbr	509.586	-0.196784	0.872493	0.329113	-0.597924	0.549891	0.81345
FBgn0003326	sca	28.6485	2.63789	6.22419	0.859595	3.06876	0.00214953	0.0168831
FBgn0003330	Sce	54.8632	-0.383158	0.766758	0.621532	-0.616472	0.537583	0.805677
FBgn0003334	Scm	703.008	-0.298568	0.813059	0.332436	-0.898121	0.369121	0.687275
FBgn0003339	Scr	26.8304	-0.343892	0.787913	0.876952	-0.392144	0.694952	0.888536
FBgn0003345	sd	1010.67	0.589303	1.50452	0.293698	2.00649	0.0448037	0.189618
FBgn0003346	RanGAP	58.3259	-0.367385	0.775186	0.589362	-0.623361	0.533047	0.802506
FBgn0003353	sei	126.02	-0.936837	0.522377	0.456153	-2.05378	0.0399972	0.174064
FBgn0003356	Jon99Cii	0.909355	1.18453	2.2729	4.6665	0.253837	0.799621	NA
FBgn0003357	Jon99Ciii	0.909355	1.18453	2.2729	4.6665	0.253837	0.799621	NA
FBgn0003358	Jon99Ci	1.05877	3.3506	10.2007	4.82913	0.69383	0.487789	NA
FBgn0003360	sesB	482562	0.130867	1.09495	0.270947	0.483001	0.629095	0.8549
FBgn0003366	sev	278.363	0.990164	1.98641	0.375555	2.63654	0.00837568	0.0526601
FBgn0003371	sgg	17732.7	-0.289596	0.818131	0.280227	-1.03344	0.301399	0.619207
FBgn0003372	Sgs1	17.6125	2.77459	6.8428	1.229	2.25759	0.0239712	0.119994
FBgn0003373	Sgs3	5.6911	-0.305054	0.809412	2.06593	-0.147659	0.882612	NA
FBgn0003374	Sgs4	6.24528	-0.736441	0.600218	1.74013	-0.423211	0.672141	NA
FBgn0003375	Sgs5	0.822279	-3.36553	0.0970232	4.85875	-0.692673	0.488515	NA
FBgn0003377	Sgs7	3.95813	-2.38016	0.192088	2.31667	-1.02741	0.304229	NA
FBgn0003378	Sgs8	6.03006	-1.29062	0.408776	1.6195	-0.796923	0.425496	NA
FBgn0003380	Sh	26772.2	-0.041509	0.971638	0.300893	-0.137953	0.890278	0.965984
FBgn0003382	sha	13.0232	-0.245955	0.843257	1.35961	-0.180901	0.856445	0.955034
FBgn0003386	Shaw	283.587	1.83968	3.57931	0.481527	3.82052	0.00013317	0.00155668
FBgn0003388	shd	152.728	-1.26074	0.41733	0.479068	-2.63165	0.00849714	0.0532319
FBgn0003390	shf	62.3357	1.15957	2.23392	0.615217	1.88482	0.0594537	0.230376
FBgn0003391	shg	520.891	-0.334309	0.793164	0.376358	-0.888275	0.374393	0.690488
FBgn0003392	shi	2067.69	0.82818	1.77544	0.281826	2.93862	0.0032968	0.0245111
FBgn0003396	shn	3325.27	0.162619	1.11932	0.321201	0.506285	0.612657	0.846437
FBgn0003401	shu	5.80651	0.0954615	1.06841	1.65985	0.057512	0.954137	NA
FBgn0003410	sina	757.065	-0.482819	0.715578	0.316615	-1.52494	0.127274	0.376441
FBgn0003411	sisA	1.88027	1.21775	2.32583	2.69769	0.451404	0.651698	NA
FBgn0003415	skd	2439.39	0.707766	1.63327	0.289512	2.44469	0.0144977	0.0817654
FBgn0003416	sl	198.828	-0.106872	0.928599	0.383865	-0.27841	0.780698	0.923651
FBgn0003423	slgA	9713.33	0.159146	1.11663	0.27242	0.584195	0.559089	0.817656
FBgn0003429	slo	5937.98	-0.187007	0.878426	0.270878	-0.690374	0.489959	0.774898
FBgn0003430	slp1	16.436	0.728325	1.65671	1.01638	0.716586	0.47363	0.763029
FBgn0003435	sm	5460.28	-0.633839	0.644459	0.310916	-2.03862	0.041488	0.17891
FBgn0003444	smo	68.6258	0.0338322	1.02373	0.617469	0.0547918	0.956304	0.987258
FBgn0003447	sn	667.753	2.00967	4.02691	0.425609	4.72188	2.33678e-06	4.35782e-05
FBgn0003448	sna	1.53105	-1.3392	0.39524	3.33514	-0.401543	0.688021	NA
FBgn0003449	snf	198.497	-0.856232	0.552393	0.443016	-1.93273	0.053269	0.213771
FBgn0003450	snk	6.17786	-2.22128	0.214451	1.62489	-1.36703	0.171615	NA
FBgn0003459	stwl	153.307	0.312673	1.24201	0.422889	0.739373	0.45968	0.752702
FBgn0003460	so	331.166	-0.279771	0.823722	0.340211	-0.822345	0.410881	0.717066
FBgn0003462	Sod1	1790.35	0.149816	1.10943	0.328788	0.455662	0.648633	0.862481
FBgn0003463	sog	4040.91	0.0119948	1.00835	0.338391	0.0354465	0.971724	0.991161
FBgn0003464	sol	400.649	0.374394	1.29629	0.334307	1.11991	0.262753	0.574633
FBgn0003475	spir	638.612	1.46163	2.7542	0.365485	3.99916	6.35676e-05	0.000816005
FBgn0003479	spn-A	16.0123	-1.42759	0.371752	1.04859	-1.36143	0.173378	0.456438
FBgn0003480	spn-B	32.1072	-0.659532	0.633083	0.948434	-0.695391	0.486811	0.773074
FBgn0003482	spn-D	1.54462	2.18319	4.54157	3.85759	0.565947	0.57143	NA
FBgn0003483	spn-E	15.8635	-0.0676939	0.954162	1.07312	-0.0630812	0.949702	0.984967
FBgn0003486	spo	4.22151	2.03939	4.1107	2.37549	0.858512	0.39061	NA
FBgn0003495	spz	159.944	0.989386	1.98534	0.42982	2.30186	0.0213429	0.109882
FBgn0003499	sr	402.446	-0.310581	0.806317	0.372771	-0.83317	0.404749	0.713957
FBgn0003502	Btk	588.756	1.39203	2.62447	0.393006	3.54201	0.000397098	0.004012
FBgn0003507	srp	277.274	0.709559	1.6353	0.467303	1.51842	0.12891	0.378482
FBgn0003510	Sry-alpha	0	NA		NA	NA	NA	NA
FBgn0003511	Sry-beta	0	NA		NA	NA	NA	NA
FBgn0003512	Sry-delta	39.8525	-0.08173	0.944924	0.696562	-0.117333	0.906596	0.971797
FBgn0003513	ss	25.8655	0.590082	1.50533	0.959854	0.614762	0.538712	0.806641
FBgn0003514	sqh	1335.55	-0.00852715	0.994107	0.338438	-0.0251956	0.979899	0.993384
FBgn0003515	st	8.0878	-0.389105	0.763603	1.448	-0.268719	0.788146	NA
FBgn0003517	sta	7668.62	-0.515574	0.699514	0.315873	-1.63222	0.102633	0.330925
FBgn0003520	stau	3648.55	-0.455712	0.72915	0.295668	-1.54129	0.123245	0.369909
FBgn0003525	stg	213.185	-0.138725	0.908321	0.385188	-0.360149	0.718736	0.898489
FBgn0003527	stil	5.89313	-2.54833	0.170953	1.73573	-1.46816	0.142062	NA
FBgn0003545	sub	2.40611	0.21359	1.15957	2.40016	0.0889902	0.92909	NA
FBgn0003557	Su(dx)	797.968	0.288587	1.22144	0.303891	0.949642	0.342294	0.662125
FBgn0003559	su(f)	109.968	-0.622834	0.649394	0.494708	-1.25899	0.208032	0.505443
FBgn0003567	su(Hw)	136.98	-0.246311	0.843049	0.432496	-0.56951	0.56901	0.824548
FBgn0003575	su(sable)	991.952	-0.467147	0.723393	0.297471	-1.5704	0.116323	0.357786
FBgn0003598	Su(var)3-7	164.261	-0.465048	0.724447	0.472252	-0.984747	0.324748	0.646039
FBgn0003607	Su(var)205	136.553	-0.367924	0.774897	0.458608	-0.802262	0.422401	0.727055
FBgn0003612	Su(var)2-10	303.452	-0.557808	0.679334	0.36432	-1.53109	0.125747	0.374165
FBgn0003638	su(w[a])	533.029	-0.754504	0.59275	0.342996	-2.19974	0.0278251	0.134212
FBgn0003651	svp	1462.59	-0.0125101	0.991366	0.327985	-0.0381423	0.969574	0.991161
FBgn0003654	sw	732.727	-0.173179	0.886886	0.352164	-0.491756	0.622892	0.852292
FBgn0003655	swa	41.5866	-3.20617	0.108355	1.07453	-2.98378	0.00284716	0.0215535
FBgn0003656	sws	3482.65	2.08219	4.2345	0.376115	5.53605	3.09377e-08	9.09186e-07
FBgn0003660	Syb	429.304	-0.212721	0.862908	0.338048	-0.629263	0.529177	0.800513
FBgn0003676	CCT1	221.422	-0.707185	0.612514	0.45939	-1.5394	0.123707	0.370836
FBgn0003683	term	1.73163	-0.786893	0.579591	3.5937	-0.218965	0.826678	NA
FBgn0003687	Tbp	47.1562	-0.600805	0.659386	0.647092	-0.928469	0.353164	0.671549
FBgn0003701	thr	34.8506	1.08209	2.1171	0.776684	1.39321	0.163555	0.441123
FBgn0003710	tipE	190.601	3.00274	8.01522	0.430817	6.96989	3.17199e-12	1.96363e-10
FBgn0003714	tko	946.004	-1.96443	0.25624	0.339045	-5.79401	6.87251e-09	2.31936e-07
FBgn0003716	tkv	1165.5	0.0466627	1.03287	0.31228	0.149426	0.881217	0.964139
FBgn0003719	tld	65.714	3.35799	10.2531	0.760408	4.41604	1.00525e-05	0.000164496
FBgn0003720	tll	2.55222	4.61987	24.5878	3.1709	1.45696	0.145128	NA
FBgn0003721	Tm1	149093	-0.298042	0.813356	0.286777	-1.03928	0.298674	0.616317
FBgn0003731	Egfr	500.917	-1.10082	0.466251	0.323676	-3.401	0.000671396	0.00625781
FBgn0003733	tor	15.2623	1.53586	2.89962	1.11058	1.38294	0.166683	0.446109
FBgn0003741	tra	24.1827	0.343094	1.26847	0.870265	0.394241	0.693403	0.887604
FBgn0003742	tra2	64.8501	-0.422738	0.746007	0.571144	-0.74016	0.459203	0.752535
FBgn0003744	trc	791.758	0.22541	1.16911	0.30131	0.748098	0.454401	0.750099
FBgn0003747	Gr5a	1.70281	0.090644	1.06485	3.1479	0.0287951	0.977028	NA
FBgn0003748	Treh	6700.9	-0.365923	0.775972	0.310034	-1.18027	0.237894	0.542117
FBgn0003751	trk	7.96066	-2.09819	0.233552	1.47039	-1.42696	0.153591	NA
FBgn0003861	trp	18.5808	1.06889	2.09782	1.20941	0.883812	0.376798	0.692561
FBgn0003862	trx	1957.41	0.220093	1.16481	0.2939	0.74887	0.453935	0.750012
FBgn0003863	alphaTry	620.138	-7.55685	0.00531081	2.33946	-3.23017	0.00123715	0.0105314
FBgn0003865	tsg	1.38734	-4.11898	0.0575523	3.8829	-1.0608	0.288781	NA
FBgn0003866	tsh	211.32	1.36238	2.57108	0.436038	3.12444	0.00178143	0.0143807
FBgn0003867	tsl	163.634	0.479283	1.39405	0.498613	0.961234	0.336434	0.657084
FBgn0003870	ttk	1612.97	-0.233362	0.85065	0.279439	-0.835108	0.403657	0.713375
FBgn0003882	tub	162.704	0.704063	1.62909	0.419671	1.67765	0.0934146	0.312138
FBgn0003884	alphaTub84B	6340.81	-0.123993	0.917645	0.314087	-0.394771	0.693012	0.887466
FBgn0003885	alphaTub84D	2945.62	0.183495	1.13563	0.300844	0.609934	0.541906	0.809621
FBgn0003886	alphaTub85E	36.9774	-1.12454	0.45865	0.940938	-1.19512	0.232039	0.535141
FBgn0003889	betaTub85D	11.3787	0.0534846	1.03777	1.26468	0.0422909	0.966267	0.990218
FBgn0003890	betaTub97EF	3055.6	-0.103081	0.931043	0.315124	-0.327112	0.743583	0.910156
FBgn0003891	tud	16646.5	-0.0206754	0.985771	0.272056	-0.0759968	0.939422	0.982867
FBgn0003892	ptc	221.531	-0.245655	0.843433	0.373542	-0.657637	0.510771	0.788823
FBgn0003896	tup	61.1735	0.583608	1.49859	0.6065	0.962256	0.335921	0.65653
FBgn0003900	twi	4.28878	2.00976	4.02714	1.98529	1.01232	0.311383	NA
FBgn0003916	snRNA:U1:21D	12453.1	-0.264737	0.83235	0.945724	-0.279931	0.779531	0.923604
FBgn0003920	snRNA:U2:14B	1480.14	0.15623	1.11437	0.507535	0.307821	0.758219	0.917692
FBgn0003922	snRNA:U2:38ABa	1505.74	0.243085	1.18352	0.504834	0.481515	0.63015	0.855151
FBgn0003923	snRNA:U2:38ABb	99.3035	0.200359	1.14898	0.673446	0.297513	0.766075	0.92038
FBgn0003930	snRNA:U4:39B	2246.22	0.394801	1.31476	0.472533	0.8355	0.403436	0.713375
FBgn0003931	snRNA:U4:38AB	55.1775	0.368874	1.29134	0.755743	0.488094	0.625483	0.852911
FBgn0003933	snRNA:U5:14B	35.6523	0.97007	1.95894	0.937348	1.03491	0.300711	0.618569
FBgn0003934	snRNA:U5:23D	28.1684	1.03807	2.05348	1.05054	0.988129	0.323089	0.644577
FBgn0003935	snRNA:U5:34A	26.8606	0.491749	1.40615	0.957808	0.513411	0.607664	0.844722
FBgn0003936	snRNA:U5:35D	34.5178	0.793034	1.73271	0.953126	0.832034	0.40539	0.714441
FBgn0003938	snRNA:U5:63BC	128.992	1.3242	2.50395	0.663029	1.99721	0.0458029	0.192531
FBgn0003941	RpL40	5916.17	-0.43234	0.741059	0.271639	-1.59159	0.111476	0.348762
FBgn0003942	RpS27A	6211.52	-0.321042	0.800492	0.273926	-1.172	0.241197	0.54578
FBgn0003943	Ubi-p63E	32805.8	1.1983	2.29469	0.276372	4.33581	1.45224e-05	0.000229506
FBgn0003944	Ubx	60.6371	2.32068	4.99568	0.644193	3.60246	0.000315217	0.00326839
FBgn0003950	unc	2.42923	-0.372781	0.772292	3.18617	-0.117	0.90686	NA
FBgn0003961	Uro	1.41754	0.657324	1.57715	3.33481	0.19711	0.843742	NA
FBgn0003963	ush	228.117	0.170911	1.12577	0.375821	0.454768	0.649276	0.862519
FBgn0003964	usp	298.213	-0.511337	0.701572	0.355529	-1.43824	0.150365	0.418106
FBgn0003965	v	11.9186	-1.02614	0.491023	1.19989	-0.855195	0.392443	0.706425
FBgn0003969	vap	142.894	0.633141	1.55094	0.427781	1.48006	0.138858	0.396595
FBgn0003975	vg	860.001	-0.189358	0.876996	0.299118	-0.633055	0.526698	0.798828
FBgn0003977	vir	136.626	0.0883111	1.06312	0.433541	0.203697	0.83859	0.947444
FBgn0003978	vls	37.624	-2.09196	0.234561	0.720914	-2.90182	0.00371002	0.0270671
FBgn0003979	Vm26Aa	2.3669	0.21091	1.15742	3.21812	0.0655384	0.947745	NA
FBgn0003980	Vm26Ab	2.86176	-1.80364	0.28645	2.56482	-0.703223	0.481917	NA
FBgn0003983	Vm34Ca	1.76754	2.41521	5.33399	3.23534	0.746511	0.455359	NA
FBgn0003984	vn	1727.28	-0.705658	0.613163	0.309814	-2.27768	0.0227454	0.115124
FBgn0003996	w	45.4902	4.96149	31.1572	0.929885	5.3356	9.52316e-08	2.53515e-06
FBgn0003997	hid	356.144	-0.0520458	0.964568	0.374472	-0.138984	0.889462	0.965946
FBgn0004003	wbl	5.69061	-0.242798	0.845105	1.61094	-0.150718	0.880198	NA
FBgn0004034	y	43.42	-1.38774	0.382163	0.744116	-1.86495	0.062188	0.237363
FBgn0004045	Yp1	0.971694	-0.372915	0.772221	4.49556	-0.0829517	0.93389	NA
FBgn0004047	Yp3	12.6345	1.61263	3.05808	1.16552	1.38361	0.166477	0.445816
FBgn0004049	yrt	447.131	-0.585471	0.666432	0.332817	-1.75914	0.0785543	0.277553
FBgn0004050	z	130.252	0.557497	1.47171	0.437901	1.27311	0.202978	0.499171
FBgn0004052	Z600	0.423508	2.03068	4.08596	4.89481	0.414863	0.678242	NA
FBgn0004053	zen	1.18345	0.210584	1.15716	4.15926	0.0506302	0.95962	NA
FBgn0004054	zen2	0.211754	1.05354	2.07562	4.9956	0.210894	0.83297	NA
FBgn0004055	uzip	698.411	1.56732	2.96354	0.363262	4.31458	1.5991e-05	0.000248216
FBgn0004057	Zw	149.563	0.953745	1.93689	0.477625	1.99685	0.0458417	0.192531
FBgn0004066	Prosalpha4	281.87	0.315198	1.24418	0.390212	0.807763	0.419227	0.724244
FBgn0004087	Dhfr	19.6748	-1.73797	0.29979	0.968725	-1.79408	0.0727999	0.264456
FBgn0004101	bs	827.303	-0.541871	0.68688	0.328055	-1.65177	0.0985817	0.323222
FBgn0004102	oc	13.1639	2.75903	6.76943	1.22011	2.26131	0.0237401	0.119065
FBgn0004103	Pp1-87B	4579.65	-0.115376	0.923141	0.299847	-0.384785	0.700397	0.889416
FBgn0004106	Cdk1	7.008	-1.38419	0.383104	1.49922	-0.923276	0.355863	NA
FBgn0004107	Cdk2	13.2272	1.39836	2.63602	1.15959	1.20591	0.227851	0.531243
FBgn0004108	Nrt	71.5425	1.13084	2.18986	0.581771	1.94379	0.0519204	0.210213
FBgn0004110	tin	3.78444	0.376111	1.29784	2.34476	0.160405	0.872562	NA
FBgn0004117	Tm2	146477	-0.0954823	0.935959	0.289155	-0.330211	0.74124	0.908808
FBgn0004118	nAChRbeta2	125.209	2.65459	6.29666	0.480948	5.51949	3.39989e-08	9.8531e-07
FBgn0004132	boca	28.0396	-0.161047	0.894376	0.819148	-0.196603	0.844138	0.950735
FBgn0004133	blow	138.341	0.717493	1.64432	0.504197	1.42304	0.154724	0.425919
FBgn0004143	nullo	1.66144	-4.37923	0.0480529	3.63748	-1.20392	0.228621	NA
FBgn0004167	kst	2448.61	-0.695293	0.617584	0.357231	-1.94634	0.051614	0.209135
FBgn0004168	5-HT1A	278.35	3.84975	14.4175	0.55962	6.87923	6.01767e-12	3.5369e-10
FBgn0004169	up	217591	0.000462497	1.00032	0.294457	0.00157068	0.998747	0.999504
FBgn0004170	sc	2.03046	1.42978	2.69405	3.42496	0.417458	0.676343	NA
FBgn0004171	Mst98Cb	3.31001	0.442582	1.35903	2.48043	0.17843	0.858386	NA
FBgn0004172	Mst84Da	0	NA		NA	NA	NA	NA
FBgn0004173	Mst84Db	14.2405	1.65357	3.14612	1.73687	0.952044	0.341075	0.660758
FBgn0004174	Mst84Dc	12.5154	1.80972	3.50575	1.80609	1.00201	0.316337	0.637058
FBgn0004175	Mst84Dd	3.87391	3.68344	12.8477	2.93903	1.25328	0.210103	NA
FBgn0004177	mts	5483.88	0.822154	1.76804	0.272391	3.01829	0.00254209	0.0195411
FBgn0004179	Csp	1641.15	0.338388	1.26434	0.304958	1.10962	0.267162	0.579937
FBgn0004181	Ebp	3.67234	-1.7308	0.301285	2.29519	-0.754099	0.45079	NA
FBgn0004183	snRNA:U1:82Eb	92.0716	-0.0812048	0.945268	0.584147	-0.139014	0.889439	0.965946
FBgn0004185	snRNA:U1:95Ca	12340.3	-0.25486	0.838068	0.969714	-0.26282	0.792689	0.927881
FBgn0004186	snRNA:U1:95Cb	12557.6	-0.249392	0.841251	0.963627	-0.258806	0.795785	0.929056
FBgn0004187	snRNA:U1:95Cc	4405.78	-0.343435	0.788163	0.531129	-0.646613	0.517883	0.792234
FBgn0004188	snRNA:U6:96Aa	93.5596	1.13283	2.19288	0.587214	1.92916	0.0537113	0.215051
FBgn0004189	snRNA:U6:96Ab	92.268	1.08025	2.11441	0.623102	1.73367	0.0829769	0.288407
FBgn0004190	snRNA:U6:96Ac	96.6038	1.17457	2.25726	0.628242	1.86961	0.0615375	0.235481
FBgn0004191	snRNA:U2:34ABa	1457.56	0.107506	1.07736	0.472777	0.227393	0.820118	0.938375
FBgn0004192	snRNA:U2:34ABb	19187.7	0.431388	1.34853	0.382123	1.12893	0.258929	0.569817
FBgn0004197	Ser	84.5113	-1.57423	0.335823	0.57858	-2.72084	0.00651159	0.0429806
FBgn0004198	ct	520.432	1.05242	2.074	0.387165	2.71826	0.00656256	0.0432445
FBgn0004227	nonA	783.215	-0.335199	0.792675	0.35514	-0.943852	0.345245	0.664573
FBgn0004228	mex1	31.6057	-0.191558	0.875659	0.986489	-0.194182	0.846033	0.951204
FBgn0004237	Hrb87F	481.779	-0.41074	0.752237	0.377473	-1.08813	0.276537	0.591884
FBgn0004240	DptA	23.8015	3.6955	12.9556	1.33885	2.7602	0.00577664	0.0391598
FBgn0004242	Syt1	2823.18	2.80414	6.9844	0.314308	8.92161	4.5955e-19	8.58538e-17
FBgn0004244	Rdl	1361.55	2.5244	5.75332	0.314313	8.03147	9.63117e-16	1.12563e-13
FBgn0004359	T48	452.274	0.790969	1.73024	0.324445	2.43792	0.0147722	0.082956
FBgn0004360	Wnt2	9.12645	-1.49168	0.355598	1.33123	-1.12052	0.262491	NA
FBgn0004362	HmgD	138.819	0.713649	1.63995	0.437524	1.63111	0.102868	0.331163
FBgn0004363	porin	27475.6	-0.459652	0.727162	0.308203	-1.49139	0.135858	0.391017
FBgn0004367	mei-41	36.3682	-0.0678326	0.95407	0.708141	-0.0957898	0.923688	0.977429
FBgn0004368	Ptp4E	752.415	-0.178742	0.883473	0.330249	-0.541234	0.588347	0.835043
FBgn0004369	Ptp99A	1448.88	0.582456	1.4974	0.280823	2.07411	0.0380695	0.168407
FBgn0004370	Ptp10D	2263.45	0.635101	1.55305	0.300657	2.11238	0.0346539	0.157084
FBgn0004372	aly	0.635262	2.61455	6.12434	4.85845	0.538146	0.590476	NA
FBgn0004373	fwd	1841.4	0.0784088	1.05585	0.285595	0.274546	0.783665	0.925153
FBgn0004374	neb	24.7441	0.13728	1.09983	0.860547	0.159527	0.873254	0.961825
FBgn0004378	Klp61F	5.49891	0.228489	1.17161	2.08121	0.109787	0.912578	NA
FBgn0004379	Klp67A	11.6644	1.47615	2.78206	1.27059	1.16178	0.245325	0.551362
FBgn0004380	Klp64D	190.995	0.497642	1.4119	0.394841	1.26036	0.207539	0.504802
FBgn0004381	Klp68D	242.742	-0.0522019	0.964463	0.393218	-0.132756	0.894387	0.967639
FBgn0004387	Klp98A	457.277	-0.0996094	0.933286	0.339067	-0.293775	0.76893	0.920942
FBgn0004389	bnk	22.1183	-0.96941	0.510715	1.17116	-0.827738	0.407819	0.715632
FBgn0004390	RasGAP1	603.309	-0.0631371	0.95718	0.38133	-0.165571	0.868495	0.960239
FBgn0004391	shtd	92.5556	-0.111211	0.925811	0.501702	-0.221667	0.824573	0.940246
FBgn0004394	pdm2	18.8597	1.64853	3.13513	1.01171	1.62945	0.103218	0.331163
FBgn0004395	unk	358.353	0.643506	1.56212	0.343903	1.87119	0.0613194	0.234974
FBgn0004396	CrebA	264.881	0.214203	1.16006	0.521975	0.41037	0.681534	0.880594
FBgn0004397	Vinc	707.137	0.0134411	1.00936	0.374393	0.035901	0.971361	0.991161
FBgn0004400	rhi	20.53	-1.65176	0.318253	0.962372	-1.71634	0.0861002	0.295473
FBgn0004401	Pep	777.804	-0.194946	0.873605	0.333727	-0.58415	0.55912	0.817656
FBgn0004403	RpS14a	6210.21	-0.687017	0.621137	0.331513	-2.07237	0.0382312	0.168766
FBgn0004404	RpS14b	1977.9	-0.221671	0.857571	0.304544	-0.72788	0.466687	0.757757
FBgn0004406	PolG1	129.419	-0.714253	0.609521	0.438347	-1.62942	0.103223	0.331163
FBgn0004407	PolG2	0	NA		NA	NA	NA	NA
FBgn0004414	msopa	0.697601	0.600577	1.51632	4.89257	0.122753	0.902303	NA
FBgn0004419	me31B	379.648	-0.272766	0.827731	0.379438	-0.718869	0.472222	0.761583
FBgn0004425	LysB	2.93982	1.36012	2.56707	3.00964	0.451921	0.651326	NA
FBgn0004426	LysC	0.274093	-1.80842	0.285503	4.9953	-0.362025	0.717333	NA
FBgn0004427	LysD	3.96306	-1.81339	0.284521	1.99293	-0.909912	0.362869	NA
FBgn0004428	LysE	2.77084	-0.687131	0.621088	2.59863	-0.264421	0.791456	NA
FBgn0004429	LysP	584.976	6.94686	123.371	1.56654	4.43453	9.22726e-06	0.000152264
FBgn0004430	LysS	0.548186	-2.78183	0.145407	4.89524	-0.568273	0.569849	NA
FBgn0004431	LysX	59.2859	4.48393	22.3768	0.879264	5.09964	3.40299e-07	7.85917e-06
FBgn0004432	Cyp1	609.7	0.124538	1.09016	0.338358	0.368067	0.712823	0.895527
FBgn0004435	Galphaq	583.297	-0.224031	0.85617	0.327836	-0.683363	0.494377	0.777888
FBgn0004436	Ubc6	3159.84	0.571035	1.48559	0.279832	2.04063	0.0412876	0.178409
FBgn0004449	Ten-m	2974.28	0.511661	1.42569	0.326294	1.5681	0.116858	0.358782
FBgn0004456	mew	659.307	-0.834159	0.56091	0.303524	-2.74824	0.00599156	0.0402334
FBgn0004463	Polr3B	47.7665	-0.681405	0.623558	0.68528	-0.994344	0.320055	0.641229
FBgn0004465	Su(P)	1168.1	0.157769	1.11556	0.321911	0.490102	0.624062	0.852292
FBgn0004507	GlyP	76153.5	0.165276	1.12138	0.281528	0.587066	0.557159	0.81727
FBgn0004509	Fur1	2175.52	0.6446	1.56331	0.282863	2.27885	0.0226763	0.114886
FBgn0004510	Ets97D	23.3587	-0.893279	0.538389	0.913008	-0.978391	0.327881	0.649553
FBgn0004511	dy	8.91946	1.57193	2.97303	1.38773	1.13274	0.257325	NA
FBgn0004512	Mdr49	102.896	2.28143	4.86159	0.647253	3.52479	0.000423826	0.00424719
FBgn0004513	Mdr65	586.714	1.90557	3.74656	0.343897	5.54109	3.00598e-08	8.88378e-07
FBgn0004514	Oct-TyrR	43.5102	1.10781	2.15519	0.666234	1.6628	0.0963529	0.318397
FBgn0004516	Gad1	1919.95	3.2469	9.49321	0.334581	9.70437	2.88869e-22	7.19559e-20
FBgn0004552	Akh	35.3304	-0.959566	0.514212	1.01843	-0.942205	0.346088	0.665215
FBgn0004554	Edg91	441.534	2.20085	4.59749	0.447949	4.91316	8.96194e-07	1.88273e-05
FBgn0004556	Dbp73D	18.3763	0.0127973	1.00891	1.09434	0.0116941	0.99067	0.997055
FBgn0004567	slp2	15.8877	0.319851	1.2482	1.06106	0.301446	0.763075	0.919839
FBgn0004569	aos	67.8528	-0.0088728	0.993869	0.55697	-0.0159305	0.98729	0.996529
FBgn0004573	5-HT7	85.1533	2.8503	7.21152	0.583806	4.88227	1.04869e-06	2.13868e-05
FBgn0004574	Rop	814.661	0.982976	1.97654	0.322153	3.05127	0.00227875	0.0178178
FBgn0004575	Syn	680.816	2.04901	4.13822	0.340816	6.01208	1.83159e-09	6.89284e-08
FBgn0004577	Pxd	193.505	-1.33414	0.396629	0.538369	-2.47811	0.0132081	0.0759667
FBgn0004580	Cbp53E	982.406	2.74367	6.69774	0.306099	8.96336	3.14934e-19	5.99061e-17
FBgn0004581	bgcn	5.5191	-0.667457	0.629615	1.78131	-0.3747	0.707883	NA
FBgn0004583	ex	437.674	-0.436533	0.738908	0.340625	-1.28157	0.199995	0.494645
FBgn0004584	Rrp1	21.5982	0.725452	1.65342	0.899849	0.806193	0.420131	0.724838
FBgn0004587	B52	759.297	-1.3975	0.379587	0.339782	-4.11293	3.90674e-05	0.000534978
FBgn0004588	Eig71Ea	1.99047	2.61497	6.12611	3.05325	0.856455	0.391746	NA
FBgn0004589	Eig71Eb	3.06967	0.718335	1.64528	2.96323	0.242416	0.808458	NA
FBgn0004590	Eig71Ec	0.926234	1.14211	2.20704	4.63546	0.246386	0.805384	NA
FBgn0004591	Eig71Ed	2.69948	1.87351	3.66424	3.1227	0.599966	0.548529	NA
FBgn0004592	Eig71Ee	1.75637	2.40527	5.29735	3.69585	0.650804	0.515173	NA
FBgn0004593	Eig71Ef	0.423508	2.03068	4.08596	4.89481	0.414863	0.678242	NA
FBgn0004594	Eig71Eg	0	NA		NA	NA	NA	NA
FBgn0004595	pros	4058.1	2.93813	7.66416	0.277529	10.5867	3.43365e-26	1.38165e-23
FBgn0004597	CycC	31.3959	0.0752117	1.05352	0.753693	0.0997908	0.92051	0.977044
FBgn0004598	Fur2	965.692	0.321643	1.24975	0.328195	0.980037	0.327068	0.648802
FBgn0004606	zfh1	1688.09	-0.961027	0.513691	0.289613	-3.31831	0.000905624	0.00808416
FBgn0004607	zfh2	1188.12	0.565229	1.47962	0.306875	1.84189	0.0654916	0.246731
FBgn0004611	Plc21C	1074.22	0.817056	1.76181	0.290836	2.80934	0.00496434	0.0345096
FBgn0004618	gl	4.50132	1.60395	3.03974	2.35043	0.682406	0.494982	NA
FBgn0004619	GluRIA	80.8426	2.70345	6.51356	0.561397	4.81557	1.46779e-06	2.88647e-05
FBgn0004620	GluRIIA	27.5903	2.04657	4.13122	0.9264	2.20916	0.0271635	0.132021
FBgn0004622	TkR99D	129.869	4.0628	16.7119	0.887787	4.57633	4.73213e-06	8.38749e-05
FBgn0004623	Gbeta76C	8.45342	2.3424	5.07144	1.57207	1.49001	0.136221	NA
FBgn0004629	Cys	0	NA		NA	NA	NA	NA
FBgn0004635	rho	451.749	1.22535	2.33813	0.360765	3.39655	0.000682421	0.00634058
FBgn0004636	Rap1	1294.47	0.115806	1.08358	0.299272	0.386959	0.698787	0.889416
FBgn0004638	drk	1035.31	-0.269159	0.829803	0.365326	-0.736764	0.461266	0.753672
FBgn0004643	Zw10	70.2205	-0.553709	0.681266	0.568653	-0.973721	0.330195	0.651438
FBgn0004644	hh	5.31988	0.420191	1.33811	1.66875	0.2518	0.801196	NA
FBgn0004646	ogre	2069.06	0.671853	1.59312	0.311062	2.15987	0.0307827	0.143707
FBgn0004647	N	670.115	0.15029	1.10979	0.318741	0.471512	0.637275	0.858242
FBgn0004648	svr	1061.46	0.0331848	1.02327	0.31371	0.105782	0.915756	0.975128
FBgn0004649	yl	6.08275	0.790514	1.72969	1.67602	0.47166	0.637169	NA
FBgn0004650	fs(1)N	15.6586	-2.07994	0.236525	1.18336	-1.75766	0.0788062	0.27788
FBgn0004652	fru	6307.03	-1.89098	0.269624	0.277661	-6.81039	9.73319e-12	5.33134e-10
FBgn0004654	Pgd	348.717	0.127168	1.09215	0.375414	0.33874	0.734805	0.906121
FBgn0004655	wapl	629.249	0.228111	1.1713	0.306559	0.744103	0.456814	0.751395
FBgn0004656	fs(1)h	2516.17	0.21727	1.16253	0.273295	0.795002	0.426612	0.730836
FBgn0004657	mys	4048.61	0.249531	1.18882	0.275299	0.906398	0.364725	0.683286
FBgn0004666	sim	5.67496	3.20952	9.25046	2.08793	1.53718	0.124249	NA
FBgn0004687	Mlc-c	673.905	-0.216685	0.86054	0.364466	-0.594528	0.552159	0.815012
FBgn0004698	Xpc	210.597	0.739227	1.66928	0.383918	1.92548	0.0541691	0.216139
FBgn0004777	Ccp84Ag	3253.46	-1.52313	0.347931	0.297677	-5.11671	3.10917e-07	7.22847e-06
FBgn0004778	Ccp84Af	64.2703	-2.69578	0.154344	0.763004	-3.53311	0.000410705	0.00413153
FBgn0004779	Ccp84Ae	19746.6	-1.97953	0.253573	0.403473	-4.90623	9.28444e-07	1.9388e-05
FBgn0004780	Ccp84Ad	33.6265	-1.69283	0.30932	0.913881	-1.85235	0.0639752	0.242507
FBgn0004781	Ccp84Ac	1.73163	-0.786893	0.579591	3.5937	-0.218965	0.826678	NA
FBgn0004782	Ccp84Ab	21.176	-0.178905	0.883373	1.05435	-0.169683	0.865259	0.959138
FBgn0004783	Ccp84Aa	5.1969	-1.24087	0.423118	1.80793	-0.686346	0.492495	NA
FBgn0004784	inaC	7.1749	2.94084	7.67859	2.35346	1.24958	0.211453	NA
FBgn0004795	retn	88.92	1.02889	2.04045	0.754581	1.36352	0.172718	0.455386
FBgn0004797	mdy	73.9679	0.699122	1.62352	0.587803	1.18938	0.234289	0.537437
FBgn0004811	fs(2)ltoPP43	39.31	1.57233	2.97384	0.712933	2.20544	0.0274236	0.13295
FBgn0004828	His3.3B	5607.31	-0.17908	0.883266	0.288225	-0.621319	0.53439	0.803549
FBgn0004832	Xpac	25.3268	-0.557709	0.67938	0.854682	-0.652534	0.514057	0.789862
FBgn0004837	Su(H)	39.5906	-0.0789867	0.946722	0.68994	-0.114483	0.908855	0.972302
FBgn0004838	Hrb27C	8616.9	-0.519028	0.697842	0.274383	-1.89162	0.0585421	0.228018
FBgn0004839	otk	26.1375	-0.272258	0.828022	0.940707	-0.289419	0.772261	0.921779
FBgn0004841	TkR86C	13.64	3.90928	15.0249	1.36083	2.87272	0.0040696	0.0291817
FBgn0004842	RYa-R	14.3182	1.7286	3.31406	1.35358	1.27706	0.201581	0.497158
FBgn0004852	Ac76E	5336.74	0.40787	1.32673	0.316485	1.28875	0.197485	0.490641
FBgn0004854	B-H2	12.2924	0.357506	1.28121	1.1662	0.306557	0.75918	0.918426
FBgn0004855	Polr2I	83.197	-0.112949	0.924696	0.563515	-0.200436	0.84114	0.949275
FBgn0004856	Bx42	212.462	0.301115	1.2321	0.377248	0.798188	0.424762	0.729217
FBgn0004858	elB	554.628	-0.450545	0.731766	0.314518	-1.43249	0.152002	0.421147
FBgn0004859	ci	1833.13	-0.270529	0.829016	0.297391	-0.909673	0.362995	0.681071
FBgn0004860	ph-d	192.233	0.0585908	1.04145	0.389714	0.150343	0.880494	0.963772
FBgn0004861	ph-p	329.58	0.12312	1.08909	0.343177	0.358767	0.71977	0.899205
FBgn0004862	bap	3.45649	0.00432477	1.003	2.09921	0.00206019	0.998356	NA
FBgn0004863	C15	7.01251	3.54037	11.6347	1.88032	1.88285	0.0597208	NA
FBgn0004864	hop	337.279	-0.122664	0.91849	0.375882	-0.326337	0.74417	0.910479
FBgn0004865	Eip78C	1167.28	-0.31709	0.802687	0.359518	-0.881985	0.377785	0.693523
FBgn0004867	RpS2	7189.63	-0.416031	0.749484	0.277929	-1.4969	0.13442	0.389126
FBgn0004868	Gdi	878.628	-0.257929	0.836288	0.32005	-0.805901	0.4203	0.724889
FBgn0004870	bab1	56.8106	1.14076	2.20497	0.626653	1.8204	0.0686984	0.254595
FBgn0004872	piwi	7.38704	1.1837	2.27158	1.56243	0.757603	0.448688	NA
FBgn0004875	enc	2910.17	0.903371	1.87043	0.289868	3.11649	0.0018302	0.0147176
FBgn0004876	cdi	1373.43	0.221839	1.16622	0.332435	0.667316	0.504571	0.785305
FBgn0004878	cas	60.2788	-1.44175	0.36812	0.613692	-2.34931	0.0188081	0.0995832
FBgn0004880	scrt	688.388	2.95164	7.73627	0.314374	9.38895	6.06016e-21	1.32086e-18
FBgn0004882	orb	115.055	1.41723	2.67072	0.509841	2.77975	0.00544006	0.0374188
FBgn0004885	tok	888.847	2.64969	6.27532	0.402972	6.57536	4.85356e-11	2.418e-09
FBgn0004888	Scsalpha1	25004.2	-0.100186	0.932913	0.277547	-0.360968	0.718123	0.898191
FBgn0004889	tws	2675.62	0.547687	1.46174	0.329418	1.66259	0.096395	0.318398
FBgn0004892	sob	7.80419	0.37859	1.30007	1.49076	0.253957	0.799529	NA
FBgn0004893	bowl	135.647	-0.148469	0.902208	0.431015	-0.344462	0.730499	0.904971
FBgn0004895	FoxL1	2.48748	1.81228	3.51197	2.68787	0.674244	0.500156	NA
FBgn0004896	fd59A	3.77274	0.730821	1.65958	2.02528	0.360849	0.718212	NA
FBgn0004897	fd96Ca	1.21721	0.134705	1.09787	4.1182	0.0327097	0.973906	NA
FBgn0004898	fd96Cb	1.92813	4.21496	18.5707	3.3922	1.24254	0.214036	NA
FBgn0004901	Prat	62.6984	0.172625	1.12711	0.574049	0.300715	0.763632	0.920091
FBgn0004903	Rb97D	284.644	0.273443	1.20869	0.355199	0.769829	0.441401	0.740054
FBgn0004907	14-3-3zeta	25589.3	-0.417802	0.748564	0.302284	-1.38215	0.166925	0.44637
FBgn0004908	Arl2	10.7526	0.969845	1.95863	1.26293	0.767932	0.442528	0.741112
FBgn0004910	Eip63F-1	493.334	-0.432174	0.741144	0.45001	-0.960364	0.336872	0.657284
FBgn0004911	asRNA:Eig63F-2	8.39505	-1.55161	0.341128	1.54463	-1.00452	0.315127	NA
FBgn0004913	Gnf1	221.085	0.00113551	1.00079	0.412459	0.00275304	0.997803	0.999166
FBgn0004914	Hnf4	550.865	-0.310035	0.806622	0.382533	-0.810479	0.417665	0.723394
FBgn0004915	TfIIB	194.453	-0.196866	0.872443	0.401316	-0.490552	0.623743	0.852292
FBgn0004919	gol	243.035	0.672148	1.59344	0.376325	1.78608	0.0740858	0.267087
FBgn0004921	Ggamma1	2899.33	1.04206	2.05917	0.288443	3.61271	0.000303015	0.00315751
FBgn0004924	Top1	3155.16	-0.0454558	0.968984	0.28236	-0.160986	0.872105	0.961328
FBgn0004926	eIF2beta	1146.36	-0.462009	0.725975	0.296495	-1.55824	0.119177	0.362978
FBgn0004956	upd1	3.82035	1.85727	3.62322	2.30903	0.804354	0.421193	NA
FBgn0004957	por	25.145	0.18843	1.13952	0.871501	0.216214	0.828821	0.942104
FBgn0004959	phm	13.8645	0.0418241	1.02941	1.15482	0.0362169	0.971109	0.991161
FBgn0005198	gig	484.165	-0.032923	0.977438	0.322431	-0.102109	0.91867	0.976344
FBgn0005278	Sam-S	7059.25	-0.0222028	0.984728	0.29678	-0.0748123	0.940364	0.982867
FBgn0005322	nmd	352.532	-0.1969	0.872423	0.39479	-0.498745	0.617959	0.850127
FBgn0005355	Su(fu)	76.256	0.139268	1.10135	0.536197	0.259733	0.79507	0.928631
FBgn0005386	ash1	312.158	0.198434	1.14745	0.38563	0.514571	0.606853	0.844504
FBgn0005390	fs(1)M3	6.16197	0.533362	1.4473	1.62802	0.327613	0.743204	NA
FBgn0005391	Yp2	7.53074	1.49833	2.82515	1.54813	0.967833	0.333128	NA
FBgn0005411	U2af50	142.981	-0.0891252	0.940093	0.43749	-0.20372	0.838573	0.947444
FBgn0005427	ewg	329.439	0.389733	1.31015	0.359914	1.08285	0.278874	0.593849
FBgn0005533	RpS17	7952.07	-0.376672	0.770212	0.289493	-1.30114	0.193209	0.485202
FBgn0005536	Mbs	5130.37	-1.09816	0.467112	0.317908	-3.45433	0.00055166	0.00530466
FBgn0005558	ey	29.2005	1.30096	2.46393	0.804341	1.61742	0.105787	0.336908
FBgn0005561	sv	72.4131	-0.293211	0.816084	0.536115	-0.546918	0.584435	0.832825
FBgn0005564	Shal	374.671	2.15829	4.46386	0.438133	4.92611	8.38838e-07	1.791e-05
FBgn0005585	Calr	643.319	0.284189	1.21773	0.339837	0.83625	0.403014	0.713375
FBgn0005586	Rab3	495.46	2.58927	6.01795	0.33839	7.65173	1.98289e-14	1.86892e-12
FBgn0005590	scw	4.27546	0.587386	1.50252	1.94143	0.302553	0.762231	NA
FBgn0005593	RpL7	10581.6	-0.449216	0.732441	0.271803	-1.65273	0.0983867	0.322975
FBgn0005596	yem	81.3016	0.34562	1.2707	0.517917	0.667327	0.504563	0.785305
FBgn0005612	Sox14	772.573	1.05499	2.07771	0.340384	3.09942	0.00193899	0.0154617
FBgn0005613	Sox15	15.863	-0.0458441	0.968723	1.10922	-0.0413298	0.967033	0.990449
FBgn0005614	trpl	18.5251	3.08175	8.4664	1.37787	2.23661	0.0253118	0.124794
FBgn0005616	msl-2	237.829	0.0691469	1.0491	0.376459	0.183677	0.854267	0.954058
FBgn0005617	msl-1	237.64	-0.197045	0.872335	0.366924	-0.537019	0.591255	0.836108
FBgn0005619	Hdc	35.1964	0.0637175	1.04516	0.859033	0.0741735	0.940872	0.982867
FBgn0005624	Psc	304.16	-0.173559	0.886653	0.360629	-0.481267	0.630327	0.855151
FBgn0005626	ple	10946.7	1.61892	3.07146	0.315854	5.12554	2.96681e-07	6.94379e-06
FBgn0005631	robo1	345.702	0.47324	1.38822	0.342854	1.3803	0.167495	0.447007
FBgn0005632	faf	2591.35	0.327205	1.25458	0.323016	1.01297	0.311075	0.630343
FBgn0005633	fln	5137.25	0.470003	1.38511	0.360732	1.30291	0.192604	0.484614
FBgn0005636	nvy	74.2911	1.33379	2.52064	0.606824	2.19798	0.0279502	0.134567
FBgn0005638	slbo	118.529	0.102085	1.07332	0.456399	0.223676	0.823009	0.939595
FBgn0005640	Eip63E	888.411	0.539997	1.45397	0.310639	1.73834	0.0821506	0.286391
FBgn0005642	wdn	88.0151	0.109857	1.07912	0.498032	0.220583	0.825417	0.940456
FBgn0005648	Pabp2	105.936	0.0547369	1.03867	0.469429	0.116603	0.907175	0.971804
FBgn0005649	Rox8	728.456	0.172173	1.12675	0.301627	0.570816	0.568125	0.824257
FBgn0005654	Orc3	0	NA		NA	NA	NA	NA
FBgn0005655	PCNA	35.3117	0.919047	1.89087	0.955404	0.961946	0.336077	0.656712
FBgn0005658	Ets65A	56.0866	2.95275	7.74223	0.732299	4.03216	5.52664e-05	0.000725467
FBgn0005659	Ets98B	213.797	-1.55369	0.340637	0.411291	-3.77761	0.000158343	0.00179478
FBgn0005660	Ets21C	28.6206	0.918997	1.8908	1.25609	0.731635	0.464392	0.755006
FBgn0005664	Crys	13.9258	0.0378052	1.02655	1.28483	0.0294242	0.976526	0.992254
FBgn0005666	bt	519288	-0.765084	0.588419	0.271423	-2.81879	0.0048205	0.0337338
FBgn0005670	Cyp4d1	8.67648	1.07217	2.1026	1.37846	0.777807	0.436683	NA
FBgn0005671	Vha55	7845.72	0.180026	1.1329	0.305953	0.58841	0.556257	0.81727
FBgn0005672	spi	257.944	1.16523	2.24269	0.386708	3.0132	0.0025851	0.0198134
FBgn0005674	GluProRS	2740.59	0.371507	1.2937	0.472849	0.785678	0.432056	0.735163
FBgn0005677	dac	43.6542	1.1549	2.22668	0.664647	1.73761	0.0822796	0.286745
FBgn0005683	pie	6.7782	0.0282536	1.01978	1.58676	0.0178058	0.985794	NA
FBgn0005694	Aef1	711.83	-0.530699	0.692219	0.325502	-1.6304	0.103017	0.331163
FBgn0005695	gcl	363.843	0.379649	1.30103	0.364124	1.04264	0.297117	0.614899
FBgn0005696	PolA2	8.99843	1.37291	2.58993	1.39766	0.982295	0.325954	NA
FBgn0005771	noc	1261.31	-0.18132	0.881896	0.317552	-0.570993	0.568005	0.824255
FBgn0005775	Con	183.368	1.95465	3.87621	0.440967	4.43264	9.30882e-06	0.000153127
FBgn0005777	PpD3	222.853	-0.769335	0.586688	0.41471	-1.85512	0.0635798	0.241354
FBgn0005778	PpD5	1.49345	3.84668	14.3868	3.7878	1.01554	0.309847	NA
FBgn0005779	PpD6	4.37755	-0.0510758	0.965216	1.86744	-0.0273507	0.97818	NA
FBgn0008635	betaCOP	424.978	0.166951	1.12268	0.348326	0.479293	0.63173	0.855151
FBgn0008636	hbn	2.16007	0.610377	1.52666	2.49617	0.244525	0.806824	NA
FBgn0008646	E5	5.11321	2.37212	5.17702	2.06589	1.14823	0.250873	NA
FBgn0008651	lbl	6.69821	0.469391	1.38453	1.50716	0.31144	0.755466	NA
FBgn0010014	CanB	109.971	2.01669	4.04655	0.505854	3.98671	6.69952e-05	0.000854761
FBgn0010015	CanA1	5444.82	-0.227554	0.854082	0.317424	-0.716877	0.47345	0.762858
FBgn0010019	Cyp4g1	149.907	-2.83681	0.13997	0.464408	-6.10844	1.00607e-09	3.95694e-08
FBgn0010038	GstD2	1.51988	-1.37029	0.386815	3.78576	-0.361958	0.717383	NA
FBgn0010039	GstD3	22.882	-0.703365	0.614138	0.868696	-0.809679	0.418125	0.723882
FBgn0010040	GstD4	0.869357	3.06473	8.36712	4.61533	0.664032	0.50667	NA
FBgn0010041	GstD5	14.4641	0.8915	1.8551	1.21377	0.734488	0.462651	0.75413
FBgn0010042	GstD6	2.02261	-1.12358	0.458955	2.95825	-0.379811	0.704086	NA
FBgn0010043	GstD7	2.71396	-0.133221	0.911794	2.24598	-0.0593152	0.952701	NA
FBgn0010044	GstD8	6.97333	0.0956555	1.06855	1.93261	0.0494954	0.960524	NA
FBgn0010051	Itpr	1124.12	-0.185048	0.87962	0.30858	-0.599676	0.548722	0.812757
FBgn0010052	Jhe	78.7154	-0.719644	0.607247	0.709646	-1.01409	0.31054	0.629626
FBgn0010053	Jheh1	0	NA		NA	NA	NA	NA
FBgn0010078	RpL23	5399.25	-0.280136	0.823514	0.290522	-0.96425	0.334921	0.65531
FBgn0010097	gammaTub37C	1.88105	0.362429	1.28559	3.49132	0.103809	0.917321	NA
FBgn0010100	mAcon1	220506	-0.126451	0.916082	0.268503	-0.470947	0.637679	0.858259
FBgn0010105	comm	72.2095	-0.122202	0.918784	0.53753	-0.227341	0.820159	0.938375
FBgn0010109	dpn	1.15462	1.65039	3.13918	3.71903	0.443768	0.65721	NA
FBgn0010113	hdc	1023.92	-0.24904	0.841456	0.350061	-0.711419	0.476825	0.765309
FBgn0010114	hig	597.818	3.32754	10.0389	0.335349	9.92261	3.31951e-23	9.13912e-21
FBgn0010173	RPA1	178.139	-0.792166	0.577476	0.421889	-1.87767	0.0604268	0.232592
FBgn0010194	Wnt5	87.4962	0.299531	1.23074	0.531269	0.563804	0.572888	0.825798
FBgn0010197	Gyc32E	17.4713	-1.10196	0.465884	1.22272	-0.901235	0.367463	0.686307
FBgn0010198	RpS15Aa	8968.65	-0.447214	0.733458	0.2699	-1.65696	0.097527	0.320959
FBgn0010213	Sod2	6160.85	-0.0929911	0.937577	0.30649	-0.303407	0.76158	0.919441
FBgn0010215	alpha-Cat	751.445	0.318928	1.2474	0.29871	1.06769	0.285662	0.600481
FBgn0010217	ATPsynbeta	291889	-0.231186	0.851934	0.276267	-0.836823	0.402692	0.713242
FBgn0010220	Dbp45A	49.7584	-0.24559	0.843471	0.6272	-0.391566	0.695379	0.888536
FBgn0010222	Nmdmc	150.682	0.821681	1.76746	0.519765	1.58087	0.113908	0.353858
FBgn0010223	Galphaf	24.7072	0.643737	1.56237	1.16003	0.554929	0.578943	0.829887
FBgn0010225	Gel	1044.88	-0.100295	0.932842	0.410042	-0.244598	0.806768	0.933363
FBgn0010226	GstS1	453658	-0.0654109	0.955673	0.263346	-0.248384	0.803838	0.932732
FBgn0010228	HmgZ	1363.6	-0.534182	0.69055	0.366638	-1.45697	0.145124	0.409022
FBgn0010235	Klc	423.41	-0.102469	0.931437	0.35697	-0.287054	0.774071	0.922421
FBgn0010238	Lac	694.763	-0.855005	0.552863	0.304498	-2.80791	0.00498639	0.0346169
FBgn0010240	Lcch3	34.6568	2.85512	7.23565	0.813161	3.51114	0.000446188	0.00443728
FBgn0010241	Mdr50	28.5176	-1.31671	0.401449	0.862127	-1.52728	0.126691	0.375692
FBgn0010246	Myo61F	498.55	-0.310744	0.806226	0.339578	-0.915088	0.360146	0.678157
FBgn0010247	Parp	654.64	-0.37297	0.772191	0.330118	-1.12981	0.258558	0.56912
FBgn0010258	Rbp4	5.28831	-1.99089	0.251583	2.00184	-0.994534	0.319963	NA
FBgn0010263	Rbp9	17293.6	-0.148791	0.902006	0.300385	-0.495336	0.620363	0.850535
FBgn0010265	RpS13	7129.93	-0.406929	0.754227	0.266745	-1.52553	0.127126	0.376263
FBgn0010269	Dsor1	92.466	-0.608407	0.655921	0.507539	-1.19874	0.23063	0.533904
FBgn0010278	Ssrp	63.834	-0.13712	0.909333	0.56779	-0.241498	0.809169	0.934488
FBgn0010280	Taf4	1209.25	0.154315	1.11289	0.285108	0.54125	0.588335	0.835043
FBgn0010282	TfIIFalpha	166.726	-0.0462056	0.96848	0.417622	-0.11064	0.911902	0.973502
FBgn0010287	Trf	11.6945	-0.303459	0.810308	1.17522	-0.258215	0.796241	0.9292
FBgn0010288	Uch	347.006	0.0336283	1.02358	0.348119	0.0965998	0.923044	0.977429
FBgn0010292	bys	68.6648	-0.257147	0.836741	0.593893	-0.432986	0.665025	0.871975
FBgn0010294	ng2	0.222924	1.09095	2.13014	4.99297	0.218497	0.827042	NA
FBgn0010295	ng3	1.21696	0.278519	1.21295	4.11988	0.0676037	0.946101	NA
FBgn0010296	ng4	0.847016	3.02902	8.16255	4.84015	0.625811	0.531439	NA
FBgn0010300	brat	409.878	1.22016	2.32972	0.337991	3.61004	0.000306153	0.00318458
FBgn0010303	hep	643.203	0.593425	1.50882	0.307747	1.92829	0.0538194	0.215319
FBgn0010309	pigeon	77.6396	0.539282	1.45325	0.56544	0.953738	0.340216	0.660115
FBgn0010313	corto	1456.16	0.548705	1.46277	0.332185	1.65181	0.0985738	0.323222
FBgn0010314	Cks30A	3.8941	1.29297	2.45033	2.12349	0.60889	0.542598	NA
FBgn0010315	CycD	121.227	-0.579658	0.669122	0.476422	-1.21669	0.223722	0.524469
FBgn0010316	dap	193.661	0.0422454	1.02972	0.433366	0.097482	0.922344	0.977336
FBgn0010317	CycJ	3.94502	0.904152	1.87144	2.27232	0.397898	0.690706	NA
FBgn0010323	Gsc	0.697601	0.600577	1.51632	4.89257	0.122753	0.902303	NA
FBgn0010328	woc	265.729	-0.334206	0.793221	0.364329	-0.917318	0.358976	0.67693
FBgn0010329	Tbh	76.0014	2.44879	5.45959	0.635842	3.85126	0.000117512	0.00139705
FBgn0010333	Rac1	365.551	-0.380944	0.767935	0.364849	-1.04412	0.296432	0.614493
FBgn0010339	128up	99.6328	-1.44295	0.367814	0.500025	-2.88576	0.00390473	0.0282513
FBgn0010340	140up	72.0726	-1.27253	0.413934	0.546633	-2.32794	0.0199152	0.104228
FBgn0010341	Cdc42	572.099	0.15218	1.11125	0.348762	0.436344	0.662587	0.871147
FBgn0010342	Map60	42.7556	-0.408946	0.753174	0.691771	-0.591157	0.554415	0.816389
FBgn0010348	Arf1	1187.61	-0.295814	0.814613	0.3265	-0.906016	0.364927	0.683349
FBgn0010350	Cds	529.693	1.1463	2.21346	0.319695	3.58561	0.000336288	0.00346967
FBgn0010352	Ogdh	115079	0.038673	1.02717	0.272829	0.141748	0.887279	0.965166
FBgn0010355	Taf1	392.076	-0.422639	0.746058	0.365769	-1.15548	0.247893	0.555099
FBgn0010356	Taf5	65.5287	0.681616	1.60394	0.558663	1.22008	0.222433	0.523178
FBgn0010357	betaTry	4.69334	-5.87745	0.0170103	2.57712	-2.28063	0.0225703	NA
FBgn0010358	deltaTry	3.59971	0.695429	1.61937	2.81835	0.246751	0.805101	NA
FBgn0010359	gammaTry	1.01091	-0.346724	0.786368	3.87365	-0.0895084	0.928678	NA
FBgn0010379	Akt	1112.45	-0.309994	0.806645	0.323331	-0.958749	0.337685	0.657876
FBgn0010380	AP-1-2beta	909.214	-0.00451546	0.996875	0.312677	-0.0144413	0.988478	0.997055
FBgn0010382	CycE	77.3673	-0.22142	0.857721	0.535556	-0.413441	0.679284	0.879449
FBgn0010383	Cyp18a1	785.926	-0.146731	0.903295	0.418064	-0.350977	0.725606	0.902291
FBgn0010385	Def	98.2519	2.50088	5.66029	0.753137	3.32061	0.000898204	0.00803163
FBgn0010387	Acbp2	287.451	1.47936	2.78825	0.544765	2.71559	0.00661569	0.0434573
FBgn0010388	Dro	108.735	3.91729	15.1085	0.937186	4.17984	2.91708e-05	0.000415166
FBgn0010389	htl	961.831	-0.524391	0.695253	0.29702	-1.76551	0.0774789	0.275428
FBgn0010391	SrpRalpha	262.661	-0.15604	0.897485	0.402655	-0.387528	0.698365	0.88932
FBgn0010395	Itgbn	106.358	-0.715311	0.609074	0.647162	-1.10531	0.269027	0.582604
FBgn0010397	LamC	750.697	0.444125	1.36049	0.372222	1.19317	0.232802	0.535762
FBgn0010398	Lrr47	27.7203	-0.650055	0.637256	0.992338	-0.655074	0.51242	0.789419
FBgn0010399	Nmdar1	127.975	2.17894	4.52822	0.455758	4.78091	1.74499e-06	3.36208e-05
FBgn0010401	Os-C	1.14916	1.58002	2.98974	3.72326	0.424364	0.6713	NA
FBgn0010403	Obp83b	0	NA		NA	NA	NA	NA
FBgn0010406	RNaseX25	361.055	-0.12313	0.918193	0.356048	-0.345825	0.729474	0.904431
FBgn0010407	Ror	22.2344	-0.398784	0.758497	0.887123	-0.449525	0.653053	0.865356
FBgn0010408	RpS9	3017.94	-0.814181	0.568731	0.386562	-2.10621	0.035186	0.159013
FBgn0010409	RpL18A	7675.91	-0.368691	0.774485	0.283658	-1.29977	0.193679	0.485683
FBgn0010411	RpS18	6489.72	-0.438787	0.737755	0.280969	-1.56169	0.11836	0.361122
FBgn0010412	RpS19a	10889.6	-0.476427	0.718755	0.313458	-1.51991	0.128534	0.377778
FBgn0010414	SerT	44.0891	3.4818	11.1719	0.846784	4.1118	3.92594e-05	0.000536904
FBgn0010415	Sdc	1329.59	0.735402	1.66486	0.307135	2.39439	0.016648	0.0907814
FBgn0010416	TH1	91.7673	-0.425514	0.744573	0.493708	-0.861874	0.388757	0.703093
FBgn0010417	Taf6	130.994	0.000512013	1.00035	0.438171	0.00116852	0.999068	0.999545
FBgn0010421	TfIIFbeta	29.8768	0.094814	1.06793	0.769287	0.123249	0.90191	0.969363
FBgn0010422	TfIIS	186.558	-0.360205	0.779054	0.40539	-0.88854	0.37425	0.690426
FBgn0010423	TpnC47D	66.6509	-0.280025	0.823577	0.643605	-0.435089	0.663498	0.871435
FBgn0010424	TpnC73F	594.113	-0.826762	0.563793	0.380745	-2.17144	0.0298983	0.140962
FBgn0010425	epsilonTry	0.847016	3.02902	8.16255	4.84015	0.625811	0.531439	NA
FBgn0010431	mtrm	3.17723	-0.135984	0.910049	2.15656	-0.063056	0.949722	NA
FBgn0010433	ato	0.423508	2.03068	4.08596	4.89481	0.414863	0.678242	NA
FBgn0010434	cora	5867.75	-0.553578	0.681328	0.302406	-1.83058	0.0671635	0.251131
FBgn0010435	emp	4952.1	-0.884695	0.541602	0.359314	-2.46218	0.0138097	0.0787314
FBgn0010438	mtSSB	1.83559	1.17203	2.25329	3.14859	0.37224	0.709714	NA
FBgn0010441	pll	88.5748	-0.588189	0.665177	0.501694	-1.17241	0.241034	0.545704
FBgn0010452	trn	134.379	0.647779	1.56675	0.639047	1.01366	0.310744	0.629917
FBgn0010453	Wnt4	23.3478	0.533266	1.4472	0.8921	0.597765	0.549997	0.81345
FBgn0010470	Fkbp14	421.093	-0.454921	0.72955	0.371821	-1.2235	0.221142	0.521629
FBgn0010473	tutl	1676.76	2.42353	5.36483	0.322813	7.50754	6.02501e-14	5.08336e-12
FBgn0010482	hlk	89318.4	-0.336574	0.791919	0.26713	-1.25996	0.207682	0.504827
FBgn0010488	NAT1	4168.79	0.348475	1.27321	0.306763	1.13598	0.255966	0.565798
FBgn0010497	dmGlut	613.119	-1.45865	0.363834	0.337407	-4.32311	1.53844e-05	0.00023988
FBgn0010501	Dcp-1	57.9035	0.548158	1.46222	0.685709	0.799403	0.424057	0.728907
FBgn0010504	kermit	46.6194	0.668671	1.58961	0.645729	1.03553	0.300422	0.618316
FBgn0010516	wal	2610.64	-0.325252	0.798159	0.304446	-1.06834	0.285367	0.600456
FBgn0010520	Bka	43.7646	-1.15925	0.447746	0.675443	-1.71628	0.0861113	0.295473
FBgn0010531	Ccs	44.0893	-0.189041	0.877188	0.653043	-0.289478	0.772216	0.921779
FBgn0010548	Aldh-III	954.059	-0.549477	0.683268	0.324573	-1.69292	0.0904705	0.306113
FBgn0010549	l(2)03659	8.41892	0.187729	1.13897	1.48204	0.126669	0.899202	NA
FBgn0010551	Phb2	1847.71	-1.46476	0.362296	0.302299	-4.84539	1.26366e-06	2.51339e-05
FBgn0010583	dock	452.876	0.219194	1.16408	0.360715	0.607666	0.543409	0.810536
FBgn0010590	Prosbeta1	495.198	-0.0506601	0.965494	0.391695	-0.129336	0.897092	0.968196
FBgn0010591	Sply	444.202	-1.88159	0.271385	0.35091	-5.36203	8.22932e-08	2.23624e-06
FBgn0010602	lwr	590.447	-0.18131	0.881902	0.34475	-0.525918	0.598945	0.841096
FBgn0010607	l(2)05714	28.5222	-0.647037	0.638591	0.804818	-0.803954	0.421424	0.726299
FBgn0010611	Hmgs	1909.86	-0.300853	0.811772	0.286473	-1.0502	0.293628	0.610844
FBgn0010612	ATPsynG	14666.2	0.144137	1.10507	0.300463	0.479716	0.631429	0.855151
FBgn0010620	CG10939	281.799	0.524464	1.4384	0.397861	1.31821	0.187434	0.476765
FBgn0010621	CCT5	220.533	-0.190876	0.876073	0.417093	-0.457635	0.647215	0.861668
FBgn0010622	DCTN3-p24	155.46	-0.0755002	0.949013	0.437711	-0.172489	0.863053	0.957423
FBgn0010638	Sec61beta	194.583	-0.166281	0.891137	0.496113	-0.335168	0.737499	0.906411
FBgn0010651	MFS14	1258.17	0.339008	1.26489	0.288016	1.17705	0.239177	0.5435
FBgn0010660	Nup214	262.138	-0.80781	0.571248	0.366977	-2.20125	0.0277181	0.133881
FBgn0010741	Pfdn2	239.236	-0.327244	0.797058	0.368229	-0.888697	0.374166	0.690426
FBgn0010747	Srp54k	380.042	-0.0720222	0.951304	0.375121	-0.191997	0.847744	0.951292
FBgn0010750	atms	97.0877	-0.499295	0.707452	0.487111	-1.02501	0.305356	0.624075
FBgn0010762	simj	889.54	-0.123219	0.918137	0.306221	-0.402386	0.6874	0.884247
FBgn0010768	sqz	112.358	-0.386483	0.764992	0.460361	-0.839522	0.401176	0.712752
FBgn0010770	ppan	39.0387	-0.115039	0.923357	0.691083	-0.166462	0.867793	0.960014
FBgn0010772	Xe7	637.753	-0.297523	0.813648	0.307503	-0.967545	0.333272	0.654206
FBgn0010774	Ref1	254.763	-0.302053	0.811097	0.390822	-0.772867	0.439601	0.739102
FBgn0010786	l(3)02640	1829.29	0.0372229	1.02614	0.28225	0.131879	0.89508	0.967781
FBgn0010803	TrpRS	211.428	-0.320352	0.800874	0.447607	-0.715699	0.474177	0.763676
FBgn0010808	Chchd3	5120.86	-0.195836	0.873067	0.266701	-0.734291	0.462772	0.75413
FBgn0010825	Gug	2239.74	-0.108027	0.927856	0.288499	-0.374446	0.708073	0.893158
FBgn0010830	l(3)04053	77.1975	-0.0504845	0.965612	0.525782	-0.0960179	0.923506	0.977429
FBgn0010877	l(3)05822	1083.8	0.206244	1.15368	0.304633	0.677025	0.49839	0.780568
FBgn0010894	sinu	312.426	-0.467199	0.723367	0.365437	-1.27847	0.201085	0.496285
FBgn0010905	Spn	13112.2	0.0230861	1.01613	0.346823	0.0665645	0.946928	0.984083
FBgn0010909	msn	2409.95	0.54068	1.45466	0.318349	1.69839	0.0894344	0.303491
FBgn0010926	l(3)07882	57.5612	0.0288451	1.0202	0.58259	0.0495118	0.960511	0.988769
FBgn0011016	SsRbeta	262.876	0.0699981	1.04972	0.410796	0.170396	0.864698	0.958618
FBgn0011020	Sas-4	9.46172	-0.525961	0.694496	1.33114	-0.395119	0.692755	NA
FBgn0011202	dia	538.902	-0.740021	0.598731	0.34495	-2.1453	0.0319287	0.147673
FBgn0011204	cue	7001.34	-0.154165	0.898652	0.289023	-0.533402	0.593756	0.838304
FBgn0011205	fbl	208.009	0.533556	1.44749	0.388688	1.37271	0.169842	0.450415
FBgn0011206	bol	5494.75	-0.140708	0.907074	0.282447	-0.498176	0.61836	0.850127
FBgn0011207	pelo	138.85	-0.116186	0.922623	0.43406	-0.267674	0.788951	0.926375
FBgn0011211	blw	410277	-0.0313723	0.978489	0.271775	-0.115435	0.9081	0.971934
FBgn0011217	eff	5723.63	-0.288009	0.819032	0.313511	-0.918658	0.358275	0.676677
FBgn0011224	heph	1087.49	1.04751	2.06695	0.350581	2.98791	0.00280891	0.0214034
FBgn0011225	jar	677.49	1.19864	2.29524	0.355691	3.3699	0.000751952	0.00687068
FBgn0011227	ox	7462.12	-0.0680505	0.953926	0.270376	-0.251688	0.801282	0.931361
FBgn0011230	poe	11641.8	0.359209	1.28272	0.282965	1.26944	0.204283	0.500459
FBgn0011232	scat	173.829	0.303179	1.23386	0.399578	0.758748	0.448003	0.745864
FBgn0011236	ken	382.932	-0.608189	0.65602	0.368277	-1.65145	0.0986474	0.323222
FBgn0011239	ms(2)35Ci	0.423508	2.03068	4.08596	4.89481	0.414863	0.678242	NA
FBgn0011244	Hsp60B	4.85678	2.28585	4.87651	2.29216	0.997245	0.318646	NA
FBgn0011259	Sema1a	834.722	1.23418	2.35247	0.304149	4.05781	4.95359e-05	0.000656838
FBgn0011260	Sema2a	261.246	-0.428694	0.742934	0.387745	-1.10561	0.268896	0.582441
FBgn0011270	Pglym87	3.76918	2.54145	5.82173	2.33048	1.09052	0.275483	NA
FBgn0011272	RpL13	7055.88	-0.123466	0.91798	0.280944	-0.439467	0.660323	0.870451
FBgn0011273	Acam	0	NA		NA	NA	NA	NA
FBgn0011274	Dif	404.426	-0.270525	0.829018	0.351221	-0.770242	0.441156	0.739933
FBgn0011276	HLH3B	9.48992	0.217359	1.1626	1.88272	0.115449	0.908089	NA
FBgn0011277	HLH4C	9.21941	3.96071	15.5701	1.71248	2.31284	0.0207313	NA
FBgn0011278	lbe	2.97358	1.31186	2.48262	2.66013	0.493157	0.621902	NA
FBgn0011279	Obp69a	5.46081	1.56977	2.96858	1.99127	0.788328	0.430505	NA
FBgn0011280	Obp19d	17.0763	0.403879	1.32306	1.15143	0.350764	0.725765	0.902291
FBgn0011281	Obp83a	0.847016	3.02902	8.16255	4.84015	0.625811	0.531439	NA
FBgn0011282	Obp84a	0	NA		NA	NA	NA	NA
FBgn0011283	Obp28a	12.897	-2.32749	0.199231	1.42635	-1.63177	0.102727	0.330991
FBgn0011284	RpS4	15309.5	-0.568097	0.674506	0.299012	-1.89991	0.0574446	0.225004
FBgn0011286	RyR	73438.2	-0.506032	0.704156	0.282797	-1.78938	0.0735535	0.266361
FBgn0011288	Snap25	594.472	3.14492	8.84535	0.32474	9.68442	3.51194e-22	8.54463e-20
FBgn0011289	TfIIA-L	223.416	0.323664	1.25151	0.424267	0.76288	0.445535	0.744599
FBgn0011290	Taf12	144.108	0.225836	1.16946	0.469716	0.480794	0.630663	0.855151
FBgn0011291	Taf11	19.4008	0.193064	1.14319	0.958762	0.201368	0.840411	0.948784
FBgn0011293	a10	0	NA		NA	NA	NA	NA
FBgn0011294	a5	0.635262	2.61455	6.12434	4.85845	0.538146	0.590476	NA
FBgn0011296	l(2)efl	42.2923	-0.811363	0.569843	0.737862	-1.09961	0.271501	0.585658
FBgn0011297	Alg3	71.1622	-0.773183	0.585125	0.594427	-1.30072	0.193354	0.485334
FBgn0011300	babo	954.136	-0.134937	0.91071	0.29493	-0.457521	0.647296	0.861668
FBgn0011305	Rsf1	218.176	-0.0987844	0.93382	0.400743	-0.246503	0.805293	0.932998
FBgn0011327	Uch-L5	55.9376	-0.31026	0.806496	0.592702	-0.523468	0.600649	0.841679
FBgn0011335	vers	53.9261	-0.531761	0.69171	0.654115	-0.812947	0.416249	0.722547
FBgn0011336	Stt3B	384.378	-0.242073	0.845529	0.386993	-0.625523	0.531628	0.801541
FBgn0011361	ND-ACP	19169.8	-0.295854	0.81459	0.274309	-1.07854	0.280792	0.596201
FBgn0011455	ND-SGDH	16498.3	-0.103046	0.931065	0.263706	-0.39076	0.695975	0.88862
FBgn0011474	PR-Set7	456.379	0.419317	1.33729	0.325932	1.28652	0.198262	0.49222
FBgn0011476	l(3)neo43	14.477	0.754055	1.68653	1.0768	0.700277	0.483754	0.770752
FBgn0011481	Ssdp	911.989	-0.385527	0.765499	0.331016	-1.16468	0.244149	0.549901
FBgn0011509	SrpRbeta	47.7996	0.0880988	1.06297	0.636834	0.138339	0.889973	0.965984
FBgn0011554	etaTry	27.2281	3.11764	8.67967	0.919002	3.39242	0.000692781	0.00643112
FBgn0011555	thetaTry	87.0992	-8.67407	0.00244819	4.78497	-1.81277	0.0698668	0.257648
FBgn0011556	zetaTry	0.635262	2.61455	6.12434	4.85845	0.538146	0.590476	NA
FBgn0011559	Acp36DE	33.9805	-0.204469	0.867858	0.768058	-0.266216	0.790073	0.926409
FBgn0011566	Smyd3	76.8438	1.7452	3.35242	0.594577	2.9352	0.00333333	0.0247504
FBgn0011569	can	5.7471	0.975896	1.96686	2.18709	0.446208	0.655447	NA
FBgn0011570	cpb	211.757	-0.263461	0.833087	0.43064	-0.611788	0.540678	0.80889
FBgn0011573	Cdc37	157.478	-0.808023	0.571164	0.416568	-1.93971	0.0524147	0.211615
FBgn0011576	Cyp4d2	0	NA		NA	NA	NA	NA
FBgn0011581	Ms	12.5471	2.20776	4.61958	1.27949	1.7255	0.0844377	0.292125
FBgn0011582	Dop1R1	209.485	2.62625	6.17421	0.417011	6.2978	3.01896e-10	1.29977e-08
FBgn0011584	Trp1	347.689	0.526583	1.44051	0.354092	1.48714	0.136979	0.393377
FBgn0011586	e(r)	200.604	-0.486783	0.713615	0.42616	-1.14225	0.253349	0.562388
FBgn0011589	Elk	51.7427	0.368237	1.29077	0.610249	0.603421	0.546229	0.811894
FBgn0011591	fng	164.666	0.915186	1.88581	0.438076	2.0891	0.0366986	0.164288
FBgn0011592	fra	404.958	1.12455	2.18034	0.34617	3.24855	0.00115994	0.00997152
FBgn0011596	fzo	32.8963	1.17217	2.25351	0.757758	1.5469	0.121888	0.367777
FBgn0011603	ine	865.624	0.17266	1.12714	0.312022	0.553359	0.580017	0.830736
FBgn0011604	Iswi	123.695	0.684633	1.60729	0.452006	1.51466	0.12986	0.380359
FBgn0011606	Klp3A	26.6731	0.0117863	1.0082	0.823656	0.0143097	0.988583	0.997055
FBgn0011638	La	193.602	0.152766	1.1117	0.448191	0.340851	0.733216	0.905534
FBgn0011640	lark	614.717	-0.267882	0.830538	0.327731	-0.817385	0.413709	0.719833
FBgn0011642	Zyx	403.62	-0.190848	0.876091	0.348214	-0.548077	0.583639	0.832686
FBgn0011648	Mad	524.544	0.215184	1.16085	0.357457	0.601985	0.547184	0.812236
FBgn0011653	mas	18.9228	-0.846324	0.5562	0.947274	-0.893431	0.371626	0.688651
FBgn0011655	Med	171.823	-0.249835	0.840993	0.401884	-0.62166	0.534166	0.803399
FBgn0011656	Mef2	5499.41	-0.312129	0.805452	0.28371	-1.10017	0.271259	0.585658
FBgn0011659	Mlh1	46.0014	-0.679904	0.624207	0.699135	-0.972492	0.330806	0.651891
FBgn0011660	Pms2	26.0545	0.583183	1.49815	0.814677	0.715846	0.474087	0.763648
FBgn0011661	Moe	2888.3	0.528098	1.44203	0.347391	1.52018	0.128465	0.377778
FBgn0011666	msi	898.262	1.28471	2.43633	0.301674	4.25859	2.0572e-05	0.00030899
FBgn0011668	Mst57Da	1.51935	-0.426465	0.744083	3.29434	-0.129454	0.896999	NA
FBgn0011669	Mst57Db	0.445849	2.0981	4.28144	4.88984	0.429073	0.66787	NA
FBgn0011670	Mst57Dc	1.05877	3.3506	10.2007	4.82913	0.69383	0.487789	NA
FBgn0011672	Mvl	844.23	-0.560991	0.677837	0.340468	-1.6477	0.0994138	0.324552
FBgn0011674	insc	174.971	1.5416	2.91118	0.53696	2.87099	0.0040919	0.0293015
FBgn0011676	Nos	40.685	1.6633	3.16741	0.775991	2.14345	0.0320766	0.148031
FBgn0011692	pav	14.1831	-1.40462	0.377718	1.15951	-1.21139	0.225745	0.527958
FBgn0011693	Pdh	0.72565	0.593148	1.50853	4.43632	0.133703	0.893638	NA
FBgn0011694	EbpII	2.65378	3.04857	8.27391	2.77127	1.10006	0.271305	NA
FBgn0011695	EbpIII	10492.7	-0.351354	0.783848	0.381968	-0.919851	0.357651	0.676259
FBgn0011701	repo	119.302	1.14721	2.21485	0.46868	2.44775	0.0143751	0.0812055
FBgn0011703	RnrL	38.6795	0.594371	1.50981	0.800923	0.742108	0.458022	0.751872
FBgn0011704	RnrS	43.6022	0.602308	1.51814	0.908897	0.66268	0.507536	0.786643
FBgn0011705	rost	303.574	0.395732	1.31561	0.452306	0.874921	0.381617	0.69701
FBgn0011706	rpr	35.2209	-0.412186	0.751484	0.747466	-0.551444	0.581329	0.831424
FBgn0011708	Syx5	239.831	0.359117	1.28264	0.378024	0.949985	0.34212	0.662125
FBgn0011710	Septin1	209.627	0.183053	1.13528	0.383593	0.477205	0.633216	0.855242
FBgn0011715	Snr1	50.6688	-0.37209	0.772662	0.651722	-0.570934	0.568045	0.824255
FBgn0011722	Tig	1763.85	1.72631	3.3088	0.342747	5.03668	4.73679e-07	1.07033e-05
FBgn0011723	byn	11.9584	0.893742	1.85799	1.21682	0.734488	0.462651	0.75413
FBgn0011725	twin	302.179	-0.229512	0.852924	0.357389	-0.642191	0.520749	0.79476
FBgn0011726	tsr	867.939	-0.353869	0.782483	0.325749	-1.08633	0.277335	0.592744
FBgn0011737	Wee1	91.2847	0.833524	1.78203	0.574106	1.45186	0.146539	0.411679
FBgn0011739	wts	1516.95	-0.29786	0.813458	0.280705	-1.06111	0.288638	0.604551
FBgn0011740	alpha-Man-IIa	108.572	-0.302699	0.810734	0.498361	-0.607389	0.543593	0.810536
FBgn0011741	Arp6	168.982	-0.41824	0.748337	0.40398	-1.0353	0.300529	0.618316
FBgn0011742	Arp2	290.813	-0.603436	0.658184	0.383204	-1.57471	0.115322	0.356005
FBgn0011743	Arp53D	3.20982	4.95029	30.9163	2.83348	1.74707	0.0806253	NA
FBgn0011745	Arp1	331.057	0.0325361	1.02281	0.381657	0.0852496	0.932063	0.981109
FBgn0011746	ana	102.297	0.625515	1.54276	0.48933	1.27831	0.201141	0.496305
FBgn0011747	Ank	4656.02	-0.226572	0.854663	0.280328	-0.808239	0.418953	0.724244
FBgn0011754	PhKgamma	3324.45	-0.71094	0.610922	0.299746	-2.37181	0.0177013	0.0951159
FBgn0011758	B-H1	5.07677	1.36678	2.57894	1.76842	0.772882	0.439592	NA
FBgn0011760	ctp	5257.19	0.174978	1.12895	0.281644	0.621274	0.534419	0.803549
FBgn0011761	dhd	12.5337	-0.479813	0.717071	1.14247	-0.419977	0.674502	0.876928
FBgn0011762	Prim1	24.1601	0.389014	1.3095	0.840439	0.46287	0.643458	0.860337
FBgn0011763	Dp	333.373	-0.221381	0.857744	0.366892	-0.603396	0.546245	0.811894
FBgn0011766	E2f1	2015.09	-0.77282	0.585272	0.311451	-2.48135	0.0130884	0.075361
FBgn0011768	Fdh	531.245	0.0030553	1.00212	0.347692	0.00878737	0.992989	0.998021
FBgn0011769	Fdx1	121.845	-0.803478	0.572966	0.452469	-1.77576	0.0757719	0.271203
FBgn0011770	Gip	158.574	-0.012016	0.991706	0.431613	-0.0278397	0.97779	0.992693
FBgn0011771	Hem	234.303	-0.0620507	0.957902	0.384615	-0.161332	0.871832	0.961328
FBgn0011774	Irbp	20.6016	-0.259241	0.835527	0.925695	-0.28005	0.779439	0.923604
FBgn0011785	BRWD3	1081.73	0.244477	1.18466	0.299	0.817651	0.413557	0.719786
FBgn0011787	mRpL12	1254.84	-0.89655	0.53717	0.380135	-2.35851	0.0183486	0.0977098
FBgn0011802	Gem3	40.0008	-0.589582	0.664535	0.710184	-0.830183	0.406435	0.714546
FBgn0011812	Lcp1Psi	2.33261	0.831536	1.77958	2.51457	0.330688	0.74088	NA
FBgn0011817	nmo	2380.94	-0.39176	0.762199	0.283531	-1.38172	0.167058	0.446541
FBgn0011818	oaf	260.343	0.977397	1.96891	0.397732	2.45743	0.0139936	0.0795224
FBgn0011822	Pgcl	37.609	-5.38425	0.023943	3.23121	-1.66633	0.0956481	0.317179
FBgn0011824	CG4038	74.1643	-0.706814	0.612672	0.56023	-1.26165	0.207075	0.504262
FBgn0011826	Pp2B-14D	1197.93	-0.59036	0.664177	0.3237	-1.82379	0.0681842	0.253678
FBgn0011828	Pxn	364.437	-0.359506	0.779432	0.429122	-0.83777	0.40216	0.713041
FBgn0011829	Ret	65.2275	0.637554	1.55569	0.615815	1.0353	0.300529	0.618316
FBgn0011832	Ser12	0.847016	3.02902	8.16255	4.84015	0.625811	0.531439	NA
FBgn0011834	Ser6	29.989	5.12651	34.9328	1.39913	3.66407	0.000248236	0.00265546
FBgn0011836	Taf2	52.8151	-0.731228	0.602391	0.667842	-1.09491	0.273556	0.58803
FBgn0011837	Tis11	435.718	-0.285466	0.820476	0.337959	-0.844677	0.398291	0.71096
FBgn0011840	tRNA:Ala-AGC-2-3	0	NA		NA	NA	NA	NA
FBgn0011844	tRNA:Asp-GTC-1-10	4.20386	2.72294	6.60216	2.23551	1.21804	0.22321	NA
FBgn0011845	tRNA:Asp-GTC-1-11	2.74963	1.95053	3.86517	2.35085	0.829714	0.4067	NA
FBgn0011848	tRNA:Glu-TTC-1-6	0.423508	2.03068	4.08596	4.89481	0.414863	0.678242	NA
FBgn0011849	tRNA:Glu-TTC-1-5	2.0528	1.44788	2.72806	2.90229	0.498873	0.617869	NA
FBgn0011850	tRNA:Glu-TTC-1-4	0.211754	1.05354	2.07562	4.9956	0.210894	0.83297	NA
FBgn0011851	tRNA:Glu-CTC-3-4	1.12111	1.59902	3.02938	4.31636	0.370456	0.711043	NA
FBgn0011852	tRNA:Glu-CTC-3-5	0	NA		NA	NA	NA	NA
FBgn0011853	tRNA:Glu-CTC-3-6	0.502726	-0.420076	0.747385	4.99037	-0.0841775	0.932915	NA
FBgn0011854	tRNA:Glu-CTC-3-8	0	NA		NA	NA	NA	NA
FBgn0011855	tRNA:Glu-CTC-3-9	1.8389	-1.69289	0.309307	2.72116	-0.622121	0.533862	NA
FBgn0011858	tRNA:Phe-GAA-1-8	0.434678	2.06471	4.18349	4.89227	0.422035	0.673	NA
FBgn0011859	tRNA:Gly-GCC-1-1	46.1901	-0.466992	0.723471	0.717221	-0.651113	0.514973	0.789862
FBgn0011860	tRNA:Gly-GCC-1-2	2.01851	2.59401	6.03776	3.01197	0.861236	0.389108	NA
FBgn0011861	tRNA:Gly-GCC-1-3	1.66305	0.902569	1.86939	3.13558	0.287848	0.773463	NA
FBgn0011862	tRNA:Gly-GCC-1-4	2.53241	1.7563	3.37831	2.65954	0.660379	0.509011	NA
FBgn0011863	tRNA:Gly-GCC-1-5	0.858187	3.04705	8.26518	4.67362	0.651967	0.514422	NA
FBgn0011864	tRNA:Gly-GCC-1-6	0.423508	2.03068	4.08596	4.89481	0.414863	0.678242	NA
FBgn0011865	tRNA:Gly-GCC-1-7	1.48228	3.83584	14.2792	4.42437	0.866979	0.385954	NA
FBgn0011866	tRNA:Gly-GCC-2-1	0.211754	1.05354	2.07562	4.9956	0.210894	0.83297	NA
FBgn0011867	tRNA:Gly-GCC-1-8	1.83266	-0.799774	0.574439	3.53092	-0.226506	0.820808	NA
FBgn0011868	tRNA:Gly-GCC-1-9	1.27052	3.61347	12.2395	4.6946	0.769708	0.441473	NA
FBgn0011869	tRNA:Gly-GCC-1-10	2.25617	-0.0869725	0.941496	2.80079	-0.0310529	0.975227	NA
FBgn0011870	tRNA:Gly-GCC-1-11	1.16033	1.59741	3.026	3.67479	0.434695	0.663784	NA
FBgn0011871	tRNA:Gly-GCC-1-12	3.44532	-0.00409026	0.997169	2.13336	-0.00191729	0.99847	NA
FBgn0011872	tRNA:Gly-GCC-1-13	2.60046	0.993485	1.99099	2.62668	0.378228	0.705261	NA
FBgn0011877	tRNA:His-GTG-2-1Psi	0.423508	2.03068	4.08596	4.89481	0.414863	0.678242	NA
FBgn0011878	tRNA:His-GTG-1-4	3.42005	-1.08899	0.470092	2.45701	-0.443217	0.657609	NA
FBgn0011879	tRNA:Ala-TGC-2-1	1.03403	-1.93398	0.261706	4.44458	-0.435133	0.663466	NA
FBgn0011880	tRNA:Ile-AAT-1-1	5.61002	-1.19261	0.43751	1.78041	-0.669851	0.502953	NA
FBgn0011881	tRNA:Ile-AAT-1-3	0.668773	2.68408	6.42671	4.85501	0.552848	0.580368	NA
FBgn0011882	tRNA:Ile-AAT-1-4	0.581943	-2.8602	0.137719	4.88946	-0.584973	0.558566	NA
FBgn0011883	tRNA:Ile-AAT-1-5	1.80676	2.40408	5.29297	3.12499	0.769307	0.441711	NA
FBgn0011884	tRNA:Ile-AAT-1-6	2.69494	-2.37862	0.192293	2.37279	-1.00245	0.316124	NA
FBgn0011885	tRNA:Ile-AAT-1-7	0.423508	2.03068	4.08596	4.89481	0.414863	0.678242	NA
FBgn0011887	tRNA:Lys-CTT-1-4	10.2039	1.36586	2.57729	1.31045	1.04228	0.297281	0.614899
FBgn0011888	tRNA:Lys-CTT-1-3	9.81003	0.923005	1.89606	1.36333	0.677023	0.498392	NA
FBgn0011889	tRNA:Lys-CTT-1-2	3.36255	2.30918	4.956	2.21231	1.04379	0.296585	NA
FBgn0011890	tRNA:Lys-CTT-1-5	3.92053	-0.392669	0.761719	2.32613	-0.168808	0.865948	NA
FBgn0011891	tRNA:Lys-CTT-1-1	10.7173	-1.23092	0.426045	1.40528	-0.875928	0.381069	0.696701
FBgn0011892	tRNA:Lys-CTT-1-6	3.00138	1.36268	2.57162	2.20733	0.617342	0.537009	NA
FBgn0011893	tRNA:Lys-CTT-1-7	4.28307	2.03391	4.09512	1.96364	1.03578	0.300303	NA
FBgn0011894	tRNA:Lys-CTT-1-8	4.52126	0.414123	1.33249	1.89919	0.218052	0.827388	NA
FBgn0011895	tRNA:Lys-CTT-1-9	6.82606	0.531653	1.44558	1.76077	0.301943	0.762696	NA
FBgn0011896	tRNA:Lys-CTT-1-10	1.71422	0.00881368	1.00613	2.77757	0.00317317	0.997468	NA
FBgn0011897	tRNA:Lys-CTT-1-11	6.61159	3.39297	10.5048	1.91905	1.76804	0.0770536	NA
FBgn0011902	tRNA:Lys-TTT-1-1	2.57597	-1.02149	0.492606	2.72825	-0.374413	0.708097	NA
FBgn0011904	tRNA:Lys-TTT-2-4	0.211754	1.05354	2.07562	4.9956	0.210894	0.83297	NA
FBgn0011905	tRNA:Lys-TTT-2-5	0	NA		NA	NA	NA	NA
FBgn0011906	tRNA:Leu-CAG-1-1	4.75866	-0.489742	0.712152	1.86717	-0.26229	0.793098	NA
FBgn0011909	tRNA:Leu-CAA-2-1	1.24579	-0.956345	0.515361	4.07802	-0.234512	0.814588	NA
FBgn0011910	tRNA:Leu-CAA-1-1	1.00545	-0.450036	0.732024	4.43987	-0.101362	0.919263	NA
FBgn0011915	tRNA:Met-CAT-1-1	0.211754	1.05354	2.07562	4.9956	0.210894	0.83297	NA
FBgn0011916	tRNA:Met-CAT-1-2	0.222924	1.09095	2.13014	4.99297	0.218497	0.827042	NA
FBgn0011919	tRNA:Met-CAT-1-5	2.7461	-3.55234	0.0852393	2.72469	-1.30376	0.192315	NA
FBgn0011921	tRNA:iMet-CAT-2-1	2.54196	-0.922722	0.527513	2.42398	-0.380665	0.703452	NA
FBgn0011927	tRNA:iMet-CAT-1-4	0.222924	1.09095	2.13014	4.99297	0.218497	0.827042	NA
FBgn0011928	tRNA:iMet-CAT-1-5	1.87481	1.16168	2.23717	2.99947	0.387294	0.698539	NA
FBgn0011931	tRNA:Asn-GTT-1-6	1.51988	-1.37029	0.386815	3.78576	-0.361958	0.717383	NA
FBgn0011932	tRNA:Asn-GTT-1-5	1.03403	-1.93398	0.261706	4.44458	-0.435133	0.663466	NA
FBgn0011933	tRNA:Asn-GTT-1-4	0	NA		NA	NA	NA	NA
FBgn0011934	tRNA:Asn-GTT-1-8	1.94339	-0.372817	0.772273	3.44483	-0.108225	0.913817	NA
FBgn0011935	tRNA:Asn-GTT-1-7	2.00573	-1.10805	0.463919	3.40939	-0.325001	0.74518	NA
FBgn0011936	tRNA:Asn-GTT-1-3	1.81085	-1.70651	0.306399	3.09402	-0.551552	0.581255	NA
FBgn0011937	tRNA:Asn-GTT-1-2	2.09041	-1.89214	0.269406	3.38333	-0.559254	0.575988	NA
FBgn0011938	tRNA:Asn-GTT-1-1	0	NA		NA	NA	NA	NA
FBgn0011944	tRNA:Pro-TGG-1-1	0	NA		NA	NA	NA	NA
FBgn0011945	tRNA:Pro-TGG-1-2	0	NA		NA	NA	NA	NA
FBgn0011948	tRNA:Arg-TCG-3-1	0	NA		NA	NA	NA	NA
FBgn0011949	tRNA:Arg-TCG-3-2	0	NA		NA	NA	NA	NA
FBgn0011950	tRNA:Arg-TCG-3-3	0	NA		NA	NA	NA	NA
FBgn0011951	tRNA:Arg-TCG-3-4	0.211754	1.05354	2.07562	4.9956	0.210894	0.83297	NA
FBgn0011952	tRNA:Arg-TCG-2-1	0.211754	1.05354	2.07562	4.9956	0.210894	0.83297	NA
FBgn0011953	tRNA:Arg-TCG-1-1	0.423508	2.03068	4.08596	4.89481	0.414863	0.678242	NA
FBgn0011954	tRNA:Arg-TCG-2-2	6.87546	-1.82112	0.283	1.51576	-1.20146	0.229572	NA
FBgn0011955	tRNA:Arg-ACG-1-5	0.719941	0.667996	1.58886	4.8876	0.136672	0.89129	NA
FBgn0011956	tRNA:Arg-ACG-1-3	0.423508	2.03068	4.08596	4.89481	0.414863	0.678242	NA
FBgn0011957	tRNA:Arg-ACG-1-2	5.49929	-1.37974	0.384287	1.66002	-0.831162	0.405882	NA
FBgn0011958	tRNA:Arg-ACG-1-1	20.2428	-1.55351	0.340681	1.0468	-1.48405	0.137796	0.394749
FBgn0011959	tRNA:Arg-ACG-1-10	0	NA		NA	NA	NA	NA
FBgn0011960	tRNA:Arg-ACG-1-9	0.548186	-2.78183	0.145407	4.89524	-0.568273	0.569849	NA
FBgn0011961	tRNA:Arg-ACG-1-8	0.445849	2.0981	4.28144	4.88984	0.429073	0.66787	NA
FBgn0011962	tRNA:Arg-ACG-1-7	0	NA		NA	NA	NA	NA
FBgn0011963	tRNA:Arg-ACG-1-6	0.211754	1.05354	2.07562	4.9956	0.210894	0.83297	NA
FBgn0011965	tRNA:Arg-TCG-4-1	2.24285	-3.19754	0.109004	3.01392	-1.06092	0.288724	NA
FBgn0011966	tRNA:Arg-TCG-2-3	4.23223	-2.49423	0.177485	2.27208	-1.09778	0.272302	NA
FBgn0011970	tRNA:Ser-GCT-2-1	63.3183	-1.29357	0.407941	0.658616	-1.96407	0.0495222	0.203257
FBgn0011971	tRNA:Ser-GCT-2-2	0.423508	2.03068	4.08596	4.89481	0.414863	0.678242	NA
FBgn0011974	tRNA:Ser-AGA-1-1	0.290971	-1.85192	0.277024	4.99225	-0.370959	0.710668	NA
FBgn0011975	tRNA:Ser-CGA-1-1	0	NA		NA	NA	NA	NA
FBgn0011976	tRNA:Ser-CGA-1-2	0.423508	2.03068	4.08596	4.89481	0.414863	0.678242	NA
FBgn0011977	tRNA:Ser-CGA-1-3	0.909355	1.18453	2.2729	4.6665	0.253837	0.799621	NA
FBgn0011980	tRNA:Ser-AGA-3-1	2.55831	-0.396686	0.759601	2.74391	-0.14457	0.885051	NA
FBgn0011981	tRNA:Ser-AGA-3-2	0	NA		NA	NA	NA	NA
FBgn0011982	tRNA:Ser-AGA-2-1	0.847016	3.02902	8.16255	4.84015	0.625811	0.531439	NA
FBgn0011983	tRNA:Ser-AGA-2-2	0.847016	3.02902	8.16255	4.84015	0.625811	0.531439	NA
FBgn0011984	tRNA:Ser-AGA-2-4	0.211754	1.05354	2.07562	4.9956	0.210894	0.83297	NA
FBgn0011985	tRNA:Ser-AGA-2-3	4.1198	0.449825	1.36587	2.23034	0.201684	0.840164	NA
FBgn0011986	tRNA:Ser-AGA-2-5	0.497017	-0.339138	0.790513	4.99078	-0.0679529	0.945823	NA
FBgn0011987	tRNA:SeC-TCA-1-1	1.48228	3.83584	14.2792	4.42437	0.866979	0.385954	NA
FBgn0011993	tRNA:Thr-AGT-1-5	0.211754	1.05354	2.07562	4.9956	0.210894	0.83297	NA
FBgn0011994	tRNA:Thr-AGT-1-6	0	NA		NA	NA	NA	NA
FBgn0011998	tRNA:Val-CAC-2-2	0	NA		NA	NA	NA	NA
FBgn0011999	tRNA:Val-CAC-2-1	0	NA		NA	NA	NA	NA
FBgn0012000	tRNA:Val-CAC-2-3	1.05877	3.3506	10.2007	4.82913	0.69383	0.487789	NA
FBgn0012001	tRNA:Val-CAC-2-4	0.822279	-3.36553	0.0970232	4.85875	-0.692673	0.488515	NA
FBgn0012002	tRNA:Val-CAC-1-1	0.513896	-0.38265	0.767027	4.98773	-0.0767183	0.938848	NA
FBgn0012003	tRNA:Val-CAC-2-5	1.45754	-0.372859	0.772251	3.8326	-0.097286	0.922499	NA
FBgn0012004	tRNA:Val-CAC-2-6	1.86149	-1.75327	0.296629	3.06995	-0.571106	0.567928	NA
FBgn0012009	tRNA:Val-AAC-2-4	3.71152	5.15845	35.7149	2.64258	1.95205	0.0509322	NA
FBgn0012010	tRNA:Val-AAC-2-3	6.58523	0.71902	1.64606	1.6618	0.432677	0.66525	NA
FBgn0012011	tRNA:Val-AAC-1-1	0	NA		NA	NA	NA	NA
FBgn0012016	tRNA:Tyr-GTA-1-3	2.16416	-3.17777	0.110508	2.97224	-1.06915	0.285001	NA
FBgn0012017	tRNA:Tyr-GTA-1-2	0.423508	2.03068	4.08596	4.89481	0.414863	0.678242	NA
FBgn0012018	tRNA:Tyr-GTA-1-9	0	NA		NA	NA	NA	NA
FBgn0012024	tRNA:Tyr-GTA-1-8	1.05877	3.3506	10.2007	4.82913	0.69383	0.487789	NA
FBgn0012025	tRNA:Tyr-GTA-1-7	0.804867	-1.39091	0.381325	4.88484	-0.28474	0.775843	NA
FBgn0012026	tRNA:Tyr-GTA-1-6	0.926234	1.14211	2.20704	4.63546	0.246386	0.805384	NA
FBgn0012027	tRNA:Tyr-GTA-1-5	1.24579	-0.956345	0.515361	4.07802	-0.234512	0.814588	NA
FBgn0012028	tRNA:Tyr-GTA-1-4	0.982864	-0.34084	0.789581	3.90962	-0.08718	0.930528	NA
FBgn0012034	AcCoAS	631.506	1.01501	2.02091	0.359015	2.8272	0.00469573	0.0329488
FBgn0012036	Aldh	2179.12	-0.95309	0.516525	0.287269	-3.31777	0.000907406	0.00809317
FBgn0012037	Ance	2508.25	0.619774	1.53663	0.517274	1.19815	0.230857	0.534215
FBgn0012042	AttA	7.24002	1.69617	3.2404	1.7248	0.983398	0.325411	NA
FBgn0012051	CalpA	585.939	0.279499	1.21377	0.325329	0.859129	0.390269	0.704621
FBgn0012058	Cdc27	401.323	0.154695	1.11319	0.344888	0.448538	0.653765	0.866003
FBgn0012344	Dh44	14.9607	1.61667	3.06666	1.07384	1.5055	0.132196	0.384749
FBgn0013263	Trl	493.875	0.107044	1.07702	0.366738	0.291882	0.770377	0.920944
FBgn0013269	Fkbp39	55.6569	-0.116937	0.922143	0.65305	-0.179063	0.857888	0.955523
FBgn0013272	Gp150	3189.43	0.33041	1.25737	0.338432	0.976295	0.328918	0.650431
FBgn0013275	Hsp70Aa	4504.45	-0.114804	0.923508	0.475863	-0.241254	0.809358	0.934603
FBgn0013276	Hsp70Ab	4985.41	-0.126227	0.916225	0.479643	-0.263168	0.792421	0.927743
FBgn0013277	Hsp70Ba	260.25	-0.545148	0.685321	0.459279	-1.18696	0.235242	0.538652
FBgn0013278	Hsp70Bb	529.283	-0.0836324	0.943679	0.472013	-0.177182	0.859365	0.956382
FBgn0013279	Hsp70Bc	324.44	0.419637	1.33759	0.464243	0.903917	0.366039	0.684573
FBgn0013300	ProtA	0.423508	2.03068	4.08596	4.89481	0.414863	0.678242	NA
FBgn0013301	ProtB	1.90579	4.19837	18.3584	4.03049	1.04165	0.297573	NA
FBgn0013303	Nca	120.977	1.00053	2.00074	0.481477	2.07805	0.0377047	0.167431
FBgn0013305	Nmda1	628.722	0.483099	1.39774	0.319884	1.51024	0.130983	0.382672
FBgn0013307	Odc1	15.9287	-2.20982	0.216162	1.07908	-2.04786	0.0405735	0.175841
FBgn0013308	Odc2	4.44014	-0.40792	0.753709	2.19338	-0.185978	0.852462	NA
FBgn0013323	Ptth	4.15438	-0.165712	0.891488	2.23549	-0.074128	0.940909	NA
FBgn0013325	RpL11	6281.86	-0.386747	0.764852	0.281844	-1.37221	0.169999	0.450489
FBgn0013334	Sap47	3799.85	2.29654	4.91277	0.303176	7.57493	3.59313e-14	3.21294e-12
FBgn0013342	nSyb	1367.2	3.08617	8.49238	0.305476	10.1028	5.36714e-24	1.70155e-21
FBgn0013343	Syx1A	1915.62	0.999827	1.99976	0.316069	3.16332	0.00155983	0.0128698
FBgn0013347	TfIIA-S	467.315	-0.471655	0.721137	0.438084	-1.07663	0.281645	0.596834
FBgn0013348	TpnC41C	1306.22	0.00606298	1.00421	0.495498	0.0122361	0.990237	0.997055
FBgn0013432	bcn92	318.597	-0.822569	0.565434	0.414837	-1.98287	0.047382	0.196789
FBgn0013433	beat-Ia	53.4487	3.01028	8.05722	0.693305	4.34193	1.41235e-05	0.000223879
FBgn0013435	Cdc2rk	26.5071	-0.0692259	0.953149	0.842804	-0.0821376	0.934537	0.981739
FBgn0013467	igl	619.285	2.58404	5.99617	0.372965	6.92837	4.2571e-12	2.54502e-10
FBgn0013469	klu	139.435	0.296467	1.22813	0.469787	0.631068	0.527996	0.799753
FBgn0013531	MED20	8.99384	0.309635	1.23939	1.3999	0.221184	0.824949	NA
FBgn0013548	l(2)dtl	19.2411	-0.038818	0.973452	1.01447	-0.0382643	0.969477	0.991161
FBgn0013563	Pex1	2645.83	0.752635	1.68487	0.274914	2.73772	0.00618675	0.0412004
FBgn0013576	mtd	6746.11	0.49032	1.40476	0.298054	1.64507	0.099955	0.325569
FBgn0013672	mt:ATPase6	898181	-0.561607	0.677547	0.289791	-1.93797	0.0526263	0.212005
FBgn0013673	mt:ATPase8	32810.1	0.0215155	1.01503	0.4146	0.0518947	0.958613	0.987813
FBgn0013674	mt:CoI	3.62482e+06	-0.397155	0.759354	0.31266	-1.27025	0.203997	0.500051
FBgn0013676	mt:CoIII	1.6192e+06	-0.652088	0.636359	0.328134	-1.98726	0.0468932	0.195408
FBgn0013678	mt:Cyt-b	1.38754e+06	-0.428629	0.742967	0.302006	-1.41928	0.155819	0.427643
FBgn0013679	mt:ND1	437295	-0.279907	0.823644	0.335086	-0.83533	0.403532	0.713375
FBgn0013681	mt:ND3	31534.7	-0.345076	0.787266	0.268495	-1.28522	0.198714	0.492992
FBgn0013683	mt:ND4L	75985.5	0.102561	1.07368	0.497355	0.206212	0.836625	0.946757
FBgn0013685	mt:ND6	42296.7	0.0312592	1.0219	1.218	0.0256644	0.979525	0.993384
FBgn0013686	mt:lrRNA	6.48664e+06	0.178213	1.13148	0.463333	0.384632	0.70051	0.889416
FBgn0013688	mt:srRNA	1.44399e+06	-0.287253	0.819461	0.316689	-0.907052	0.36438	0.682934
FBgn0013689	mt:tRNA:Ala-TGC	62.5761	2.91983	7.56759	0.703735	4.14906	3.33851e-05	0.000465699
FBgn0013690	mt:tRNA:Cys-GCA	66.9506	-2.63679	0.160786	1.07403	-2.45505	0.0140866	0.0799211
FBgn0013691	mt:tRNA:Asp-GTC	5.76613	2.08329	4.23772	2.18164	0.954917	0.339619	NA
FBgn0013692	mt:tRNA:Glu-TTC	2.99592	1.32754	2.50975	2.26757	0.585448	0.558247	NA
FBgn0013693	mt:tRNA:Phe-GAA	2795.28	0.37233	1.29444	0.423753	0.878649	0.379592	0.695741
FBgn0013694	mt:tRNA:Gly-TCC	17.2996	2.03805	4.10689	1.13876	1.78971	0.073501	0.266263
FBgn0013695	mt:tRNA:His-GTG	22697.4	0.2006	1.14918	1.09025	0.183994	0.854018	0.954058
FBgn0013696	mt:tRNA:Ile-GAT	168.75	0.448622	1.36474	0.455246	0.985449	0.324403	0.645721
FBgn0013697	mt:tRNA:Lys-CTT	369.701	-0.74786	0.595486	0.425818	-1.75629	0.0790391	0.278552
FBgn0013698	mt:tRNA:Leu-TAG	67.0418	1.61617	3.06561	0.685705	2.35695	0.0184256	0.0979857
FBgn0013699	mt:tRNA:Leu-TAA	405.338	-1.09409	0.468433	0.361049	-3.03029	0.00244315	0.0189476
FBgn0013700	mt:tRNA:Met-CAT	118.76	0.389584	1.31002	0.504209	0.772663	0.439722	0.739102
FBgn0013701	mt:tRNA:Asn-GTT	76.978	3.09595	8.55018	0.785837	3.93969	8.15877e-05	0.00101134
FBgn0013702	mt:tRNA:Pro-TGG	12.3225	1.44237	2.71767	1.39506	1.03391	0.301179	0.619124
FBgn0013703	mt:tRNA:Gln-TTG	81.1305	0.150986	1.11033	0.656389	0.230026	0.818072	0.937624
FBgn0013704	mt:tRNA:Arg-TCG	141.885	2.47691	5.56702	0.61613	4.0201	5.81732e-05	0.000756035
FBgn0013705	mt:tRNA:Ser-GCT	58.4929	2.14049	4.40912	0.843022	2.53907	0.0111148	0.0662202
FBgn0013706	mt:tRNA:Ser-TGA	1.06994	3.36539	10.3058	4.28667	0.785082	0.432405	NA
FBgn0013707	mt:tRNA:Thr-TGT	2.15105	4.37252	20.7138	3.2303	1.3536	0.175865	NA
FBgn0013708	mt:tRNA:Val-TAC	561.058	2.03867	4.10865	0.434548	4.69146	2.71263e-06	5.0175e-05
FBgn0013709	mt:tRNA:Trp-TCA	1460.96	-0.533134	0.691052	0.393417	-1.35514	0.175375	0.459266
FBgn0013710	mt:tRNA:Tyr-GTA	21.0987	-0.623942	0.648895	1.18214	-0.527805	0.597634	0.840697
FBgn0013717	not	40.2661	0.97375	1.96394	0.753153	1.2929	0.196046	0.488458
FBgn0013718	nuf	2855.12	0.320883	1.2491	0.286138	1.12143	0.262105	0.573671
FBgn0013720	pck	334.45	-0.0597754	0.959413	0.413376	-0.144603	0.885024	0.964471
FBgn0013725	phyl	222.096	1.36503	2.57581	0.522032	2.61483	0.00892706	0.0553615
FBgn0013726	pnut	291.097	0.127919	1.09272	0.385531	0.331799	0.740041	0.907656
FBgn0013732	sced	38.3543	0.188779	1.1398	0.722613	0.261245	0.793904	0.928232
FBgn0013733	shot	23826	0.204846	1.15256	0.264697	0.77389	0.438996	0.739102
FBgn0013746	alien	188.04	-0.571196	0.673059	0.418874	-1.36365	0.172679	0.455386
FBgn0013749	Arf4	272.493	0.304634	1.2351	0.375232	0.811855	0.416875	0.722915
FBgn0013750	Arf6	761.299	0.175587	1.12942	0.297865	0.589485	0.555536	0.816869
FBgn0013751	Awh	23.0861	1.20864	2.31119	1.3419	0.90069	0.367753	0.686551
FBgn0013753	Bgb	32.9695	1.80282	3.48902	0.759856	2.37258	0.0176641	0.0950139
FBgn0013755	Bro	0.274093	-1.80842	0.285503	4.9953	-0.362025	0.717333	NA
FBgn0013756	Mtor	298.224	-0.0231895	0.984055	0.351594	-0.0659551	0.947414	0.984196
FBgn0013759	CASK	1141.18	1.0369	2.05181	0.354762	2.9228	0.00346898	0.0255581
FBgn0013762	Cdk5	150.519	-0.365149	0.776388	0.426199	-0.856758	0.391579	0.705597
FBgn0013763	Idgf6	1068.06	-0.043427	0.970347	0.483966	-0.0897314	0.928501	0.978669
FBgn0013764	Chi	163.765	-0.24445	0.844137	0.421542	-0.579895	0.561985	0.819327
FBgn0013765	cnn	1665.89	-0.062489	0.957611	0.325765	-0.191822	0.847881	0.951292
FBgn0013767	Crz	2.23027	2.7619	6.78289	2.91824	0.946426	0.343932	NA
FBgn0013770	Cp1	1804.43	-0.524631	0.695137	0.318471	-1.64734	0.0994876	0.324552
FBgn0013771	Cyp6a9	90.2092	3.74643	13.4211	0.613209	6.10955	9.99132e-10	3.9445e-08
FBgn0013772	Cyp6a8	11.4411	-0.711115	0.610848	1.18604	-0.59957	0.548793	0.812757
FBgn0013773	Cyp6a22	28.8021	1.93536	3.82474	0.895726	2.16066	0.0307213	0.143508
FBgn0013799	Deaf1	260.613	-0.0121381	0.991622	0.371495	-0.0326737	0.973935	0.991613
FBgn0013810	Dhc36C	21.4657	0.567067	1.48151	1.08448	0.522891	0.60105	0.841679
FBgn0013811	Dhc62B	18.589	0.291662	1.22405	1.18778	0.245552	0.806029	0.933363
FBgn0013812	Dhc93AB	58.3789	0.832661	1.78097	0.69762	1.19357	0.232645	0.53557
FBgn0013813	Dhc98D	19.1351	1.29021	2.44564	1.36398	0.945917	0.344191	0.663032
FBgn0013949	Elal	56.4611	1.55344	2.93515	0.86103	1.80416	0.071206	0.260755
FBgn0013953	Esp	7.86615	1.33633	2.52508	1.46286	0.913507	0.360976	NA
FBgn0013954	Fkbp12	249.131	0.393578	1.31365	0.447735	0.879042	0.379378	0.695528
FBgn0013972	Gycalpha99B	149.618	2.31494	4.97584	0.543013	4.26313	2.0158e-05	0.00030388
FBgn0013973	Gycbeta100B	142.356	1.81607	3.52122	0.568599	3.19394	0.00140344	0.0117556
FBgn0013981	His4r	981.291	0.234578	1.17656	0.296828	0.790282	0.429363	0.732692
FBgn0013983	imd	65.0232	0.0909726	1.06509	0.574557	0.158335	0.874193	0.962199
FBgn0013987	MAPk-Ak2	749.137	-0.189723	0.876774	0.304087	-0.623909	0.532687	0.802485
FBgn0013995	Calx	1783.71	1.17416	2.25662	0.313972	3.7397	0.000184241	0.00205056
FBgn0013997	Nrx-IV	937.066	-0.311434	0.80584	0.291858	-1.06707	0.285939	0.600821
FBgn0014000	Hf	21.0678	0.394469	1.31446	0.916756	0.430288	0.666986	0.873009
FBgn0014006	Ask1	696.412	-0.0413791	0.971726	0.327219	-0.126457	0.89937	0.968468
FBgn0014007	Ptp69D	265.641	0.609268	1.52548	0.386649	1.57576	0.11508	0.355739
FBgn0014009	Rab2	694.93	0.360438	1.28382	0.345049	1.0446	0.296207	0.614378
FBgn0014010	Rab5	1217.18	0.576712	1.49145	0.325131	1.77378	0.0760994	0.272189
FBgn0014011	Rac2	926.526	-0.224428	0.855934	0.301336	-0.744776	0.456407	0.75113
FBgn0014018	Rel	508.197	1.23901	2.36036	0.332551	3.72577	0.000194722	0.00214892
FBgn0014019	Rh5	8.51121	0.628438	1.54589	1.41713	0.443457	0.657435	NA
FBgn0014020	Rho1	1826.96	0.0961873	1.06894	0.294857	0.326217	0.74426	0.910483
FBgn0014022	Rlb1	46.5982	-0.451949	0.731055	0.699537	-0.646069	0.518235	0.792309
FBgn0014023	mRpL47	494.305	-1.26852	0.415086	0.349194	-3.63271	0.000280463	0.00294895
FBgn0014024	Rnp4F	230.839	-0.335488	0.792516	0.392616	-0.854494	0.392832	0.706637
FBgn0014026	RpL7A	8345.36	-0.586019	0.666178	0.325871	-1.79832	0.0721268	0.263107
FBgn0014028	SdhB	10787.7	-0.0440984	0.969896	0.311082	-0.141758	0.887271	0.965166
FBgn0014029	Septin2	193.77	-0.0095498	0.993402	0.440967	-0.0216565	0.982722	0.994702
FBgn0014031	Agxt	79.3552	0.482652	1.39731	0.648849	0.743859	0.456962	0.751395
FBgn0014032	Sptr	16.4888	-0.555214	0.680556	1.04167	-0.533003	0.594031	0.838304
FBgn0014033	Sr-CI	70.9986	-0.216721	0.860519	0.630454	-0.343754	0.731031	0.905161
FBgn0014037	Su(Tpl)	3586.68	0.31263	1.24197	0.281347	1.11119	0.266486	0.579491
FBgn0014073	Tie	1944.42	-2.37361	0.192963	0.279374	-8.49616	1.95964e-17	2.88757e-15
FBgn0014075	Uggt	252.909	-0.18781	0.877937	0.369078	-0.508863	0.610848	0.846023
FBgn0014076	Vm32E	4.08605	0.475432	1.39033	1.89607	0.250746	0.80201	NA
FBgn0014092	CG4278	63.4496	-2.30674	0.202117	0.653533	-3.52965	0.000416117	0.00417794
FBgn0014127	barr	35.0065	-0.271657	0.828368	0.790694	-0.343568	0.731171	0.905161
FBgn0014133	bif	640.881	0.54872	1.46279	0.342391	1.60261	0.109021	0.344661
FBgn0014135	bnl	2561.99	0.227106	1.17048	0.293511	0.773757	0.439074	0.739102
FBgn0014141	cher	4572.26	0.251644	1.19056	0.321732	0.782155	0.434123	0.737417
FBgn0014143	croc	10.2859	0.797145	1.73766	1.4563	0.547376	0.584121	0.832825
FBgn0014163	fax	2861.22	-0.597323	0.660979	0.293919	-2.03228	0.0421257	0.180919
FBgn0014179	gcm	2.63831	-1.64791	0.319102	2.64099	-0.623975	0.532644	NA
FBgn0014184	Oda	10746.4	0.00818251	1.00569	0.305077	0.0268211	0.978602	0.99322
FBgn0014189	Hel25E	195.457	-0.11029	0.926402	0.408962	-0.269683	0.787404	0.926375
FBgn0014269	prod	63.3745	0.398997	1.31859	0.563158	0.708499	0.478635	0.766725
FBgn0014340	mof	48.7212	-0.262696	0.833529	0.6223	-0.422138	0.672924	0.87553
FBgn0014342	mia	20.0283	-0.324949	0.798327	0.968945	-0.335364	0.737351	0.906411
FBgn0014343	mirr	374.782	0.0644502	1.04569	0.398808	0.161607	0.871615	0.961328
FBgn0014366	noi	56.7626	-0.862948	0.549828	0.643188	-1.34167	0.179702	0.466271
FBgn0014368	nol	6.23354	2.67999	6.40849	1.72539	1.55327	0.120359	NA
FBgn0014380	RhoL	218.272	0.028158	1.01971	0.435034	0.0647259	0.948392	0.984724
FBgn0014388	sty	1653.09	0.377126	1.29875	0.330405	1.1414	0.253702	0.562816
FBgn0014391	sun	20690	-0.27122	0.828619	0.289045	-0.938331	0.348074	0.66744
FBgn0014395	tilB	12.8627	0.23452	1.17652	1.11296	0.210717	0.833108	0.944623
FBgn0014396	tim	424.062	-0.775721	0.584097	0.354371	-2.18901	0.0285962	0.136422
FBgn0014411	Vps26	550.598	-0.324321	0.798674	0.332799	-0.974525	0.329796	0.650967
FBgn0014417	CG13397	33.0918	0.0955735	1.06849	0.754767	0.126626	0.899236	0.968468
FBgn0014427	CG11899	67.7755	0.8849	1.84664	0.565192	1.56566	0.117428	0.359744
FBgn0014454	Acp1	333.329	-0.22963	0.852853	0.444527	-0.516572	0.605455	0.844504
FBgn0014455	Ahcy	477.44	-0.645039	0.639475	0.351016	-1.83764	0.0661161	0.248508
FBgn0014464	Cp7Fa	0.776818	-1.38917	0.381783	4.32817	-0.320961	0.74824	NA
FBgn0014465	Cp7Fb	1.74851	-0.806306	0.571844	3.11562	-0.258795	0.795793	NA
FBgn0014466	Cp7Fc	1.77085	-0.764771	0.588547	2.74794	-0.278307	0.780776	NA
FBgn0014469	Cyp4e2	791.688	-1.34862	0.392668	0.327553	-4.11725	3.83423e-05	0.000525737
FBgn0014848	Eig71Eh	0.211754	1.05354	2.07562	4.9956	0.210894	0.83297	NA
FBgn0014849	Eig71Ei	1.27954	-1.00729	0.497479	3.51271	-0.286757	0.774299	NA
FBgn0014850	Eig71Ej	1.37208	1.91407	3.76871	3.4541	0.554145	0.57948	NA
FBgn0014851	Eig71Ek	1.5615	2.14559	4.42474	3.8441	0.558152	0.576741	NA
FBgn0014857	His3.3A	345.49	0.0674575	1.04787	0.455171	0.148203	0.882183	0.964143
FBgn0014859	Hr38	171.641	1.79505	3.47026	0.464473	3.86469	0.000111229	0.00132689
FBgn0014861	Mcm2	15.0146	1.11718	2.16923	1.14477	0.975903	0.329113	0.650528
FBgn0014863	Mlp84B	931.942	-0.156208	0.89738	0.456742	-0.342005	0.732347	0.905486
FBgn0014865	Mtk	23.239	2.05629	4.15914	0.940357	2.18671	0.0287638	0.137096
FBgn0014868	Ost48	194.013	0.136994	1.09961	0.420684	0.325647	0.744692	0.910546
FBgn0014869	Pglym78	32154.3	0.158236	1.11592	0.317633	0.498174	0.618362	0.850127
FBgn0014870	Psi	313.422	-0.071216	0.951835	0.378109	-0.188348	0.850604	0.952174
FBgn0014877	Roe1	581.06	-0.389771	0.763251	0.361416	-1.07846	0.280831	0.596201
FBgn0014879	Set	170.19	-0.587913	0.665305	0.423709	-1.38754	0.165278	0.444051
FBgn0014903	CG14630	0	NA		NA	NA	NA	NA
FBgn0014906	Hydr2	278.784	1.28379	2.43478	0.366618	3.50172	0.000462265	0.00457975
FBgn0014930	CG2846	141.343	-0.384599	0.765992	0.451739	-0.851376	0.394561	0.707922
FBgn0014931	CG2678	13.4444	0.112283	1.08094	1.10925	0.101224	0.919373	0.976693
FBgn0014949	btn	1.79344	-0.822039	0.565642	2.73872	-0.300154	0.76406	NA
FBgn0015000	betaggt-I	132.826	1.63351	3.10268	0.739397	2.20925	0.0271572	0.132021
FBgn0015001	iotaTry	1.75968	-0.785048	0.580333	2.75212	-0.285252	0.775451	NA
FBgn0015008	Actn3	7.41297	0.321885	1.24996	1.83132	0.175767	0.860477	NA
FBgn0015010	Ag5r	105.033	3.19257	9.14236	0.805843	3.96177	7.43953e-05	0.000935485
FBgn0015011	AhcyL2	494.715	1.46499	2.76061	0.483491	3.03002	0.00244539	0.0189508
FBgn0015019	CCT3	198.432	-0.436211	0.739073	0.398726	-1.09401	0.273949	0.588596
FBgn0015024	CkIalpha	4603.12	0.0979789	1.07027	0.291638	0.335961	0.736901	0.906411
FBgn0015025	CkIIalpha-i1	24.5465	0.641412	1.55985	0.838234	0.765194	0.444156	0.743006
FBgn0015031	cype	21488	-0.134563	0.910946	0.27426	-0.490642	0.62368	0.852292
FBgn0015032	Cyp4c3	31.4716	-4.31481	0.0502473	1.03233	-4.1797	2.91896e-05	0.000415166
FBgn0015033	Cyp4d8	75.3142	-3.15614	0.112178	0.723814	-4.36043	1.29806e-05	0.000207016
FBgn0015034	Cyp4e1	353.03	-1.94959	0.25889	0.374035	-5.21232	1.86496e-07	4.64553e-06
FBgn0015035	Cyp4e3	45.4223	2.89843	7.45617	0.716241	4.04673	5.19383e-05	0.000683495
FBgn0015036	Cyp4ae1	12.5105	-0.28691	0.819656	1.20425	-0.238248	0.811688	0.935567
FBgn0015037	Cyp4p1	42.6179	0.482575	1.39724	0.667209	0.723274	0.469511	0.759905
FBgn0015038	Cyp9b1	37.8192	4.17742	18.0937	0.877764	4.75916	1.94401e-06	3.69786e-05
FBgn0015039	Cyp9b2	306.392	1.5315	2.89087	0.366426	4.17956	2.92068e-05	0.000415166
FBgn0015040	Cyp9c1	0	NA		NA	NA	NA	NA
FBgn0015075	Ddx1	120.033	-0.834416	0.56081	0.458066	-1.82161	0.0685148	0.254292
FBgn0015218	eIF4E1	3740.59	-0.593501	0.662733	0.313894	-1.89077	0.058655	0.228018
FBgn0015221	Fer2LCH	2648.37	0.406268	1.32525	0.27219	1.49259	0.135545	0.390439
FBgn0015222	Fer1HCH	1639.49	0.558651	1.47289	0.285669	1.95559	0.0505139	0.205793
FBgn0015229	glec	1936.55	0.132571	1.09625	0.320558	0.413564	0.679194	0.879449
FBgn0015230	Glut3	3.18917	-0.594692	0.662186	2.9131	-0.204144	0.838241	NA
FBgn0015239	Hr78	521.578	-0.324455	0.7986	0.340872	-0.951838	0.341179	0.660758
FBgn0015240	Hr96	129.736	0.141468	1.10303	0.439999	0.321518	0.747818	0.912381
FBgn0015245	Hsp60A	2465.21	-1.26257	0.416801	0.32301	-3.90876	9.27703e-05	0.00112988
FBgn0015247	Diap2	1089.47	-0.113113	0.924591	0.313402	-0.360921	0.718158	0.898191
FBgn0015268	Nap1	4.69579	0.0867785	1.062	1.80215	0.0481529	0.961594	NA
FBgn0015269	Nf1	1244.09	0.174674	1.12871	0.305391	0.571967	0.567344	0.823875
FBgn0015270	Orc2	34.8429	0.664365	1.58487	0.758734	0.875623	0.381235	0.696701
FBgn0015271	Orc5	15.538	-1.00675	0.497665	1.0826	-0.929939	0.352403	0.670822
FBgn0015277	Pi3K59F	115.996	0.384532	1.30544	0.497472	0.772972	0.439539	0.739102
FBgn0015278	Pi3K68D	1641.03	0.223239	1.16735	0.301075	0.741473	0.458406	0.752054
FBgn0015279	Pi3K92E	993.35	-0.026199	0.982004	0.303601	-0.0862942	0.931233	0.980825
FBgn0015282	Rpt2	268.054	0.193849	1.14381	0.394681	0.491153	0.623318	0.852292
FBgn0015283	Rpn10	517.281	-0.159632	0.895254	0.345095	-0.462573	0.64367	0.860337
FBgn0015286	Rala	331.6	0.398875	1.31848	0.344048	1.15936	0.24631	0.552626
FBgn0015288	RpL22	5073.18	-0.299157	0.812727	0.274215	-1.09096	0.275291	0.590182
FBgn0015295	Shark	210.197	0.0407124	1.02862	0.38843	0.104813	0.916525	0.975183
FBgn0015296	Shc	133.855	0.0282227	1.01976	0.431154	0.0654585	0.947809	0.984509
FBgn0015298	Srp19	87.0353	-0.472152	0.720889	0.550275	-0.858029	0.390876	0.70495
FBgn0015299	Ssb-c31a	58.9131	-0.697829	0.616499	0.604647	-1.15411	0.248455	0.555888
FBgn0015300	Ssl	0	NA		NA	NA	NA	NA
FBgn0015316	Try29F	1071.15	1.35988	2.56663	0.507007	2.68217	0.00731472	0.0472095
FBgn0015320	Ubc2	463.18	0.0200124	1.01397	0.339791	0.0588962	0.953035	0.985924
FBgn0015321	Ubc4	457.584	0.162401	1.11915	0.339175	0.478812	0.632072	0.855151
FBgn0015331	abs	66.7321	-0.00600943	0.995843	0.56139	-0.0107046	0.991459	0.99737
FBgn0015336	CG15865	146.101	3.39289	10.5041	1.91621	1.77062	0.0766236	0.273142
FBgn0015338	CG5861	102.716	-0.788505	0.578944	0.488418	-1.61441	0.106439	0.338675
FBgn0015351	Mettl4	23.8356	-0.265013	0.832191	0.849905	-0.311815	0.755181	0.915811
FBgn0015359	CG2034	250.539	0.0873047	1.06238	0.382578	0.228201	0.81949	0.938225
FBgn0015360	oxt	295.937	-0.252306	0.839553	0.347839	-0.725354	0.468235	0.75904
FBgn0015371	chn	477.203	0.745552	1.67662	0.368543	2.02297	0.0430764	0.184095
FBgn0015372	RabX1	157.197	-0.0936859	0.937125	0.421122	-0.222467	0.82395	0.940213
FBgn0015376	cutlet	29.7461	0.442122	1.3586	0.792922	0.557585	0.577128	0.828891
FBgn0015379	dod	143.811	-0.479529	0.717212	0.429943	-1.11533	0.264708	0.577675
FBgn0015380	drl	182.594	-0.470481	0.721724	0.39496	-1.19121	0.233571	0.536757
FBgn0015381	dsf	8.16794	0.116157	1.08384	1.64329	0.0706856	0.943648	NA
FBgn0015391	glu	42.826	0.0540281	1.03816	0.704164	0.0767266	0.938841	0.982693
FBgn0015396	jumu	53.3749	-0.321378	0.800305	0.641182	-0.501227	0.616211	0.848822
FBgn0015399	kek1	149.393	1.50079	2.82997	0.448751	3.34436	0.000824714	0.00747674
FBgn0015400	kek2	132.633	1.94738	3.85674	0.452172	4.30672	1.65691e-05	0.000255672
FBgn0015402	ksr	234.597	-0.0578962	0.960664	0.401271	-0.144282	0.885278	0.964471
FBgn0015477	Rme-8	556.845	0.3218	1.24989	0.31604	1.01823	0.308571	0.627823
FBgn0015509	Cul1	1810.94	0.48087	1.39558	0.277879	1.7305	0.0835411	0.289694
FBgn0015513	mbc	900.685	0.0661725	1.04694	0.314775	0.210222	0.833495	0.944727
FBgn0015519	nAChRalpha3	554.73	1.38101	2.6045	0.395116	3.49519	0.00047372	0.00466233
FBgn0015520	nonA-l	48.1895	0.47551	1.39041	0.647053	0.734886	0.462409	0.75413
FBgn0015521	RpS21	4296.88	-0.63692	0.643085	0.299521	-2.12646	0.0334647	0.153276
FBgn0015522	olf186-M	91.7556	1.39886	2.63693	0.527021	2.65428	0.00794784	0.0504553
FBgn0015524	otp	25.5989	4.88557	29.5599	1.21928	4.00694	6.15099e-05	0.000795447
FBgn0015527	peng	91.6271	0.429872	1.34711	0.56765	0.757283	0.44888	0.74673
FBgn0015543	snoRNA:Me28S-A1322	325.955	-0.645915	0.639087	0.374241	-1.72594	0.084359	0.29195
FBgn0015544	spag	70.3474	-0.627802	0.647162	0.590462	-1.06324	0.287674	0.602894
FBgn0015546	spel1	36.0044	0.436849	1.35364	0.752126	0.580819	0.561362	0.819103
FBgn0015550	tap	5.8166	-1.26935	0.414846	2.1653	-0.586225	0.557724	NA
FBgn0015553	tos	25.6558	0.648265	1.56728	1.00972	0.642023	0.520858	0.794782
FBgn0015558	tty	222.705	2.07723	4.21997	0.384733	5.39915	6.6956e-08	1.84827e-06
FBgn0015561	unpg	17.8418	-0.0846704	0.943	1.07724	-0.0785992	0.937351	0.982197
FBgn0015568	alpha-Est1	59.7	0.896069	1.86099	0.665854	1.34574	0.178385	0.46413
FBgn0015569	alpha-Est10	107.691	-1.24142	0.422956	0.485254	-2.55829	0.0105187	0.063318
FBgn0015570	alpha-Est2	69.9477	1.56548	2.95977	0.61417	2.54894	0.010805	0.0645956
FBgn0015571	alpha-Est3	1.96164	4.2386	18.8775	3.32633	1.27426	0.202572	NA
FBgn0015572	alpha-Est4	9.00248	0.69783	1.62206	1.4653	0.476236	0.633907	NA
FBgn0015574	alpha-Est6	0.423508	2.03068	4.08596	4.89481	0.414863	0.678242	NA
FBgn0015575	alpha-Est7	429.606	0.911015	1.88037	0.520642	1.74979	0.080154	0.2814
FBgn0015576	alpha-Est8	117.073	1.29264	2.44976	0.482426	2.67946	0.00737406	0.0475045
FBgn0015577	alpha-Est9	828.504	-0.165086	0.891875	0.32685	-0.505082	0.613501	0.846984
FBgn0015582	dare	132.926	-0.374566	0.771338	0.436008	-0.85908	0.390296	0.704621
FBgn0015583	Acp29AB	2.22456	2.79804	6.95493	2.90684	0.962569	0.335764	NA
FBgn0015584	Acp53Ea	2.74392	1.98892	3.96939	2.60491	0.763528	0.445149	NA
FBgn0015585	Acp63F	19.246	-0.839118	0.558985	0.968079	-0.866786	0.386059	0.700841
FBgn0015586	Acp76A	0.211754	1.05354	2.07562	4.9956	0.210894	0.83297	NA
FBgn0015589	Apc	650.686	0.426298	1.34378	0.308595	1.38141	0.167151	0.446677
FBgn0015591	AstA	72.0263	3.21169	9.26438	0.676961	4.74428	2.0925e-06	3.95871e-05
FBgn0015600	toc	2072.55	-0.782429	0.581387	0.287028	-2.72597	0.00641122	0.0424139
FBgn0015602	BEAF-32	92.5665	0.356735	1.28052	0.491148	0.72633	0.467636	0.758514
FBgn0015609	CadN	983.034	1.0341	2.04784	0.293749	3.52036	0.000430956	0.00430216
FBgn0015614	CanB2	3531.68	-0.220866	0.85805	0.282116	-0.782889	0.433692	0.737051
FBgn0015615	SMC3	136.643	0.0231425	1.01617	0.427284	0.0541619	0.956806	0.987287
FBgn0015618	Cdk8	42.563	-0.621056	0.650195	0.835492	-0.743342	0.457275	0.751407
FBgn0015621	Clp	8.25424	0.724092	1.65186	1.45089	0.499068	0.617732	NA
FBgn0015622	Cnx99A	531.948	0.370978	1.29323	0.364265	1.01843	0.308475	0.627823
FBgn0015623	Cpr	2551.06	-0.214119	0.862072	0.321886	-0.665203	0.505921	0.785991
FBgn0015625	CycB3	10.7101	1.51204	2.85213	1.37741	1.09775	0.272316	0.586449
FBgn0015663	Ugt36A1	223.771	-0.43966	0.737308	0.406858	-1.08062	0.279865	0.595233
FBgn0015664	Dref	211.569	-0.276195	0.825766	0.396249	-0.697025	0.485787	0.77307
FBgn0015714	Cyp6a17	151.803	1.42772	2.69021	0.446065	3.20069	0.00137097	0.0115298
FBgn0015721	ktub	17.9683	2.23193	4.6976	1.11599	1.99995	0.0455061	0.19166
FBgn0015737	Hmu	402.412	0.609589	1.52582	0.402551	1.51431	0.129946	0.380491
FBgn0015754	Lis-1	2163.25	0.952479	1.9352	0.302145	3.15239	0.00161939	0.0132463
FBgn0015756	RpL9	5819.83	-0.353349	0.782765	0.267844	-1.31923	0.187091	0.476694
FBgn0015765	p38a	138.51	-0.475609	0.719163	0.437653	-1.08673	0.277158	0.592728
FBgn0015766	Msr-110	4029.83	-1.41083	0.376095	0.307852	-4.58281	4.58758e-06	8.19032e-05
FBgn0015770	MstProx	3.82444	-0.0107975	0.992544	2.75818	-0.00391472	0.996877	NA
FBgn0015772	Nak	2623.02	0.21338	1.1594	0.309686	0.689021	0.49081	0.77554
FBgn0015773	NetA	293.44	-1.25854	0.417968	0.366705	-3.43201	0.000599122	0.00568785
FBgn0015774	NetB	975.76	0.241798	1.18247	0.294102	0.822157	0.410988	0.717066
FBgn0015776	nrv1	5463.75	0.543729	1.45774	0.278264	1.954	0.0507007	0.206393
FBgn0015777	nrv2	3697.24	2.57335	5.95188	0.355518	7.2383	4.54349e-13	3.1902e-11
FBgn0015778	rin	2256.23	-0.770147	0.586358	0.32956	-2.33689	0.0194449	0.10233
FBgn0015781	P5cr	79.4537	-0.270588	0.828982	0.515333	-0.525073	0.599532	0.841578
FBgn0015789	Rab10	1406.81	-0.384955	0.765803	0.285729	-1.34727	0.177892	0.463193
FBgn0015790	Rab11	1294.91	0.008979	1.00624	0.292135	0.0307358	0.97548	0.992075
FBgn0015791	Rab14	274.852	-0.173032	0.886976	0.356703	-0.485088	0.627614	0.853899
FBgn0015793	Rab19	111.516	0.234774	1.17672	0.469451	0.500103	0.617002	0.849688
FBgn0015794	Rab18	121.048	0.077639	1.05529	0.447259	0.173589	0.862189	0.957256
FBgn0015795	Rab7	1498.71	0.229584	1.1725	0.305525	0.751438	0.452389	0.748875
FBgn0015797	Rab6	307.771	-0.101755	0.931899	0.363728	-0.279755	0.779666	0.923604
FBgn0015799	Rbf	151.185	0.367307	1.28994	0.4479	0.820065	0.412179	0.718464
FBgn0015801	Reg-5	662.229	-1.01665	0.494264	0.321016	-3.16697	0.00154038	0.0127496
FBgn0015803	RtGEF	3569.64	2.5685	5.93191	0.326159	7.87498	3.40793e-15	3.79295e-13
FBgn0015805	HDAC1	104.865	-0.679605	0.624336	0.54404	-1.24918	0.211599	0.509043
FBgn0015808	ScpX	370.382	-1.16362	0.44639	0.365275	-3.18561	0.00144448	0.0120801
FBgn0015818	Spx	46.9818	-0.395997	0.759964	0.672226	-0.589084	0.555805	0.817007
FBgn0015828	TfIIEalpha	120.492	0.152036	1.11114	0.48422	0.313981	0.753535	0.915194
FBgn0015829	TfIIEbeta	103.436	0.134373	1.09762	0.503359	0.266952	0.789506	0.926409
FBgn0015831	Rtnl2	4.31028	-0.0513167	0.965055	2.66364	-0.0192656	0.984629	NA
FBgn0015834	eIF3i	584.906	-0.580029	0.66895	0.337336	-1.71944	0.0855346	0.294266
FBgn0015838	Vang	280.992	-0.653739	0.635631	0.358693	-1.82256	0.0683708	0.254192
FBgn0015872	Drip	394.854	1.27098	2.41326	0.554446	2.29235	0.0218857	0.11191
FBgn0015903	apt	219.783	0.275335	1.21028	0.384941	0.715266	0.474445	0.763872
FBgn0015904	ara	77.4541	2.33248	5.0367	0.84183	2.77072	0.00559322	0.0383211
FBgn0015905	ast	39.6609	0.192736	1.14293	0.71765	0.268565	0.788264	0.926375
FBgn0015919	caup	248.868	3.00374	8.02074	1.50938	1.99005	0.0465858	0.194563
FBgn0015924	crq	565.242	0.500912	1.41511	0.359824	1.3921	0.163892	0.4415
FBgn0015925	csul	33.4844	-0.65886	0.633379	0.779236	-0.845521	0.39782	0.71048
FBgn0015926	dah	20.3683	-1.90037	0.267875	1.10751	-1.7159	0.0861804	0.295613
FBgn0015929	dpa	34.6113	-0.646358	0.638891	0.724192	-0.892523	0.372113	0.689278
FBgn0015946	grim	0.211754	1.05354	2.07562	4.9956	0.210894	0.83297	NA
FBgn0015949	hrg	568.319	0.163517	1.12001	0.33566	0.48715	0.626152	0.853192
FBgn0016013	Faa	54.4391	-1.55487	0.340359	0.657239	-2.36576	0.017993	0.0963864
FBgn0016031	lama	26.167	1.60463	3.04118	0.84442	1.90028	0.0573968	0.224901
FBgn0016032	lbm	89.4456	1.00267	2.00371	0.633417	1.58296	0.113431	0.353189
FBgn0016034	mael	7.80169	-1.39053	0.381425	1.43887	-0.966402	0.333843	NA
FBgn0016036	mei-P22	2.65163	0.397387	1.31712	2.32638	0.170818	0.864367	NA
FBgn0016038	Vsp37A	266.861	-0.301524	0.811395	0.365977	-0.823886	0.410004	0.716649
FBgn0016041	Tom40	1876.44	-1.52687	0.347028	0.310558	-4.91655	8.80844e-07	1.86166e-05
FBgn0016047	nompA	13.0426	-0.587189	0.665639	1.13387	-0.51786	0.604556	0.844103
FBgn0016053	pgc	3.68326	-1.65441	0.317668	2.32373	-0.711964	0.476487	NA
FBgn0016054	phr6-4	7.60619	-0.297538	0.813639	1.56836	-0.189713	0.849534	NA
FBgn0016059	Sema1b	2082.68	0.676468	1.59822	0.318462	2.12417	0.0336555	0.153757
FBgn0016061	side	830.504	-1.03245	0.488879	0.430535	-2.39806	0.016482	0.0899971
FBgn0016070	smg	3064.61	0.0839045	1.05988	0.354448	0.236719	0.812875	0.935927
FBgn0016075	vkg	2764.29	0.187558	1.13883	0.364825	0.514103	0.60718	0.844504
FBgn0016076	vri	374.832	2.3673	5.15975	0.367692	6.43828	1.20834e-10	5.55967e-09
FBgn0016078	wun	575.982	0.585929	1.50101	0.416019	1.40842	0.159007	0.432985
FBgn0016081	fry	4201.76	0.300744	1.23178	0.272227	1.10476	0.269265	0.583
FBgn0016119	ATPsynCF6	38116.9	-0.300118	0.812186	0.285589	-1.05088	0.293316	0.610438
FBgn0016120	ATPsynD	47979.4	-0.161098	0.894344	0.276102	-0.583472	0.559575	0.817865
FBgn0016122	Acer	215.736	0.0153862	1.01072	0.514995	0.0298763	0.976166	0.992156
FBgn0016123	Alp4	669.364	2.09709	4.27847	0.420584	4.98614	6.15963e-07	1.35382e-05
FBgn0016126	CaMKI	898.58	-0.00632815	0.995623	0.302119	-0.0209459	0.983289	0.99506
FBgn0016131	Cdk4	162.618	-0.384961	0.7658	0.412147	-0.934036	0.350285	0.669138
FBgn0016641	PTP-ER	862.303	-0.115596	0.923001	0.293757	-0.39351	0.693943	0.887932
FBgn0016650	Lgr1	28.2643	0.33374	1.26028	0.834515	0.39992	0.689215	0.885524
FBgn0016660	H15	18.3486	0.458823	1.37442	1.03237	0.444436	0.656727	0.867767
FBgn0016672	Ipp	229.821	-1.79917	0.28734	0.412592	-4.36064	1.2968e-05	0.000207016
FBgn0016675	Lectin-galC1	14.8124	-0.42651	0.744059	1.04746	-0.407184	0.683873	0.881462
FBgn0016684	NaPi-T	28.0604	1.08382	2.11963	0.807054	1.34293	0.179295	0.465918
FBgn0016685	Nlp	211.839	-0.198827	0.871259	0.458361	-0.433778	0.66445	0.871658
FBgn0016687	Nurf-38	928.006	-0.346952	0.786243	0.309814	-1.11987	0.262768	0.574633
FBgn0016691	ATPsynO	34097.3	-0.12514	0.916915	0.267887	-0.467136	0.640403	0.859223
FBgn0016693	Past1	1669.17	0.801596	1.74303	0.336671	2.38095	0.017268	0.0932187
FBgn0016694	Pdp1	6343.06	0.223295	1.1674	0.27676	0.806818	0.419771	0.724654
FBgn0016696	Pitslre	770.029	0.188112	1.13927	0.29724	0.632863	0.526823	0.798859
FBgn0016697	Prosalpha5	428.132	-0.114642	0.923612	0.382124	-0.300012	0.764168	0.920203
FBgn0016698	Ptpa	87.0144	-0.729124	0.60327	0.503268	-1.44878	0.147399	0.413096
FBgn0016701	Rab4	259.438	-0.260798	0.834626	0.422534	-0.617223	0.537088	0.80539
FBgn0016715	Reg-2	59.8164	-0.0626169	0.957526	0.70607	-0.0886837	0.929333	0.979221
FBgn0016726	RpL29	3931.12	-0.645652	0.639204	0.290793	-2.22032	0.0263972	0.12893
FBgn0016754	sba	1462.4	-0.476963	0.718489	0.315987	-1.50944	0.131188	0.382987
FBgn0016756	Usp47	12706.4	0.242199	1.18279	0.290239	0.834482	0.404009	0.713375
FBgn0016762	angel	26.4374	-0.250432	0.840645	0.840238	-0.298049	0.765666	0.920334
FBgn0016794	dos	141.094	0.421208	1.33905	0.433973	0.970585	0.331755	0.652567
FBgn0016797	fz2	425.916	0.362435	1.28559	0.32563	1.11303	0.265697	0.579143
FBgn0016917	Stat92E	3304.03	-0.254182	0.838462	0.276792	-0.918315	0.358454	0.676677
FBgn0016919	nompB	10.3765	-0.366204	0.775821	1.29832	-0.28206	0.777898	0.923136
FBgn0016920	nompC	51.2991	2.28379	4.86954	0.723758	3.15546	0.00160247	0.0131285
FBgn0016926	Pino	4038.63	1.19648	2.2918	0.333188	3.591	0.000329407	0.00340876
FBgn0016930	Dyrk2	14625	0.523782	1.43772	0.279326	1.87516	0.0607705	0.233571
FBgn0016970	l(2)k10201	13.8314	-0.739512	0.598942	1.13473	-0.651705	0.514591	0.789862
FBgn0016974	swaPsi	61.0638	-2.53167	0.172938	0.876385	-2.88877	0.00386756	0.0280794
FBgn0016975	stnB	0	NA		NA	NA	NA	NA
FBgn0016976	stnA	0	NA		NA	NA	NA	NA
FBgn0016977	spen	8604.48	0.162247	1.11903	0.29245	0.554787	0.579041	0.829887
FBgn0016978	snRNP-U1-70K	140.808	-0.667783	0.629473	0.439202	-1.52044	0.128399	0.377759
FBgn0016983	smid	251.947	-0.170887	0.888296	0.376673	-0.453675	0.650063	0.862754
FBgn0016984	sktl	552.31	0.410578	1.32922	0.343434	1.19551	0.231889	0.535114
FBgn0017414	cag	21.3	-0.300083	0.812206	0.916884	-0.327285	0.743452	0.910133
FBgn0017418	ari-1	2491.5	0.0567602	1.04013	0.305452	0.185824	0.852583	0.953471
FBgn0017424	asRNA:CR11538	0	NA		NA	NA	NA	NA
FBgn0017429	CG5989	2621.3	-0.579026	0.669415	0.320941	-1.80415	0.0712078	0.260755
FBgn0017430	Nelf-E	55.552	0.0293857	1.02058	0.601301	0.0488702	0.961023	0.988769
FBgn0017448	CG2187	5.06067	1.03037	2.04255	2.00308	0.514394	0.606976	NA
FBgn0017456	Ubc84D	4.54145	-0.677481	0.625256	1.81305	-0.37367	0.70865	NA
FBgn0017457	U2af38	104.478	-0.789435	0.57857	0.500976	-1.57579	0.115073	0.355739
FBgn0017482	T3dh	99.321	-0.0907595	0.939028	0.557005	-0.162942	0.870564	0.961148
FBgn0017545	RpS3A	13079.4	-0.392708	0.761699	0.263983	-1.48762	0.13685	0.393114
FBgn0017550	Rga	383.297	-0.428771	0.742895	0.342961	-1.2502	0.211226	0.508946
FBgn0017551	Rca1	34.5577	-0.231875	0.851528	0.721678	-0.321299	0.747984	0.912409
FBgn0017556	Prosalpha4T2	2.12085	0.611097	1.52742	2.58786	0.23614	0.813324	NA
FBgn0017558	Pdk	827.605	0.876265	1.83562	0.397021	2.2071	0.0273073	0.13257
FBgn0017561	Ork1	49.5509	1.55893	2.94636	0.719123	2.16782	0.030172	0.142061
FBgn0017566	ND-75	35706.9	0.0191696	1.01338	0.27195	0.0704893	0.943804	0.982867
FBgn0017567	ND-23	11461.7	-0.137785	0.908914	0.277873	-0.495856	0.619996	0.850535
FBgn0017572	Mo25	1030.13	-0.238675	0.847523	0.324905	-0.7346	0.462583	0.75413
FBgn0017577	Mcm5	10.3475	-0.204792	0.867664	1.37355	-0.149097	0.881477	0.964139
FBgn0017578	Max	114.04	0.158615	1.11622	0.453156	0.350023	0.726321	0.902575
FBgn0017579	RpL14	11037.2	-0.418955	0.747966	0.310641	-1.34868	0.177439	0.462243
FBgn0017581	Lk6	12252.9	0.177961	1.13128	0.275621	0.645672	0.518492	0.792355
FBgn0017590	klg	198.253	2.74467	6.70238	0.411438	6.67093	2.54183e-11	1.33632e-09
FBgn0019624	COX5A	41073.5	-0.269576	0.829563	0.281393	-0.958006	0.33806	0.657876
FBgn0019637	Atu	0	NA		NA	NA	NA	NA
FBgn0019644	ATPsynB	49107.9	-0.161058	0.894369	0.283075	-0.568958	0.569385	0.824548
FBgn0019650	toy	80.0845	0.0648146	1.04595	0.539292	0.120185	0.904337	0.970476
FBgn0019660	lncRNA:roX2	733.876	-0.858018	0.55171	0.502601	-1.70716	0.0877932	0.299468
FBgn0019661	lncRNA:roX1	5059.74	-0.263085	0.833304	0.475843	-0.552883	0.580344	0.830862
FBgn0019662	qm	369.542	0.387879	1.30847	0.347128	1.1174	0.263825	0.576
FBgn0019686	lok	14.0243	0.204066	1.15194	1.15894	0.17608	0.860231	0.956642
FBgn0019809	gcm2	5.03731	1.41232	2.66165	2.04344	0.69115	0.489471	NA
FBgn0019828	dj	19.5787	-0.196513	0.872657	1.34408	-0.146206	0.883758	0.964293
FBgn0019830	colt	1666.04	-1.2004	0.435153	0.308488	-3.89125	9.97277e-05	0.00120202
FBgn0019890	Smg5	1438.96	0.796826	1.73728	0.316797	2.51526	0.0118944	0.0699063
FBgn0019925	Surf4	325.439	0.328999	1.25614	0.368424	0.892989	0.371863	0.688937
FBgn0019928	Ser8	12.5405	0.122574	1.08868	1.17988	0.103886	0.917259	0.975538
FBgn0019929	Ser7	34.65	0.654606	1.57419	0.837545	0.781577	0.434463	0.737417
FBgn0019932	SamDC	96.8571	-0.251845	0.839821	0.535178	-0.470583	0.637939	0.858259
FBgn0019936	RpS20	4979.04	-0.418312	0.748299	0.298725	-1.40033	0.161416	0.437268
FBgn0019938	Polr1A	171.71	0.166372	1.12223	0.433859	0.383471	0.701371	0.889416
FBgn0019940	Rh6	1.635	0.923717	1.897	2.8783	0.320925	0.748267	NA
FBgn0019949	Cdk9	91.2225	-0.464703	0.72462	0.499277	-0.930753	0.351981	0.67063
FBgn0019952	Orct	88.1197	0.297599	1.2291	0.665503	0.447179	0.654746	0.86644
FBgn0019957	ND-42	18580.8	-0.0811846	0.945281	0.275554	-0.294623	0.768282	0.920917
FBgn0019960	Mitofilin	11825.7	-0.0914782	0.938561	0.290438	-0.314967	0.752787	0.914656
FBgn0019968	Khc-73	1556.95	0.643209	1.5618	0.284271	2.26266	0.0236566	0.11876
FBgn0019972	Drice	200.274	0.0130767	1.00911	0.418941	0.0312138	0.975099	0.991976
FBgn0019982	Gs1l	1218.74	0.667902	1.58876	0.352679	1.8938	0.0582516	0.227229
FBgn0019985	mGluR	218.577	2.1402	4.40822	0.423608	5.05231	4.36503e-07	9.94923e-06
FBgn0019990	Gcn2	252.985	-0.704254	0.61376	0.367867	-1.91443	0.0555656	0.219369
FBgn0020018	Ppox	206.007	-1.35786	0.390161	0.397749	-3.41386	0.000640501	0.00601519
FBgn0020224	Cbl	657.48	-0.0443297	0.96974	0.309792	-0.143095	0.886215	0.964885
FBgn0020235	ATPsyngamma	71620.9	-0.164762	0.892076	0.274181	-0.600925	0.54789	0.812403
FBgn0020236	ATPCL	1015.39	1.26025	2.39536	0.400632	3.14564	0.00165723	0.0134821
FBgn0020238	14-3-3epsilon	1766.09	0.854718	1.80841	0.318299	2.68527	0.00724707	0.0469757
FBgn0020248	stet	10.297	-0.116615	0.922349	1.28079	-0.0910495	0.927453	0.978422
FBgn0020249	stck	737.393	-0.287716	0.819198	0.359941	-0.799341	0.424093	0.728907
FBgn0020251	sfl	1285.83	0.425177	1.34274	0.304979	1.39412	0.163282	0.440726
FBgn0020255	Ran	948.353	0.168155	1.12362	0.384105	0.437784	0.661543	0.871122
FBgn0020257	Ppa	193.632	0.0889468	1.06359	0.388982	0.228666	0.819129	0.938223
FBgn0020258	ppk	10.9513	2.46224	5.5107	1.32667	1.85595	0.0634601	0.241162
FBgn0020261	pcm	430.605	-0.115678	0.922948	0.348112	-0.332301	0.739662	0.907298
FBgn0020269	mspo	268.8	-0.513308	0.700614	0.432579	-1.18662	0.235376	0.53884
FBgn0020270	mre11	32.4116	-2.20143	0.217423	0.96782	-2.27462	0.0229285	0.115869
FBgn0020272	mst	23.3112	-1.11457	0.461829	0.894322	-1.24627	0.212664	0.510449
FBgn0020277	lush	3.85448	-0.557667	0.6794	2.34607	-0.237703	0.812112	NA
FBgn0020278	loco	217.186	-0.0887257	0.940353	0.41107	-0.215841	0.829112	0.942134
FBgn0020279	lig	1973.56	-0.177436	0.884273	0.357095	-0.496887	0.619269	0.850352
FBgn0020280	laf	2.32929	4.48784	22.4375	3.75531	1.19507	0.232061	NA
FBgn0020294	ko	783.906	1.76876	3.4076	0.39643	4.4617	8.13106e-06	0.000136107
FBgn0020299	stumps	1032.31	0.400061	1.31956	0.347561	1.15105	0.24971	0.557982
FBgn0020300	geko	222.663	-0.845001	0.55671	0.401641	-2.10387	0.0353895	0.159726
FBgn0020304	drongo	2623.14	1.5814	2.99261	0.337913	4.67992	2.86991e-06	5.26755e-05
FBgn0020305	dbe	26.1619	-1.09799	0.467165	0.870315	-1.26161	0.207091	0.504262
FBgn0020306	dom	2258.98	-0.362924	0.777587	0.279162	-1.30005	0.193585	0.485679
FBgn0020307	dve	370.704	-0.537641	0.688896	1.45156	-0.370389	0.711092	0.895032
FBgn0020309	crol	2676.4	0.0854726	1.06104	0.275045	0.310759	0.755984	0.916563
FBgn0020312	Tmtc3	81.7336	0.506901	1.42099	0.5191	0.976501	0.328816	0.650431
FBgn0020369	Rpt6	308.511	-0.0137538	0.990512	0.430867	-0.0319212	0.974535	0.991692
FBgn0020370	TppII	861.723	0.331197	1.25806	0.302293	1.09562	0.273247	0.587608
FBgn0020371	Tim17b2	0.211754	1.05354	2.07562	4.9956	0.210894	0.83297	NA
FBgn0020372	TM4SF	629	0.974854	1.96544	0.429076	2.27199	0.0230874	0.116574
FBgn0020376	Sr-CIII	1.48228	3.83584	14.2792	4.42437	0.866979	0.385954	NA
FBgn0020377	Sr-CII	2.38924	0.232924	1.17521	2.72869	0.0853613	0.931974	NA
FBgn0020378	Sp1	58.2955	1.68773	3.22149	0.613513	2.75092	0.00594279	0.0400087
FBgn0020379	Rfx	185.598	0.404404	1.32354	0.404015	1.00096	0.316846	0.637837
FBgn0020381	Dredd	129.814	-0.655991	0.634639	0.474645	-1.38207	0.166951	0.44637
FBgn0020385	pug	201.108	0.115313	1.08321	0.424913	0.27138	0.786098	0.926144
FBgn0020386	Pdk1	7607.03	0.200108	1.14878	0.291443	0.686613	0.492326	0.776412
FBgn0020388	Gcn5	156.242	-0.00903007	0.99376	0.437998	-0.0206167	0.983551	0.99506
FBgn0020389	Papss	126.413	-0.145761	0.903903	0.470273	-0.309949	0.756599	0.916681
FBgn0020391	Nrk	142.907	-1.01457	0.494976	0.458496	-2.21282	0.0269101	0.13119
FBgn0020392	Nmt	144.547	-0.804598	0.572522	0.445121	-1.80759	0.07067	0.259617
FBgn0020399	Mst89B	4.50931	0.75124	1.68324	1.80979	0.415098	0.67807	NA
FBgn0020407	asun	27.3673	0.469669	1.38479	0.898862	0.522515	0.601312	0.841933
FBgn0020412	JIL-1	889.935	0.249186	1.18854	0.303645	0.820647	0.411847	0.718156
FBgn0020414	Idgf3	1022	1.03764	2.05287	0.314449	3.29988	0.000967273	0.00854697
FBgn0020415	Idgf2	2606.32	1.43124	2.69678	0.323803	4.42009	9.86585e-06	0.000161781
FBgn0020416	Idgf1	369.994	2.62268	6.15894	0.532911	4.92143	8.59153e-07	1.82692e-05
FBgn0020429	GluRIIB	1.20033	0.173227	1.12758	3.62978	0.047724	0.961936	NA
FBgn0020440	Fak	567.483	-0.449089	0.732505	0.381189	-1.17813	0.238746	0.542874
FBgn0020443	eRF3	1022.28	-0.613016	0.653829	0.319078	-1.92121	0.0547054	0.217422
FBgn0020445	E23	626.109	0.266789	1.20313	0.345515	0.772151	0.440025	0.739374
FBgn0020493	Dad	564.042	-0.449903	0.732092	0.359147	-1.2527	0.210315	0.507938
FBgn0020496	CtBP	1388.83	0.529081	1.44301	0.292896	1.80638	0.0708594	0.260116
FBgn0020497	emb	462.309	-0.189141	0.877128	0.323482	-0.584704	0.558747	0.817656
FBgn0020503	CLIP-190	2543.48	-0.24379	0.844524	0.281951	-0.864653	0.387229	0.70187
FBgn0020506	Amyrel	6.07303	-1.07119	0.475928	2.02281	-0.529553	0.596422	NA
FBgn0020508	Ag5r2	72.0336	4.35903	20.521	0.829653	5.25404	1.48798e-07	3.76931e-06
FBgn0020509	Acp62F	83.985	0.0677056	1.04805	0.523142	0.129421	0.897024	0.968196
FBgn0020510	Abi	325.125	-0.178937	0.883354	0.371934	-0.481099	0.630446	0.855151
FBgn0020513	Paics	314.073	0.955471	1.93921	0.435149	2.19573	0.0281112	0.135156
FBgn0020518	snoRNA:Me28S-G764	13.1953	-0.729176	0.603248	1.13084	-0.644807	0.519052	0.793096
FBgn0020521	pio	2652.03	0.360329	1.28372	0.358451	1.00524	0.314781	0.634887
FBgn0020545	kraken	102.768	0.299854	1.23102	0.491002	0.610699	0.541399	0.809621
FBgn0020546	lncRNA:iab4	4.35976	2.788	6.9067	2.71289	1.02769	0.304098	NA
FBgn0020556	lncRNA:bxd	1.69403	4.02846	16.3188	4.208	0.957334	0.338399	NA
FBgn0020616	SA	112.732	-0.106271	0.928986	0.454344	-0.233901	0.815062	0.93633
FBgn0020617	Rx	2.68261	1.90843	3.75399	2.81269	0.678506	0.497451	NA
FBgn0020618	Rack1	13468	-0.678846	0.624665	0.311244	-2.18108	0.0291778	0.138565
FBgn0020620	RN-tre	537.688	1.8182	3.5264	0.343551	5.29236	1.20745e-07	3.11142e-06
FBgn0020621	Pkn	857.275	0.28416	1.2177	0.303927	0.934961	0.349808	0.668859
FBgn0020622	Pi3K21B	481.484	-0.578881	0.669483	0.355969	-1.62621	0.103905	0.332737
FBgn0020626	Osbp	577.061	0.026281	1.01838	0.315358	0.0833371	0.933583	0.981739
FBgn0020633	Mcm7	2.02398	2.64079	6.23675	3.01091	0.877076	0.380446	NA
FBgn0020637	Lcp65Ag2	17.67	-6.33873	0.0123553	4.68783	-1.35217	0.176322	0.460816
FBgn0020638	Lcp65Ag1	2.31089	-4.85163	0.0346348	3.25826	-1.48902	0.136481	NA
FBgn0020639	Lcp65Af	1.75637	2.40527	5.29735	3.69585	0.650804	0.515173	NA
FBgn0020640	Lcp65Ae	0.880527	3.0822	8.46906	4.62913	0.665828	0.505521	NA
FBgn0020641	Lcp65Ad	1.05877	3.3506	10.2007	4.82913	0.69383	0.487789	NA
FBgn0020642	Lcp65Ac	0	NA		NA	NA	NA	NA
FBgn0020643	Lcp65Ab2	1.05877	3.3506	10.2007	4.82913	0.69383	0.487789	NA
FBgn0020644	Lcp65Ab1	1.27052	3.61347	12.2395	4.6946	0.769708	0.441473	NA
FBgn0020645	Lcp65Aa	0.75994	-1.34998	0.392298	4.89331	-0.275882	0.782638	NA
FBgn0020646	Lcp65APsi	0	NA		NA	NA	NA	NA
FBgn0020647	KrT95D	1879.76	1.04547	2.06404	0.307354	3.40153	0.000670086	0.00625374
FBgn0020653	Trxr-1	2468.17	-0.625236	0.648314	0.299837	-2.08525	0.0370464	0.16535
FBgn0020655	ArfGAP1	156.374	0.188459	1.13955	0.412373	0.457012	0.647662	0.861827
FBgn0020660	eIF4B	3675.15	-0.45107	0.7315	0.308934	-1.46008	0.144267	0.407155
FBgn0020762	Atet	538.24	0.682566	1.60499	0.35767	1.90837	0.0563439	0.221563
FBgn0020764	Alas	8282.11	-0.496159	0.708992	0.320742	-1.54691	0.121885	0.367777
FBgn0020765	Acp65Aa	418.34	-5.18876	0.0274175	1.19354	-4.34738	1.37772e-05	0.00021872
FBgn0020767	Spred	674.982	0.425299	1.34285	0.345084	1.23245	0.217781	0.517118
FBgn0020880	CG7179	5.26082	5.66148	50.6145	2.37831	2.38046	0.0172909	NA
FBgn0020887	Su(z)12	256.887	0.13462	1.0978	0.372338	0.361552	0.717687	0.898191
FBgn0020906	Jon25Bi	0.274093	-1.80842	0.285503	4.9953	-0.362025	0.717333	NA
FBgn0020907	Scp2	330.021	1.85245	3.61113	0.392438	4.72036	2.3543e-06	4.38269e-05
FBgn0020908	Scp1	59898.7	-0.489656	0.712195	0.319169	-1.53416	0.124991	0.37293
FBgn0020909	Rtc1	20.4398	0.118106	1.08531	0.928324	0.127225	0.898762	0.968468
FBgn0020910	RpL3	12387.4	-0.444973	0.734598	0.282127	-1.5772	0.114748	0.355352
FBgn0020912	Ptx1	209.924	-2.87464	0.136348	1.82822	-1.57237	0.115865	0.356734
FBgn0020930	Dgkepsilon	317.94	0.199646	1.14842	0.359203	0.555804	0.578345	0.829537
FBgn0021738	Crg-1	6.4886	1.21305	2.31826	1.57994	0.767778	0.442619	NA
FBgn0021742	C901	15.9779	-0.871742	0.546487	1.05543	-0.825956	0.408829	0.715864
FBgn0021750	SerRS-m	328.738	-1.57215	0.336306	0.352924	-4.45464	8.40332e-06	0.000140037
FBgn0021760	chb	1360.44	-0.178108	0.883861	0.282973	-0.629416	0.529077	0.800513
FBgn0021761	Nup154	127.256	-0.228608	0.853458	0.438439	-0.521415	0.602078	0.842442
FBgn0021764	sdk	490.719	-0.470507	0.721711	0.319131	-1.47434	0.14039	0.398996
FBgn0021765	scu	376.587	-1.30035	0.406027	0.414237	-3.13916	0.00169435	0.0137626
FBgn0021767	org-1	125.734	-0.294162	0.815546	0.478304	-0.615011	0.538547	0.80651
FBgn0021768	nudC	120.148	-0.141776	0.906402	0.495266	-0.286263	0.774677	0.922449
FBgn0021776	mira	31.0568	0.731337	1.66018	0.901529	0.811218	0.41724	0.723069
FBgn0021795	Tapdelta	231.559	-0.14081	0.90701	0.422778	-0.33306	0.739089	0.907021
FBgn0021796	Tor	613.692	-0.768261	0.587125	0.35751	-2.14892	0.0316406	0.14673
FBgn0021800	Reph	240.657	1.62043	3.07466	0.391329	4.14084	3.4604e-05	0.000480767
FBgn0021814	Vps28	125.238	0.00119856	1.00083	0.451151	0.00265667	0.99788	0.999166
FBgn0021825	DCTN2-p50	349.212	-0.256124	0.837335	0.358822	-0.713791	0.475356	0.764281
FBgn0021847	Ttc7	307.022	0.283972	1.21754	0.346804	0.818826	0.412886	0.719215
FBgn0021856	l(2)k14505	480.547	-0.508126	0.703135	0.32217	-1.5772	0.11475	0.355352
FBgn0021872	Xbp1	2902.2	0.522328	1.43627	0.279145	1.87117	0.0613215	0.234974
FBgn0021874	Nle	18.9394	0.0506201	1.03571	0.972866	0.0520319	0.958503	0.987813
FBgn0021875	Zfrp8	28.2975	-0.525867	0.694542	0.820513	-0.6409	0.521587	0.795235
FBgn0021895	ytr	363.511	-0.218016	0.859747	0.388534	-0.561125	0.574712	0.827276
FBgn0021906	RFeSP	37819.7	0.00393557	1.00273	0.290525	0.0135464	0.989192	0.997055
FBgn0021944	Coprox	76.215	-0.72126	0.606568	0.538937	-1.3383	0.180799	0.467831
FBgn0021967	ND-PDSW	17157.2	-0.0106192	0.992666	0.323752	-0.0328005	0.973834	0.991613
FBgn0021979	l(2)k09913	1812.41	-0.324898	0.798355	0.330803	-0.98215	0.326026	0.647531
FBgn0021995	Rs1	104.63	-0.325025	0.798285	0.491858	-0.66081	0.508734	0.787129
FBgn0022023	eIF3h	1147.61	-0.179504	0.883006	0.316213	-0.56767	0.570259	0.824548
FBgn0022027	Vps25	114.964	0.00922504	1.00641	0.474591	0.0194379	0.984492	0.995209
FBgn0022029	l(2)k01209	229.826	-0.256501	0.837116	0.509805	-0.503135	0.61487	0.847755
FBgn0022069	Nnp-1	126.609	-0.5024	0.705932	0.438891	-1.1447	0.252333	0.561222
FBgn0022097	Vha36-1	1354.4	0.14148	1.10304	0.324489	0.436007	0.662832	0.871147
FBgn0022153	l(2)k05819	510.934	-0.396148	0.759884	0.329651	-1.20172	0.229472	0.533023
FBgn0022160	Gpo1	97701.7	0.0283675	1.01986	0.302627	0.0937374	0.925318	0.977429
FBgn0022213	Cse1	96.9868	-0.743388	0.597335	0.479449	-1.5505	0.121021	0.36667
FBgn0022224	ubl	45.8874	-0.520587	0.697088	0.68499	-0.759992	0.447259	0.745288
FBgn0022238	lolal	525.538	-0.651242	0.636732	0.354709	-1.83599	0.0663591	0.249013
FBgn0022288	l(2)09851	68.728	-0.0916996	0.938417	0.551898	-0.166153	0.868036	0.960131
FBgn0022338	dnk	17.4654	0.988706	1.9844	1.09455	0.9033	0.366367	0.684987
FBgn0022343	CG3760	373.032	-0.539986	0.687778	0.40523	-1.33254	0.182682	0.470595
FBgn0022344	CG10340	2768.49	-0.283398	0.821654	0.297438	-0.952796	0.340693	0.660665
FBgn0022349	CG1910	257.699	-0.0705461	0.952277	0.401097	-0.175883	0.860386	0.956642
FBgn0022355	Tsf1	2385.21	3.24839	9.50304	0.423139	7.67688	1.63014e-14	1.55548e-12
FBgn0022359	Sodh-2	7.55777	1.79048	3.45931	1.4713	1.21694	0.223628	NA
FBgn0022361	Pur-alpha	1949.47	0.131139	1.09516	0.280354	0.46776	0.639956	0.858802
FBgn0022382	Pka-R2	9234.84	-1.27873	0.412159	0.30476	-4.19585	2.71852e-05	0.000390675
FBgn0022699	D19B	71.6877	0.269917	1.20574	0.540757	0.499146	0.617676	0.850127
FBgn0022700	Cht4	31.8086	1.45872	2.74865	0.91638	1.59183	0.111422	0.348762
FBgn0022702	Cht2	50.8788	0.209484	1.15627	0.754504	0.277645	0.781285	0.923661
FBgn0022709	Ak1	5178.7	0.577682	1.49245	0.273256	2.11407	0.0345096	0.156633
[truncated: 15,891 more rows]
