# Supplementary material for: TET exhibits enzymatic-independent and-dependent functions during Drosophila flight muscle development and aging
Source: Skelet Muscle. 2025 Oct 27;15:30. doi: 10.1186/s13395-025-00399-x (PMC12560471; doi:10.1186/s13395-025-00399-x)
Supplement: Supplementary file 4 — Supplementary Material 4: Supplemental Table 2. Gene Ontology enrichments for the 500 genes with highest expression values in IFM dissected 96 h APF (this study) or 90 h APF (Spletter et al. 2018) [file 13395_2025_399_MOESM4_ESM.xlsx]

## Sheet: Tet
[Select]	Gene Set Category	Gene Set ID	Gene Set Name	Gene Set Size	Count Overlap Gene	Percentage Genes in Gene Set	Fold Enrichment	log2 fold	P value	P value calc log_10	Bonferroni	Benjamini & Hochberg	Benjamini & Yekutieli	Overlaping Gene Symbols	Overlapping Gene IDs
	GO Cellular Component	GO:0005737	cytoplasm	4533	327	65.4	2.0152	1.011	1e-25	25	1.736e-22	4.69189e-24	3.7708e-23	7SLRNA:CR32864,Act88F,Ald1,RpLP0,bru1,Argk,Cam,eEF1alpha2,eEF2,Eno,Actn,Gapdh1,Gapdh2,Gdh,Gpdh1,Gs2,Hex-A,Hsc70-1,Hsp83,kay,eIF4A,ND-B17,RpL36,RpS5a,RpLP1,RpS3,RpL32,Mlc1,Mlc2,Atpalpha,Pfk,Pgi,Prm,RpLP2,RpL4,sesB,slgA,Sod1,sta,Tm1,alphaTub84B,RpL40,RpS27A,Ubi-p63E,Pp1-87B,up,mts,porin,RpS14a,RpS14b,GlyP,RpS2,Scsalpha1,14-3-3zeta,Sam-S,RpS17,RpL7,ple,fln,bt,Vha55,RpL23,mAcon1,RpS15Aa,Sod2,ATPsynbe…	FBgn0000003,FBgn0000047,FBgn0000064,FBgn0000100,FBgn0000114,FBgn0000116,FBgn0000253,FBgn0000557,FBgn0000559,FBgn0000579,FBgn0000667,FBgn0001091,FBgn0001092,FBgn0001098,FBgn0001128,FBgn0001145,FBgn0001186,FBgn0001216,FBgn0001233,FBgn0001297,FBgn0001942,FBgn0001989,FBgn0002579,FBgn0002590,FBgn0002593,FBgn0002622,FBgn0002626,FBgn0002772,FBgn0002773,FBgn0002921,FBgn0003071,FBgn0003074,FBgn0003149,FBg…
	GO Cellular Component	GO:0043229	intracellular organelle	5489	313	62.6	1.593	0.672	1e-25	25	1.736e-22	4.69189e-24	3.7708e-23	Act5C,Act79B,Act88F,Ald1,RpLP0,bru1,awd,Cam,Actn,Gapdh1,Gdh,Gpdh1,Hsc70-1,Hsp83,lncRNA:Hsromega,kay,eIF4A,ND-B17,RpL36,RpS5a,RpLP1,RpS3,RpL32,Mlc1,Mlc2,Atpalpha,Prm,RpLP2,RpL4,sesB,slgA,Sod1,sta,Tm1,alphaTub84B,snRNA:U1:21D,snRNA:U2:14B,snRNA:U2:38ABa,snRNA:U4:39B,RpL40,RpS27A,Ubi-p63E,Pp1-87B,Tm2,up,mts,snRNA:U1:95Ca,snRNA:U1:95Cb,snRNA:U1:95Cc,snRNA:U2:34ABa,snRNA:U2:34ABb,porin,RpS14a,RpS14b,H…	FBgn0000042,FBgn0000045,FBgn0000047,FBgn0000064,FBgn0000100,FBgn0000114,FBgn0000150,FBgn0000253,FBgn0000667,FBgn0001091,FBgn0001098,FBgn0001128,FBgn0001216,FBgn0001233,FBgn0001234,FBgn0001297,FBgn0001942,FBgn0001989,FBgn0002579,FBgn0002590,FBgn0002593,FBgn0002622,FBgn0002626,FBgn0002772,FBgn0002773,FBgn0002921,FBgn0003149,FBgn0003274,FBgn0003279,FBgn0003360,FBgn0003423,FBgn0003462,FBgn0003517,FBg…
	GO Cellular Component	GO:0032991	protein-containing complex	3032	239	47.8	2.2021	1.139	1e-25	25	1.736e-22	4.69189e-24	3.7708e-23	7SLRNA:CR32864,Act5C,RpLP0,bru1,Cam,eEF1alpha2,eEF2,Eno,Gpdh1,Hsp83,kay,eIF4A,ND-B17,RpL36,RpS5a,RpLP1,RpS3,RpL32,Mlc1,Atpalpha,Pfk,Prm,RpLP2,RpL4,sta,Tm1,snRNA:U1:21D,snRNA:U2:14B,snRNA:U2:38ABa,snRNA:U4:39B,RpL40,RpS27A,Pp1-87B,up,mts,snRNA:U1:95Ca,snRNA:U1:95Cb,snRNA:U1:95Cc,snRNA:U2:34ABa,snRNA:U2:34ABb,RpS14a,RpS14b,GlyP,His3.3B,RpS2,Scsalpha1,RpS17,RpL7,fln,Vha55,RpL23,RpS15Aa,ATPsynbeta,Rp…	FBgn0000003,FBgn0000042,FBgn0000100,FBgn0000114,FBgn0000253,FBgn0000557,FBgn0000559,FBgn0000579,FBgn0001128,FBgn0001233,FBgn0001297,FBgn0001942,FBgn0001989,FBgn0002579,FBgn0002590,FBgn0002593,FBgn0002622,FBgn0002626,FBgn0002772,FBgn0002921,FBgn0003071,FBgn0003149,FBgn0003274,FBgn0003279,FBgn0003517,FBgn0003721,FBgn0003916,FBgn0003920,FBgn0003922,FBgn0003930,FBgn0003941,FBgn0003942,FBgn0004103,FBg…
	GO Cellular Component	GO:0005739	mitochondrion	810	130	26	4.4836	2.165	1e-25	25	1.736e-22	4.69189e-24	3.7708e-23	ND-B22,COX4,mRpL52,CG14757,mRpL42,ND-B14,CG8520,ND-B15,UQCR-6.4,Mpcp1,ND-B14.7,ND-B12,levy,ATPsynF,ND-19,CG12091,PHGPx,Cyt-c1,QIL1,UQCR-Q,CG7430,ND-39,IscU,ScsbetaA,CG9399,SdhC,CG5214,ATPsynE,UQCR-C1,CG5903,Mpc1,Idh3b,Cchl,SdhD,CG5028,mfrn,Pdhb,CG7920,ATPsynC,ND-49,CG17691,COX7C,ND-13B,ND-MLRQ,ND-AGGG,CG41128,Neb-cGP,CG34172,CG40472,UQCR-C2,UQCR-11,Chchd2,SdhA,whd,kdn,Mdh2,COX8,ND-30,Hsc70-4,muc,…	FBgn0032511,FBgn0032833,FBgn0033208,FBgn0033274,FBgn0033480,FBgn0033570,FBgn0033734,FBgn0033961,FBgn0034245,FBgn0034497,FBgn0034576,FBgn0034645,FBgn0034877,FBgn0035032,FBgn0035046,FBgn0035228,FBgn0035438,FBgn0035600,FBgn0036726,FBgn0036728,FBgn0036762,FBgn0037001,FBgn0037637,FBgn0037643,FBgn0037715,FBgn0037873,FBgn0037891,FBgn0038224,FBgn0038271,FBgn0038400,FBgn0038662,FBgn0038922,FBgn0038925,FBg…
	GO Cellular Component	GO:0005829	cytosol	1183	125	25	2.9518	1.562	1e-25	25	1.736e-22	4.69189e-24	3.7708e-23	Ald1,RpLP0,Argk,Cam,eEF2,Eno,Gapdh1,Gapdh2,Gdh,Gpdh1,Hex-A,Hsc70-1,Hsp83,eIF4A,RpL36,RpS5a,RpLP1,RpS3,RpL32,Mlc1,Pfk,Pgi,RpLP2,RpL4,sta,Tm1,RpL40,RpS27A,RpS14a,RpS14b,RpS2,Scsalpha1,Sam-S,RpS17,RpL7,Vha55,RpL23,mAcon1,RpS15Aa,RpS13,RpS9,RpL18A,RpS18,RpS19a,RpL13,RpS4,Hsp70Ab,RpL11,RpL7A,Oda,RpL22,RpS21,RpL9,RpL29,Dyrk2,RpS3A,RpL14,RpS20,Rack1,RpL3,RpL39,RpL10,RpL23A,RpL15,eEF1beta,RpL35,RpL17,RpS…	FBgn0000064,FBgn0000100,FBgn0000116,FBgn0000253,FBgn0000559,FBgn0000579,FBgn0001091,FBgn0001092,FBgn0001098,FBgn0001128,FBgn0001186,FBgn0001216,FBgn0001233,FBgn0001942,FBgn0002579,FBgn0002590,FBgn0002593,FBgn0002622,FBgn0002626,FBgn0002772,FBgn0003071,FBgn0003074,FBgn0003274,FBgn0003279,FBgn0003517,FBgn0003721,FBgn0003941,FBgn0003942,FBgn0004403,FBgn0004404,FBgn0004867,FBgn0004888,FBgn0005278,FBg…
	GO Cellular Component	GO:1990904	ribonucleoprotein complex	762	105	21	3.8494	1.945	1e-25	25	1.736e-22	4.69189e-24	3.7708e-23	7SLRNA:CR32864,RpLP0,bru1,eEF2,eIF4A,RpL36,RpS5a,RpLP1,RpS3,RpL32,RpLP2,RpL4,sta,Tm1,snRNA:U1:21D,snRNA:U2:14B,snRNA:U2:38ABa,snRNA:U4:39B,RpL40,RpS27A,snRNA:U1:95Ca,snRNA:U1:95Cb,snRNA:U1:95Cc,snRNA:U2:34ABa,snRNA:U2:34ABb,RpS14a,RpS14b,RpS2,RpS17,RpL7,RpL23,RpS15Aa,RpS13,RpS9,RpL18A,RpS18,RpS19a,RpL13,RpS4,RpL11,mt:lrRNA,mt:srRNA,RpL7A,RpL22,RpS21,RpL9,RpL29,RpS3A,RpL14,RpS20,Rack1,RpL3,yps,RpL…	FBgn0000003,FBgn0000100,FBgn0000114,FBgn0000559,FBgn0001942,FBgn0002579,FBgn0002590,FBgn0002593,FBgn0002622,FBgn0002626,FBgn0003274,FBgn0003279,FBgn0003517,FBgn0003721,FBgn0003916,FBgn0003920,FBgn0003922,FBgn0003930,FBgn0003941,FBgn0003942,FBgn0004185,FBgn0004186,FBgn0004187,FBgn0004191,FBgn0004192,FBgn0004403,FBgn0004404,FBgn0004867,FBgn0005533,FBgn0005593,FBgn0010078,FBgn0010198,FBgn0010265,FBg…
	GO Cellular Component	GO:0031090	organelle membrane	783	102	20.4	3.6392	1.864	1e-25	25	1.736e-22	4.69189e-24	3.7708e-23	ND-B22,COX4,ND-B14,ND-B15,UQCR-6.4,Mpcp1,ND-B14.7,ND-B12,levy,ATPsynF,ND-19,Cyt-c1,QIL1,UQCR-Q,ND-39,CG9399,SdhC,ATPsynE,UQCR-C1,CG5903,Mpc1,Cchl,SdhD,mfrn,ATPsynC,ND-49,COX7C,ND-13B,ND-MLRQ,Atg8a,ND-AGGG,CG41128,Neb-cGP,CG34172,CG40472,Desat1,UQCR-C2,UQCR-11,SdhA,RpS26,Msp300,VhaAC45,SERCA,ND-30,Hsc70-4,Vha26,Vha13,Cyt-c-p,bru1,ND-B17,sesB,porin,14-3-3zeta,Vha55,ATPsynbeta,ATPsynG,Chchd3,blw,ox,…	FBgn0032511,FBgn0032833,FBgn0033570,FBgn0033961,FBgn0034245,FBgn0034497,FBgn0034576,FBgn0034645,FBgn0034877,FBgn0035032,FBgn0035046,FBgn0035600,FBgn0036726,FBgn0036728,FBgn0037001,FBgn0037715,FBgn0037873,FBgn0038224,FBgn0038271,FBgn0038400,FBgn0038662,FBgn0038925,FBgn0039112,FBgn0039561,FBgn0039830,FBgn0039909,FBgn0040773,FBgn0047038,FBgn0052230,FBgn0052672,FBgn0058002,FBgn0069923,FBgn0083167,FBg…
	GO Biological Processes	GO:0006412	translation	813	98	19.6	3.3674	1.752	1e-25	25	1.736e-22	4.69189e-24	3.7708e-23	RpLP0,bru1,eEF1alpha2,eEF2,eIF4A,RpL36,RpS5a,RpLP1,RpS3,RpL32,RpLP2,RpL4,sta,RpL40,RpS27A,RpS14a,RpS14b,RpS2,RpS17,RpL7,RpL23,RpS23,RpS15,RpS16,RpL12,RpL28,RpL18,RpL10Ab,RpL26,RpL35A,RpL13A,RpL34b,RpS30,RpS27,RpL27,RpS8,RpS7,RpL6,RpL38,5SrRNA:CR33362,5SrRNA:CR33370,RpL5,RpL41,RpS25,RpL30,kra,Thor,RpS6,RpS24,RpS26,RpS29,RpL8,RpL37A,pAbp,eEF1alpha1,RpS10b,RpL27A,RpL31,RpL19,eEF5,RpS12,RpS15Aa,RpS13…	FBgn0000100,FBgn0000114,FBgn0000557,FBgn0000559,FBgn0001942,FBgn0002579,FBgn0002590,FBgn0002593,FBgn0002622,FBgn0002626,FBgn0003274,FBgn0003279,FBgn0003517,FBgn0003941,FBgn0003942,FBgn0004403,FBgn0004404,FBgn0004867,FBgn0005533,FBgn0005593,FBgn0010078,FBgn0033912,FBgn0034138,FBgn0034743,FBgn0034968,FBgn0035422,FBgn0035753,FBgn0036213,FBgn0036825,FBgn0037328,FBgn0037351,FBgn0037686,FBgn0038834,FBg…
	GO Molecular Function	GO:0005198	structural molecule activity	564	96	19.2	4.7551	2.249	1e-25	25	1.736e-22	4.69189e-24	3.7708e-23	RpLP0,RpL36,RpS5a,RpLP1,RpS3,RpL32,RpLP2,RpL4,sta,alphaTub84B,RpL40,RpS27A,RpS14a,RpS14b,Ccp84Ae,His3.3B,RpS2,RpS17,RpL7,fln,bt,RpL23,RpS15Aa,RpS13,RpS9,RpL18A,RpS18,RpS19a,RpL13,RpS4,RpL11,mt:lrRNA,RpL7A,RpL22,RpS21,RpL9,RpL29,RpS3A,RpL14,RpS20,RpL3,RpL39,RpL10,RpL23A,RpL15,RpL35,RpL17,RpS28b,RpL37a,RpL36A,RpL24,RpL21,mRpL52,mRpL42,RpS11,RpS23,RpS15,RpS16,RpL12,RpL28,Cpr64Aa,Cpr64Ad,RpL18,RpL10A…	FBgn0000100,FBgn0002579,FBgn0002590,FBgn0002593,FBgn0002622,FBgn0002626,FBgn0003274,FBgn0003279,FBgn0003517,FBgn0003884,FBgn0003941,FBgn0003942,FBgn0004403,FBgn0004404,FBgn0004779,FBgn0004828,FBgn0004867,FBgn0005533,FBgn0005593,FBgn0005633,FBgn0005666,FBgn0010078,FBgn0010198,FBgn0010265,FBgn0010408,FBgn0010409,FBgn0010411,FBgn0010412,FBgn0011272,FBgn0011284,FBgn0013325,FBgn0013686,FBgn0014026,FBg…
	GO Biological Processes	GO:0055114	oxidation-reduction process	593	92	18.4	4.3341	2.116	1e-25	25	1.736e-22	4.69189e-24	3.7708e-23	Gapdh1,Gapdh2,Gdh,Gpdh1,ND-B17,Pfk,Sod1,GlyP,Scsalpha1,ple,ND-B15,UQCR-6.4,CG9485,ND-B12,levy,ND-19,PHGPx,Cyt-c1,UQCR-Q,CG7430,ND-39,ScsbetaA,SdhC,CG5214,CG8630,UQCR-C1,Idh3b,SdhD,CG5028,ND-49,COX7C,ND-13B,ND-MLRQ,Mical,Desat1,UQCR-C2,UQCR-11,SdhA,kdn,Mdh2,SERCA,GlyS,ND-30,SelR,Cyt-c-p,Fum1,mAcon1,Sod2,Nc73EF,blw,ox,ND-ACP,ND-SGDH,mt:CoI,mt:CoIII,mt:Cyt-b,mt:ND1,mt:ND3,mt:ND4L,mt:ND6,SdhB,cype,ND…	FBgn0001091,FBgn0001092,FBgn0001098,FBgn0001128,FBgn0001989,FBgn0003071,FBgn0003462,FBgn0004507,FBgn0004888,FBgn0005626,FBgn0033961,FBgn0034245,FBgn0034618,FBgn0034645,FBgn0034877,FBgn0035046,FBgn0035438,FBgn0035600,FBgn0036728,FBgn0036762,FBgn0037001,FBgn0037643,FBgn0037873,FBgn0037891,FBgn0038130,FBgn0038271,FBgn0038922,FBgn0039112,FBgn0039358,FBgn0039909,FBgn0040773,FBgn0047038,FBgn0052230,FBg…
	GO Cellular Component	GO:0005740	mitochondrial envelope	315	91	18.2	8.0704	3.013	1e-25	25	1.736e-22	4.69189e-24	3.7708e-23	ND-B17,sesB,porin,ATPsynbeta,ATPsynG,Chchd3,blw,ox,ND-SGDH,mt:ATPase6,mt:ATPase8,mt:CoI,mt:ND1,mt:ND3,mt:ND4L,SdhB,sun,cype,ATPsynCF6,ATPsynD,ATPsynO,ND-75,ND-23,COX5A,ATPsynB,ND-42,Mitofilin,ATPsyngamma,RFeSP,ND-PDSW,Gpo1,ND-B14.5A,Mpcp2,NP15.6,ATPsyndelta,ND-B16.6,ND-ASHI,CG11752,ND-B18,CG9065,ND-20,ND-24,ND-18,COX6B,ND-15,Rim2,ND-B17.2,ND-B14.5B,ND-13A,ND-51,COX5B,ND-B22,COX4,ND-B14,ND-B15,UQC…	FBgn0001989,FBgn0003360,FBgn0004363,FBgn0010217,FBgn0010612,FBgn0010808,FBgn0011211,FBgn0011227,FBgn0011455,FBgn0013672,FBgn0013673,FBgn0013674,FBgn0013679,FBgn0013681,FBgn0013683,FBgn0014028,FBgn0014391,FBgn0015031,FBgn0016119,FBgn0016120,FBgn0016691,FBgn0017566,FBgn0017567,FBgn0019624,FBgn0019644,FBgn0019957,FBgn0019960,FBgn0020235,FBgn0021906,FBgn0021967,FBgn0022160,FBgn0025839,FBgn0026409,FBg…
	GO Cellular Component	GO:0031966	mitochondrial membrane	299	90	18	8.4088	3.072	1e-25	25	1.736e-22	4.69189e-24	3.7708e-23	ND-B22,COX4,ND-B14,ND-B15,UQCR-6.4,Mpcp1,ND-B14.7,ND-B12,levy,ATPsynF,ND-19,Cyt-c1,QIL1,UQCR-Q,ND-39,CG9399,SdhC,ATPsynE,UQCR-C1,CG5903,Mpc1,Cchl,SdhD,mfrn,ATPsynC,ND-49,COX7C,ND-13B,ND-MLRQ,ND-AGGG,CG41128,Neb-cGP,CG34172,CG40472,UQCR-C2,UQCR-11,SdhA,ND-30,Hsc70-4,Cyt-c-p,ND-B17,sesB,porin,ATPsynbeta,ATPsynG,Chchd3,blw,ox,ND-SGDH,mt:ATPase6,mt:ATPase8,mt:CoI,mt:ND1,mt:ND3,mt:ND4L,SdhB,sun,cype,A…	FBgn0032511,FBgn0032833,FBgn0033570,FBgn0033961,FBgn0034245,FBgn0034497,FBgn0034576,FBgn0034645,FBgn0034877,FBgn0035032,FBgn0035046,FBgn0035600,FBgn0036726,FBgn0036728,FBgn0037001,FBgn0037715,FBgn0037873,FBgn0038224,FBgn0038271,FBgn0038400,FBgn0038662,FBgn0038925,FBgn0039112,FBgn0039561,FBgn0039830,FBgn0039909,FBgn0040773,FBgn0047038,FBgn0052230,FBgn0058002,FBgn0069923,FBgn0083167,FBgn0085201,FBg…
	GO Biological Processes	GO:0006091	generation of precursor metabolites and energy	219	89	17.8	11.353	3.505	1e-25	25	1.736e-22	4.69189e-24	3.7708e-23	GlyS,PyK,Cyt-c-p,Fum1,ND-B15,UQCR-6.4,CG9485,ND-B12,levy,ND-19,Cyt-c1,UQCR-Q,CG7430,ND-39,ScsbetaA,SdhC,CG5214,UQCR-C1,Idh3b,SdhD,CG5028,ND-49,COX7C,ND-13B,ND-MLRQ,CG34172,Tpi,UQCR-C2,Pgk,UQCR-11,SdhA,kdn,Mdh2,ATPsynbeta,Nc73EF,blw,ox,ND-ACP,ND-SGDH,mt:ATPase6,mt:CoI,mt:CoIII,mt:Cyt-b,mt:ND1,mt:ND4L,SdhB,Pglym78,cype,ATPsynO,ND-75,ND-23,COX5A,ND-42,Rack1,RFeSP,ND-PDSW,Gpo1,ND-B14.5A,Idh3a,NP15.6,…	FBgn0266064,FBgn0267385,FBgn0284248,FBgn0286222,FBgn0033961,FBgn0034245,FBgn0034618,FBgn0034645,FBgn0034877,FBgn0035046,FBgn0035600,FBgn0036728,FBgn0036762,FBgn0037001,FBgn0037643,FBgn0037873,FBgn0037891,FBgn0038271,FBgn0038922,FBgn0039112,FBgn0039358,FBgn0039909,FBgn0040773,FBgn0047038,FBgn0052230,FBgn0085201,FBgn0086355,FBgn0250814,FBgn0250906,FBgn0260008,FBgn0261439,FBgn0261955,FBgn0262559,FBg…
	GO Cellular Component	GO:0005743	mitochondrial inner membrane	246	88	17.6	9.9934	3.321	1e-25	25	1.736e-22	4.69189e-24	3.7708e-23	ND-B17,sesB,ATPsynbeta,ATPsynG,Chchd3,blw,ox,ND-SGDH,mt:ATPase6,mt:ATPase8,mt:CoI,mt:ND1,mt:ND3,mt:ND4L,SdhB,sun,cype,ATPsynCF6,ATPsynD,ATPsynO,ND-75,ND-23,COX5A,ATPsynB,ND-42,Mitofilin,ATPsyngamma,RFeSP,ND-PDSW,Gpo1,ND-B14.5A,Mpcp2,NP15.6,ATPsyndelta,ND-B16.6,ND-ASHI,CG11752,ND-B18,ND-20,ND-24,ND-18,COX6B,ND-15,ND-B17.2,ND-B14.5B,ND-13A,ND-51,COX5B,ND-B22,COX4,ND-B14,ND-B15,UQCR-6.4,Mpcp1,ND-B14…	FBgn0001989,FBgn0003360,FBgn0010217,FBgn0010612,FBgn0010808,FBgn0011211,FBgn0011227,FBgn0011455,FBgn0013672,FBgn0013673,FBgn0013674,FBgn0013679,FBgn0013681,FBgn0013683,FBgn0014028,FBgn0014391,FBgn0015031,FBgn0016119,FBgn0016120,FBgn0016691,FBgn0017566,FBgn0017567,FBgn0019624,FBgn0019644,FBgn0019957,FBgn0019960,FBgn0020235,FBgn0021906,FBgn0021967,FBgn0022160,FBgn0025839,FBgn0026409,FBgn0027785,FBg…
	GO Cellular Component	GO:0005840	ribosome	288	85	17	8.245	3.044	1e-25	25	1.736e-22	4.69189e-24	3.7708e-23	RpL24,RpL21,mRpL52,mRpL42,RpS11,RpS23,RpS15,RpS16,RpL12,RpL28,RpL18,RpL10Ab,RpL26,RpL35A,RpL13A,RpL34b,RpS30,RpS27,RpL27,RpS8,RpS7,RpL6,RpL38,5SrRNA:CR33362,5SrRNA:CR33370,RpL5,RpL41,RpS25,RpL30,RpS6,RpS24,RpS26,RpS29,RpL8,RpL37A,RpS10b,RpL27A,RpL31,RpL19,RpS12,RpLP0,RpL36,RpS5a,RpLP1,RpS3,RpL32,RpLP2,RpL4,sta,RpL40,RpS27A,RpS14a,RpS14b,RpS2,RpS17,RpL7,RpL23,RpS15Aa,RpS13,RpS9,RpL18A,RpS18,RpS19a…	FBgn0032518,FBgn0032987,FBgn0033208,FBgn0033480,FBgn0033699,FBgn0033912,FBgn0034138,FBgn0034743,FBgn0034968,FBgn0035422,FBgn0035753,FBgn0036213,FBgn0036825,FBgn0037328,FBgn0037351,FBgn0037686,FBgn0038834,FBgn0039300,FBgn0039359,FBgn0039713,FBgn0039757,FBgn0039857,FBgn0040007,FBgn0053362,FBgn0053370,FBgn0064225,FBgn0066084,FBgn0086472,FBgn0086710,FBgn0261592,FBgn0261596,FBgn0261597,FBgn0261599,FBg…
	GO Biological Processes	GO:0016310	phosphorylation	610	83	16.6	3.8011	1.926	1e-25	25	1.736e-22	4.69189e-24	3.7708e-23	Strn-Mlck,Doa,PyK,Cyt-c-p,ATPsynbeta,ox,ND-ACP,ND-SGDH,mt:ATPase6,mt:CoI,mt:CoIII,mt:Cyt-b,mt:ND4L,SdhB,Pglym78,cype,ATPsynD,ATPsynO,Dyrk2,ND-75,ND-23,COX5A,ND-42,Rack1,RFeSP,ND-PDSW,ND-B14.5A,ND-B16.6,ND-ASHI,ND-B18,ND-20,ND-24,ND-15,ND-B17.2,ND-B14.5B,ND-13A,ND-51,COX5B,ND-B22,COX4,CG14757,ND-B14,ND-B15,UQCR-6.4,ND-B12,levy,ND-19,Cyt-c1,UQCR-Q,ND-39,SdhC,Tctp,UQCR-C1,SdhD,CycG,ND-49,COX7C,ND-13…	FBgn0265045,FBgn0265998,FBgn0267385,FBgn0284248,FBgn0010217,FBgn0011227,FBgn0011361,FBgn0011455,FBgn0013672,FBgn0013674,FBgn0013676,FBgn0013678,FBgn0013683,FBgn0014028,FBgn0014869,FBgn0015031,FBgn0016120,FBgn0016691,FBgn0016930,FBgn0017566,FBgn0017567,FBgn0019624,FBgn0019957,FBgn0020618,FBgn0021906,FBgn0021967,FBgn0025839,FBgn0029868,FBgn0029888,FBgn0030605,FBgn0030718,FBgn0030853,FBgn0031228,FBg…
	GO Cellular Component	GO:0022626	cytosolic ribosome	195	83	16.6	11.8907	3.572	1e-25	25	1.736e-22	4.69189e-24	3.7708e-23	RpL24,RpL21,RpS11,RpS23,RpS15,RpS16,RpL12,RpL28,RpL18,RpL10Ab,RpL26,RpL35A,RpL13A,RpL34b,RpS30,RpS27,RpL27,RpS8,RpS7,RpL6,RpL38,5SrRNA:CR33362,5SrRNA:CR33370,RpL5,RpL41,RpS25,RpL30,RpS6,RpS24,RpS26,RpS29,RpL8,RpL37A,RpS10b,RpL27A,RpL31,RpL19,RpS12,RpLP0,RpL36,RpS5a,RpLP1,RpS3,RpL32,RpLP2,RpL4,sta,RpL40,RpS27A,RpS14a,RpS14b,RpS2,RpS17,RpL7,RpL23,RpS15Aa,RpS13,RpS9,RpL18A,RpS18,RpS19a,RpL13,RpS4,Rp…	FBgn0032518,FBgn0032987,FBgn0033699,FBgn0033912,FBgn0034138,FBgn0034743,FBgn0034968,FBgn0035422,FBgn0035753,FBgn0036213,FBgn0036825,FBgn0037328,FBgn0037351,FBgn0037686,FBgn0038834,FBgn0039300,FBgn0039359,FBgn0039713,FBgn0039757,FBgn0039857,FBgn0040007,FBgn0053362,FBgn0053370,FBgn0064225,FBgn0066084,FBgn0086472,FBgn0086710,FBgn0261592,FBgn0261596,FBgn0261597,FBgn0261599,FBgn0261602,FBgn0261608,FBg…
	GO Biological Processes	GO:0002181	cytoplasmic translation	129	81	16.2	17.5412	4.133	1e-25	25	1.736e-22	4.69189e-24	3.7708e-23	RpS23,RpS15,RpS16,RpL12,RpL28,RpL18,RpL10Ab,RpL26,RpL35A,RpL13A,RpL34b,RpS30,RpS27,RpL27,RpS8,RpS7,RpL6,RpL38,RpL5,RpL41,RpS25,RpL30,RpS6,RpS24,RpS26,RpS29,RpL8,RpL37A,RpLP0,eIF4A,RpL36,RpS5a,RpLP1,RpS3,RpL32,RpLP2,RpL4,sta,RpL40,RpS27A,RpS14a,RpS14b,RpS2,RpS17,RpL7,RpL23,RpS15Aa,RpS13,RpS9,RpL18A,RpS18,RpS19a,RpL13,RpS4,RpL11,RpL7A,RpL22,RpS21,RpL9,RpL29,RpS3A,RpL14,RpS20,RpL3,RpL39,RpL10,RpL23A…	FBgn0033912,FBgn0034138,FBgn0034743,FBgn0034968,FBgn0035422,FBgn0035753,FBgn0036213,FBgn0036825,FBgn0037328,FBgn0037351,FBgn0037686,FBgn0038834,FBgn0039300,FBgn0039359,FBgn0039713,FBgn0039757,FBgn0039857,FBgn0040007,FBgn0064225,FBgn0066084,FBgn0086472,FBgn0086710,FBgn0261592,FBgn0261596,FBgn0261597,FBgn0261599,FBgn0261602,FBgn0261608,FBgn0000100,FBgn0001942,FBgn0002579,FBgn0002590,FBgn0002593,FBg…
	GO Biological Processes	GO:0046034	ATP metabolic process	153	80	16	14.6071	3.869	1e-25	25	1.736e-22	4.69189e-24	3.7708e-23	ATPsynbeta,ATPsynG,blw,ox,ND-ACP,ND-SGDH,mt:ATPase6,mt:ATPase8,mt:CoI,mt:CoIII,mt:Cyt-b,mt:ND4L,SdhB,sun,Pglym78,cype,ATPsynCF6,ATPsynD,ATPsynO,ND-75,ND-23,COX5A,ATPsynB,ND-42,ATPsyngamma,RFeSP,ND-PDSW,Adk1,ND-B14.5A,ATPsyndelta,ND-B16.6,ND-ASHI,ND-B18,ND-20,ND-24,ND-15,ND-B17.2,ND-B14.5B,ND-13A,ND-51,COX5B,ND-B22,COX4,CG14757,ND-B14,Ald1,Eno,Gapdh1,Gapdh2,Hex-A,ND-B17,Pfk,Pgi,sesB,Vha55,PyK,Cyt-…	FBgn0010217,FBgn0010612,FBgn0011211,FBgn0011227,FBgn0011361,FBgn0011455,FBgn0013672,FBgn0013673,FBgn0013674,FBgn0013676,FBgn0013678,FBgn0013683,FBgn0014028,FBgn0014391,FBgn0014869,FBgn0015031,FBgn0016119,FBgn0016120,FBgn0016691,FBgn0017566,FBgn0017567,FBgn0019624,FBgn0019644,FBgn0019957,FBgn0020235,FBgn0021906,FBgn0021967,FBgn0022709,FBgn0025839,FBgn0028342,FBgn0029868,FBgn0029888,FBgn0030605,FBg…
	GO Biological Processes	GO:0045333	cellular respiration	130	67	13.4	14.3978	3.848	1e-25	25	1.736e-22	4.69189e-24	3.7708e-23	Cyt-c-p,Fum1,mAcon1,Nc73EF,ox,ND-ACP,ND-SGDH,mt:CoI,mt:CoIII,mt:Cyt-b,mt:ND1,mt:ND4L,SdhB,cype,ND-75,ND-23,COX5A,ND-42,RFeSP,ND-PDSW,Gpo1,ND-B14.5A,Idh3a,NP15.6,ND-B16.6,ND-ASHI,ND-B18,ND-20,ND-24,ND-15,Rim2,ND-B17.2,ND-B14.5B,ND-13A,ND-51,COX5B,ND-B22,COX4,CG14757,ND-B14,ND-B15,UQCR-6.4,ND-B12,levy,ND-19,Cyt-c1,UQCR-Q,CG7430,ND-39,ScsbetaA,SdhC,CG5214,UQCR-C1,Idh3b,SdhD,CG5028,ND-49,COX7C,ND-13B…	FBgn0284248,FBgn0286222,FBgn0010100,FBgn0010352,FBgn0011227,FBgn0011361,FBgn0011455,FBgn0013674,FBgn0013676,FBgn0013678,FBgn0013679,FBgn0013683,FBgn0014028,FBgn0015031,FBgn0017566,FBgn0017567,FBgn0019624,FBgn0019957,FBgn0021906,FBgn0021967,FBgn0022160,FBgn0025839,FBgn0027291,FBgn0027785,FBgn0029868,FBgn0029888,FBgn0030605,FBgn0030718,FBgn0030853,FBgn0031228,FBgn0031359,FBgn0031436,FBgn0031505,FBg…
	GO Cellular Component	GO:1990204	oxidoreductase complex	98	58	11.6	16.5336	4.047	1e-25	25	1.736e-22	4.69189e-24	3.7708e-23	ND-B22,ND-B14,ND-B15,UQCR-6.4,ND-B14.7,ND-B12,ND-19,Cyt-c1,UQCR-Q,CG7430,ND-39,SdhC,CG5214,UQCR-C1,SdhD,Pdhb,ND-49,CG17691,ND-13B,ND-MLRQ,ND-AGGG,CG40472,UQCR-C2,UQCR-11,SdhA,ND-30,muc,Gpdh1,ND-B17,Nc73EF,ox,ND-SGDH,mt:Cyt-b,mt:ND1,mt:ND3,mt:ND4L,SdhB,ND-75,ND-23,ND-42,RFeSP,ND-PDSW,Gpo1,ND-B14.5A,NP15.6,Pdha,ND-B16.6,ND-ASHI,CG11752,ND-B18,ND-20,ND-24,ND-18,ND-15,ND-B17.2,ND-B14.5B,ND-13A,ND-51	FBgn0032511,FBgn0033570,FBgn0033961,FBgn0034245,FBgn0034576,FBgn0034645,FBgn0035046,FBgn0035600,FBgn0036728,FBgn0036762,FBgn0037001,FBgn0037873,FBgn0037891,FBgn0038271,FBgn0039112,FBgn0039635,FBgn0039909,FBgn0039993,FBgn0047038,FBgn0052230,FBgn0058002,FBgn0085736,FBgn0250814,FBgn0260008,FBgn0261439,FBgn0266582,FBgn0283658,FBgn0001128,FBgn0001989,FBgn0010352,FBgn0011227,FBgn0011455,FBgn0013678,FBg…
	GO Cellular Component	GO:0005746	mitochondrial respirasome	86	57	11.4	18.5157	4.211	1e-25	25	1.736e-22	4.69189e-24	3.7708e-23	ND-B22,COX4,ND-B14,ND-B15,UQCR-6.4,ND-B14.7,ND-B12,levy,ND-19,Cyt-c1,UQCR-Q,ND-39,SdhC,UQCR-C1,SdhD,ND-49,COX7C,ND-13B,ND-MLRQ,ND-AGGG,CG34172,CG40472,UQCR-C2,UQCR-11,SdhA,ND-30,ND-B17,ox,ND-SGDH,mt:CoI,mt:ND1,mt:ND3,mt:ND4L,SdhB,cype,ND-75,ND-23,COX5A,ND-42,RFeSP,ND-PDSW,ND-B14.5A,NP15.6,ND-B16.6,ND-ASHI,CG11752,ND-B18,ND-20,ND-24,ND-18,COX6B,ND-15,ND-B17.2,ND-B14.5B,ND-13A,ND-51,COX5B	FBgn0032511,FBgn0032833,FBgn0033570,FBgn0033961,FBgn0034245,FBgn0034576,FBgn0034645,FBgn0034877,FBgn0035046,FBgn0035600,FBgn0036728,FBgn0037001,FBgn0037873,FBgn0038271,FBgn0039112,FBgn0039909,FBgn0040773,FBgn0047038,FBgn0052230,FBgn0058002,FBgn0085201,FBgn0085736,FBgn0250814,FBgn0260008,FBgn0261439,FBgn0266582,FBgn0001989,FBgn0011227,FBgn0011455,FBgn0013674,FBgn0013679,FBgn0013681,FBgn0013683,FBg…
	GO Biological Processes	GO:0006119	oxidative phosphorylation	102	56	11.2	15.3374	3.939	1e-25	25	1.736e-22	4.69189e-24	3.7708e-23	ATPsynbeta,ox,ND-ACP,ND-SGDH,mt:ATPase6,mt:CoI,mt:CoIII,mt:Cyt-b,mt:ND4L,SdhB,cype,ATPsynO,ND-75,ND-23,COX5A,ND-42,RFeSP,ND-PDSW,ND-B14.5A,ND-B16.6,ND-ASHI,ND-B18,ND-20,ND-24,ND-15,ND-B17.2,ND-B14.5B,ND-13A,ND-51,COX5B,ND-B22,COX4,CG14757,ND-B14,Cyt-c-p,ND-B15,UQCR-6.4,ND-B12,levy,ND-19,Cyt-c1,UQCR-Q,ND-39,SdhC,UQCR-C1,SdhD,ND-49,COX7C,ND-13B,ND-MLRQ,CG34172,UQCR-C2,Pgk,UQCR-11,SdhA,ND-B17	FBgn0010217,FBgn0011227,FBgn0011361,FBgn0011455,FBgn0013672,FBgn0013674,FBgn0013676,FBgn0013678,FBgn0013683,FBgn0014028,FBgn0015031,FBgn0016691,FBgn0017566,FBgn0017567,FBgn0019624,FBgn0019957,FBgn0021906,FBgn0021967,FBgn0025839,FBgn0029868,FBgn0029888,FBgn0030605,FBgn0030718,FBgn0030853,FBgn0031228,FBgn0031436,FBgn0031505,FBgn0031684,FBgn0031771,FBgn0031830,FBgn0032511,FBgn0032833,FBgn0033274,FBg…
	GO Biological Processes	GO:0022900	electron transport chain	95	55	11	16.1735	4.016	1e-25	25	1.736e-22	4.69189e-24	3.7708e-23	blw,ox,ND-ACP,ND-SGDH,mt:CoI,mt:CoIII,mt:Cyt-b,mt:ND4L,SdhB,cype,ND-75,ND-23,COX5A,ND-42,RFeSP,ND-PDSW,Gpo1,ND-B14.5A,NP15.6,ND-B16.6,ND-ASHI,ND-B18,ND-20,ND-24,ND-18,ND-15,ND-B17.2,ND-B14.5B,ND-13A,ND-51,COX5B,ND-B22,COX4,CG14757,ND-B14,ND-B15,UQCR-6.4,ND-B12,levy,ND-19,Cyt-c1,UQCR-Q,ND-39,SdhC,UQCR-C1,SdhD,ND-49,COX7C,ND-13B,ND-MLRQ,UQCR-C2,UQCR-11,SdhA,Cyt-c-p,ND-B17	FBgn0011211,FBgn0011227,FBgn0011361,FBgn0011455,FBgn0013674,FBgn0013676,FBgn0013678,FBgn0013683,FBgn0014028,FBgn0015031,FBgn0017566,FBgn0017567,FBgn0019624,FBgn0019957,FBgn0021906,FBgn0021967,FBgn0022160,FBgn0025839,FBgn0027785,FBgn0029868,FBgn0029888,FBgn0030605,FBgn0030718,FBgn0030853,FBgn0031021,FBgn0031228,FBgn0031436,FBgn0031505,FBgn0031684,FBgn0031771,FBgn0031830,FBgn0032511,FBgn0032833,FBg…
	GO Biological Processes	GO:0022904	respiratory electron transport chain	91	53	10.6	16.2704	4.024	1e-25	25	1.736e-22	4.69189e-24	3.7708e-23	ND-B17,ND-B15,UQCR-6.4,ND-B12,levy,ND-19,Cyt-c1,UQCR-Q,ND-39,SdhC,UQCR-C1,SdhD,ND-49,COX7C,ND-13B,ND-MLRQ,UQCR-C2,UQCR-11,SdhA,ox,ND-ACP,ND-SGDH,mt:CoI,mt:CoIII,mt:Cyt-b,mt:ND4L,SdhB,cype,ND-75,ND-23,COX5A,ND-42,RFeSP,ND-PDSW,Gpo1,ND-B14.5A,NP15.6,ND-B16.6,ND-ASHI,ND-B18,ND-20,ND-24,ND-15,ND-B17.2,ND-B14.5B,ND-13A,ND-51,COX5B,ND-B22,COX4,CG14757,ND-B14,Cyt-c-p	FBgn0001989,FBgn0033961,FBgn0034245,FBgn0034645,FBgn0034877,FBgn0035046,FBgn0035600,FBgn0036728,FBgn0037001,FBgn0037873,FBgn0038271,FBgn0039112,FBgn0039909,FBgn0040773,FBgn0047038,FBgn0052230,FBgn0250814,FBgn0260008,FBgn0261439,FBgn0011227,FBgn0011361,FBgn0011455,FBgn0013674,FBgn0013676,FBgn0013678,FBgn0013683,FBgn0014028,FBgn0015031,FBgn0017566,FBgn0017567,FBgn0019624,FBgn0019957,FBgn0021906,FBg…
	GO Biological Processes	GO:0042773	ATP synthesis coupled electron transport	86	51	10.2	16.5667	4.05	1e-25	25	1.736e-22	4.69189e-24	3.7708e-23	ox,ND-ACP,ND-SGDH,mt:CoI,mt:CoIII,mt:Cyt-b,mt:ND4L,SdhB,cype,ND-75,ND-23,COX5A,ND-42,RFeSP,ND-PDSW,ND-B14.5A,ND-B16.6,ND-ASHI,ND-B18,ND-20,ND-24,ND-15,ND-B17.2,ND-B14.5B,ND-13A,ND-51,COX5B,ND-B22,COX4,CG14757,ND-B14,Cyt-c-p,ND-B15,UQCR-6.4,ND-B12,levy,ND-19,Cyt-c1,UQCR-Q,ND-39,SdhC,UQCR-C1,SdhD,ND-49,COX7C,ND-13B,ND-MLRQ,UQCR-C2,UQCR-11,SdhA,ND-B17	FBgn0011227,FBgn0011361,FBgn0011455,FBgn0013674,FBgn0013676,FBgn0013678,FBgn0013683,FBgn0014028,FBgn0015031,FBgn0017566,FBgn0017567,FBgn0019624,FBgn0019957,FBgn0021906,FBgn0021967,FBgn0025839,FBgn0029868,FBgn0029888,FBgn0030605,FBgn0030718,FBgn0030853,FBgn0031228,FBgn0031436,FBgn0031505,FBgn0031684,FBgn0031771,FBgn0031830,FBgn0032511,FBgn0032833,FBgn0033274,FBgn0033570,FBgn0284248,FBgn0033961,FBg…
	GO Biological Processes	GO:0042775	mitochondrial ATP synthesis coupled electron transport	82	49	9.8	16.6935	4.061	1e-25	25	1.736e-22	4.69189e-24	3.7708e-23	ND-B17,Cyt-c-p,ox,ND-ACP,ND-SGDH,mt:CoI,mt:CoIII,mt:Cyt-b,SdhB,cype,ND-23,COX5A,ND-42,RFeSP,ND-PDSW,ND-B14.5A,ND-B16.6,ND-ASHI,ND-B18,ND-20,ND-24,ND-15,ND-B17.2,ND-B14.5B,ND-13A,ND-51,COX5B,ND-B22,COX4,CG14757,ND-B14,ND-B15,UQCR-6.4,ND-B12,levy,ND-19,Cyt-c1,UQCR-Q,ND-39,SdhC,UQCR-C1,SdhD,ND-49,COX7C,ND-13B,ND-MLRQ,UQCR-C2,UQCR-11,SdhA	FBgn0001989,FBgn0284248,FBgn0011227,FBgn0011361,FBgn0011455,FBgn0013674,FBgn0013676,FBgn0013678,FBgn0014028,FBgn0015031,FBgn0017567,FBgn0019624,FBgn0019957,FBgn0021906,FBgn0021967,FBgn0025839,FBgn0029868,FBgn0029888,FBgn0030605,FBgn0030718,FBgn0030853,FBgn0031228,FBgn0031436,FBgn0031505,FBgn0031684,FBgn0031771,FBgn0031830,FBgn0032511,FBgn0032833,FBgn0033274,FBgn0033570,FBgn0033961,FBgn0034245,FBg…
	GO Cellular Component	GO:0015934	large ribosomal subunit	106	49	9.8	12.9138	3.691	1e-25	25	1.736e-22	4.69189e-24	3.7708e-23	RpLP0,RpL36,RpLP1,RpL32,RpLP2,RpL4,RpL40,RpL7,RpL23,RpL18A,RpL13,RpL11,RpL7A,RpL22,RpL9,RpL29,RpL14,RpL3,RpL39,RpL10,RpL23A,RpL15,RpL35,RpL17,RpL37a,RpL36A,RpL24,RpL21,mRpL52,mRpL42,RpL12,RpL28,RpL18,RpL10Ab,RpL26,RpL35A,RpL13A,RpL34b,RpL27,RpL6,RpL38,RpL5,RpL41,RpL30,RpL8,RpL27A,RpL31,RpL19	FBgn0000100,FBgn0002579,FBgn0002593,FBgn0002626,FBgn0003274,FBgn0003279,FBgn0003941,FBgn0005593,FBgn0010078,FBgn0010409,FBgn0011272,FBgn0013325,FBgn0014026,FBgn0015288,FBgn0015756,FBgn0016726,FBgn0017579,FBgn0020910,FBgn0023170,FBgn0024733,FBgn0026372,FBgn0028697,FBgn0029785,FBgn0029897,FBgn0030616,FBgn0031980,FBgn0032518,FBgn0032987,FBgn0033208,FBgn0033480,FBgn0034968,FBgn0035422,FBgn0035753,FBg…
	GO Cellular Component	GO:0005747	mitochondrial respiratory chain complex I	52	36	7.2	19.3403	4.274	1e-25	25	1.736e-22	4.69189e-24	3.7708e-23	ND-B17,ND-SGDH,mt:ND1,mt:ND3,mt:ND4L,ND-75,ND-23,ND-42,ND-PDSW,ND-B14.5A,NP15.6,ND-B16.6,ND-ASHI,CG11752,ND-B18,ND-20,ND-24,ND-18,ND-15,ND-B17.2,ND-B14.5B,ND-13A,ND-51,ND-B22,ND-B14,ND-B15,ND-B14.7,ND-B12,ND-19,ND-39,ND-49,ND-13B,ND-MLRQ,ND-AGGG,CG40472,ND-30	FBgn0001989,FBgn0011455,FBgn0013679,FBgn0013681,FBgn0013683,FBgn0017566,FBgn0017567,FBgn0019957,FBgn0021967,FBgn0025839,FBgn0027785,FBgn0029868,FBgn0029888,FBgn0030292,FBgn0030605,FBgn0030718,FBgn0030853,FBgn0031021,FBgn0031228,FBgn0031436,FBgn0031505,FBgn0031684,FBgn0031771,FBgn0032511,FBgn0033570,FBgn0033961,FBgn0034576,FBgn0034645,FBgn0035046,FBgn0037001,FBgn0039909,FBgn0047038,FBgn0052230,FBg…
	GO Cellular Component	GO:0015935	small ribosomal subunit	77	36	7.2	13.061	3.707	1e-25	25	1.736e-22	4.69189e-24	3.7708e-23	mRpL42,RpS11,RpS23,RpS15,RpS16,RpS30,RpS27,RpS8,RpS7,RpS25,RpS6,RpS24,RpS26,RpS29,RpS10b,RpS12,RpS5a,RpS3,sta,RpL40,RpS27A,RpS14a,RpS14b,RpS2,RpS17,RpS15Aa,RpS13,RpS9,RpS18,RpS19a,RpS4,RpS21,RpS3A,RpS20,Rack1,RpS28b	FBgn0033480,FBgn0033699,FBgn0033912,FBgn0034138,FBgn0034743,FBgn0038834,FBgn0039300,FBgn0039713,FBgn0039757,FBgn0086472,FBgn0261592,FBgn0261596,FBgn0261597,FBgn0261599,FBgn0285947,FBgn0286213,FBgn0002590,FBgn0002622,FBgn0003517,FBgn0003941,FBgn0003942,FBgn0004403,FBgn0004404,FBgn0004867,FBgn0005533,FBgn0010198,FBgn0010265,FBgn0010408,FBgn0010411,FBgn0010412,FBgn0011284,FBgn0015521,FBgn0017545,FBg…
	GO Cellular Component	GO:0030964	NADH dehydrogenase complex	52	36	7.2	19.3403	4.274	1e-25	25	1.736e-22	4.69189e-24	3.7708e-23	ND-B22,ND-B14,ND-B15,ND-B14.7,ND-B12,ND-19,ND-39,ND-49,ND-13B,ND-MLRQ,ND-AGGG,CG40472,ND-30,ND-B17,ND-SGDH,mt:ND1,mt:ND3,mt:ND4L,ND-75,ND-23,ND-42,ND-PDSW,ND-B14.5A,NP15.6,ND-B16.6,ND-ASHI,CG11752,ND-B18,ND-20,ND-24,ND-18,ND-15,ND-B17.2,ND-B14.5B,ND-13A,ND-51	FBgn0032511,FBgn0033570,FBgn0033961,FBgn0034576,FBgn0034645,FBgn0035046,FBgn0037001,FBgn0039909,FBgn0047038,FBgn0052230,FBgn0058002,FBgn0085736,FBgn0266582,FBgn0001989,FBgn0011455,FBgn0013679,FBgn0013681,FBgn0013683,FBgn0017566,FBgn0017567,FBgn0019957,FBgn0021967,FBgn0025839,FBgn0027785,FBgn0029868,FBgn0029888,FBgn0030292,FBgn0030605,FBgn0030718,FBgn0030853,FBgn0031021,FBgn0031228,FBgn0031436,FBg…
	GO Cellular Component	GO:0030016	myofibril	72	35	7	13.58	3.763	1e-25	25	1.736e-22	4.69189e-24	3.7708e-23	Act88F,Ald1,Actn,Gapdh1,Gpdh1,Mlc2,Prm,Tm1,up,fln,bt,RyR,Pglym78,CG3630,Arc1,CG15617,Zasp66,Zasp67,Mf,CG1674,Unc-89,Tpi,sls,CG33521,Pgk,Mlp60A,CG42319,Lmpt,Msp300,CG43897,Mhc,tn,Zasp52,Hsc70-4,wupA	FBgn0000047,FBgn0000064,FBgn0000667,FBgn0001091,FBgn0001128,FBgn0002773,FBgn0003149,FBgn0003721,FBgn0004169,FBgn0005633,FBgn0005666,FBgn0011286,FBgn0014869,FBgn0023540,FBgn0033926,FBgn0034151,FBgn0035917,FBgn0036044,FBgn0038294,FBgn0039897,FBgn0053519,FBgn0086355,FBgn0086906,FBgn0250819,FBgn0250906,FBgn0259209,FBgn0259219,FBgn0261565,FBgn0261836,FBgn0264489,FBgn0264695,FBgn0265356,FBgn0265991,FBg…
	GO Cellular Component	GO:0030017	sarcomere	67	34	6.8	14.1765	3.825	1e-25	25	1.736e-22	4.69189e-24	3.7708e-23	Arc1,CG15617,Zasp66,Zasp67,Mf,CG1674,Unc-89,Tpi,sls,CG33521,Pgk,Mlp60A,CG42319,Lmpt,Msp300,CG43897,Mhc,tn,Zasp52,Hsc70-4,wupA,Act88F,Ald1,Actn,Gapdh1,Gpdh1,Prm,Tm1,up,fln,bt,RyR,Pglym78,CG3630	FBgn0033926,FBgn0034151,FBgn0035917,FBgn0036044,FBgn0038294,FBgn0039897,FBgn0053519,FBgn0086355,FBgn0086906,FBgn0250819,FBgn0250906,FBgn0259209,FBgn0259219,FBgn0261565,FBgn0261836,FBgn0264489,FBgn0264695,FBgn0265356,FBgn0265991,FBgn0266599,FBgn0283471,FBgn0000047,FBgn0000064,FBgn0000667,FBgn0001091,FBgn0001128,FBgn0003149,FBgn0003721,FBgn0004169,FBgn0005633,FBgn0005666,FBgn0011286,FBgn0014869,FBg…
	GO Biological Processes	GO:0009060	aerobic respiration	67	31	6.2	12.9256	3.692	1e-25	25	1.736e-22	4.69189e-24	3.7708e-23	levy,CG7430,ScsbetaA,SdhC,CG5214,Idh3b,SdhD,CG5028,COX7C,UQCR-11,SdhA,kdn,Mdh2,Scsalpha1,mAcon1,Nc73EF,ox,mt:CoI,mt:CoIII,mt:ND1,SdhB,cype,ND-23,COX5A,Idh3a,ND-20,COX5B,COX4,CG14757,Cyt-c-p,Fum1	FBgn0034877,FBgn0036762,FBgn0037643,FBgn0037873,FBgn0037891,FBgn0038922,FBgn0039112,FBgn0039358,FBgn0040773,FBgn0260008,FBgn0261439,FBgn0261955,FBgn0262559,FBgn0004888,FBgn0010100,FBgn0010352,FBgn0011227,FBgn0013674,FBgn0013676,FBgn0013679,FBgn0014028,FBgn0015031,FBgn0017567,FBgn0019624,FBgn0027291,FBgn0030718,FBgn0031830,FBgn0032833,FBgn0033274,FBgn0284248,FBgn0286222
	GO Molecular Function	GO:0016651	oxidoreductase activity, acting on NAD(P)H	67	31	6.2	12.9256	3.692	1e-25	25	1.736e-22	4.69189e-24	3.7708e-23	ND-B17,ND-SGDH,mt:ND1,mt:ND3,mt:ND4L,mt:ND6,ND-75,ND-23,ND-42,ND-PDSW,ND-B14.5A,ND-B16.6,ND-ASHI,ND-B18,ND-20,ND-24,ND-18,ND-B17.2,ND-B14.5B,ND-51,ND-B22,ND-B14,ND-B15,ND-B12,ND-19,CG7430,ND-39,ND-49,ND-13B,ND-MLRQ,ND-30	FBgn0001989,FBgn0011455,FBgn0013679,FBgn0013681,FBgn0013683,FBgn0013685,FBgn0017566,FBgn0017567,FBgn0019957,FBgn0021967,FBgn0025839,FBgn0029868,FBgn0029888,FBgn0030605,FBgn0030718,FBgn0030853,FBgn0031021,FBgn0031436,FBgn0031505,FBgn0031771,FBgn0032511,FBgn0033570,FBgn0033961,FBgn0034645,FBgn0035046,FBgn0036762,FBgn0037001,FBgn0039909,FBgn0047038,FBgn0052230,FBgn0266582
	GO Molecular Function	GO:0003954	NADH dehydrogenase activity	42	30	6	19.9543	4.319	1e-25	25	1.736e-22	4.69189e-24	3.7708e-23	ND-B17,ND-SGDH,mt:ND1,mt:ND3,mt:ND4L,mt:ND6,ND-75,ND-23,ND-42,ND-PDSW,ND-B14.5A,ND-B16.6,ND-ASHI,ND-B18,ND-20,ND-24,ND-18,ND-B17.2,ND-B14.5B,ND-51,ND-B22,ND-B14,ND-B15,ND-B12,ND-19,ND-39,ND-49,ND-13B,ND-MLRQ,ND-30	FBgn0001989,FBgn0011455,FBgn0013679,FBgn0013681,FBgn0013683,FBgn0013685,FBgn0017566,FBgn0017567,FBgn0019957,FBgn0021967,FBgn0025839,FBgn0029868,FBgn0029888,FBgn0030605,FBgn0030718,FBgn0030853,FBgn0031021,FBgn0031436,FBgn0031505,FBgn0031771,FBgn0032511,FBgn0033570,FBgn0033961,FBgn0034645,FBgn0035046,FBgn0037001,FBgn0039909,FBgn0047038,FBgn0052230,FBgn0266582
	GO Biological Processes	GO:0006120	mitochondrial electron transport, NADH to ubiquinone	38	26	5.2	19.1141	4.257	1e-25	25	1.736e-22	4.69189e-24	3.7708e-23	ND-B17,ND-ACP,ND-SGDH,ND-23,ND-42,ND-PDSW,ND-B14.5A,ND-B16.6,ND-ASHI,ND-B18,ND-20,ND-24,ND-15,ND-B17.2,ND-B14.5B,ND-13A,ND-51,ND-B22,ND-B14,ND-B15,ND-B12,ND-19,ND-39,ND-49,ND-13B,ND-MLRQ	FBgn0001989,FBgn0011361,FBgn0011455,FBgn0017567,FBgn0019957,FBgn0021967,FBgn0025839,FBgn0029868,FBgn0029888,FBgn0030605,FBgn0030718,FBgn0030853,FBgn0031228,FBgn0031436,FBgn0031505,FBgn0031684,FBgn0031771,FBgn0032511,FBgn0033570,FBgn0033961,FBgn0034645,FBgn0035046,FBgn0037001,FBgn0039909,FBgn0047038,FBgn0052230
	GO Biological Processes	GO:0006796	phosphate-containing compound metabolic process	1060	107	21.4	2.82	1.496	1.35882e-23	22.8668	2.35891e-20	6.20766e-22	4.989e-21	Ald1,Argk,awd,Cam,Eno,Gapdh1,Gapdh2,Gpdh1,Hex-A,lncRNA:Hsromega,kay,ND-B17,Pfk,Pgi,Prm,sesB,Pp1-87B,mts,Scsalpha1,bt,ND-B15,UQCR-6.4,ND-B12,levy,ND-19,CG12091,Cyt-c1,UQCR-Q,ND-39,ScsbetaA,SdhC,Tctp,ATPsynE,UQCR-C1,SdhD,Pdhb,CG7920,ATPsynC,CycG,ND-49,CG17691,COX7C,ND-13B,ND-MLRQ,Unc-89,CG34172,Tpi,UQCR-C2,gish,Pgk,UQCR-11,SdhA,ATPsynbeta,ATPsynG,blw,ox,ND-ACP,ND-SGDH,mt:ATPase6,mt:ATPase8,mt:CoI,m…	FBgn0000064,FBgn0000116,FBgn0000150,FBgn0000253,FBgn0000579,FBgn0001091,FBgn0001092,FBgn0001128,FBgn0001186,FBgn0001234,FBgn0001297,FBgn0001989,FBgn0003071,FBgn0003074,FBgn0003149,FBgn0003360,FBgn0004103,FBgn0004177,FBgn0004888,FBgn0005666,FBgn0033961,FBgn0034245,FBgn0034645,FBgn0034877,FBgn0035046,FBgn0035228,FBgn0035600,FBgn0036728,FBgn0037001,FBgn0037643,FBgn0037873,FBgn0037874,FBgn0038224,FBg…
	GO Biological Processes	GO:0006518	peptide metabolic process	955	100	20	2.9252	1.549	3.39225e-23	22.4695	5.88895e-20	1.50999e-21	1.21355e-20	pAbp,eEF1alpha1,RpS10b,RpL27A,RpL31,RpL19,eEF5,RpS12,RpS15Aa,GstS1,RpS13,RpS9,RpL18A,RpS18,RpS19a,RpL13,RpS4,RpL11,RpL7A,RpL22,RpS21,RpL9,RpL29,RpS3A,RpL14,RpS20,Rack1,RpL3,RpL39,mEFTu1,RpL10,RpL23A,RpL15,eEF1beta,eEF1gamma,RpL35,RpL17,RpS28b,RpL37a,RpL36A,eEF1delta,RpL24,RpL21,mRpL52,mRpL42,RpS11,RpS23,RpS15,RpS16,RpL12,RpL28,RpL18,RpL10Ab,RpL26,RpL35A,RpL13A,RpL34b,RpS30,RpS27,RpL27,RpS8,RpS7,R…	FBgn0265297,FBgn0284245,FBgn0285947,FBgn0285948,FBgn0285949,FBgn0285950,FBgn0285952,FBgn0286213,FBgn0010198,FBgn0010226,FBgn0010265,FBgn0010408,FBgn0010409,FBgn0010411,FBgn0010412,FBgn0011272,FBgn0011284,FBgn0013325,FBgn0014026,FBgn0015288,FBgn0015521,FBgn0015756,FBgn0016726,FBgn0017545,FBgn0017579,FBgn0019936,FBgn0020618,FBgn0020910,FBgn0023170,FBgn0024556,FBgn0024733,FBgn0026372,FBgn0028697,FBg…
	GO Molecular Function	GO:0009055	electron transfer activity	68	28	5.6	11.5031	3.524	4.03267e-23	22.3944	7.00072e-20	1.75018e-21	1.40659e-20	ox,mt:CoI,mt:CoIII,mt:Cyt-b,SdhB,cype,ND-75,COX5A,RFeSP,COX6B,ND-B17.2,COX5B,COX4,UQCR-6.4,levy,Cyt-c1,UQCR-Q,CG7430,SdhC,UQCR-C1,COX7C,ND-MLRQ,CG34172,UQCR-C2,UQCR-11,SdhA,COX8,Cyt-c-p	FBgn0011227,FBgn0013674,FBgn0013676,FBgn0013678,FBgn0014028,FBgn0015031,FBgn0017566,FBgn0019624,FBgn0021906,FBgn0031066,FBgn0031436,FBgn0031830,FBgn0032833,FBgn0034245,FBgn0034877,FBgn0035600,FBgn0036728,FBgn0036762,FBgn0037873,FBgn0038271,FBgn0040773,FBgn0052230,FBgn0085201,FBgn0250814,FBgn0260008,FBgn0261439,FBgn0263911,FBgn0284248
	GO Molecular Function	GO:0016491	oxidoreductase activity	666	81	16.2	3.3976	1.765	7.53263e-23	22.1231	1.30766e-19	3.18943e-21	2.56329e-20	Gapdh1,Gapdh2,Gdh,Gpdh1,ND-B17,slgA,Sod1,ple,Sod2,GstS1,Nc73EF,ox,ND-SGDH,mt:CoI,mt:CoIII,mt:Cyt-b,mt:ND1,mt:ND3,mt:ND4L,mt:ND6,SdhB,cype,ND-75,ND-23,COX5A,ND-42,RFeSP,ND-PDSW,Gpo1,ND-B14.5A,Idh3a,Pdha,Men-b,ND-B16.6,ND-ASHI,ND-B18,ND-20,ND-24,ND-18,COX6B,ND-B17.2,ND-B14.5B,ND-51,COX5B,ND-B22,COX4,Drat,ND-B14,ND-B15,UQCR-6.4,ND-B12,levy,ND-19,PHGPx,Cyt-c1,UQCR-Q,CG7430,ND-39,SdhC,CG8630,UQCR-C1,I…	FBgn0001091,FBgn0001092,FBgn0001098,FBgn0001128,FBgn0001989,FBgn0003423,FBgn0003462,FBgn0005626,FBgn0010213,FBgn0010226,FBgn0010352,FBgn0011227,FBgn0011455,FBgn0013674,FBgn0013676,FBgn0013678,FBgn0013679,FBgn0013681,FBgn0013683,FBgn0013685,FBgn0014028,FBgn0015031,FBgn0017566,FBgn0017567,FBgn0019624,FBgn0019957,FBgn0021906,FBgn0021967,FBgn0022160,FBgn0025839,FBgn0027291,FBgn0028325,FBgn0029155,FBg…
	GO Cellular Component	GO:0031674	I band	46	23	4.6	13.968	3.804	1.27524e-21	20.8944	2.21382e-18	5.27099e-20	4.23621e-19	CG15617,Zasp66,Zasp67,CG1674,Tpi,sls,CG33521,Pgk,Mlp60A,CG42319,Lmpt,Msp300,CG43897,tn,Zasp52,Hsc70-4,Ald1,Actn,Gapdh1,Gpdh1,bt,RyR,Pglym78	FBgn0034151,FBgn0035917,FBgn0036044,FBgn0039897,FBgn0086355,FBgn0086906,FBgn0250819,FBgn0250906,FBgn0259209,FBgn0259219,FBgn0261565,FBgn0261836,FBgn0264489,FBgn0265356,FBgn0265991,FBgn0266599,FBgn0000064,FBgn0000667,FBgn0001091,FBgn0001128,FBgn0005666,FBgn0011286,FBgn0014869
	GO Biological Processes	GO:0006163	purine nucleotide metabolic process	157	38	7.6	6.7616	2.757	2.20441e-21	20.6567	3.82686e-18	8.89966e-20	7.15252e-19	ATPsynbeta,ATPsynG,blw,mt:ATPase6,mt:ATPase8,sun,Pglym78,ATPsynCF6,ATPsynD,ATPsynO,ATPsynB,ATPsyngamma,AdSS,Pdha,ATPsyndelta,COX5B,Ald1,awd,Eno,Gapdh1,Gapdh2,Hex-A,Pfk,Pgi,sesB,Scsalpha1,Cyt-c1,ScsbetaA,ATPsynE,Pdhb,CG7920,ATPsynC,CG17691,Tpi,Pgk,Acsl,PyK,muc	FBgn0010217,FBgn0010612,FBgn0011211,FBgn0013672,FBgn0013673,FBgn0014391,FBgn0014869,FBgn0016119,FBgn0016120,FBgn0016691,FBgn0019644,FBgn0020235,FBgn0027493,FBgn0028325,FBgn0028342,FBgn0031830,FBgn0000064,FBgn0000150,FBgn0000579,FBgn0001091,FBgn0001092,FBgn0001186,FBgn0003071,FBgn0003074,FBgn0003360,FBgn0004888,FBgn0035600,FBgn0037643,FBgn0038224,FBgn0039635,FBgn0039737,FBgn0039830,FBgn0039993,FBg…
	GO Biological Processes	GO:0009259	ribonucleotide metabolic process	158	38	7.6	6.7188	2.748	2.80817e-21	20.5516	4.87498e-18	1.10795e-19	8.90442e-19	Ald1,awd,Eno,Gapdh1,Gapdh2,Hex-A,Pfk,Pgi,sesB,Scsalpha1,Acsl,PyK,muc,ATPsynbeta,ATPsynG,blw,mt:ATPase6,mt:ATPase8,sun,Pglym78,ATPsynCF6,ATPsynD,ATPsynO,ATPsynB,ATPsyngamma,AdSS,Pdha,ATPsyndelta,COX5B,Cyt-c1,ScsbetaA,ATPsynE,Pdhb,CG7920,ATPsynC,CG17691,Tpi,Pgk	FBgn0000064,FBgn0000150,FBgn0000579,FBgn0001091,FBgn0001092,FBgn0001186,FBgn0003071,FBgn0003074,FBgn0003360,FBgn0004888,FBgn0263120,FBgn0267385,FBgn0283658,FBgn0010217,FBgn0010612,FBgn0011211,FBgn0013672,FBgn0013673,FBgn0014391,FBgn0014869,FBgn0016119,FBgn0016120,FBgn0016691,FBgn0019644,FBgn0020235,FBgn0027493,FBgn0028325,FBgn0028342,FBgn0031830,FBgn0035600,FBgn0037643,FBgn0038224,FBgn0039635,FBg…
	GO Molecular Function	GO:0015078	proton transmembrane transporter activity	115	33	6.6	8.0164	3.003	3.12639e-21	20.505	5.42742e-18	1.20609e-19	9.69318e-19	Vha55,ATPsynbeta,ATPsynG,blw,mt:ATPase6,mt:ATPase8,mt:CoI,mt:CoIII,sun,cype,ATPsynCF6,ATPsynD,ATPsynO,COX5A,ATPsynB,ATPsyngamma,ATPsyndelta,COX6B,COX5B,COX4,levy,ATPsynE,ATPsynC,COX7C,Tret1-1,ND-MLRQ,CG34172,VhaAC45,Vha16-1,SERCA,COX8,Vha26,Vha13	FBgn0005671,FBgn0010217,FBgn0010612,FBgn0011211,FBgn0013672,FBgn0013673,FBgn0013674,FBgn0013676,FBgn0014391,FBgn0015031,FBgn0016119,FBgn0016120,FBgn0016691,FBgn0019624,FBgn0019644,FBgn0020235,FBgn0028342,FBgn0031066,FBgn0031830,FBgn0032833,FBgn0034877,FBgn0038224,FBgn0039830,FBgn0040773,FBgn0050035,FBgn0052230,FBgn0085201,FBgn0262515,FBgn0262736,FBgn0263006,FBgn0263911,FBgn0283535,FBgn0283536
	GO Cellular Component	GO:0005622	intracellular	6885	348	69.6	1.412	0.498	6.17426e-21	20.2094	1.07185e-17	2.33011e-19	1.87267e-18	7SLRNA:CR32864,Act5C,Act79B,Act88F,Ald1,RpLP0,bru1,Argk,awd,Cam,eEF1alpha2,eEF2,Eno,Actn,Gapdh1,Gapdh2,Gdh,Gpdh1,Gs2,Hex-A,Hsc70-1,Hsp83,lncRNA:Hsromega,kay,eIF4A,ND-B17,RpL36,RpS5a,RpLP1,RpS3,RpL32,Mlc1,Mlc2,Atpalpha,Pfk,Pgi,Prm,RpLP2,RpL4,sesB,slgA,Sod1,sta,Tm1,alphaTub84B,snRNA:U1:21D,snRNA:U2:14B,snRNA:U2:38ABa,snRNA:U4:39B,RpL40,RpS27A,Ubi-p63E,Pp1-87B,Tm2,up,mts,snRNA:U1:95Ca,snRNA:U1:95Cb,…	FBgn0000003,FBgn0000042,FBgn0000045,FBgn0000047,FBgn0000064,FBgn0000100,FBgn0000114,FBgn0000116,FBgn0000150,FBgn0000253,FBgn0000557,FBgn0000559,FBgn0000579,FBgn0000667,FBgn0001091,FBgn0001092,FBgn0001098,FBgn0001128,FBgn0001145,FBgn0001186,FBgn0001216,FBgn0001233,FBgn0001234,FBgn0001297,FBgn0001942,FBgn0001989,FBgn0002579,FBgn0002590,FBgn0002593,FBgn0002622,FBgn0002626,FBgn0002772,FBgn0002773,FBg…
	GO Biological Processes	GO:0019693	ribose phosphate metabolic process	162	38	7.6	6.5529	2.712	7.25142e-21	20.1396	1.25885e-17	2.6784e-19	2.15258e-18	Cyt-c1,ScsbetaA,ATPsynE,Pdhb,CG7920,ATPsynC,CG17691,Tpi,Pgk,Ald1,awd,Eno,Gapdh1,Gapdh2,Hex-A,Pfk,Pgi,sesB,Scsalpha1,Acsl,PyK,muc,ATPsynbeta,ATPsynG,blw,mt:ATPase6,mt:ATPase8,sun,Pglym78,ATPsynCF6,ATPsynD,ATPsynO,ATPsynB,ATPsyngamma,AdSS,Pdha,ATPsyndelta,COX5B	FBgn0035600,FBgn0037643,FBgn0038224,FBgn0039635,FBgn0039737,FBgn0039830,FBgn0039993,FBgn0086355,FBgn0250906,FBgn0000064,FBgn0000150,FBgn0000579,FBgn0001091,FBgn0001092,FBgn0001186,FBgn0003071,FBgn0003074,FBgn0003360,FBgn0004888,FBgn0263120,FBgn0267385,FBgn0283658,FBgn0010217,FBgn0010612,FBgn0011211,FBgn0013672,FBgn0013673,FBgn0014391,FBgn0014869,FBgn0016119,FBgn0016120,FBgn0016691,FBgn0019644,FBg…
	GO Cellular Component	GO:0070069	cytochrome complex	30	19	3.8	17.6928	4.145	9.03881e-21	20.0439	1.56914e-17	3.26904e-19	2.62727e-18	COX4,UQCR-6.4,levy,Cyt-c1,UQCR-Q,UQCR-C1,COX7C,ND-MLRQ,UQCR-C2,UQCR-11,COX8,ox,mt:CoI,mt:Cyt-b,cype,COX5A,RFeSP,COX6B,COX5B	FBgn0032833,FBgn0034245,FBgn0034877,FBgn0035600,FBgn0036728,FBgn0038271,FBgn0040773,FBgn0052230,FBgn0250814,FBgn0260008,FBgn0263911,FBgn0011227,FBgn0013674,FBgn0013678,FBgn0015031,FBgn0019624,FBgn0021906,FBgn0031066,FBgn0031830
	GO Cellular Component	GO:0030018	Z disc	45	22	4.4	13.6576	3.772	1.8602e-20	19.7304	3.22931e-17	6.59043e-19	5.29662e-18	Ald1,Actn,Gapdh1,Gpdh1,bt,RyR,Pglym78,CG15617,Zasp66,Zasp67,CG1674,Tpi,sls,CG33521,Pgk,Mlp60A,CG42319,Msp300,CG43897,tn,Zasp52,Hsc70-4	FBgn0000064,FBgn0000667,FBgn0001091,FBgn0001128,FBgn0005666,FBgn0011286,FBgn0014869,FBgn0034151,FBgn0035917,FBgn0036044,FBgn0039897,FBgn0086355,FBgn0086906,FBgn0250819,FBgn0250906,FBgn0259209,FBgn0259219,FBgn0261836,FBgn0264489,FBgn0265356,FBgn0265991,FBgn0266599
	GO Biological Processes	GO:0009142	nucleoside triphosphate biosynthetic process	36	19	3.8	14.744	3.882	1.16494e-18	17.9337	2.02234e-15	4.04468e-17	3.25065e-16	ATPsynbeta,ATPsynG,blw,mt:ATPase6,mt:ATPase8,sun,ATPsynCF6,ATPsynD,ATPsynO,ATPsynB,ATPsyngamma,ATPsyndelta,COX5B,Cyt-c1,ATPsynE,ATPsynC,awd,sesB,Scsalpha1	FBgn0010217,FBgn0010612,FBgn0011211,FBgn0013672,FBgn0013673,FBgn0014391,FBgn0016119,FBgn0016120,FBgn0016691,FBgn0019644,FBgn0020235,FBgn0028342,FBgn0031830,FBgn0035600,FBgn0038224,FBgn0039830,FBgn0000150,FBgn0003360,FBgn0004888
	GO Biological Processes	GO:0006754	ATP biosynthetic process	27	17	3.4	17.5893	4.137	1.20722e-18	17.9182	2.09574e-15	4.10929e-17	3.30257e-16	Cyt-c1,ATPsynE,ATPsynC,ATPsynbeta,ATPsynG,blw,mt:ATPase6,mt:ATPase8,sun,ATPsynCF6,ATPsynD,ATPsynO,ATPsynB,ATPsyngamma,ATPsyndelta,COX5B,sesB	FBgn0035600,FBgn0038224,FBgn0039830,FBgn0010217,FBgn0010612,FBgn0011211,FBgn0013672,FBgn0013673,FBgn0014391,FBgn0016119,FBgn0016120,FBgn0016691,FBgn0019644,FBgn0020235,FBgn0028342,FBgn0031830,FBgn0003360
	GO Biological Processes	GO:0015986	ATP synthesis coupled proton transport	24	16	3.2	18.624	4.219	3.24367e-18	17.489	5.63101e-15	1.08289e-16	8.70299e-16	ATPsynbeta,ATPsynG,blw,mt:ATPase6,mt:ATPase8,sun,ATPsynCF6,ATPsynD,ATPsynO,ATPsynB,ATPsyngamma,ATPsyndelta,COX5B,Cyt-c1,ATPsynE,ATPsynC	FBgn0010217,FBgn0010612,FBgn0011211,FBgn0013672,FBgn0013673,FBgn0014391,FBgn0016119,FBgn0016120,FBgn0016691,FBgn0019644,FBgn0020235,FBgn0028342,FBgn0031830,FBgn0035600,FBgn0038224,FBgn0039830
	GO Biological Processes	GO:1902600	proton transmembrane transport	69	24	4.8	9.7169	3.28	5.86804e-18	17.2315	1.01869e-14	1.92206e-16	1.54473e-15	Vha55,ATPsynF,Cyt-c1,ATPsynE,ATPsynC,VhaAC45,Vha16-1,ATPsynbeta,ATPsynG,blw,mt:ATPase6,mt:ATPase8,mt:CoI,sun,ATPsynCF6,ATPsynD,ATPsynO,ATPsynB,ATPsyngamma,ATPsyndelta,ND-20,COX5B,Vha26,Vha13	FBgn0005671,FBgn0035032,FBgn0035600,FBgn0038224,FBgn0039830,FBgn0262515,FBgn0262736,FBgn0010217,FBgn0010612,FBgn0011211,FBgn0013672,FBgn0013673,FBgn0013674,FBgn0014391,FBgn0016119,FBgn0016120,FBgn0016691,FBgn0019644,FBgn0020235,FBgn0028342,FBgn0030718,FBgn0031830,FBgn0283535,FBgn0283536
	GO Cellular Component	GO:0005753	mitochondrial proton-transporting ATP synthase complex	25	16	3.2	17.879	4.16	8.71613e-18	17.0597	1.51312e-14	2.702e-16	2.17155e-15	ATPsynF,ATPsynE,ATPsynC,Neb-cGP,ATPsynbeta,ATPsynG,blw,mt:ATPase6,mt:ATPase8,sun,ATPsynCF6,ATPsynD,ATPsynO,ATPsynB,ATPsyngamma,ATPsyndelta	FBgn0035032,FBgn0038224,FBgn0039830,FBgn0083167,FBgn0010217,FBgn0010612,FBgn0011211,FBgn0013672,FBgn0013673,FBgn0014391,FBgn0016119,FBgn0016120,FBgn0016691,FBgn0019644,FBgn0020235,FBgn0028342
	GO Cellular Component	GO:0045259	proton-transporting ATP synthase complex	25	16	3.2	17.879	4.16	8.71613e-18	17.0597	1.51312e-14	2.702e-16	2.17155e-15	ATPsynF,ATPsynE,ATPsynC,Neb-cGP,ATPsynbeta,ATPsynG,blw,mt:ATPase6,mt:ATPase8,sun,ATPsynCF6,ATPsynD,ATPsynO,ATPsynB,ATPsyngamma,ATPsyndelta	FBgn0035032,FBgn0038224,FBgn0039830,FBgn0083167,FBgn0010217,FBgn0010612,FBgn0011211,FBgn0013672,FBgn0013673,FBgn0014391,FBgn0016119,FBgn0016120,FBgn0016691,FBgn0019644,FBgn0020235,FBgn0028342
	GO Molecular Function	GO:0016655	oxidoreductase activity, acting on NAD(P)H, quinone or similar compound as acceptor	25	16	3.2	17.879	4.16	8.71613e-18	17.0597	1.51312e-14	2.702e-16	2.17155e-15	mt:ND3,mt:ND4L,mt:ND6,ND-75,ND-42,ND-B14.5A,ND-B16.6,ND-ASHI,ND-B18,ND-20,ND-18,ND-B17.2,ND-B14.5B,ND-51,ND-B15,ND-30	FBgn0013681,FBgn0013683,FBgn0013685,FBgn0017566,FBgn0019957,FBgn0025839,FBgn0029868,FBgn0029888,FBgn0030605,FBgn0030718,FBgn0031021,FBgn0031436,FBgn0031505,FBgn0031771,FBgn0033961,FBgn0266582
	GO Biological Processes	GO:0009117	nucleotide metabolic process	200	38	7.6	5.3078	2.408	1.62153e-17	16.7901	2.81497e-14	4.93855e-16	3.96904e-15	Ald1,awd,Eno,Gapdh1,Gapdh2,Hex-A,Pfk,Pgi,sesB,Scsalpha1,Cyt-c1,ScsbetaA,ATPsynE,Pdhb,CG7920,ATPsynC,CG17691,Tpi,Pgk,Acsl,PyK,muc,ATPsynbeta,ATPsynG,blw,mt:ATPase6,mt:ATPase8,sun,Pglym78,ATPsynCF6,ATPsynD,ATPsynO,ATPsynB,ATPsyngamma,AdSS,Pdha,ATPsyndelta,COX5B	FBgn0000064,FBgn0000150,FBgn0000579,FBgn0001091,FBgn0001092,FBgn0001186,FBgn0003071,FBgn0003074,FBgn0003360,FBgn0004888,FBgn0035600,FBgn0037643,FBgn0038224,FBgn0039635,FBgn0039737,FBgn0039830,FBgn0039993,FBgn0086355,FBgn0250906,FBgn0263120,FBgn0267385,FBgn0283658,FBgn0010217,FBgn0010612,FBgn0011211,FBgn0013672,FBgn0013673,FBgn0014391,FBgn0014869,FBgn0016119,FBgn0016120,FBgn0016691,FBgn0019644,FBg…
	GO Biological Processes	GO:0006753	nucleoside phosphate metabolic process	204	38	7.6	5.2038	2.38	3.26202e-17	16.4865	5.66287e-14	9.76356e-16	7.84682e-15	ATPsynbeta,ATPsynG,blw,mt:ATPase6,mt:ATPase8,sun,Pglym78,ATPsynCF6,ATPsynD,ATPsynO,ATPsynB,ATPsyngamma,AdSS,Pdha,ATPsyndelta,COX5B,Cyt-c1,ScsbetaA,ATPsynE,Pdhb,CG7920,ATPsynC,CG17691,Tpi,Pgk,Ald1,awd,Eno,Gapdh1,Gapdh2,Hex-A,Pfk,Pgi,sesB,Scsalpha1,Acsl,PyK,muc	FBgn0010217,FBgn0010612,FBgn0011211,FBgn0013672,FBgn0013673,FBgn0014391,FBgn0014869,FBgn0016119,FBgn0016120,FBgn0016691,FBgn0019644,FBgn0020235,FBgn0027493,FBgn0028325,FBgn0028342,FBgn0031830,FBgn0035600,FBgn0037643,FBgn0038224,FBgn0039635,FBgn0039737,FBgn0039830,FBgn0039993,FBgn0086355,FBgn0250906,FBgn0000064,FBgn0000150,FBgn0000579,FBgn0001091,FBgn0001092,FBgn0001186,FBgn0003071,FBgn0003074,FBg…
	GO Biological Processes	GO:0030239	myofibril assembly	50	20	4	11.1744	3.482	1.42756e-16	15.8454	2.47824e-13	4.20041e-15	3.3758e-14	Zasp66,Zasp67,Mical,Unc-89,sls,CG33521,Mhc,tn,Zasp52,SelR,wupA,Act88F,bru1,Actn,Mlc2,Prm,Tm2,up,fln,bt	FBgn0035917,FBgn0036044,FBgn0053208,FBgn0053519,FBgn0086906,FBgn0250819,FBgn0264695,FBgn0265356,FBgn0265991,FBgn0267376,FBgn0283471,FBgn0000047,FBgn0000114,FBgn0000667,FBgn0002773,FBgn0003149,FBgn0004117,FBgn0004169,FBgn0005633,FBgn0005666
	GO Biological Processes	GO:0006164	purine nucleotide biosynthetic process	84	24	4.8	7.9817	2.997	9.90887e-16	15.004	1.72018e-12	2.86697e-14	2.30414e-13	Acsl,muc,awd,sesB,ATPsynbeta,ATPsynG,blw,mt:ATPase6,mt:ATPase8,sun,ATPsynCF6,ATPsynD,ATPsynO,ATPsynB,ATPsyngamma,AdSS,Pdha,ATPsyndelta,COX5B,Cyt-c1,ATPsynE,Pdhb,ATPsynC,CG17691	FBgn0263120,FBgn0283658,FBgn0000150,FBgn0003360,FBgn0010217,FBgn0010612,FBgn0011211,FBgn0013672,FBgn0013673,FBgn0014391,FBgn0016119,FBgn0016120,FBgn0016691,FBgn0019644,FBgn0020235,FBgn0027493,FBgn0028325,FBgn0028342,FBgn0031830,FBgn0035600,FBgn0038224,FBgn0039635,FBgn0039830,FBgn0039993
	GO Biological Processes	GO:0006099	tricarboxylic acid cycle	38	17	3.4	12.4977	3.644	2.85775e-15	14.544	4.96105e-12	8.13287e-14	6.53626e-13	Nc73EF,SdhB,Idh3a,CG14757,Scsalpha1,mAcon1,CG7430,ScsbetaA,SdhC,CG5214,Idh3b,SdhD,CG5028,SdhA,kdn,Mdh2,Fum1	FBgn0010352,FBgn0014028,FBgn0027291,FBgn0033274,FBgn0004888,FBgn0010100,FBgn0036762,FBgn0037643,FBgn0037873,FBgn0037891,FBgn0038922,FBgn0039112,FBgn0039358,FBgn0261439,FBgn0261955,FBgn0262559,FBgn0286222
	GO Molecular Function	GO:0042625	ATPase-coupled ion transmembrane transporter activity	69	21	4.2	8.5023	3.088	1.54318e-14	13.8116	2.67896e-11	4.32091e-13	3.47264e-12	Atpalpha,Vha55,ATPsynbeta,ATPsynG,blw,mt:ATPase6,sun,nrv1,ATPsynD,ATPsynO,ATPsynB,ATPsyngamma,ATPsyndelta,nrv3,ATPsynE,ATPsynC,VhaAC45,Vha16-1,SERCA,Vha26,Vha13	FBgn0002921,FBgn0005671,FBgn0010217,FBgn0010612,FBgn0011211,FBgn0013672,FBgn0014391,FBgn0015776,FBgn0016120,FBgn0016691,FBgn0019644,FBgn0020235,FBgn0028342,FBgn0032946,FBgn0038224,FBgn0039830,FBgn0262515,FBgn0262736,FBgn0263006,FBgn0283535,FBgn0283536
	GO Biological Processes	GO:0042692	muscle cell differentiation	128	27	5.4	5.8927	2.559	5.8639e-14	13.2318	1.01797e-10	1.61583e-12	1.29862e-11	Pglym78,Zasp66,Zasp67,Mical,Unc-89,Tpi,sls,CG33521,Pgk,Thor,Mhc,tn,Zasp52,SelR,PyK,wupA,Act88F,bru1,Actn,Gapdh1,Mlc2,Pfk,Prm,Tm2,up,fln,bt	FBgn0014869,FBgn0035917,FBgn0036044,FBgn0053208,FBgn0053519,FBgn0086355,FBgn0086906,FBgn0250819,FBgn0250906,FBgn0261560,FBgn0264695,FBgn0265356,FBgn0265991,FBgn0267376,FBgn0267385,FBgn0283471,FBgn0000047,FBgn0000114,FBgn0000667,FBgn0001091,FBgn0002773,FBgn0003071,FBgn0003149,FBgn0004117,FBgn0004169,FBgn0005633,FBgn0005666
	GO Biological Processes	GO:0055001	muscle cell development	66	20	4	8.4655	3.082	7.22841e-14	13.141	1.25485e-10	1.96071e-12	1.57579e-11	Act88F,bru1,Actn,Mlc2,Prm,Tm2,up,fln,bt,Mhc,tn,Zasp52,SelR,wupA,Zasp66,Zasp67,Mical,Unc-89,sls,CG33521	FBgn0000047,FBgn0000114,FBgn0000667,FBgn0002773,FBgn0003149,FBgn0004117,FBgn0004169,FBgn0005633,FBgn0005666,FBgn0264695,FBgn0265356,FBgn0265991,FBgn0267376,FBgn0283471,FBgn0035917,FBgn0036044,FBgn0053208,FBgn0053519,FBgn0086906,FBgn0250819
	GO Biological Processes	GO:0003012	muscle system process	39	16	3.2	11.4609	3.519	1.01128e-13	12.9951	1.75559e-10	2.7009e-12	2.17067e-11	bru1,Mlc1,Mlc2,Tm1,up,fln,bt,RyR,Eaat1,CG4928,Arc1,Stacl,Mhc,tn,Fhos,wupA	FBgn0000114,FBgn0002772,FBgn0002773,FBgn0003721,FBgn0004169,FBgn0005633,FBgn0005666,FBgn0011286,FBgn0026439,FBgn0027556,FBgn0033926,FBgn0263980,FBgn0264695,FBgn0265356,FBgn0266084,FBgn0283471
	GO Cellular Component	GO:0031672	A band	20	12	2.4	16.7616	4.067	3.77259e-13	12.4234	6.54921e-10	9.92305e-12	7.975e-11	Ald1,Gapdh1,Gpdh1,Prm,fln,bt,Pglym78,Mf,Unc-89,Tpi,Pgk,Mhc	FBgn0000064,FBgn0001091,FBgn0001128,FBgn0003149,FBgn0005633,FBgn0005666,FBgn0014869,FBgn0038294,FBgn0053519,FBgn0086355,FBgn0250906,FBgn0264695
	GO Biological Processes	GO:0042255	ribosome assembly	56	18	3.6	8.9794	3.167	4.14383e-13	12.3826	7.19369e-10	1.07368e-11	8.62904e-11	RpS10b,RpLP0,RpS5a,sta,RpS14a,RpS14b,RpS15,RpL12,RpS27,RpL6,RpL5,RpS19a,RpL11,RpL3,RpL10,RpL23A,RpS28b,RpL24	FBgn0285947,FBgn0000100,FBgn0002590,FBgn0003517,FBgn0004403,FBgn0004404,FBgn0034138,FBgn0034968,FBgn0039300,FBgn0039857,FBgn0064225,FBgn0010412,FBgn0013325,FBgn0020910,FBgn0024733,FBgn0026372,FBgn0030136,FBgn0032518
	GO Biological Processes	GO:0031032	actomyosin structure organization	101	23	4.6	6.3617	2.669	7.97077e-13	12.0985	1.38373e-09	2.03489e-11	1.63541e-10	Zasp66,Zasp67,Mical,Unc-89,sls,CG33521,Msp300,Mhc,tn,Zasp52,Fhos,SelR,wupA,Act88F,bru1,Actn,Mlc2,Prm,Tm1,Tm2,up,fln,bt	FBgn0035917,FBgn0036044,FBgn0053208,FBgn0053519,FBgn0086906,FBgn0250819,FBgn0261836,FBgn0264695,FBgn0265356,FBgn0265991,FBgn0266084,FBgn0267376,FBgn0283471,FBgn0000047,FBgn0000114,FBgn0000667,FBgn0002773,FBgn0003149,FBgn0003721,FBgn0004117,FBgn0004169,FBgn0005633,FBgn0005666
	GO Biological Processes	GO:0098662	inorganic cation transmembrane transport	189	31	6.2	4.5821	2.196	1.03526e-12	11.985	1.79721e-09	2.60465e-11	2.09331e-10	Atpalpha,Vha55,SERCA,Stacl,Vha26,Vha13,ATPsynF,Cyt-c1,ATPsynE,mfrn,ATPsynC,VhaAC45,Vha16-1,ATPsynbeta,ATPsynG,blw,RyR,mt:ATPase6,mt:ATPase8,mt:CoI,sun,nrv1,ATPsynCF6,ATPsynD,ATPsynO,ATPsynB,ATPsyngamma,ATPsyndelta,ND-20,COX5B,nrv3	FBgn0002921,FBgn0005671,FBgn0263006,FBgn0263980,FBgn0283535,FBgn0283536,FBgn0035032,FBgn0035600,FBgn0038224,FBgn0039561,FBgn0039830,FBgn0262515,FBgn0262736,FBgn0010217,FBgn0010612,FBgn0011211,FBgn0011286,FBgn0013672,FBgn0013673,FBgn0013674,FBgn0014391,FBgn0015776,FBgn0016119,FBgn0016120,FBgn0016691,FBgn0019644,FBgn0020235,FBgn0028342,FBgn0030718,FBgn0031830,FBgn0032946
	GO Biological Processes	GO:0006090	pyruvate metabolic process	45	16	3.2	9.9328	3.312	1.42129e-12	11.8473	2.46735e-09	3.52479e-11	2.83282e-10	Pglym78,Pdha,Men-b,Mpc1,Pdhb,Tpi,Pgk,Ald1,Eno,Gapdh1,Gapdh2,Hex-A,Pfk,Pgi,PyK,muc	FBgn0014869,FBgn0028325,FBgn0029155,FBgn0038662,FBgn0039635,FBgn0086355,FBgn0250906,FBgn0000064,FBgn0000579,FBgn0001091,FBgn0001092,FBgn0001186,FBgn0003071,FBgn0003074,FBgn0267385,FBgn0283658
	GO Biological Processes	GO:0034220	ion transmembrane transport	299	39	7.8	3.6438	1.865	2.24696e-12	11.6484	3.90072e-09	5.49397e-11	4.41541e-10	Mpcp1,ATPsynF,Cyt-c1,CG9399,ATPsynE,Mpc1,mfrn,ATPsynC,VhaAC45,Vha16-1,Cam,Atpalpha,porin,Vha55,ATPsynbeta,ATPsynG,blw,RyR,mt:ATPase6,mt:ATPase8,mt:CoI,sun,nrv1,ATPsynCF6,ATPsynD,ATPsynO,ATPsynB,ATPsyngamma,Mpcp2,Eaat1,ATPsyndelta,ND-20,COX5B,nrv3,SERCA,CG43693,Stacl,Vha26,Vha13	FBgn0034497,FBgn0035032,FBgn0035600,FBgn0037715,FBgn0038224,FBgn0038662,FBgn0039561,FBgn0039830,FBgn0262515,FBgn0262736,FBgn0000253,FBgn0002921,FBgn0004363,FBgn0005671,FBgn0010217,FBgn0010612,FBgn0011211,FBgn0011286,FBgn0013672,FBgn0013673,FBgn0013674,FBgn0014391,FBgn0015776,FBgn0016119,FBgn0016120,FBgn0016691,FBgn0019644,FBgn0020235,FBgn0026409,FBgn0026439,FBgn0028342,FBgn0030718,FBgn0031830,FBg…
	GO Cellular Component	GO:0015629	actin cytoskeleton	129	25	5	5.414	2.437	3.7861e-12	11.4218	6.57267e-09	9.12871e-11	7.3366e-10	Act5C,Act79B,Act88F,Cam,Mlc1,Prm,Tm1,Tm2,up,fln,bt,CG3630,CG15617,Zasp67,Mf,CG1674,Mical,sls,Mlp60A,CG42319,Msp300,CG43897,Mhc,Zasp52,wupA	FBgn0000042,FBgn0000045,FBgn0000047,FBgn0000253,FBgn0002772,FBgn0003149,FBgn0003721,FBgn0004117,FBgn0004169,FBgn0005633,FBgn0005666,FBgn0023540,FBgn0034151,FBgn0036044,FBgn0038294,FBgn0039897,FBgn0053208,FBgn0086906,FBgn0259209,FBgn0259219,FBgn0261836,FBgn0264489,FBgn0264695,FBgn0265991,FBgn0283471
	GO Biological Processes	GO:0098655	cation transmembrane transport	211	32	6.4	4.2367	2.083	3.95666e-12	11.4027	6.86876e-09	9.40926e-11	7.56207e-10	ATPsynbeta,ATPsynG,blw,RyR,mt:ATPase6,mt:ATPase8,mt:CoI,sun,nrv1,ATPsynCF6,ATPsynD,ATPsynO,ATPsynB,ATPsyngamma,ATPsyndelta,ND-20,COX5B,nrv3,SERCA,Stacl,Vha26,Vha13,Cam,Atpalpha,Vha55,ATPsynF,Cyt-c1,ATPsynE,mfrn,ATPsynC,VhaAC45,Vha16-1	FBgn0010217,FBgn0010612,FBgn0011211,FBgn0011286,FBgn0013672,FBgn0013673,FBgn0013674,FBgn0014391,FBgn0015776,FBgn0016119,FBgn0016120,FBgn0016691,FBgn0019644,FBgn0020235,FBgn0028342,FBgn0030718,FBgn0031830,FBgn0032946,FBgn0263006,FBgn0263980,FBgn0283535,FBgn0283536,FBgn0000253,FBgn0002921,FBgn0005671,FBgn0035032,FBgn0035600,FBgn0038224,FBgn0039561,FBgn0039830,FBgn0262515,FBgn0262736
	GO Biological Processes	GO:0009165	nucleotide biosynthetic process	119	24	4.8	5.6342	2.494	4.17944e-12	11.3789	7.2555e-09	9.80473e-11	7.87991e-10	ATPsynbeta,ATPsynG,blw,mt:ATPase6,mt:ATPase8,sun,ATPsynCF6,ATPsynD,ATPsynO,ATPsynB,ATPsyngamma,AdSS,Pdha,ATPsyndelta,COX5B,awd,sesB,Cyt-c1,ATPsynE,Pdhb,ATPsynC,CG17691,Acsl,muc	FBgn0010217,FBgn0010612,FBgn0011211,FBgn0013672,FBgn0013673,FBgn0014391,FBgn0016119,FBgn0016120,FBgn0016691,FBgn0019644,FBgn0020235,FBgn0027493,FBgn0028325,FBgn0028342,FBgn0031830,FBgn0000150,FBgn0003360,FBgn0035600,FBgn0038224,FBgn0039635,FBgn0039830,FBgn0039993,FBgn0263120,FBgn0283658
	GO Biological Processes	GO:0015672	monovalent inorganic cation transport	175	29	5.8	4.6294	2.211	4.35273e-12	11.3612	7.55633e-09	1.00751e-10	8.09721e-10	Atpalpha,Vha55,Vha26,Vha13,ATPsynF,Cyt-c1,ATPsynE,ATPsynC,VhaAC45,Vha16-1,ATPsynbeta,ATPsynG,blw,mt:ATPase6,mt:ATPase8,mt:CoI,sun,nrv1,ATPsynCF6,ATPsynD,ATPsynO,ATPsynB,ATPsyngamma,CG4928,ATPsyndelta,ND-20,CG4239,COX5B,nrv3	FBgn0002921,FBgn0005671,FBgn0283535,FBgn0283536,FBgn0035032,FBgn0035600,FBgn0038224,FBgn0039830,FBgn0262515,FBgn0262736,FBgn0010217,FBgn0010612,FBgn0011211,FBgn0013672,FBgn0013673,FBgn0013674,FBgn0014391,FBgn0015776,FBgn0016119,FBgn0016120,FBgn0016691,FBgn0019644,FBgn0020235,FBgn0027556,FBgn0028342,FBgn0030718,FBgn0030745,FBgn0031830,FBgn0032946
	GO Biological Processes	GO:0044237	cellular metabolic process	5541	271	54.2	1.3663	0.45	1.63121e-11	10.7875	2.83178e-08	3.72603e-10	2.99455e-09	Ald1,RpLP0,bru1,Argk,awd,Cam,eEF1alpha2,eEF2,Eno,Gapdh1,Gapdh2,Gdh,Gpdh1,Gs2,Hex-A,lncRNA:Hsromega,kay,eIF4A,ND-B17,RpL36,RpS5a,RpLP1,RpS3,RpL32,Pfk,Pgi,Prm,RpLP2,RpL4,sesB,slgA,Sod1,sta,snRNA:U1:21D,snRNA:U2:14B,snRNA:U2:38ABa,snRNA:U4:39B,RpL40,RpS27A,Ubi-p63E,Pp1-87B,mts,snRNA:U1:95Ca,snRNA:U1:95Cb,snRNA:U1:95Cc,snRNA:U2:34ABa,snRNA:U2:34ABb,RpS14a,RpS14b,GlyP,RpS2,Scsalpha1,14-3-3zeta,Sam-S,R…	FBgn0000064,FBgn0000100,FBgn0000114,FBgn0000116,FBgn0000150,FBgn0000253,FBgn0000557,FBgn0000559,FBgn0000579,FBgn0001091,FBgn0001092,FBgn0001098,FBgn0001128,FBgn0001145,FBgn0001186,FBgn0001234,FBgn0001297,FBgn0001942,FBgn0001989,FBgn0002579,FBgn0002590,FBgn0002593,FBgn0002622,FBgn0002626,FBgn0003071,FBgn0003074,FBgn0003149,FBgn0003274,FBgn0003279,FBgn0003360,FBgn0003423,FBgn0003462,FBgn0003517,FBg…
	GO Cellular Component	GO:0045277	respiratory chain complex IV	16	10	2	17.46	4.126	2.08677e-11	10.6805	3.62263e-08	4.70471e-10	3.7811e-09	mt:CoI,cype,COX5A,COX6B,COX5B,COX4,levy,COX7C,ND-MLRQ,COX8	FBgn0013674,FBgn0015031,FBgn0019624,FBgn0031066,FBgn0031830,FBgn0032833,FBgn0034877,FBgn0040773,FBgn0052230,FBgn0263911
	GO Molecular Function	GO:0042805	actinin binding	9	8	1.6	24.832	4.634	2.22604e-11	10.6525	3.86441e-08	4.95437e-10	3.98175e-09	bt,CG15617,Zasp66,Zasp67,CG33521,CG42319,CG43897,Zasp52	FBgn0005666,FBgn0034151,FBgn0035917,FBgn0036044,FBgn0250819,FBgn0259219,FBgn0264489,FBgn0265991
	GO Biological Processes	GO:0042254	ribosome biogenesis	214	31	6.2	4.0468	2.017	2.91732e-11	10.535	5.06447e-08	6.41072e-10	5.15219e-09	RpS15,RpS16,RpL12,RpL10Ab,RpL26,RpL35A,RpL34b,RpS27,RpS8,RpS7,RpL6,RpL5,RNaseMRP:RNA,RpLP0,RpS5a,sta,RpS14a,RpS14b,RpL7,RpS19a,RpL11,RpL7A,RpS21,RpL14,RpL3,RpL10,RpL23A,RpL35,RpS28b,RpL24,RpS10b	FBgn0034138,FBgn0034743,FBgn0034968,FBgn0036213,FBgn0036825,FBgn0037328,FBgn0037686,FBgn0039300,FBgn0039713,FBgn0039757,FBgn0039857,FBgn0064225,FBgn0065098,FBgn0000100,FBgn0002590,FBgn0003517,FBgn0004403,FBgn0004404,FBgn0005593,FBgn0010412,FBgn0013325,FBgn0014026,FBgn0015521,FBgn0017579,FBgn0020910,FBgn0024733,FBgn0026372,FBgn0029785,FBgn0030136,FBgn0032518,FBgn0285947
	GO Molecular Function	GO:0022890	inorganic cation transmembrane transporter activity	342	40	8	3.2674	1.708	3.74782e-11	10.4262	6.50622e-08	8.13277e-10	6.53618e-09	Atpalpha,Vha55,ATPsynbeta,ATPsynG,blw,RyR,mt:ATPase6,mt:ATPase8,mt:CoI,mt:CoIII,sun,cype,nrv1,ATPsynCF6,ATPsynD,ATPsynO,COX5A,ATPsynB,ATPsyngamma,Eaat1,ATPsyndelta,CG4239,COX6B,COX5B,COX4,nrv3,levy,ATPsynE,mfrn,ATPsynC,COX7C,Tret1-1,ND-MLRQ,CG34172,VhaAC45,Vha16-1,SERCA,COX8,Vha26,Vha13	FBgn0002921,FBgn0005671,FBgn0010217,FBgn0010612,FBgn0011211,FBgn0011286,FBgn0013672,FBgn0013673,FBgn0013674,FBgn0013676,FBgn0014391,FBgn0015031,FBgn0015776,FBgn0016119,FBgn0016120,FBgn0016691,FBgn0019624,FBgn0019644,FBgn0020235,FBgn0026439,FBgn0028342,FBgn0030745,FBgn0031066,FBgn0031830,FBgn0032833,FBgn0032946,FBgn0034877,FBgn0038224,FBgn0039561,FBgn0039830,FBgn0040773,FBgn0050035,FBgn0052230,FBg…
	GO Molecular Function	GO:0008324	cation transmembrane transporter activity	360	41	8.2	3.1816	1.67	4.90357e-11	10.3095	8.5126e-08	1.05094e-09	8.44623e-09	Atpalpha,Vha55,ATPsynbeta,ATPsynG,blw,RyR,mt:ATPase6,mt:ATPase8,mt:CoI,mt:CoIII,sun,cype,nrv1,ATPsynCF6,ATPsynD,ATPsynO,COX5A,ATPsynB,ATPsyngamma,Eaat1,ATPsyndelta,CG4239,COX6B,COX5B,COX4,nrv3,levy,ATPsynE,CG5646,mfrn,ATPsynC,COX7C,Tret1-1,ND-MLRQ,CG34172,VhaAC45,Vha16-1,SERCA,COX8,Vha26,Vha13	FBgn0002921,FBgn0005671,FBgn0010217,FBgn0010612,FBgn0011211,FBgn0011286,FBgn0013672,FBgn0013673,FBgn0013674,FBgn0013676,FBgn0014391,FBgn0015031,FBgn0015776,FBgn0016119,FBgn0016120,FBgn0016691,FBgn0019624,FBgn0019644,FBgn0020235,FBgn0026439,FBgn0028342,FBgn0030745,FBgn0031066,FBgn0031830,FBgn0032833,FBgn0032946,FBgn0034877,FBgn0038224,FBgn0039525,FBgn0039561,FBgn0039830,FBgn0040773,FBgn0050035,FBg…
	GO Cellular Component	GO:0045275	respiratory chain complex III	13	9	1.8	19.3403	4.274	5.65769e-11	10.2474	9.82175e-08	1.19777e-09	9.62633e-09	UQCR-6.4,Cyt-c1,UQCR-Q,UQCR-C1,UQCR-C2,UQCR-11,ox,mt:Cyt-b,RFeSP	FBgn0034245,FBgn0035600,FBgn0036728,FBgn0038271,FBgn0250814,FBgn0260008,FBgn0011227,FBgn0013678,FBgn0021906
	GO Biological Processes	GO:0042273	ribosomal large subunit biogenesis	56	16	3.2	7.9817	2.997	6.35867e-11	10.1966	1.10386e-07	1.32996e-09	1.06887e-08	RpL11,RpL7A,RpL14,RpL3,RpL10,RpL23A,RpL35,RpL24,RpLP0,RpL7,RpL12,RpL10Ab,RpL26,RpL35A,RpL6,RpL5	FBgn0013325,FBgn0014026,FBgn0017579,FBgn0020910,FBgn0024733,FBgn0026372,FBgn0029785,FBgn0032518,FBgn0000100,FBgn0005593,FBgn0034968,FBgn0036213,FBgn0036825,FBgn0037328,FBgn0039857,FBgn0064225
	GO Cellular Component	GO:0000276	mitochondrial proton-transporting ATP synthase complex, coupling factor F(o)	14	9	1.8	17.9589	4.167	1.53406e-10	9.81416	2.66312e-07	3.13309e-09	2.51801e-08	ATPsynG,mt:ATPase6,mt:ATPase8,ATPsynCF6,ATPsynD,ATPsynB,ATPsynF,ATPsynE,ATPsynC	FBgn0010612,FBgn0013672,FBgn0013673,FBgn0016119,FBgn0016120,FBgn0019644,FBgn0035032,FBgn0038224,FBgn0039830
	GO Cellular Component	GO:0045263	proton-transporting ATP synthase complex, coupling factor F(o)	14	9	1.8	17.9589	4.167	1.53406e-10	9.81416	2.66312e-07	3.13309e-09	2.51801e-08	ATPsynG,mt:ATPase6,mt:ATPase8,ATPsynCF6,ATPsynD,ATPsynB,ATPsynF,ATPsynE,ATPsynC	FBgn0010612,FBgn0013672,FBgn0013673,FBgn0016119,FBgn0016120,FBgn0019644,FBgn0035032,FBgn0038224,FBgn0039830
	GO Biological Processes	GO:0006936	muscle contraction	30	12	2.4	11.1744	3.482	1.86687e-10	9.72889	3.24088e-07	3.76846e-09	3.02865e-08	Mlc1,Tm1,up,fln,bt,RyR,Eaat1,CG4928,Stacl,Mhc,tn,wupA	FBgn0002772,FBgn0003721,FBgn0004169,FBgn0005633,FBgn0005666,FBgn0011286,FBgn0026439,FBgn0027556,FBgn0263980,FBgn0264695,FBgn0265356,FBgn0283471
	GO Biological Processes	GO:0006165	nucleoside diphosphate phosphorylation	31	12	2.4	10.8139	3.435	2.94787e-10	9.53049	5.1175e-07	5.88219e-09	4.72742e-08	Tpi,Pgk,Ald1,awd,Eno,Gapdh1,Gapdh2,Hex-A,Pfk,Pgi,PyK,Pglym78	FBgn0086355,FBgn0250906,FBgn0000064,FBgn0000150,FBgn0000579,FBgn0001091,FBgn0001092,FBgn0001186,FBgn0003071,FBgn0003074,FBgn0267385,FBgn0014869
	GO Biological Processes	GO:0046939	nucleotide phosphorylation	32	12	2.4	10.476	3.389	4.56476e-10	9.34058	7.92443e-07	9.00503e-09	7.2372e-08	PyK,Ald1,awd,Eno,Gapdh1,Gapdh2,Hex-A,Pfk,Pgi,Tpi,Pgk,Pglym78	FBgn0267385,FBgn0000064,FBgn0000150,FBgn0000579,FBgn0001091,FBgn0001092,FBgn0001186,FBgn0003071,FBgn0003074,FBgn0086355,FBgn0250906,FBgn0014869
	GO Molecular Function	GO:0051393	alpha-actinin binding	8	7	1.4	24.444	4.611	5.60587e-10	9.25136	9.73178e-07	1.09346e-08	8.78796e-08	bt,CG15617,Zasp66,Zasp67,CG42319,CG43897,Zasp52	FBgn0005666,FBgn0034151,FBgn0035917,FBgn0036044,FBgn0259219,FBgn0264489,FBgn0265991
	GO Biological Processes	GO:0061061	muscle structure development	255	32	6.4	3.5057	1.81	6.1232e-10	9.21302	1.06299e-06	1.1811e-08	9.49229e-08	Act88F,bru1,Actn,Gapdh1,Mlc2,Pfk,Prm,Tm2,up,fln,bt,Pglym78,CG15617,Zasp66,Zasp67,Mical,Unc-89,Tpi,sls,CG33521,Pgk,CG42319,Thor,Msp300,CG43897,Mhc,tn,coro,Zasp52,SelR,PyK,wupA	FBgn0000047,FBgn0000114,FBgn0000667,FBgn0001091,FBgn0002773,FBgn0003071,FBgn0003149,FBgn0004117,FBgn0004169,FBgn0005633,FBgn0005666,FBgn0014869,FBgn0034151,FBgn0035917,FBgn0036044,FBgn0053208,FBgn0053519,FBgn0086355,FBgn0086906,FBgn0250819,FBgn0250906,FBgn0259219,FBgn0261560,FBgn0261836,FBgn0264489,FBgn0264695,FBgn0265356,FBgn0265935,FBgn0265991,FBgn0267376,FBgn0267385,FBgn0283471
	GO Molecular Function	GO:0042626	ATPase-coupled transmembrane transporter activity	116	21	4.2	5.0574	2.338	7.68476e-10	9.11437	1.33408e-06	1.46602e-08	1.17821e-07	Atpalpha,Vha55,ATPsynbeta,ATPsynG,blw,mt:ATPase6,sun,nrv1,ATPsynD,ATPsynO,ATPsynB,ATPsyngamma,ATPsyndelta,nrv3,ATPsynE,ATPsynC,VhaAC45,Vha16-1,SERCA,Vha26,Vha13	FBgn0002921,FBgn0005671,FBgn0010217,FBgn0010612,FBgn0011211,FBgn0013672,FBgn0014391,FBgn0015776,FBgn0016120,FBgn0016691,FBgn0019644,FBgn0020235,FBgn0028342,FBgn0032946,FBgn0038224,FBgn0039830,FBgn0262515,FBgn0262736,FBgn0263006,FBgn0283535,FBgn0283536
	GO Biological Processes	GO:0006096	glycolytic process	27	11	2.2	11.3813	3.509	8.59937e-10	9.06553	1.49285e-06	1.62266e-08	1.30411e-07	Tpi,Pgk,Ald1,Eno,Gapdh1,Gapdh2,Hex-A,Pfk,Pgi,PyK,Pglym78	FBgn0086355,FBgn0250906,FBgn0000064,FBgn0000579,FBgn0001091,FBgn0001092,FBgn0001186,FBgn0003071,FBgn0003074,FBgn0267385,FBgn0014869
	GO Biological Processes	GO:0006812	cation transport	342	37	7.4	3.0223	1.596	1.89123e-09	8.72326	3.28317e-06	3.53029e-08	2.83724e-07	ATPsynF,Cyt-c1,ATPsynE,CG5646,mfrn,ATPsynC,VhaAC45,Vha16-1,SERCA,Stacl,Vha26,Vha13,Cam,Atpalpha,Vha55,ATPsynbeta,ATPsynG,blw,RyR,mt:ATPase6,mt:ATPase8,mt:CoI,sun,nrv1,ATPsynCF6,ATPsynD,ATPsynO,ATPsynB,ATPsyngamma,CG4928,ATPsyndelta,CG9065,ND-20,CG4239,Usp2,COX5B,nrv3	FBgn0035032,FBgn0035600,FBgn0038224,FBgn0039525,FBgn0039561,FBgn0039830,FBgn0262515,FBgn0262736,FBgn0263006,FBgn0263980,FBgn0283535,FBgn0283536,FBgn0000253,FBgn0002921,FBgn0005671,FBgn0010217,FBgn0010612,FBgn0011211,FBgn0011286,FBgn0013672,FBgn0013673,FBgn0013674,FBgn0014391,FBgn0015776,FBgn0016119,FBgn0016120,FBgn0016691,FBgn0019644,FBgn0020235,FBgn0027556,FBgn0028342,FBgn0030610,FBgn0030718,FBg…
	GO Cellular Component	GO:0005859	muscle myosin complex	6	6	1.2	27.936	4.804	2.04364e-09	8.6896	3.54776e-06	3.77421e-08	3.03327e-07	Mlc1,Prm,fln,Mf,sls,Mhc	FBgn0002772,FBgn0003149,FBgn0005633,FBgn0038294,FBgn0086906,FBgn0264695
	GO Cellular Component	GO:0000275	mitochondrial proton-transporting ATP synthase complex, catalytic core F(1)	9	7	1.4	21.728	4.441	2.44473e-09	8.61177	4.24405e-06	4.42088e-08	3.553e-07	ATPsynbeta,blw,sun,ATPsynCF6,ATPsynO,ATPsyngamma,ATPsyndelta	FBgn0010217,FBgn0011211,FBgn0014391,FBgn0016119,FBgn0016691,FBgn0020235,FBgn0028342
	GO Cellular Component	GO:0045261	proton-transporting ATP synthase complex, catalytic core F(1)	9	7	1.4	21.728	4.441	2.44473e-09	8.61177	4.24405e-06	4.42088e-08	3.553e-07	ATPsynbeta,blw,sun,ATPsynCF6,ATPsynO,ATPsyngamma,ATPsyndelta	FBgn0010217,FBgn0011211,FBgn0014391,FBgn0016119,FBgn0016691,FBgn0020235,FBgn0028342
	GO Biological Processes	GO:0045214	sarcomere organization	37	12	2.4	9.0603	3.18	3.18011e-09	8.49756	5.52068e-06	5.69142e-08	4.5741e-07	bru1,Actn,Tm2,up,fln,bt,Mical,Unc-89,sls,CG33521,Mhc,wupA	FBgn0000114,FBgn0000667,FBgn0004117,FBgn0004169,FBgn0005633,FBgn0005666,FBgn0053208,FBgn0053519,FBgn0086906,FBgn0250819,FBgn0264695,FBgn0283471
	GO Biological Processes	GO:0006414	translational elongation	30	11	2.2	10.2432	3.357	3.26788e-09	8.48573	5.67305e-06	5.78882e-08	4.65239e-07	eEF1alpha2,eEF2,RpLP1,RpLP2,Rack1,mEFTu1,eEF1beta,eEF1gamma,eEF1delta,eEF1alpha1,eEF5	FBgn0000557,FBgn0000559,FBgn0002593,FBgn0003274,FBgn0020618,FBgn0024556,FBgn0028737,FBgn0029176,FBgn0032198,FBgn0284245,FBgn0285952
	GO Molecular Function	GO:0015075	ion transmembrane transporter activity	544	48	9.6	2.4649	1.302	6.8749e-09	8.16273	1.19348e-05	1.19801e-07	9.62822e-07	Atpalpha,sesB,porin,Vha55,ATPsynbeta,ATPsynG,blw,RyR,mt:ATPase6,mt:ATPase8,mt:CoI,mt:CoIII,sun,cype,nrv1,ATPsynCF6,ATPsynD,ATPsynO,COX5A,ATPsynB,ATPsyngamma,Mpcp2,Eaat1,ATPsyndelta,CG4239,COX6B,COX5B,COX4,nrv3,Mpcp1,levy,CG9399,ATPsynE,Mpc1,CG5646,mfrn,ATPsynC,COX7C,Tret1-1,ND-MLRQ,CG34172,VhaAC45,Vha16-1,SERCA,CG43693,COX8,Vha26,Vha13	FBgn0002921,FBgn0003360,FBgn0004363,FBgn0005671,FBgn0010217,FBgn0010612,FBgn0011211,FBgn0011286,FBgn0013672,FBgn0013673,FBgn0013674,FBgn0013676,FBgn0014391,FBgn0015031,FBgn0015776,FBgn0016119,FBgn0016120,FBgn0016691,FBgn0019624,FBgn0019644,FBgn0020235,FBgn0026409,FBgn0026439,FBgn0028342,FBgn0030745,FBgn0031066,FBgn0031830,FBgn0032833,FBgn0032946,FBgn0034497,FBgn0034877,FBgn0037715,FBgn0038224,FBg…
	GO Biological Processes	GO:0016052	carbohydrate catabolic process	56	14	2.8	6.984	2.804	6.90098e-09	8.16109	1.19801e-05	1.19801e-07	9.62822e-07	Ald1,Eno,Gapdh1,Gapdh2,Hex-A,Pfk,Pgi,GlyP,GlyS,PyK,CG9485,Tpi,Pgk,Pglym78	FBgn0000064,FBgn0000579,FBgn0001091,FBgn0001092,FBgn0001186,FBgn0003071,FBgn0003074,FBgn0004507,FBgn0266064,FBgn0267385,FBgn0034618,FBgn0086355,FBgn0250906,FBgn0014869
	GO Biological Processes	GO:0000027	ribosomal large subunit assembly	21	9	1.8	11.9726	3.582	1.79905e-08	7.74496	3.12314e-05	3.09222e-07	2.48517e-06	RpL12,RpL6,RpL5,RpL11,RpL3,RpL10,RpL23A,RpL24,RpLP0	FBgn0034968,FBgn0039857,FBgn0064225,FBgn0013325,FBgn0020910,FBgn0024733,FBgn0026372,FBgn0032518,FBgn0000100
	GO Biological Processes	GO:0006811	ion transport	521	45	9	2.4129	1.271	3.96707e-08	7.40153	6.88683e-05	6.75179e-07	5.42631e-06	Cam,Atpalpha,sesB,porin,Vha55,CG43693,Stacl,Vha26,Vha13,ATPsynbeta,ATPsynG,blw,RyR,mt:ATPase6,mt:ATPase8,mt:CoI,sun,nrv1,ATPsynCF6,ATPsynD,ATPsynO,ATPsynB,ATPsyngamma,Mpcp2,Eaat1,CG4928,ATPsyndelta,CG9065,ND-20,CG4239,Usp2,COX5B,nrv3,Mpcp1,ATPsynF,Cyt-c1,CG9399,ATPsynE,Mpc1,CG5646,mfrn,ATPsynC,VhaAC45,Vha16-1,SERCA	FBgn0000253,FBgn0002921,FBgn0003360,FBgn0004363,FBgn0005671,FBgn0263776,FBgn0263980,FBgn0283535,FBgn0283536,FBgn0010217,FBgn0010612,FBgn0011211,FBgn0011286,FBgn0013672,FBgn0013673,FBgn0013674,FBgn0014391,FBgn0015776,FBgn0016119,FBgn0016120,FBgn0016691,FBgn0019644,FBgn0020235,FBgn0026409,FBgn0026439,FBgn0027556,FBgn0028342,FBgn0030610,FBgn0030718,FBgn0030745,FBgn0031187,FBgn0031830,FBgn0032946,FBg…
	GO Biological Processes	GO:0014866	skeletal myofibril assembly	8	6	1.2	20.952	4.389	5.38048e-08	7.26918	9.34051e-05	8.98144e-07	7.21824e-06	Mhc,SelR,Act88F,up,fln,Mical	FBgn0264695,FBgn0267376,FBgn0000047,FBgn0004169,FBgn0005633,FBgn0053208
	GO Biological Processes	GO:0022618	ribonucleoprotein complex assembly	146	21	4.2	4.0182	2.007	5.38059e-08	7.26917	9.3407e-05	8.98144e-07	7.21824e-06	Hsc70-4,RpS10b,RpS15,RpL12,RpS27,RpL6,RpL5,RpLP0,bru1,Hsp83,RpS5a,sta,RpS14a,RpS14b,RpS19a,RpL11,RpL3,RpL10,RpL23A,RpS28b,RpL24	FBgn0266599,FBgn0285947,FBgn0034138,FBgn0034968,FBgn0039300,FBgn0039857,FBgn0064225,FBgn0000100,FBgn0000114,FBgn0001233,FBgn0002590,FBgn0003517,FBgn0004403,FBgn0004404,FBgn0010412,FBgn0013325,FBgn0020910,FBgn0024733,FBgn0026372,FBgn0030136,FBgn0032518
	GO Biological Processes	GO:0030036	actin cytoskeleton organization	295	31	6.2	2.9356	1.554	7.87478e-08	7.10376	0.000136706	1.30196e-06	1.04637e-05	Act88F,bru1,Actn,Mlc2,Prm,Tm1,Tm2,up,fln,bt,CG43897,Mhc,tn,coro,Zasp52,Fhos,SelR,wupA,Rack1,CG15617,Zasp66,Zasp67,CG1674,Mical,Unc-89,sls,CG33521,gish,Mlp60A,CG42319,Msp300	FBgn0000047,FBgn0000114,FBgn0000667,FBgn0002773,FBgn0003149,FBgn0003721,FBgn0004117,FBgn0004169,FBgn0005633,FBgn0005666,FBgn0264489,FBgn0264695,FBgn0265356,FBgn0265935,FBgn0265991,FBgn0266084,FBgn0267376,FBgn0283471,FBgn0020618,FBgn0034151,FBgn0035917,FBgn0036044,FBgn0039897,FBgn0053208,FBgn0053519,FBgn0086906,FBgn0250819,FBgn0250823,FBgn0259209,FBgn0259219,FBgn0261836
	GO Biological Processes	GO:0030029	actin filament-based process	312	32	6.4	2.8652	1.519	8.55311e-08	7.06788	0.000148482	1.40077e-06	1.12578e-05	Act88F,bru1,Cam,Actn,Mlc2,Prm,Tm1,Tm2,up,fln,bt,CG15617,Zasp66,Zasp67,CG1674,Mical,Unc-89,sls,CG33521,gish,Mlp60A,CG42319,Msp300,CG43897,Mhc,tn,coro,Zasp52,Fhos,SelR,wupA,Rack1	FBgn0000047,FBgn0000114,FBgn0000253,FBgn0000667,FBgn0002773,FBgn0003149,FBgn0003721,FBgn0004117,FBgn0004169,FBgn0005633,FBgn0005666,FBgn0034151,FBgn0035917,FBgn0036044,FBgn0039897,FBgn0053208,FBgn0053519,FBgn0086906,FBgn0250819,FBgn0250823,FBgn0259209,FBgn0259219,FBgn0261836,FBgn0264489,FBgn0264695,FBgn0265356,FBgn0265935,FBgn0265991,FBgn0266084,FBgn0267376,FBgn0283471,FBgn0020618
	GO Biological Processes	GO:0000028	ribosomal small subunit assembly	25	9	1.8	10.057	3.33	1.09999e-07	6.95861	0.000190959	1.78466e-06	1.4343e-05	RpS5a,sta,RpS14a,RpS14b,RpS19a,RpS28b,RpS15,RpS27,RpS10b	FBgn0002590,FBgn0003517,FBgn0004403,FBgn0004404,FBgn0010412,FBgn0030136,FBgn0034138,FBgn0039300,FBgn0285947
	GO Cellular Component	GO:0016460	myosin II complex	9	6	1.2	18.624	4.219	1.56525e-07	6.80542	0.000271727	2.51599e-06	2.02206e-05	Mlc1,Prm,fln,Mf,sls,Mhc	FBgn0002772,FBgn0003149,FBgn0005633,FBgn0038294,FBgn0086906,FBgn0264695
	GO Cellular Component	GO:0045239	tricarboxylic acid cycle enzyme complex	14	7	1.4	13.968	3.804	1.99272e-07	6.70055	0.000345936	3.17372e-06	2.55067e-05	Scsalpha1,Nc73EF,CG7430,ScsbetaA,CG5214,CG17691,Fum1	FBgn0004888,FBgn0010352,FBgn0036762,FBgn0037643,FBgn0037891,FBgn0039993,FBgn0286222
	GO Biological Processes	GO:0007005	mitochondrion organization	220	25	5	3.1745	1.667	3.32401e-07	6.47834	0.000577049	5.2459e-06	4.21605e-05	Sod1,up,porin,Sod2,Chchd3,ox,ND-23,Mitofilin,CG10340,CG9065,CG8206,ND-20,ND-18,COX6B,Rim2,CG14757,ND-B14.7,ND-B12,QIL1,UQCR-C1,CG5903,Atg8a,CG34172,UQCR-C2,Chchd2	FBgn0003462,FBgn0004169,FBgn0004363,FBgn0010213,FBgn0010808,FBgn0011227,FBgn0017567,FBgn0019960,FBgn0022344,FBgn0030610,FBgn0030679,FBgn0030718,FBgn0031021,FBgn0031066,FBgn0031359,FBgn0033274,FBgn0034576,FBgn0034645,FBgn0036726,FBgn0038271,FBgn0038400,FBgn0052672,FBgn0085201,FBgn0250814,FBgn0260747
	GO Biological Processes	GO:0009058	biosynthetic process	2914	151	30.2	1.4476	0.534	3.4693e-07	6.45976	0.000602271	5.42587e-06	4.36068e-05	RpS15Aa,ATPsynbeta,RpS13,RpS9,RpL18A,RpS18,RpS19a,ATPsynG,blw,RpL13,RpS4,ND-ACP,RpL11,mt:ATPase6,mt:ATPase8,RpL7A,sun,RpL22,RpS21,RpL9,ATPsynCF6,ATPsynD,ATPsynO,RpL29,Usp47,RpS3A,RpL14,ATPsynB,RpS20,ATPsyngamma,Rack1,Alas,RpL3,Adk1,RpL39,CG3630,mEFTu1,RpL10,RpL23A,AdSS,Pdha,ATPsyndelta,RpL15,eEF1beta,eEF1gamma,RpL35,RpL17,Uros1,RpS28b,CG1640,RpL37a,Rim2,COX5B,RpL36A,eEF1delta,RpL24,RpL21,mRpL52,m…	FBgn0010198,FBgn0010217,FBgn0010265,FBgn0010408,FBgn0010409,FBgn0010411,FBgn0010412,FBgn0010612,FBgn0011211,FBgn0011272,FBgn0011284,FBgn0011361,FBgn0013325,FBgn0013672,FBgn0013673,FBgn0014026,FBgn0014391,FBgn0015288,FBgn0015521,FBgn0015756,FBgn0016119,FBgn0016120,FBgn0016691,FBgn0016726,FBgn0016756,FBgn0017545,FBgn0017579,FBgn0019644,FBgn0019936,FBgn0020235,FBgn0020618,FBgn0020764,FBgn0020910,FBg…
	GO Biological Processes	GO:0042274	ribosomal small subunit biogenesis	65	13	2.6	5.5872	2.482	4.05235e-07	6.39229	0.000703488	6.28114e-06	5.04805e-05	RpS15,RpS16,RpS27,RpS8,RpS7,RpS19a,RpS21,RpS28b,RpS10b,RpS5a,sta,RpS14a,RpS14b	FBgn0034138,FBgn0034743,FBgn0039300,FBgn0039713,FBgn0039757,FBgn0010412,FBgn0015521,FBgn0030136,FBgn0285947,FBgn0002590,FBgn0003517,FBgn0004403,FBgn0004404
	GO Molecular Function	GO:0019843	rRNA binding	38	10	2	7.3516	2.878	6.05099e-07	6.21817	0.00105045	9.29603e-06	7.47107e-05	RpLP0,RpS5a,RpS14a,RpS14b,RpL23,RpS13,RpS9,RpL9,RpL12,RpL5	FBgn0000100,FBgn0002590,FBgn0004403,FBgn0004404,FBgn0010078,FBgn0010265,FBgn0010408,FBgn0015756,FBgn0034968,FBgn0064225
	GO Molecular Function	GO:0003779	actin binding	116	17	3.4	4.0941	2.034	7.65134e-07	6.11626	0.00132827	1.16515e-05	9.36414e-05	Actn,Tm1,Tm2,bt,CG3630,CG15617,Zasp67,CG1674,Mical,sls,CG42319,Msp300,CG43897,Mhc,coro,Zasp52,wupA	FBgn0000667,FBgn0003721,FBgn0004117,FBgn0005666,FBgn0023540,FBgn0034151,FBgn0036044,FBgn0039897,FBgn0053208,FBgn0086906,FBgn0259219,FBgn0261836,FBgn0264489,FBgn0264695,FBgn0265935,FBgn0265991,FBgn0283471
	GO Molecular Function	GO:0022804	active transmembrane transporter activity	262	27	5.4	2.8789	1.526	8.07855e-07	6.09267	0.00140244	1.21951e-05	9.80101e-05	Atpalpha,sesB,Vha55,ATPsynbeta,ATPsynG,blw,mt:ATPase6,mt:CoIII,sun,nrv1,ATPsynD,ATPsynO,ATPsynB,ATPsyngamma,Mpcp2,Eaat1,ATPsyndelta,nrv3,Mpcp1,ATPsynE,ATPsynC,Tret1-1,VhaAC45,Vha16-1,SERCA,Vha26,Vha13	FBgn0002921,FBgn0003360,FBgn0005671,FBgn0010217,FBgn0010612,FBgn0011211,FBgn0013672,FBgn0013676,FBgn0014391,FBgn0015776,FBgn0016120,FBgn0016691,FBgn0019644,FBgn0020235,FBgn0026409,FBgn0026439,FBgn0028342,FBgn0032946,FBgn0034497,FBgn0038224,FBgn0039830,FBgn0050035,FBgn0262515,FBgn0262736,FBgn0263006,FBgn0283535,FBgn0283536
	GO Biological Processes	GO:0034622	cellular protein-containing complex assembly	552	43	8.6	2.1762	1.122	1.36195e-06	5.86584	0.00236434	2.03823e-05	0.000163809	Mhc,Hsc70-4,SelR,RpS10b,RpS19a,ox,RpL11,ND-23,Rack1,RpL3,CG10340,RpL10,RpL23A,RpS28b,CG9065,ND-20,ND-18,COX6B,RpL24,CG14757,RpLP0,bru1,Hsp83,RpS5a,sta,RpS14a,RpS14b,His3.3B,fln,bt,RpS15,ND-B14.7,ND-B12,RpL12,Cchl,RpS27,Tusp,RpL6,RpL5,CG34172,Plp,gish,VhaAC45	FBgn0264695,FBgn0266599,FBgn0267376,FBgn0285947,FBgn0010412,FBgn0011227,FBgn0013325,FBgn0017567,FBgn0020618,FBgn0020910,FBgn0022344,FBgn0024733,FBgn0026372,FBgn0030136,FBgn0030610,FBgn0030718,FBgn0031021,FBgn0031066,FBgn0032518,FBgn0033274,FBgn0000100,FBgn0000114,FBgn0001233,FBgn0002590,FBgn0003517,FBgn0004403,FBgn0004404,FBgn0004828,FBgn0005633,FBgn0005666,FBgn0034138,FBgn0034576,FBgn0034645,FBg…
	GO Cellular Component	GO:0043231	intracellular membrane-bounded organelle	4566	213	42.6	1.3032	0.382	1.49923e-06	5.82413	0.00260266	2.2245e-05	0.000178779	CG6770,ND-B22,Ugt36D1,COX4,mRpL52,CG14757,mRpL42,ND-B14,RpS11,CG8520,ND-B15,RpS15,UQCR-6.4,Mpcp1,ND-B14.7,ND-B12,levy,ATPsynF,ND-19,CG12091,PHGPx,DOR,Cyt-c1,QIL1,UQCR-Q,CG7430,ND-39,IscU,ScsbetaA,CG9399,SdhC,Tctp,CG5214,ATPsynE,UQCR-C1,CG5903,Mpc1,Idh3b,Cchl,SdhD,CG5028,mfrn,Pdhb,CG7920,RpS7,ATPsynC,CycG,CG1674,ND-49,CG17691,COX7C,ND-13B,ND-MLRQ,Atg8a,ND-AGGG,RNaseMRP:RNA,RpL41,CG41128,Neb-cGP,CG…	FBgn0032400,FBgn0032511,FBgn0032713,FBgn0032833,FBgn0033208,FBgn0033274,FBgn0033480,FBgn0033570,FBgn0033699,FBgn0033734,FBgn0033961,FBgn0034138,FBgn0034245,FBgn0034497,FBgn0034576,FBgn0034645,FBgn0034877,FBgn0035032,FBgn0035046,FBgn0035228,FBgn0035438,FBgn0035542,FBgn0035600,FBgn0036726,FBgn0036728,FBgn0036762,FBgn0037001,FBgn0037637,FBgn0037643,FBgn0037715,FBgn0037873,FBgn0037874,FBgn0037891,FBg…
	GO Cellular Component	GO:0032432	actin filament bundle	12	6	1.2	13.968	3.804	1.57018e-06	5.80405	0.00272583	2.31002e-05	0.000185653	Tm1,CG15617,Zasp67,CG42319,CG43897,Zasp52	FBgn0003721,FBgn0034151,FBgn0036044,FBgn0259219,FBgn0264489,FBgn0265991
	GO Biological Processes	GO:0033500	carbohydrate homeostasis	53	11	2.2	5.798	2.536	2.16124e-06	5.6653	0.00375191	3.15286e-05	0.000253391	NLaz,Tpi,Desat1,Men-b,PyK,Ald1,Eno,Gapdh2,Hex-A,Pfk,Pgi	FBgn0053126,FBgn0086355,FBgn0086687,FBgn0029155,FBgn0267385,FBgn0000064,FBgn0000579,FBgn0001092,FBgn0001186,FBgn0003071,FBgn0003074
	GO Biological Processes	GO:0006979	response to oxidative stress	141	18	3.6	3.5663	1.834	2.84137e-06	5.54647	0.00493262	4.11052e-05	0.000330356	PHGPx,SdhC,scyl,NLaz,Thor,whd,sesB,Sod1,ple,Sod2,GstS1,ND-SGDH,sun,ATPsynD,ND-20,ND-B17.2,ND-B14,SelR	FBgn0035438,FBgn0037873,FBgn0041094,FBgn0053126,FBgn0261560,FBgn0261862,FBgn0003360,FBgn0003462,FBgn0005626,FBgn0010213,FBgn0010226,FBgn0011455,FBgn0014391,FBgn0016120,FBgn0030718,FBgn0031436,FBgn0033570,FBgn0267376
	GO Biological Processes	GO:0042776	mitochondrial ATP synthesis coupled proton transport	8	5	1	17.46	4.126	2.95072e-06	5.53007	0.00512245	4.23343e-05	0.000340234	Cyt-c1,ATPsynbeta,mt:ATPase6,ATPsynO,COX5B	FBgn0035600,FBgn0010217,FBgn0013672,FBgn0016691,FBgn0031830
	GO Biological Processes	GO:0019752	carboxylic acid metabolic process	404	34	6.8	2.351	1.233	3.42749e-06	5.46502	0.00595013	4.87715e-05	0.000391969	SERCA,Acsl,PyK,muc,Fum1,CG7430,Mpc1,Idh3b,CG5028,Pdhb,CG17691,Tpi,Desat1,Pgk,kdn,Mdh2,ND-ACP,Pglym78,Idh3a,Pdha,Men-b,Uros1,Ald1,Eno,Gapdh1,Gapdh2,Gdh,Gs2,Hex-A,Pfk,Pgi,slgA,Scsalpha1,ple	FBgn0263006,FBgn0263120,FBgn0267385,FBgn0283658,FBgn0286222,FBgn0036762,FBgn0038662,FBgn0038922,FBgn0039358,FBgn0039635,FBgn0039993,FBgn0086355,FBgn0086687,FBgn0250906,FBgn0261955,FBgn0262559,FBgn0011361,FBgn0014869,FBgn0027291,FBgn0028325,FBgn0029155,FBgn0030066,FBgn0000064,FBgn0000579,FBgn0001091,FBgn0001092,FBgn0001098,FBgn0001145,FBgn0001186,FBgn0003071,FBgn0003074,FBgn0003423,FBgn0004888,FBg…
	GO Molecular Function	GO:0022857	transmembrane transporter activity	712	50	10	1.9618	0.972	3.7834e-06	5.42212	0.00656799	5.33983e-05	0.000429154	Atpalpha,sesB,porin,Vha55,ATPsynbeta,ATPsynG,blw,RyR,mt:ATPase6,mt:ATPase8,mt:CoI,mt:CoIII,sun,cype,nrv1,ATPsynCF6,ATPsynD,ATPsynO,COX5A,ATPsynB,ATPsyngamma,Mpcp2,Eaat1,ATPsyndelta,CG4239,COX6B,Rim2,COX5B,COX4,nrv3,AQP,Mpcp1,levy,CG9399,ATPsynE,Mpc1,CG5646,mfrn,ATPsynC,COX7C,Tret1-1,ND-MLRQ,CG34172,VhaAC45,Vha16-1,SERCA,CG43693,COX8,Vha26,Vha13	FBgn0002921,FBgn0003360,FBgn0004363,FBgn0005671,FBgn0010217,FBgn0010612,FBgn0011211,FBgn0011286,FBgn0013672,FBgn0013673,FBgn0013674,FBgn0013676,FBgn0014391,FBgn0015031,FBgn0015776,FBgn0016119,FBgn0016120,FBgn0016691,FBgn0019624,FBgn0019644,FBgn0020235,FBgn0026409,FBgn0026439,FBgn0028342,FBgn0030745,FBgn0031066,FBgn0031359,FBgn0031830,FBgn0032833,FBgn0032946,FBgn0033807,FBgn0034497,FBgn0034877,FBg…
	GO Biological Processes	GO:0042593	glucose homeostasis	46	10	2	6.073	2.602	4.03298e-06	5.39437	0.00700126	5.64618e-05	0.000453774	Tpi,Desat1,Men-b,Ald1,Eno,Gapdh2,Hex-A,Pfk,Pgi,PyK	FBgn0086355,FBgn0086687,FBgn0029155,FBgn0000064,FBgn0000579,FBgn0001092,FBgn0001186,FBgn0003071,FBgn0003074,FBgn0267385
	GO Cellular Component	GO:0005884	actin filament	38	9	1.8	6.6164	2.726	5.7927e-06	5.23712	0.0100561	8.0449e-05	0.000646556	CG15617,Zasp67,Mical,CG42319,Msp300,CG43897,Zasp52,Tm1,Tm2	FBgn0034151,FBgn0036044,FBgn0053208,FBgn0259219,FBgn0261836,FBgn0264489,FBgn0265991,FBgn0003721,FBgn0004117
	GO Biological Processes	GO:0006082	organic acid metabolic process	420	34	6.8	2.2615	1.177	7.95945e-06	5.09912	0.0138176	0.000109664	0.000881349	CG7430,Mpc1,Idh3b,CG5028,Pdhb,CG17691,Tpi,Desat1,Pgk,kdn,Mdh2,SERCA,ND-ACP,Pglym78,Idh3a,Pdha,Men-b,Uros1,Acsl,PyK,muc,Fum1,Ald1,Eno,Gapdh1,Gapdh2,Gdh,Gs2,Hex-A,Pfk,Pgi,slgA,Scsalpha1,ple	FBgn0036762,FBgn0038662,FBgn0038922,FBgn0039358,FBgn0039635,FBgn0039993,FBgn0086355,FBgn0086687,FBgn0250906,FBgn0261955,FBgn0262559,FBgn0263006,FBgn0011361,FBgn0014869,FBgn0027291,FBgn0028325,FBgn0029155,FBgn0030066,FBgn0263120,FBgn0267385,FBgn0283658,FBgn0286222,FBgn0000064,FBgn0000579,FBgn0001091,FBgn0001092,FBgn0001098,FBgn0001145,FBgn0001186,FBgn0003071,FBgn0003074,FBgn0003423,FBgn0004888,FBg…
	GO Biological Processes	GO:0008340	determination of adult lifespan	168	19	3.8	3.1594	1.66	9.21113e-06	5.03569	0.0159905	0.00012591	0.00101192	levy,SdhC,Atg8a,NLaz,Tpi,Thor,eEF1alpha1,Sod2,ND-SGDH,mt:ATPase6,sun,ATPsynD,Eaat1,ND-20,Atpalpha,sesB,Sod1,GlyP,Sam-S	FBgn0034877,FBgn0037873,FBgn0052672,FBgn0053126,FBgn0086355,FBgn0261560,FBgn0284245,FBgn0010213,FBgn0011455,FBgn0013672,FBgn0014391,FBgn0016120,FBgn0026439,FBgn0030718,FBgn0002921,FBgn0003360,FBgn0003462,FBgn0004507,FBgn0005278
	GO Biological Processes	GO:0010259	multicellular organism aging	171	19	3.8	3.104	1.634	1.19019e-05	4.92438	0.0206617	0.00016142	0.0012973	levy,SdhC,Atg8a,NLaz,Tpi,Thor,Sod2,ND-SGDH,mt:ATPase6,sun,ATPsynD,Eaat1,ND-20,eEF1alpha1,Atpalpha,sesB,Sod1,GlyP,Sam-S	FBgn0034877,FBgn0037873,FBgn0052672,FBgn0053126,FBgn0086355,FBgn0261560,FBgn0010213,FBgn0011455,FBgn0013672,FBgn0014391,FBgn0016120,FBgn0026439,FBgn0030718,FBgn0284245,FBgn0002921,FBgn0003360,FBgn0003462,FBgn0004507,FBgn0005278
	GO Molecular Function	GO:0048038	quinone binding	10	5	1	13.968	3.804	1.25075e-05	4.90283	0.0217129	0.000168317	0.00135274	SdhB,ND-20,UQCR-Q,SdhD,ND-49	FBgn0014028,FBgn0030718,FBgn0036728,FBgn0039112,FBgn0039909
	GO Biological Processes	GO:0006006	glucose metabolic process	43	9	1.8	5.8471	2.548	1.70872e-05	4.76733	0.0296634	0.00022818	0.00183385	Gapdh1,Gapdh2,Pfk,Pgi,GlyP,GlyS,Rack1,Tpi,Pgk	FBgn0001091,FBgn0001092,FBgn0003071,FBgn0003074,FBgn0004507,FBgn0266064,FBgn0020618,FBgn0086355,FBgn0250906
	GO Biological Processes	GO:0007568	aging	177	19	3.8	2.9988	1.584	1.94911e-05	4.71016	0.0338365	0.000258294	0.00207587	Atpalpha,sesB,Sod1,GlyP,Sam-S,Sod2,ND-SGDH,mt:ATPase6,sun,ATPsynD,Eaat1,ND-20,levy,SdhC,Atg8a,NLaz,Tpi,Thor,eEF1alpha1	FBgn0002921,FBgn0003360,FBgn0003462,FBgn0004507,FBgn0005278,FBgn0010213,FBgn0011455,FBgn0013672,FBgn0014391,FBgn0016120,FBgn0026439,FBgn0030718,FBgn0034877,FBgn0037873,FBgn0052672,FBgn0053126,FBgn0086355,FBgn0261560,FBgn0284245
	GO Cellular Component	GO:0016459	myosin complex	25	7	1.4	7.8221	2.968	1.98005e-05	4.70332	0.0343736	0.000260406	0.00209284	Mf,sls,Mhc,Cam,Mlc1,Prm,fln	FBgn0038294,FBgn0086906,FBgn0264695,FBgn0000253,FBgn0002772,FBgn0003149,FBgn0005633
	GO Biological Processes	GO:0033108	mitochondrial respiratory chain complex assembly	44	9	1.8	5.7142	2.515	2.08079e-05	4.68177	0.0361224	0.000271597	0.00218278	ND-B14.7,ND-B12,ox,ND-23,CG9065,ND-20,ND-18,COX6B,CG14757	FBgn0034576,FBgn0034645,FBgn0011227,FBgn0017567,FBgn0030610,FBgn0030718,FBgn0031021,FBgn0031066,FBgn0033274
	GO Biological Processes	GO:0006941	striated muscle contraction	11	5	1	12.6982	3.667	2.22557e-05	4.65256	0.0386359	0.000288327	0.00231724	Eaat1,Stacl,tn,up,fln	FBgn0026439,FBgn0263980,FBgn0265356,FBgn0004169,FBgn0005633
	GO Biological Processes	GO:0003009	skeletal muscle contraction	6	4	0.8	18.624	4.219	2.29812e-05	4.63863	0.0398954	0.000293348	0.00235759	Eaat1,Stacl,up,fln	FBgn0026439,FBgn0263980,FBgn0004169,FBgn0005633
	GO Cellular Component	GO:0005947	mitochondrial alpha-ketoglutarate dehydrogenase complex	6	4	0.8	18.624	4.219	2.29812e-05	4.63863	0.0398954	0.000293348	0.00235759	Nc73EF,CG7430,CG5214,CG17691	FBgn0010352,FBgn0036762,FBgn0037891,FBgn0039993
	GO Molecular Function	GO:0005215	transporter activity	765	50	10	1.8259	0.869	2.65744e-05	4.57554	0.0461332	0.000336739	0.00270631	Atpalpha,sesB,porin,Vha55,ATPsynbeta,ATPsynG,blw,RyR,mt:ATPase6,mt:ATPase8,mt:CoI,mt:CoIII,sun,cype,nrv1,ATPsynCF6,ATPsynD,ATPsynO,COX5A,ATPsynB,ATPsyngamma,Mpcp2,Eaat1,ATPsyndelta,CG4239,COX6B,Rim2,COX5B,COX4,nrv3,AQP,Mpcp1,levy,CG9399,ATPsynE,Mpc1,CG5646,mfrn,ATPsynC,COX7C,Tret1-1,ND-MLRQ,CG34172,VhaAC45,Vha16-1,SERCA,CG43693,COX8,Vha26,Vha13	FBgn0002921,FBgn0003360,FBgn0004363,FBgn0005671,FBgn0010217,FBgn0010612,FBgn0011211,FBgn0011286,FBgn0013672,FBgn0013673,FBgn0013674,FBgn0013676,FBgn0014391,FBgn0015031,FBgn0015776,FBgn0016119,FBgn0016120,FBgn0016691,FBgn0019624,FBgn0019644,FBgn0020235,FBgn0026409,FBgn0026439,FBgn0028342,FBgn0030745,FBgn0031066,FBgn0031359,FBgn0031830,FBgn0032833,FBgn0032946,FBgn0033807,FBgn0034497,FBgn0034877,FBg…
	GO Biological Processes	GO:0006839	mitochondrial transport	109	14	2.8	3.5881	1.843	3.35047e-05	4.47489	0.0581641	0.000421479	0.00338736	ATPsynbeta,mt:ATPase6,ATPsynO,CG8206,Rim2,COX5B,Cyt-c1,CG9399,UQCR-C1,Mpc1,mfrn,UQCR-C2,sesB,porin	FBgn0010217,FBgn0013672,FBgn0016691,FBgn0030679,FBgn0031359,FBgn0031830,FBgn0035600,FBgn0037715,FBgn0038271,FBgn0038662,FBgn0039561,FBgn0250814,FBgn0003360,FBgn0004363
	GO Biological Processes	GO:0055085	transmembrane transport	629	43	8.6	1.9098	0.933	3.53872e-05	4.45115	0.0614322	0.000441958	0.00355195	Mpcp1,ATPsynF,Cyt-c1,CG9399,ATPsynE,Mpc1,mfrn,ATPsynC,Tret1-1,VhaAC45,Vha16-1,ATPsynbeta,ATPsynG,blw,RyR,mt:ATPase6,mt:ATPase8,mt:CoI,sun,nrv1,ATPsynCF6,ATPsynD,ATPsynO,ATPsynB,ATPsyngamma,Mpcp2,Eaat1,ATPsyndelta,CG8206,ND-20,Rim2,COX5B,nrv3,Cam,Atpalpha,sesB,porin,Vha55,SERCA,CG43693,Stacl,Vha26,Vha13	FBgn0034497,FBgn0035032,FBgn0035600,FBgn0037715,FBgn0038224,FBgn0038662,FBgn0039561,FBgn0039830,FBgn0050035,FBgn0262515,FBgn0262736,FBgn0010217,FBgn0010612,FBgn0011211,FBgn0011286,FBgn0013672,FBgn0013673,FBgn0013674,FBgn0014391,FBgn0015776,FBgn0016119,FBgn0016120,FBgn0016691,FBgn0019644,FBgn0020235,FBgn0026409,FBgn0026439,FBgn0028342,FBgn0030679,FBgn0030718,FBgn0031359,FBgn0031830,FBgn0032946,FBg…
	GO Cellular Component	GO:0005759	mitochondrial matrix	170	18	3.6	2.9579	1.565	3.86029e-05	4.41338	0.0670146	0.000478676	0.00384704	mRpL52,mRpL42,CG7430,IscU,CG5214,UQCR-C1,Idh3b,CG17691,UQCR-C2,kdn,Mdh2,muc,Gdh,slgA,Scsalpha1,Sod2,Nc73EF,Alas	FBgn0033208,FBgn0033480,FBgn0036762,FBgn0037637,FBgn0037891,FBgn0038271,FBgn0038922,FBgn0039993,FBgn0250814,FBgn0261955,FBgn0262559,FBgn0283658,FBgn0001098,FBgn0003423,FBgn0004888,FBgn0010213,FBgn0010352,FBgn0020764
	GO Cellular Component	GO:0045254	pyruvate dehydrogenase complex	3	3	0.6	27.936	4.804	4.56027e-05	4.34101	0.0791663	0.000561463	0.00451239	Pdha,Pdhb,muc	FBgn0028325,FBgn0039635,FBgn0283658
	GO Biological Processes	GO:0050881	musculoskeletal movement	7	4	0.8	15.9634	3.997	5.21026e-05	4.28314	0.0904501	0.000636973	0.00511925	Eaat1,Stacl,up,fln	FBgn0026439,FBgn0263980,FBgn0004169,FBgn0005633
	GO Molecular Function	GO:0048037	cofactor binding	385	30	6	2.1768	1.122	5.54817e-05	4.25585	0.0963161	0.000673539	0.00541313	Gapdh1,Gapdh2,Gpdh1,slgA,GlyP,Scsalpha1,mAcon1,Nc73EF,ND-ACP,mt:CoI,SdhB,ND-75,ND-23,Alas,RFeSP,Idh3a,Men-b,CG1640,ND-20,ND-51,Cyt-c1,UQCR-Q,CG7430,ND-39,IscU,SdhD,ND-49,Mical,SdhA,Cyt-c-p	FBgn0001091,FBgn0001092,FBgn0001128,FBgn0003423,FBgn0004507,FBgn0004888,FBgn0010100,FBgn0010352,FBgn0011361,FBgn0013674,FBgn0014028,FBgn0017566,FBgn0017567,FBgn0020764,FBgn0021906,FBgn0027291,FBgn0029155,FBgn0030478,FBgn0030718,FBgn0031771,FBgn0035600,FBgn0036728,FBgn0036762,FBgn0037001,FBgn0037637,FBgn0039112,FBgn0039909,FBgn0053208,FBgn0261439,FBgn0284248
	GO Biological Processes	GO:0009987	cellular process	8313	339	67.8	1.1392	0.188	6.06093e-05	4.21746	0.105218	0.000730679	0.00587235	RpS23,Arc1,ND-B15,RpS15,CG15617,UQCR-6.4,ND-B14.7,CG9485,ND-B12,RpS16,levy,RpL12,ND-19,Mmp1,CG12091,RpL28,PHGPx,DOR,Cyt-c1,RpL18,Zasp66,Zasp67,RpL10Ab,QIL1,UQCR-Q,CG7430,RpL26,ND-39,RpL35A,RpL13A,IscU,ScsbetaA,RpL34b,SdhC,Tctp,CG5214,Droj2,Cht5,ATPsynE,UQCR-C1,CG5903,Mpc1,RpS30,Idh3b,Cchl,SdhD,RpS27,CG5028,RpL27,Tusp,mfrn,Pdhb,RpS8,CG7920,RpS7,ATPsynC,RpL6,CycG,CG1674,ND-49,CG17691,RpL38,COX7C,sc…	FBgn0033912,FBgn0033926,FBgn0033961,FBgn0034138,FBgn0034151,FBgn0034245,FBgn0034576,FBgn0034618,FBgn0034645,FBgn0034743,FBgn0034877,FBgn0034968,FBgn0035046,FBgn0035049,FBgn0035228,FBgn0035422,FBgn0035438,FBgn0035542,FBgn0035600,FBgn0035753,FBgn0035917,FBgn0036044,FBgn0036213,FBgn0036726,FBgn0036728,FBgn0036762,FBgn0036825,FBgn0037001,FBgn0037328,FBgn0037351,FBgn0037637,FBgn0037643,FBgn0037686,FBg…
	GO Biological Processes	GO:1990542	mitochondrial transmembrane transport	62	10	2	4.5058	2.172	6.36591e-05	4.19614	0.110512	0.000762153	0.0061253	Cyt-c1,CG9399,Mpc1,mfrn,ATPsynbeta,mt:ATPase6,ATPsynO,CG8206,Rim2,COX5B	FBgn0035600,FBgn0037715,FBgn0038662,FBgn0039561,FBgn0010217,FBgn0013672,FBgn0016691,FBgn0030679,FBgn0031359,FBgn0031830
	GO Molecular Function	GO:0015662	ion transmembrane transporter activity, phosphorylative mechanism	21	6	1.2	7.9817	2.997	7.00099e-05	4.15484	0.121537	0.000832446	0.00669024	Atpalpha,mt:ATPase6,nrv1,nrv3,SERCA,Vha13	FBgn0002921,FBgn0013672,FBgn0015776,FBgn0032946,FBgn0263006,FBgn0283536
	GO Biological Processes	GO:0005975	carbohydrate metabolic process	264	23	4.6	2.4338	1.283	7.82013e-05	4.10679	0.135758	0.000923521	0.00742219	GlyS,PyK,Pglym78,Idgf2,Rack1,Gpo1,Idgf4,CG7766,Ald1,Eno,Gapdh1,Gapdh2,Gpdh1,Hex-A,Pfk,Pgi,GlyP,CG9485,Cht5,Tpi,Pgk,kdn,Mdh2	FBgn0266064,FBgn0267385,FBgn0014869,FBgn0020415,FBgn0020618,FBgn0022160,FBgn0026415,FBgn0030087,FBgn0000064,FBgn0000579,FBgn0001091,FBgn0001092,FBgn0001128,FBgn0001186,FBgn0003071,FBgn0003074,FBgn0004507,FBgn0034618,FBgn0038180,FBgn0086355,FBgn0250906,FBgn0261955,FBgn0262559
	GO Molecular Function	GO:0000104	succinate dehydrogenase activity	8	4	0.8	13.968	3.804	0.000101254	3.99459	0.175778	0.00118769	0.00954526	SdhB,SdhC,SdhD,SdhA	FBgn0014028,FBgn0037873,FBgn0039112,FBgn0261439
	GO Cellular Component	GO:0031305	integral component of mitochondrial inner membrane	32	7	1.4	6.111	2.611	0.000111544	3.95256	0.19364	0.0012996	0.0104446	Mpcp1,QIL1,CG9399,CG5903,Mpc1,CG41128,Mpcp2	FBgn0034497,FBgn0036726,FBgn0037715,FBgn0038400,FBgn0038662,FBgn0069923,FBgn0026409
	GO Molecular Function	GO:0008092	cytoskeletal protein binding	307	25	5	2.2749	1.186	0.000115151	3.93873	0.199902	0.00133268	0.0107106	awd,Cam,Actn,Tm1,Tm2,up,bt,RpL23,CG3630,CG15617,Zasp66,Zasp67,CG1674,Atg8a,Mical,Unc-89,sls,CG33521,CG42319,Msp300,CG43897,Mhc,coro,Zasp52,wupA	FBgn0000150,FBgn0000253,FBgn0000667,FBgn0003721,FBgn0004117,FBgn0004169,FBgn0005666,FBgn0010078,FBgn0023540,FBgn0034151,FBgn0035917,FBgn0036044,FBgn0039897,FBgn0052672,FBgn0053208,FBgn0053519,FBgn0086906,FBgn0250819,FBgn0259219,FBgn0261836,FBgn0264489,FBgn0264695,FBgn0265935,FBgn0265991,FBgn0283471
	GO Biological Processes	GO:0006637	acyl-CoA metabolic process	43	8	1.6	5.1974	2.378	0.000122392	3.91225	0.212473	0.00140711	0.0113087	ScsbetaA,Pdhb,CG7920,CG17691,Acsl,muc,Scsalpha1,Pdha	FBgn0037643,FBgn0039635,FBgn0039737,FBgn0039993,FBgn0263120,FBgn0283658,FBgn0004888,FBgn0028325
	GO Biological Processes	GO:0042592	homeostatic process	503	35	7	1.9439	0.959	0.00013541	3.86835	0.235072	0.00154653	0.0124292	Ald1,Cam,Eno,Gapdh2,Hex-A,Atpalpha,Pfk,Pgi,sesB,up,Vha55,l(2)01289,cue,RyR,mt:ATPase6,nrv1,Rack1,Men-b,nrv3,CG14757,SERCA,tn,Fhos,PyK,wupA,Ttd14,PHGPx,CG7430,IscU,mfrn,NLaz,Tpi,Desat1,Pgk,VhaAC45	FBgn0000064,FBgn0000253,FBgn0000579,FBgn0001092,FBgn0001186,FBgn0002921,FBgn0003071,FBgn0003074,FBgn0003360,FBgn0004169,FBgn0005671,FBgn0010482,FBgn0011204,FBgn0011286,FBgn0013672,FBgn0015776,FBgn0020618,FBgn0029155,FBgn0032946,FBgn0033274,FBgn0263006,FBgn0265356,FBgn0266084,FBgn0267385,FBgn0283471,FBgn0284257,FBgn0035438,FBgn0036762,FBgn0037637,FBgn0039561,FBgn0053126,FBgn0086355,FBgn0086687,FBg…
	GO Cellular Component	GO:0031304	intrinsic component of mitochondrial inner membrane	33	7	1.4	5.9258	2.567	0.000137253	3.86248	0.23827	0.00155732	0.012516	Mpcp2,Mpcp1,QIL1,CG9399,CG5903,Mpc1,CG41128	FBgn0026409,FBgn0034497,FBgn0036726,FBgn0037715,FBgn0038400,FBgn0038662,FBgn0069923
	GO Molecular Function	GO:0043022	ribosome binding	24	6	1.2	6.984	2.804	0.000158474	3.80004	0.275112	0.00178644	0.0143573	eEF2,sta,RpS21,Rack1,kra,eEF5	FBgn0000559,FBgn0003517,FBgn0015521,FBgn0020618,FBgn0250753,FBgn0285952
	GO Biological Processes	GO:0006734	NADH metabolic process	9	4	0.8	12.416	3.634	0.000177103	3.75177	0.307451	0.00195071	0.0156776	Gdh,Gpdh1,Pfk,Gpo1	FBgn0001098,FBgn0001128,FBgn0003071,FBgn0022160
	GO Cellular Component	GO:0005865	striated muscle thin filament	9	4	0.8	12.416	3.634	0.000177103	3.75177	0.307451	0.00195071	0.0156776	Act88F,up,bt,wupA	FBgn0000047,FBgn0004169,FBgn0005666,FBgn0283471
	GO Biological Processes	GO:0006086	acetyl-CoA biosynthetic process from pyruvate	4	3	0.6	20.952	4.389	0.000177542	3.7507	0.308213	0.00195071	0.0156776	Pdhb,muc,Pdha	FBgn0039635,FBgn0283658,FBgn0028325
	GO Biological Processes	GO:0071688	striated muscle myosin thick filament assembly	4	3	0.6	20.952	4.389	0.000177542	3.7507	0.308213	0.00195071	0.0156776	fln,bt,Mhc	FBgn0005633,FBgn0005666,FBgn0264695
	GO Biological Processes	GO:0007525	somatic muscle development	98	12	2.4	3.4207	1.774	0.000191899	3.71693	0.333136	0.00209519	0.0168388	Unc-89,Tpi,sls,Pgk,Thor,Mhc,coro,PyK,Gapdh1,Pfk,fln,Pglym78	FBgn0053519,FBgn0086355,FBgn0086906,FBgn0250906,FBgn0261560,FBgn0264695,FBgn0265935,FBgn0267385,FBgn0001091,FBgn0003071,FBgn0005633,FBgn0014869
	GO Molecular Function	GO:0051536	iron-sulfur cluster binding	46	8	1.6	4.8584	2.28	0.000200446	3.698	0.347975	0.00217484	0.0174789	mAcon1,SdhB,ND-75,ND-23,RFeSP,ND-20,ND-51,IscU	FBgn0010100,FBgn0014028,FBgn0017566,FBgn0017567,FBgn0021906,FBgn0030718,FBgn0031771,FBgn0037637
	GO Biological Processes	GO:0007015	actin filament organization	150	15	3	2.7936	1.482	0.00031546	3.50106	0.547638	0.00340148	0.0273372	Rack1,Act88F,Actn,Tm1,Tm2,up,bt,CG1674,Mical,gish,Msp300,Mhc,coro,Fhos,SelR	FBgn0020618,FBgn0000047,FBgn0000667,FBgn0003721,FBgn0004117,FBgn0004169,FBgn0005666,FBgn0039897,FBgn0053208,FBgn0250823,FBgn0261836,FBgn0264695,FBgn0265935,FBgn0266084,FBgn0267376
	GO Molecular Function	GO:0048039	ubiquinone binding	5	3	0.6	16.7616	4.067	0.000432029	3.36449	0.750002	0.00460124	0.0369794	SdhB,UQCR-Q,SdhD	FBgn0014028,FBgn0036728,FBgn0039112
	GO Molecular Function	GO:0070180	large ribosomal subunit rRNA binding	5	3	0.6	16.7616	4.067	0.000432029	3.36449	0.750002	0.00460124	0.0369794	RpLP0,RpL23,RpL12	FBgn0000100,FBgn0010078,FBgn0034968
	GO Biological Processes	GO:0019674	NAD metabolic process	11	4	0.8	10.1585	3.345	0.000438021	3.3585	0.760405	0.00463662	0.0372638	Gpo1,Gdh,Gpdh1,Pfk	FBgn0022160,FBgn0001098,FBgn0001128,FBgn0003071
	GO Molecular Function	GO:0051287	NAD binding	40	7	1.4	4.8888	2.289	0.000482352	3.31664	0.837363	0.00507493	0.0407864	Gapdh1,Gapdh2,Gpdh1,Idh3a,Men-b,ND-51,ND-49	FBgn0001091,FBgn0001092,FBgn0001128,FBgn0027291,FBgn0029155,FBgn0031771,FBgn0039909
	GO Biological Processes	GO:0019538	protein metabolic process	2919	135	27	1.292	0.37	0.000535911	3.27091	0.930341	0.00560446	0.0450422	RpS15Aa,RpS13,RpS9,RpL18A,RpS18,RpS19a,eff,RpL13,RpS4,RpL11,RpL7A,Oda,RpL22,RpS21,RpL9,ATPsynD,RpL29,Usp47,Dyrk2,RpS3A,RpL14,RpS20,Rack1,RpL3,RpL39,mEFTu1,RpL10,RpL23A,RpL15,eEF1beta,eEF1gamma,RpL35,RpL17,RpS28b,RpL37a,Usp2,TTLL4B,RpL36A,eEF1delta,RpL24,RpL21,mRpL52,CG14757,mRpL42,Strn-Mlck,pAbp,tn,Doa,SelR,eEF1alpha1,RpS10b,RpL27A,RpL31,RpL19,eEF5,RpS12,RpS11,RpS23,RpS15,RpS16,RpL12,Mmp1,CG12091…	FBgn0010198,FBgn0010265,FBgn0010408,FBgn0010409,FBgn0010411,FBgn0010412,FBgn0011217,FBgn0011272,FBgn0011284,FBgn0013325,FBgn0014026,FBgn0014184,FBgn0015288,FBgn0015521,FBgn0015756,FBgn0016120,FBgn0016726,FBgn0016756,FBgn0016930,FBgn0017545,FBgn0017579,FBgn0019936,FBgn0020618,FBgn0020910,FBgn0023170,FBgn0024556,FBgn0024733,FBgn0026372,FBgn0028697,FBgn0028737,FBgn0029176,FBgn0029785,FBgn0029897,FBg…
	GO Biological Processes	GO:0007520	myoblast fusion	53	8	1.6	4.2168	2.076	0.000546844	3.26214	0.949321	0.00568455	0.0456859	Tpi,sls,Pgk,Thor,Gapdh1,Pfk,Pglym78,PyK	FBgn0086355,FBgn0086906,FBgn0250906,FBgn0261560,FBgn0001091,FBgn0003071,FBgn0014869,FBgn0267385
	GO Cellular Component	GO:0033181	plasma membrane proton-transporting V-type ATPase complex	20	5	1	6.984	2.804	0.000571514	3.24297	0.992148	0.00590564	0.0474627	Vha55,VhaAC45,Vha16-1,Vha26,Vha13	FBgn0005671,FBgn0262515,FBgn0262736,FBgn0283535,FBgn0283536
	GO Biological Processes	GO:0006084	acetyl-CoA metabolic process	12	4	0.8	9.312	3.219	0.000638517	3.19483	1	0.00655896	0.0527134	Pdha,Pdhb,CG7920,muc	FBgn0028325,FBgn0039635,FBgn0039737,FBgn0283658
	GO Cellular Component	GO:0016020	membrane	2736	127	25.4	1.2967	0.375	0.000722142	3.14138	1	0.00737434	0.0592664	bru1,Argk,awd,Cam,Eno,Hsc70-1,Hsp83,ND-B17,Atpalpha,sesB,porin,14-3-3zeta,Vha55,ATPsynbeta,ATPsynG,Chchd3,blw,ox,RyR,ND-SGDH,Hsp70Ab,mt:ATPase6,mt:ATPase8,mt:CoI,mt:CoIII,mt:Cyt-b,mt:ND1,mt:ND3,mt:ND4L,SdhB,sun,cype,nrv1,ATPsynCF6,ATPsynD,ATPsynO,ND-75,ND-23,COX5A,ATPsynB,ND-42,Mitofilin,ATPsyngamma,RFeSP,ND-PDSW,Gpo1,ND-B14.5A,Mpcp2,Eaat1,CG4928,NP15.6,ATPsyndelta,Tsp42Ee,ND-B16.6,ND-ASHI,CG1175…	FBgn0000114,FBgn0000116,FBgn0000150,FBgn0000253,FBgn0000579,FBgn0001216,FBgn0001233,FBgn0001989,FBgn0002921,FBgn0003360,FBgn0004363,FBgn0004907,FBgn0005671,FBgn0010217,FBgn0010612,FBgn0010808,FBgn0011211,FBgn0011227,FBgn0011286,FBgn0011455,FBgn0013276,FBgn0013672,FBgn0013673,FBgn0013674,FBgn0013676,FBgn0013678,FBgn0013679,FBgn0013681,FBgn0013683,FBgn0014028,FBgn0014391,FBgn0015031,FBgn0015776,FBg…
	GO Cellular Component	GO:0032592	integral component of mitochondrial membrane	43	7	1.4	4.5477	2.185	0.000760014	3.11918	1	0.00771569	0.0620098	Mpcp1,QIL1,CG9399,CG5903,Mpc1,CG41128,Mpcp2	FBgn0034497,FBgn0036726,FBgn0037715,FBgn0038400,FBgn0038662,FBgn0069923,FBgn0026409
	GO Biological Processes	GO:0019725	cellular homeostasis	253	20	4	2.2084	1.143	0.000790074	3.10233	1	0.00797423	0.0640876	Cam,Hex-A,Atpalpha,sesB,up,Vha55,l(2)01289,RyR,mt:ATPase6,nrv1,Rack1,nrv3,CG7430,IscU,Pgk,VhaAC45,SERCA,tn,Fhos,wupA	FBgn0000253,FBgn0001186,FBgn0002921,FBgn0003360,FBgn0004169,FBgn0005671,FBgn0010482,FBgn0011286,FBgn0013672,FBgn0015776,FBgn0020618,FBgn0032946,FBgn0036762,FBgn0037637,FBgn0250906,FBgn0262515,FBgn0263006,FBgn0265356,FBgn0266084,FBgn0283471
	GO Biological Processes	GO:0006085	acetyl-CoA biosynthetic process	6	3	0.6	13.968	3.804	0.000841076	3.07516	1	0.00843993	0.0678304	muc,Pdha,Pdhb	FBgn0283658,FBgn0028325,FBgn0039635
	GO Molecular Function	GO:0008135	translation factor activity, RNA binding	74	9	1.8	3.3976	1.765	0.00125471	2.90146	1	0.0125183	0.100607	eEF1alpha2,eEF2,eIF4A,mEFTu1,eEF1beta,eEF1gamma,eEF1delta,eEF1alpha1,eEF5	FBgn0000557,FBgn0000559,FBgn0001942,FBgn0024556,FBgn0028737,FBgn0029176,FBgn0032198,FBgn0284245,FBgn0285952
	GO Biological Processes	GO:0007010	cytoskeleton organization	635	38	7.6	1.6718	0.741	0.00134099	2.87258	1	0.0133026	0.106911	CG15617,Zasp66,Zasp67,CG1674,Mical,Unc-89,Plp,sls,CG33521,gish,Mlp60A,CG42319,Msp300,Act88F,bru1,Cam,Actn,Hsp83,Mlc2,Prm,Tm1,alphaTub84B,Pp1-87B,Tm2,up,mts,14-3-3zeta,fln,bt,CG43897,Mhc,tn,coro,Zasp52,Fhos,SelR,wupA,Rack1	FBgn0034151,FBgn0035917,FBgn0036044,FBgn0039897,FBgn0053208,FBgn0053519,FBgn0086690,FBgn0086906,FBgn0250819,FBgn0250823,FBgn0259209,FBgn0259219,FBgn0261836,FBgn0000047,FBgn0000114,FBgn0000253,FBgn0000667,FBgn0001233,FBgn0002773,FBgn0003149,FBgn0003721,FBgn0003884,FBgn0004103,FBgn0004117,FBgn0004169,FBgn0004177,FBgn0004907,FBgn0005633,FBgn0005666,FBgn0264489,FBgn0264695,FBgn0265356,FBgn0265935,FBg…
	GO Cellular Component	GO:0005913	cell-cell adherens junction	24	5	1	5.82	2.541	0.00139208	2.85634	1	0.0137309	0.110353	CG15617,Zasp67,CG42319,CG43897,Zasp52	FBgn0034151,FBgn0036044,FBgn0259219,FBgn0264489,FBgn0265991
	GO Biological Processes	GO:0006116	NADH oxidation	7	3	0.6	11.9726	3.582	0.00143281	2.84381	1	0.0139739	0.112306	Gdh,Gpdh1,Gpo1	FBgn0001098,FBgn0001128,FBgn0022160
	GO Molecular Function	GO:0004448	isocitrate dehydrogenase activity	7	3	0.6	11.9726	3.582	0.00143281	2.84381	1	0.0139739	0.112306	Idh3a,Idh3b,CG5028	FBgn0027291,FBgn0038922,FBgn0039358
	GO Molecular Function	GO:0043021	ribonucleoprotein complex binding	49	7	1.4	3.9909	1.997	0.00168444	2.77354	1	0.0163363	0.131292	eEF2,RpLP1,sta,RpS21,Rack1,kra,eEF5	FBgn0000559,FBgn0002593,FBgn0003517,FBgn0015521,FBgn0020618,FBgn0250753,FBgn0285952
	GO Cellular Component	GO:0005856	cytoskeleton	519	32	6.4	1.7225	0.785	0.00198527	2.70218	1	0.0191468	0.15388	CG15617,Zasp67,Tctp,Mf,CG1674,Mical,Plp,sls,Mlp60A,CG42319,Msp300,CG43897,Mhc,Zasp52,wupA,Act5C,Act79B,Act88F,awd,Cam,Hsp83,Mlc1,Prm,Tm1,alphaTub84B,Tm2,up,mts,fln,bt,Dyrk2,CG3630	FBgn0034151,FBgn0036044,FBgn0037874,FBgn0038294,FBgn0039897,FBgn0053208,FBgn0086690,FBgn0086906,FBgn0259209,FBgn0259219,FBgn0261836,FBgn0264489,FBgn0264695,FBgn0265991,FBgn0283471,FBgn0000042,FBgn0000045,FBgn0000047,FBgn0000150,FBgn0000253,FBgn0001233,FBgn0002772,FBgn0003149,FBgn0003721,FBgn0003884,FBgn0004117,FBgn0004169,FBgn0004177,FBgn0005633,FBgn0005666,FBgn0016930,FBgn0023540
	GO Biological Processes	GO:0060361	flight	16	4	0.8	6.984	2.804	0.00209477	2.67886	1	0.0200913	0.16147	Msp300,Mlc2,TpnC4,Mhc	FBgn0261836,FBgn0002773,FBgn0033027,FBgn0264695
	GO Biological Processes	GO:0005978	glycogen biosynthetic process	8	3	0.6	10.476	3.389	0.00223174	2.65136	1	0.0207182	0.166509	Rack1,CG9485,GlyS	FBgn0020618,FBgn0034618,FBgn0266064
	GO Biological Processes	GO:0006883	cellular sodium ion homeostasis	8	3	0.6	10.476	3.389	0.00223174	2.65136	1	0.0207182	0.166509	nrv1,nrv3,Atpalpha	FBgn0015776,FBgn0032946,FBgn0002921
	GO Biological Processes	GO:0030007	cellular potassium ion homeostasis	8	3	0.6	10.476	3.389	0.00223174	2.65136	1	0.0207182	0.166509	Atpalpha,nrv1,nrv3	FBgn0002921,FBgn0015776,FBgn0032946
	GO Biological Processes	GO:0036376	sodium ion export across plasma membrane	8	3	0.6	10.476	3.389	0.00223174	2.65136	1	0.0207182	0.166509	Atpalpha,nrv1,nrv3	FBgn0002921,FBgn0015776,FBgn0032946
	GO Cellular Component	GO:0016529	sarcoplasmic reticulum	8	3	0.6	10.476	3.389	0.00223174	2.65136	1	0.0207182	0.166509	Tm1,RyR,SERCA	FBgn0003721,FBgn0011286,FBgn0263006
	GO Molecular Function	GO:0005391	sodium:potassium-exchanging ATPase activity	8	3	0.6	10.476	3.389	0.00223174	2.65136	1	0.0207182	0.166509	Atpalpha,nrv1,nrv3	FBgn0002921,FBgn0015776,FBgn0032946
	GO Molecular Function	GO:0050662	coenzyme binding	203	16	3.2	2.2019	1.139	0.00263552	2.57913	1	0.0243365	0.195589	Gapdh1,Gapdh2,Gpdh1,slgA,GlyP,Nc73EF,Alas,Idh3a,Men-b,CG1640,ND-51,CG7430,ND-39,ND-49,Mical,SdhA	FBgn0001091,FBgn0001092,FBgn0001128,FBgn0003423,FBgn0004507,FBgn0010352,FBgn0020764,FBgn0027291,FBgn0029155,FBgn0030478,FBgn0031771,FBgn0036762,FBgn0037001,FBgn0039909,FBgn0053208,FBgn0261439
	GO Biological Processes	GO:0000302	response to reactive oxygen species	40	6	1.2	4.1904	2.067	0.00278378	2.55537	1	0.0254349	0.204417	Sod1,ple,NLaz,Sod2,ND-SGDH,ND-20	FBgn0003462,FBgn0005626,FBgn0053126,FBgn0010213,FBgn0011455,FBgn0030718
	GO Cellular Component	GO:0043186	P granule	40	6	1.2	4.1904	2.067	0.00278378	2.55537	1	0.0254349	0.204417	bru1,eIF4A,Tm1,mt:lrRNA,mt:srRNA,PyK	FBgn0000114,FBgn0001942,FBgn0003721,FBgn0013686,FBgn0013688,FBgn0267385
	GO Biological Processes	GO:0031034	myosin filament assembly	9	3	0.6	9.312	3.219	0.00325905	2.48691	1	0.0293146	0.235597	Mhc,fln,bt	FBgn0264695,FBgn0005633,FBgn0005666
	GO Biological Processes	GO:0042407	cristae formation	9	3	0.6	9.312	3.219	0.00325905	2.48691	1	0.0293146	0.235597	Chchd3,QIL1,CG5903	FBgn0010808,FBgn0036726,FBgn0038400
	GO Molecular Function	GO:0008553	proton-exporting ATPase activity, phosphorylative mechanism	9	3	0.6	9.312	3.219	0.00325905	2.48691	1	0.0293146	0.235597	mt:ATPase6,SERCA,Vha13	FBgn0013672,FBgn0263006,FBgn0283536
	GO Cellular Component	GO:0016471	vacuolar proton-transporting V-type ATPase complex	18	4	0.8	6.208	2.634	0.00332759	2.47787	1	0.0297768	0.239311	Vha55,VhaAC45,Vha26,Vha13	FBgn0005671,FBgn0262515,FBgn0283535,FBgn0283536
	GO Cellular Component	GO:0060293	germ plasm	42	6	1.2	3.9909	1.997	0.00358233	2.44583	1	0.0318919	0.256311	bru1,eIF4A,Tm1,mt:lrRNA,mt:srRNA,PyK	FBgn0000114,FBgn0001942,FBgn0003721,FBgn0013686,FBgn0013688,FBgn0267385
	GO Cellular Component	GO:0005861	troponin complex	3	2	0.4	18.624	4.219	0.00374546	2.42649	1	0.032839	0.263922	wupA,up	FBgn0283471,FBgn0004169
	GO Cellular Component	GO:0033017	sarcoplasmic reticulum membrane	3	2	0.4	18.624	4.219	0.00374546	2.42649	1	0.032839	0.263922	SERCA,RyR	FBgn0263006,FBgn0011286
	GO Cellular Component	GO:0042709	succinate-CoA ligase complex	3	2	0.4	18.624	4.219	0.00374546	2.42649	1	0.032839	0.263922	Scsalpha1,ScsbetaA	FBgn0004888,FBgn0037643
	GO Biological Processes	GO:0006364	rRNA processing	139	12	2.4	2.4117	1.27	0.0042142	2.37529	1	0.0367631	0.295459	RpL7A,RpS21,RpL35,RpS28b,RpS16,RpL10Ab,RpS8,RpS7,RNaseMRP:RNA,RpS14a,RpS14b,RpL7	FBgn0014026,FBgn0015521,FBgn0029785,FBgn0030136,FBgn0034743,FBgn0036213,FBgn0039713,FBgn0039757,FBgn0065098,FBgn0004403,FBgn0004404,FBgn0005593
	GO Biological Processes	GO:0055078	sodium ion homeostasis	10	3	0.6	8.3808	3.067	0.00453286	2.34363	1	0.0393452	0.316211	nrv1,nrv3,Atpalpha	FBgn0015776,FBgn0032946,FBgn0002921
	GO Molecular Function	GO:0051015	actin filament binding	59	7	1.4	3.3144	1.729	0.0049251	2.30758	1	0.0425372	0.341865	Actn,Tm1,Tm2,bt,Msp300,Mhc,coro	FBgn0000667,FBgn0003721,FBgn0004117,FBgn0005666,FBgn0261836,FBgn0264695,FBgn0265935
	GO Biological Processes	GO:0005977	glycogen metabolic process	32	5	1	4.365	2.126	0.00521346	2.28287	1	0.0446426	0.358785	CG9485,Rack1,CG7766,GlyS,GlyP	FBgn0034618,FBgn0020618,FBgn0030087,FBgn0266064,FBgn0004507
	GO Cellular Component	GO:0030532	small nuclear ribonucleoprotein complex	91	9	1.8	2.7629	1.466	0.0052203	2.2823	1	0.0446426	0.358785	snRNA:U1:21D,snRNA:U2:14B,snRNA:U2:38ABa,snRNA:U4:39B,snRNA:U1:95Ca,snRNA:U1:95Cb,snRNA:U1:95Cc,snRNA:U2:34ABa,snRNA:U2:34ABb	FBgn0003916,FBgn0003920,FBgn0003922,FBgn0003930,FBgn0004185,FBgn0004186,FBgn0004187,FBgn0004191,FBgn0004192
	GO Biological Processes	GO:0030490	maturation of SSU-rRNA	46	6	1.2	3.6438	1.865	0.00567291	2.24619	1	0.0482754	0.387982	RpS21,RpS28b,RpS16,RpS8,RpS14a,RpS14b	FBgn0015521,FBgn0030136,FBgn0034743,FBgn0039713,FBgn0004403,FBgn0004404
	GO Biological Processes	GO:0000462	maturation of SSU-rRNA from tricistronic rRNA transcript (SSU-rRNA, 5.8S rRNA, LSU-rRNA)	33	5	1	4.2327	2.082	0.00596724	2.22423	1	0.0498993	0.401033	RpS21,RpS16,RpS8,RpS14a,RpS14b	FBgn0015521,FBgn0034743,FBgn0039713,FBgn0004403,FBgn0004404
	GO Biological Processes	GO:0007406	negative regulation of neuroblast proliferation	33	5	1	4.2327	2.082	0.00596724	2.22423	1	0.0498993	0.401033	COX5A,COX4,CG5214,COX7C,mts	FBgn0019624,FBgn0032833,FBgn0037891,FBgn0040773,FBgn0004177
	GO Biological Processes	GO:0000470	maturation of LSU-rRNA	21	4	0.8	5.3211	2.412	0.00597872	2.22339	1	0.0498993	0.401033	RpL10Ab,RpL7,RpL7A,RpL35	FBgn0036213,FBgn0005593,FBgn0014026,FBgn0029785
	GO Biological Processes	GO:0009744	response to sucrose	21	4	0.8	5.3211	2.412	0.00597872	2.22339	1	0.0498993	0.401033	Pfk,Desat1,GlyS,PyK	FBgn0003071,FBgn0086687,FBgn0266064,FBgn0267385
	GO Biological Processes	GO:0006094	gluconeogenesis	11	3	0.6	7.6189	2.93	0.00606843	2.21692	1	0.0501657	0.403173	Pgi,Tpi,Pgk	FBgn0003074,FBgn0086355,FBgn0250906
	GO Cellular Component	GO:0016528	sarcoplasm	11	3	0.6	7.6189	2.93	0.00606843	2.21692	1	0.0501657	0.403173	SERCA,Tm1,RyR	FBgn0263006,FBgn0003721,FBgn0011286
	GO Biological Processes	GO:0006104	succinyl-CoA metabolic process	4	2	0.4	13.968	3.804	0.00731339	2.13588	1	0.0593273	0.476804	ScsbetaA,Scsalpha1	FBgn0037643,FBgn0004888
	GO Biological Processes	GO:0030388	fructose 1,6-bisphosphate metabolic process	4	2	0.4	13.968	3.804	0.00731339	2.13588	1	0.0593273	0.476804	Ald1,Pfk	FBgn0000064,FBgn0003071
	GO Biological Processes	GO:0036093	germ cell proliferation	4	2	0.4	13.968	3.804	0.00731339	2.13588	1	0.0593273	0.476804	Rbp9,Doa	FBgn0010263,FBgn0265998
	GO Cellular Component	GO:0045252	oxoglutarate dehydrogenase complex	4	2	0.4	13.968	3.804	0.00731339	2.13588	1	0.0593273	0.476804	CG5214,Nc73EF	FBgn0037891,FBgn0010352
	GO Molecular Function	GO:0045182	translation regulator activity	96	9	1.8	2.619	1.389	0.00738787	2.13148	1	0.0596527	0.47942	eEF1alpha2,eEF2,eIF4A,mEFTu1,eEF1beta,eEF1gamma,eEF1delta,eEF1alpha1,eEF5	FBgn0000557,FBgn0000559,FBgn0001942,FBgn0024556,FBgn0028737,FBgn0029176,FBgn0032198,FBgn0284245,FBgn0285952
	GO Biological Processes	GO:0060537	muscle tissue development	35	5	1	3.9909	1.997	0.00769881	2.11358	1	0.0615905	0.494993	wupA,sls,CG33521,Mlp60A,Msp300	FBgn0283471,FBgn0086906,FBgn0250819,FBgn0259209,FBgn0261836
	GO Cellular Component	GO:0033176	proton-transporting V-type ATPase complex	35	5	1	3.9909	1.997	0.00769881	2.11358	1	0.0615905	0.494993	Vha55,VhaAC45,Vha16-1,Vha26,Vha13	FBgn0005671,FBgn0262515,FBgn0262736,FBgn0283535,FBgn0283536
	GO Cellular Component	GO:0045495	pole plasm	49	6	1.2	3.4207	1.774	0.0077418	2.11116	1	0.0616503	0.495473	PyK,bru1,eIF4A,Tm1,mt:lrRNA,mt:srRNA	FBgn0267385,FBgn0000114,FBgn0001942,FBgn0003721,FBgn0013686,FBgn0013688
	GO Biological Processes	GO:0032414	positive regulation of ion transmembrane transporter activity	12	3	0.6	6.984	2.804	0.0078784	2.10356	1	0.0621677	0.499632	SERCA,Stacl,Cam	FBgn0263006,FBgn0263980,FBgn0000253
	GO Biological Processes	GO:0070873	regulation of glycogen metabolic process	12	3	0.6	6.984	2.804	0.0078784	2.10356	1	0.0621677	0.499632	GlyS,Rack1,GlyP	FBgn0266064,FBgn0020618,FBgn0004507
	GO Biological Processes	GO:0010467	gene expression	2792	122	24.4	1.2207	0.288	0.00803803	2.09485	1	0.0631403	0.507449	RpLP0,bru1,eEF1alpha2,eEF2,Hsp83,kay,eIF4A,RpL36,RpS5a,RpLP1,RpS3,RpL32,RpLP2,RpL4,sta,snRNA:U1:21D,snRNA:U2:14B,snRNA:U2:38ABa,snRNA:U4:39B,RpL40,RpS27A,snRNA:U1:95Ca,snRNA:U1:95Cb,snRNA:U1:95Cc,snRNA:U2:34ABa,snRNA:U2:34ABb,RpS14a,RpS14b,RpS2,14-3-3zeta,RpS17,RpL7,RpL23,RpS23,Achl,RpS15,RpS16,RpL12,RpL28,DOR,RpL18,RpL10Ab,RpL26,RpL35A,RpL13A,RpL34b,UQCR-C1,RpS30,RpS27,RpL27,RpS8,RpS7,RpL6,RpL38…	FBgn0000100,FBgn0000114,FBgn0000557,FBgn0000559,FBgn0001233,FBgn0001297,FBgn0001942,FBgn0002579,FBgn0002590,FBgn0002593,FBgn0002622,FBgn0002626,FBgn0003274,FBgn0003279,FBgn0003517,FBgn0003916,FBgn0003920,FBgn0003922,FBgn0003930,FBgn0003941,FBgn0003942,FBgn0004185,FBgn0004186,FBgn0004187,FBgn0004191,FBgn0004192,FBgn0004403,FBgn0004404,FBgn0004867,FBgn0004907,FBgn0005533,FBgn0005593,FBgn0010078,FBg…
	GO Biological Processes	GO:0006996	organelle organization	2076	94	18.8	1.2649	0.339	0.0083254	2.07959	1	0.0651031	0.523223	RpS15,CG15617,ND-B14.7,ND-B12,RpL12,DOR,Zasp66,Zasp67,QIL1,Tctp,UQCR-C1,CG5903,RpS27,Tusp,RpL6,CycG,CG1674,Atg8a,Mical,Unc-89,RpL5,CG34172,Plp,sls,UQCR-C2,CG33521,gish,Mlp60A,CG42319,Chchd2,Msp300,Sod2,RpS19a,Chchd3,eff,ox,Hsp70Ab,RpL11,Usp47,ND-23,Mitofilin,Rack1,RpL3,CG10340,mEFTu1,RpL10,RpL23A,RpS28b,CG9065,CG8206,ND-20,ND-18,COX6B,Rim2,RpL24,COX4,CG14757,CG43897,Mhc,pAbp,tn,coro,Zasp52,Fhos,H…	FBgn0034138,FBgn0034151,FBgn0034576,FBgn0034645,FBgn0034968,FBgn0035542,FBgn0035917,FBgn0036044,FBgn0036726,FBgn0037874,FBgn0038271,FBgn0038400,FBgn0039300,FBgn0039530,FBgn0039857,FBgn0039858,FBgn0039897,FBgn0052672,FBgn0053208,FBgn0053519,FBgn0064225,FBgn0085201,FBgn0086690,FBgn0086906,FBgn0250814,FBgn0250819,FBgn0250823,FBgn0259209,FBgn0259219,FBgn0260747,FBgn0261836,FBgn0010213,FBgn0010412,FBg…
	GO Biological Processes	GO:0055080	cation homeostasis	152	12	2.4	2.2055	1.141	0.00849592	2.07079	1	0.0661386	0.531546	Atpalpha,sesB,up,Vha55,RyR,nrv1,nrv3,CG14757,SERCA,IscU,mfrn,VhaAC45	FBgn0002921,FBgn0003360,FBgn0004169,FBgn0005671,FBgn0011286,FBgn0015776,FBgn0032946,FBgn0033274,FBgn0263006,FBgn0037637,FBgn0039561,FBgn0262515
	GO Molecular Function	GO:0044389	ubiquitin-like protein ligase binding	51	6	1.2	3.2866	1.717	0.00939227	2.02723	1	0.0727901	0.585003	RpL40,RpS27A,Ubi-p63E,eff,Atg8a,Ubi-p5E	FBgn0003941,FBgn0003942,FBgn0003943,FBgn0011217,FBgn0052672,FBgn0086558
	GO Biological Processes	GO:0007519	skeletal muscle tissue development	13	3	0.6	6.4468	2.689	0.00997301	2.00117	1	0.0762694	0.612965	wupA,sls,Msp300	FBgn0283471,FBgn0086906,FBgn0261836
	GO Biological Processes	GO:0055075	potassium ion homeostasis	13	3	0.6	6.4468	2.689	0.00997301	2.00117	1	0.0762694	0.612965	nrv1,nrv3,Atpalpha	FBgn0015776,FBgn0032946,FBgn0002921
	GO Cellular Component	GO:0033180	proton-transporting V-type ATPase, V1 domain	13	3	0.6	6.4468	2.689	0.00997301	2.00117	1	0.0762694	0.612965	VhaAC45,Vha26,Vha55	FBgn0262515,FBgn0283535,FBgn0005671
	GO Biological Processes	GO:2000647	negative regulation of stem cell proliferation	38	5	1	3.6758	1.878	0.0109073	1.96228	1	0.0830484	0.667447	COX5A,COX4,mts,CG5214,COX7C	FBgn0019624,FBgn0032833,FBgn0004177,FBgn0037891,FBgn0040773
	GO Biological Processes	GO:0006873	cellular ion homeostasis	121	10	2	2.3088	1.207	0.0115433	1.93767	1	0.0875075	0.703284	RyR,nrv1,nrv3,IscU,VhaAC45,SERCA,Atpalpha,sesB,up,Vha55	FBgn0011286,FBgn0015776,FBgn0032946,FBgn0037637,FBgn0262515,FBgn0263006,FBgn0002921,FBgn0003360,FBgn0004169,FBgn0005671
	GO Biological Processes	GO:0006538	glutamate catabolic process	5	2	0.4	11.1744	3.482	0.011901	1.92442	1	0.0887422	0.713207	Gdh,Gs2	FBgn0001098,FBgn0001145
	GO Biological Processes	GO:0046949	fatty-acyl-CoA biosynthetic process	5	2	0.4	11.1744	3.482	0.011901	1.92442	1	0.0887422	0.713207	Acsl,CG17691	FBgn0263120,FBgn0039993
	GO Biological Processes	GO:0051881	regulation of mitochondrial membrane potential	5	2	0.4	11.1744	3.482	0.011901	1.92442	1	0.0887422	0.713207	sesB,ATPsynD	FBgn0003360,FBgn0016120
	GO Biological Processes	GO:0050801	ion homeostasis	159	12	2.4	2.1084	1.076	0.0119107	1.92406	1	0.0887422	0.713207	Atpalpha,sesB,up,Vha55,RyR,nrv1,nrv3,CG14757,IscU,mfrn,VhaAC45,SERCA	FBgn0002921,FBgn0003360,FBgn0004169,FBgn0005671,FBgn0011286,FBgn0015776,FBgn0032946,FBgn0033274,FBgn0037637,FBgn0039561,FBgn0262515,FBgn0263006
	GO Biological Processes	GO:0007498	mesoderm development	104	9	1.8	2.4175	1.274	0.0122056	1.91344	1	0.0905513	0.727746	Zasp66,sls,Msp300,CG43897,Ald1,Mlc1,Prm,up,bt	FBgn0035917,FBgn0086906,FBgn0261836,FBgn0264489,FBgn0000064,FBgn0002772,FBgn0003149,FBgn0004169,FBgn0005666
	GO Biological Processes	GO:0031647	regulation of protein stability	54	6	1.2	3.104	1.634	0.0123171	1.90949	1	0.0909216	0.730722	Mhc,Hsp83,14-3-3zeta,eff,Usp47,CG8206	FBgn0264695,FBgn0001233,FBgn0004907,FBgn0011217,FBgn0016756,FBgn0030679
	GO Biological Processes	GO:0005980	glycogen catabolic process	14	3	0.6	5.9863	2.582	0.0123603	1.90797	1	0.0909216	0.730722	GlyS,GlyP,CG9485	FBgn0266064,FBgn0004507,FBgn0034618
	GO Biological Processes	GO:0008285	negative regulation of cell population proliferation	87	8	1.6	2.5688	1.361	0.0125664	1.90079	1	0.0920473	0.73977	COX5A,CG6770,COX4,CG5214,COX7C,Hsp83,mts,Doa	FBgn0019624,FBgn0032400,FBgn0032833,FBgn0037891,FBgn0040773,FBgn0001233,FBgn0004177,FBgn0265998
	GO Biological Processes	GO:0017004	cytochrome complex assembly	26	4	0.8	4.2978	2.104	0.012974	1.88693	1	0.094634	0.760558	ox,CG9065,COX6B,Cchl	FBgn0011227,FBgn0030610,FBgn0031066,FBgn0038925
	GO Biological Processes	GO:0006790	sulfur compound metabolic process	161	12	2.4	2.0822	1.058	0.0130575	1.88414	1	0.0948446	0.762251	GstS1,Pdha,CG7430,IscU,ScsbetaA,Pdhb,CG7920,CG17691,Acsl,muc,Scsalpha1,Sam-S	FBgn0010226,FBgn0028325,FBgn0036762,FBgn0037637,FBgn0037643,FBgn0039635,FBgn0039737,FBgn0039993,FBgn0263120,FBgn0283658,FBgn0004888,FBgn0005278
	GO Cellular Component	GO:0036464	cytoplasmic ribonucleoprotein granule	88	8	1.6	2.5396	1.345	0.013405	1.87273	1	0.096963	0.779277	pAbp,PyK,bru1,eIF4A,Tm1,mt:lrRNA,mt:srRNA,yps	FBgn0265297,FBgn0267385,FBgn0000114,FBgn0001942,FBgn0003721,FBgn0013686,FBgn0013688,FBgn0022959
	GO Biological Processes	GO:0055065	metal ion homeostasis	124	10	2	2.2529	1.172	0.0135522	1.86799	1	0.0976208	0.784563	Atpalpha,sesB,up,IscU,mfrn,RyR,nrv1,nrv3,CG14757,SERCA	FBgn0002921,FBgn0003360,FBgn0004169,FBgn0037637,FBgn0039561,FBgn0011286,FBgn0015776,FBgn0032946,FBgn0033274,FBgn0263006
	GO Cellular Component	GO:0035770	ribonucleoprotein granule	89	8	1.6	2.5111	1.328	0.0142839	1.84515	1	0.102466	0.823504	pAbp,PyK,bru1,eIF4A,Tm1,mt:lrRNA,mt:srRNA,yps	FBgn0265297,FBgn0267385,FBgn0000114,FBgn0001942,FBgn0003721,FBgn0013686,FBgn0013688,FBgn0022959
	GO Biological Processes	GO:0006536	glutamate metabolic process	15	3	0.6	5.5872	2.482	0.0150463	1.82257	1	0.107051	0.860349	Gdh,Gs2,slgA	FBgn0001098,FBgn0001145,FBgn0003423
	GO Biological Processes	GO:0006937	regulation of muscle contraction	15	3	0.6	5.5872	2.482	0.0150463	1.82257	1	0.107051	0.860349	up,Eaat1,CG4928	FBgn0004169,FBgn0026439,FBgn0027556
	GO Biological Processes	GO:0016051	carbohydrate biosynthetic process	57	6	1.2	2.9406	1.556	0.0158291	1.80054	1	0.11216	0.901415	CG9485,Tpi,Pgk,GlyS,Rack1,Pgi	FBgn0034618,FBgn0086355,FBgn0250906,FBgn0266064,FBgn0020618,FBgn0003074
	GO Biological Processes	GO:0006875	cellular metal ion homeostasis	92	8	1.6	2.4292	1.28	0.0171717	1.76519	1	0.120558	0.968905	IscU,SERCA,Atpalpha,sesB,up,RyR,nrv1,nrv3	FBgn0037637,FBgn0263006,FBgn0002921,FBgn0003360,FBgn0004169,FBgn0011286,FBgn0015776,FBgn0032946
	GO Biological Processes	GO:0006106	fumarate metabolic process	6	2	0.4	9.312	3.219	0.0174309	1.75868	1	0.120558	0.968905	Gdh,Fum1	FBgn0001098,FBgn0286222
	GO Biological Processes	GO:0006627	protein processing involved in protein targeting to mitochondrion	6	2	0.4	9.312	3.219	0.0174309	1.75868	1	0.120558	0.968905	UQCR-C1,UQCR-C2	FBgn0038271,FBgn0250814
	GO Biological Processes	GO:0051928	positive regulation of calcium ion transport	6	2	0.4	9.312	3.219	0.0174309	1.75868	1	0.120558	0.968905	SERCA,Stacl	FBgn0263006,FBgn0263980
	GO Molecular Function	GO:0005315	inorganic phosphate transmembrane transporter activity	6	2	0.4	9.312	3.219	0.0174309	1.75868	1	0.120558	0.968905	Mpcp2,Mpcp1	FBgn0026409,FBgn0034497
	GO Molecular Function	GO:0050833	pyruvate transmembrane transporter activity	6	2	0.4	9.312	3.219	0.0174309	1.75868	1	0.120558	0.968905	CG9399,Mpc1	FBgn0037715,FBgn0038662
	GO Biological Processes	GO:0031033	myosin filament organization	16	3	0.6	5.238	2.389	0.0180351	1.74388	1	0.124242	0.998511	fln,bt,Mhc	FBgn0005633,FBgn0005666,FBgn0264695
	GO Biological Processes	GO:0007629	flight behavior	17	3	0.6	4.9299	2.302	0.0213292	1.67103	1	0.144639	1	Gpdh1,Gpo1,SERCA	FBgn0001128,FBgn0022160,FBgn0263006
	GO Biological Processes	GO:0010906	regulation of glucose metabolic process	17	3	0.6	4.9299	2.302	0.0213292	1.67103	1	0.144639	1	GlyS,GlyP,Rack1	FBgn0266064,FBgn0004507,FBgn0020618
	GO Biological Processes	GO:0051924	regulation of calcium ion transport	17	3	0.6	4.9299	2.302	0.0213292	1.67103	1	0.144639	1	Usp2,SERCA,Stacl	FBgn0031187,FBgn0263006,FBgn0263980
	GO Biological Processes	GO:1990573	potassium ion import across plasma membrane	17	3	0.6	4.9299	2.302	0.0213292	1.67103	1	0.144639	1	nrv1,nrv3,Atpalpha	FBgn0015776,FBgn0032946,FBgn0002921
	GO Biological Processes	GO:0030177	positive regulation of Wnt signaling pathway	45	5	1	3.104	1.634	0.021673	1.66408	1	0.146398	1	Usp47,Dyrk2,gish,Pp1-87B,mts	FBgn0016756,FBgn0016930,FBgn0250823,FBgn0004103,FBgn0004177
	GO Molecular Function	GO:0003723	RNA binding	928	45	9	1.3547	0.438	0.0230458	1.63741	1	0.154985	1	RpLP0,bru1,eEF1alpha2,eEF2,eIF4A,RpS5a,RpS3,RpS14a,RpS14b,RpS2,RpL23,Rbp9,RpS13,RpS9,RpS18,RpS4,RpL7A,RpL22,RpL9,RpL14,RpS20,yps,mEFTu1,RpL15,eEF1beta,eEF1gamma,RpL35,eEF1delta,RpL24,Arc1,RpS15,RpS16,RpL12,RpL10Ab,RpL26,RpL13A,RpL6,RpL5,RpL30,ps,RpS26,pAbp,eEF1alpha1,RpL19,eEF5	FBgn0000100,FBgn0000114,FBgn0000557,FBgn0000559,FBgn0001942,FBgn0002590,FBgn0002622,FBgn0004403,FBgn0004404,FBgn0004867,FBgn0010078,FBgn0010263,FBgn0010265,FBgn0010408,FBgn0010411,FBgn0011284,FBgn0014026,FBgn0015288,FBgn0015756,FBgn0017579,FBgn0019936,FBgn0022959,FBgn0024556,FBgn0028697,FBgn0028737,FBgn0029176,FBgn0029785,FBgn0032198,FBgn0032518,FBgn0033926,FBgn0034138,FBgn0034743,FBgn0034968,FBg…
	GO Biological Processes	GO:0060033	anatomical structure regression	62	6	1.2	2.7035	1.435	0.0231227	1.63596	1	0.154985	1	Idh3b,Atg8a,Mdh2,Cam,Ubi-p63E,Fhos	FBgn0038922,FBgn0052672,FBgn0262559,FBgn0000253,FBgn0003943,FBgn0266084
	GO Biological Processes	GO:0006848	pyruvate transport	7	2	0.4	7.9817	2.997	0.0238301	1.62287	1	0.156701	1	CG9399,Mpc1	FBgn0037715,FBgn0038662
	GO Biological Processes	GO:0019430	removal of superoxide radicals	7	2	0.4	7.9817	2.997	0.0238301	1.62287	1	0.156701	1	Sod1,Sod2	FBgn0003462,FBgn0010213
	GO Biological Processes	GO:0032233	positive regulation of actin filament bundle assembly	7	2	0.4	7.9817	2.997	0.0238301	1.62287	1	0.156701	1	Fhos,CG1674	FBgn0266084,FBgn0039897
	GO Biological Processes	GO:0051282	regulation of sequestering of calcium ion	7	2	0.4	7.9817	2.997	0.0238301	1.62287	1	0.156701	1	RyR,SERCA	FBgn0011286,FBgn0263006
	GO Biological Processes	GO:1903146	regulation of autophagy of mitochondrion	7	2	0.4	7.9817	2.997	0.0238301	1.62287	1	0.156701	1	Sod2,Sod1	FBgn0010213,FBgn0003462
	GO Biological Processes	GO:0035725	sodium ion transmembrane transport	18	3	0.6	4.656	2.219	0.0249295	1.60329	1	0.163312	1	nrv1,nrv3,Atpalpha	FBgn0015776,FBgn0032946,FBgn0002921
	GO Molecular Function	GO:0019901	protein kinase binding	82	7	1.4	2.3848	1.254	0.0273464	1.5631	1	0.178471	1	Tm1,Mitofilin,Rack1,CycG,Atg8a,Unc-89,Msp300	FBgn0003721,FBgn0019960,FBgn0020618,FBgn0039858,FBgn0052672,FBgn0053519,FBgn0261836
	GO Cellular Component	GO:0015030	Cajal body	33	4	0.8	3.3862	1.76	0.0292096	1.53447	1	0.189917	1	snRNA:U2:14B,snRNA:U2:38ABa,snRNA:U2:34ABa,snRNA:U2:34ABb	FBgn0003920,FBgn0003922,FBgn0004191,FBgn0004192
	GO Biological Processes	GO:0098869	cellular oxidant detoxification	8	2	0.4	6.984	2.804	0.0310296	1.50822	1	0.199674	1	Sod2,Sod1	FBgn0010213,FBgn0003462
	GO Cellular Component	GO:0000221	vacuolar proton-transporting V-type ATPase, V1 domain	8	2	0.4	6.984	2.804	0.0310296	1.50822	1	0.199674	1	Vha26,Vha55	FBgn0283535,FBgn0005671
	GO Biological Processes	GO:0000375	RNA splicing, via transesterification reactions	289	17	3.4	1.6433	0.717	0.0311703	1.50626	1	0.199674	1	Rack1,yps,ps,bru1,eIF4A,snRNA:U1:21D,snRNA:U2:14B,snRNA:U2:38ABa,snRNA:U4:39B,snRNA:U1:95Ca,snRNA:U1:95Cb,snRNA:U1:95Cc,snRNA:U2:34ABa,snRNA:U2:34ABb,pAbp,Doa,Hsc70-4	FBgn0020618,FBgn0022959,FBgn0261552,FBgn0000114,FBgn0001942,FBgn0003916,FBgn0003920,FBgn0003922,FBgn0003930,FBgn0004185,FBgn0004186,FBgn0004187,FBgn0004191,FBgn0004192,FBgn0265297,FBgn0265998,FBgn0266599
	GO Biological Processes	GO:0000398	mRNA splicing, via spliceosome	289	17	3.4	1.6433	0.717	0.0311703	1.50626	1	0.199674	1	bru1,eIF4A,snRNA:U1:21D,snRNA:U2:14B,snRNA:U2:38ABa,snRNA:U4:39B,snRNA:U1:95Ca,snRNA:U1:95Cb,snRNA:U1:95Cc,snRNA:U2:34ABa,snRNA:U2:34ABb,pAbp,Doa,Hsc70-4,Rack1,yps,ps	FBgn0000114,FBgn0001942,FBgn0003916,FBgn0003920,FBgn0003922,FBgn0003930,FBgn0004185,FBgn0004186,FBgn0004187,FBgn0004191,FBgn0004192,FBgn0265297,FBgn0265998,FBgn0266599,FBgn0020618,FBgn0022959,FBgn0261552
	GO Biological Processes	GO:0006914	autophagy	183	12	2.4	1.8319	0.873	0.0318988	1.49623	1	0.203589	1	DOR,Atg8a,Desat1,Sod2,Rack1,sesB,Sod1,Ubi-p63E,mts,Doa,GlyS,Hsc70-4	FBgn0035542,FBgn0052672,FBgn0086687,FBgn0010213,FBgn0020618,FBgn0003360,FBgn0003462,FBgn0003943,FBgn0004177,FBgn0265998,FBgn0266064,FBgn0266599
	GO Biological Processes	GO:0051017	actin filament bundle assembly	34	4	0.8	3.2866	1.717	0.0321983	1.49217	1	0.204748	1	CG1674,Actn,Tm1,Fhos	FBgn0039897,FBgn0000667,FBgn0003721,FBgn0266084
	GO Molecular Function	GO:0044877	protein-containing complex binding	249	15	3	1.6829	0.751	0.0345589	1.46144	1	0.210651	1	eEF2,Actn,RpLP1,sta,Tm1,Tm2,bt,RpS21,Rack1,Usp2,kra,Msp300,Mhc,coro,eEF5	FBgn0000559,FBgn0000667,FBgn0002593,FBgn0003517,FBgn0003721,FBgn0004117,FBgn0005666,FBgn0015521,FBgn0020618,FBgn0031187,FBgn0250753,FBgn0261836,FBgn0264695,FBgn0265935,FBgn0285952
	GO Biological Processes	GO:0042127	regulation of cell population proliferation	228	14	2.8	1.7154	0.779	0.0351242	1.45439	1	0.210651	1	Sod2,RyR,RpS21,COX5A,Idgf2,CG1572,CG6770,COX4,CG5214,COX7C,sls,Doa,Hsp83,mts	FBgn0010213,FBgn0011286,FBgn0015521,FBgn0019624,FBgn0020415,FBgn0030309,FBgn0032400,FBgn0032833,FBgn0037891,FBgn0040773,FBgn0086906,FBgn0265998,FBgn0001233,FBgn0004177
	GO Biological Processes	GO:0035070	salivary gland histolysis	35	4	0.8	3.1927	1.675	0.0353595	1.45149	1	0.210651	1	Cam,Fhos,Idh3b,Mdh2	FBgn0000253,FBgn0266084,FBgn0038922,FBgn0262559
	GO Biological Processes	GO:0060047	heart contraction	35	4	0.8	3.1927	1.675	0.0353595	1.45149	1	0.210651	1	SERCA,wupA,RyR,up	FBgn0263006,FBgn0283471,FBgn0011286,FBgn0004169
	GO Biological Processes	GO:0044262	cellular carbohydrate metabolic process	87	7	1.4	2.2477	1.168	0.0361798	1.44153	1	0.21219	1	GlyP,Rack1,Gpo1,CG7766,GlyS,CG9485,Tpi	FBgn0004507,FBgn0020618,FBgn0022160,FBgn0030087,FBgn0266064,FBgn0034618,FBgn0086355
	GO Molecular Function	GO:0000166	nucleotide binding	958	45	9	1.3122	0.392	0.0367526	1.43471	1	0.214824	1	awd,eEF1alpha2,eEF2,Gapdh1,Gapdh2,Gpdh1,Hex-A,Hsc70-1,Hsp83,eIF4A,Atpalpha,Pfk,slgA,alphaTub84B,Sam-S,bt,Vha55,ATPsynbeta,blw,Hsp70Ab,Dyrk2,Adk1,mEFTu1,Idh3a,AdSS,Men-b,TTLL4B,ND-51,CG8520,CG7430,ScsbetaA,Droj2,ND-49,Mical,Unc-89,gish,Pgk,SdhA,SERCA,Mhc,Strn-Mlck,Doa,Hsc70-4,eEF1alpha1,Ttd14	FBgn0000150,FBgn0000557,FBgn0000559,FBgn0001091,FBgn0001092,FBgn0001128,FBgn0001186,FBgn0001216,FBgn0001233,FBgn0001942,FBgn0002921,FBgn0003071,FBgn0003423,FBgn0003884,FBgn0005278,FBgn0005666,FBgn0005671,FBgn0010217,FBgn0011211,FBgn0013276,FBgn0016930,FBgn0022709,FBgn0024556,FBgn0027291,FBgn0027493,FBgn0029155,FBgn0031574,FBgn0031771,FBgn0033734,FBgn0036762,FBgn0037643,FBgn0038145,FBgn0039909,FBg…
	GO Cellular Component	GO:0005844	polysome	21	3	0.6	3.9909	1.997	0.0375568	1.42531	1	0.218787	1	RpS23,RpS26,RpS29	FBgn0033912,FBgn0261597,FBgn0261599
	GO Biological Processes	GO:0006066	alcohol metabolic process	88	7	1.4	2.2222	1.152	0.038148	1.41853	1	0.219616	1	Idh3b,CG5028,Tpi,Gpdh1,Gpo1,Idh3a,Drat	FBgn0038922,FBgn0039358,FBgn0086355,FBgn0001128,FBgn0022160,FBgn0027291,FBgn0033188
	GO Biological Processes	GO:0072593	reactive oxygen species metabolic process	36	4	0.8	3.104	1.634	0.038694	1.41236	1	0.219616	1	Sod2,ND-75,Sod1,ND-30	FBgn0010213,FBgn0017566,FBgn0003462,FBgn0266582
	GO Biological Processes	GO:0006071	glycerol metabolic process	9	2	0.4	6.208	2.634	0.0389641	1.40934	1	0.219616	1	Tpi,Gpo1	FBgn0086355,FBgn0022160
	GO Biological Processes	GO:0034982	mitochondrial protein processing	9	2	0.4	6.208	2.634	0.0389641	1.40934	1	0.219616	1	UQCR-C1,UQCR-C2	FBgn0038271,FBgn0250814
	GO Biological Processes	GO:0043149	stress fiber assembly	9	2	0.4	6.208	2.634	0.0389641	1.40934	1	0.219616	1	Fhos,Tm1	FBgn0266084,FBgn0003721
	GO Biological Processes	GO:0051208	sequestering of calcium ion	9	2	0.4	6.208	2.634	0.0389641	1.40934	1	0.219616	1	RyR,SERCA	FBgn0011286,FBgn0263006
	GO Biological Processes	GO:0070922	small RNA loading onto RISC	9	2	0.4	6.208	2.634	0.0389641	1.40934	1	0.219616	1	Hsp83,Hsc70-4	FBgn0001233,FBgn0266599
	GO Biological Processes	GO:0071361	cellular response to ethanol	9	2	0.4	6.208	2.634	0.0389641	1.40934	1	0.219616	1	Cam,Drat	FBgn0000253,FBgn0033188
	GO Biological Processes	GO:2001259	positive regulation of cation channel activity	9	2	0.4	6.208	2.634	0.0389641	1.40934	1	0.219616	1	Cam,Stacl	FBgn0000253,FBgn0263980
	GO Molecular Function	GO:0016615	malate dehydrogenase activity	9	2	0.4	6.208	2.634	0.0389641	1.40934	1	0.219616	1	Men-b,Mdh2	FBgn0029155,FBgn0262559
	GO Biological Processes	GO:0051495	positive regulation of cytoskeleton organization	53	5	1	2.6355	1.398	0.0404464	1.39312	1	0.2265	1	CG1674,gish,Rack1,Fhos,Tm2	FBgn0039897,FBgn0250823,FBgn0020618,FBgn0266084,FBgn0004117
	GO Biological Processes	GO:1902692	regulation of neuroblast proliferation	53	5	1	2.6355	1.398	0.0404464	1.39312	1	0.2265	1	COX5A,COX4,CG5214,COX7C,mts	FBgn0019624,FBgn0032833,FBgn0037891,FBgn0040773,FBgn0004177
	GO Biological Processes	GO:0009743	response to carbohydrate	37	4	0.8	3.0201	1.595	0.0422022	1.37467	1	0.234817	1	Desat1,GlyS,PyK,Pfk	FBgn0086687,FBgn0266064,FBgn0267385,FBgn0003071
	GO Biological Processes	GO:0061572	actin filament bundle organization	37	4	0.8	3.0201	1.595	0.0422022	1.37467	1	0.234817	1	CG1674,Actn,Tm1,Fhos	FBgn0039897,FBgn0000667,FBgn0003721,FBgn0266084
	GO Molecular Function	GO:0016627	oxidoreductase activity, acting on the CH-CH group of donors	38	4	0.8	2.9406	1.556	0.0458839	1.33834	1	0.253677	1	SdhB,SdhC,SdhD,SdhA	FBgn0014028,FBgn0037873,FBgn0039112,FBgn0261439
	GO Molecular Function	GO:0031072	heat shock protein binding	38	4	0.8	2.9406	1.556	0.0458839	1.33834	1	0.253677	1	Hsc70-1,Hsp70Ab,Droj2,Hsc70-4	FBgn0001216,FBgn0013276,FBgn0038145,FBgn0266599
	GO Biological Processes	GO:0030038	contractile actin filament bundle assembly	10	2	0.4	5.5872	2.482	0.0475719	1.32265	1	0.258886	1	Fhos,Tm1	FBgn0266084,FBgn0003721
	GO Cellular Component	GO:0070864	sperm individualization complex	10	2	0.4	5.5872	2.482	0.0475719	1.32265	1	0.258886	1	Tm1,gish	FBgn0003721,FBgn0250823
	GO Molecular Function	GO:0003906	DNA-(apurinic or apyrimidinic site) endonuclease activity	10	2	0.4	5.5872	2.482	0.0475719	1.32265	1	0.258886	1	RpLP0,RpS3	FBgn0000100,FBgn0002622
	GO Molecular Function	GO:0004683	calmodulin-dependent protein kinase activity	10	2	0.4	5.5872	2.482	0.0475719	1.32265	1	0.258886	1	CG7766,Strn-Mlck	FBgn0030087,FBgn0265045
	GO Molecular Function	GO:0015114	phosphate ion transmembrane transporter activity	10	2	0.4	5.5872	2.482	0.0475719	1.32265	1	0.258886	1	Mpcp2,Mpcp1	FBgn0026409,FBgn0034497
	GO Biological Processes	GO:0098656	anion transmembrane transport	93	7	1.4	2.1027	1.072	0.0490367	1.30948	1	0.266024	1	Mpcp1,CG9399,Mpc1,CG43693,Mpcp2,Eaat1,porin	FBgn0034497,FBgn0037715,FBgn0038662,FBgn0263776,FBgn0026409,FBgn0026439,FBgn0004363
	GO Biological Processes	GO:0090263	positive regulation of canonical Wnt signaling pathway	39	4	0.8	2.8652	1.519	0.0497389	1.3033	1	0.268993	1	gish,Pp1-87B,mts,Usp47	FBgn0250823,FBgn0004103,FBgn0004177,FBgn0016756
	GO Biological Processes	GO:0008380	RNA splicing	308	17	3.4	1.5419	0.625	0.0515234	1.288	1	0.277779	1	pAbp,Doa,Hsc70-4,bru1,eIF4A,snRNA:U1:21D,snRNA:U2:14B,snRNA:U2:38ABa,snRNA:U4:39B,snRNA:U1:95Ca,snRNA:U1:95Cb,snRNA:U1:95Cc,snRNA:U2:34ABa,snRNA:U2:34ABb,Rack1,yps,ps	FBgn0265297,FBgn0265998,FBgn0266599,FBgn0000114,FBgn0001942,FBgn0003916,FBgn0003920,FBgn0003922,FBgn0003930,FBgn0004185,FBgn0004186,FBgn0004187,FBgn0004191,FBgn0004192,FBgn0020618,FBgn0022959,FBgn0261552
	GO Cellular Component	GO:0005774	vacuolar membrane	57	5	1	2.4505	1.293	0.0526453	1.27864	1	0.282948	1	Atg8a,VhaAC45,Vha26,Vha13,Vha55	FBgn0052672,FBgn0262515,FBgn0283535,FBgn0283536,FBgn0005671
	GO Biological Processes	GO:0007007	inner mitochondrial membrane organization	24	3	0.6	3.492	1.804	0.0528531	1.27693	1	0.283188	1	Chchd3,QIL1,CG5903	FBgn0010808,FBgn0036726,FBgn0038400
	GO Molecular Function	GO:0019900	kinase binding	96	7	1.4	2.037	1.026	0.0564278	1.24851	1	0.300597	1	Tm1,Mitofilin,Rack1,CycG,Atg8a,Unc-89,Msp300	FBgn0003721,FBgn0019960,FBgn0020618,FBgn0039858,FBgn0052672,FBgn0053519,FBgn0261836
	GO Biological Processes	GO:0006801	superoxide metabolic process	11	2	0.4	5.0793	2.345	0.0567948	1.24569	1	0.300597	1	Sod1,Sod2	FBgn0003462,FBgn0010213
	GO Biological Processes	GO:0035435	phosphate ion transmembrane transport	11	2	0.4	5.0793	2.345	0.0567948	1.24569	1	0.300597	1	Mpcp1,Mpcp2	FBgn0034497,FBgn0026409
	GO Biological Processes	GO:0060439	trachea morphogenesis	11	2	0.4	5.0793	2.345	0.0567948	1.24569	1	0.300597	1	Fhos,Atpalpha	FBgn0266084,FBgn0002921
	GO Biological Processes	GO:0035206	regulation of hemocyte proliferation	41	4	0.8	2.7255	1.447	0.0579655	1.23683	1	0.30586	1	Sod2,RyR,CG1572,sls	FBgn0010213,FBgn0011286,FBgn0030309,FBgn0086906
	GO Biological Processes	GO:0006109	regulation of carbohydrate metabolic process	25	3	0.6	3.3523	1.745	0.0585208	1.23269	1	0.306925	1	GlyS,Rack1,GlyP	FBgn0266064,FBgn0020618,FBgn0004507
	GO Biological Processes	GO:2000331	regulation of terminal button organization	25	3	0.6	3.3523	1.745	0.0585208	1.23269	1	0.306925	1	Sod1,Thor,ND-20	FBgn0003462,FBgn0261560,FBgn0030718
	GO Molecular Function	GO:0005509	calcium ion binding	204	12	2.4	1.6433	0.717	0.0632224	1.19913	1	0.330585	1	Cam,Actn,Mlc1,Mlc2,up,cue,RyR,Scp1,Gpo1,TpnC4,Tctp,LpR1	FBgn0000253,FBgn0000667,FBgn0002772,FBgn0002773,FBgn0004169,FBgn0011204,FBgn0011286,FBgn0020908,FBgn0022160,FBgn0033027,FBgn0037874,FBgn0066101
	GO Molecular Function	GO:0005507	copper ion binding	26	3	0.6	3.2234	1.689	0.0644617	1.1907	1	0.335046	1	Sod1,CG9065,CG14757	FBgn0003462,FBgn0030610,FBgn0033274
	GO Molecular Function	GO:0019205	nucleobase-containing compound kinase activity	26	3	0.6	3.2234	1.689	0.0644617	1.1907	1	0.335046	1	awd,Scsalpha1,Adk1	FBgn0000150,FBgn0004888,FBgn0022709
	GO Biological Processes	GO:0010884	positive regulation of lipid storage	12	2	0.4	4.656	2.219	0.0665781	1.17667	1	0.337193	1	SERCA,Acsl	FBgn0263006,FBgn0263120
	GO Biological Processes	GO:0032231	regulation of actin filament bundle assembly	12	2	0.4	4.656	2.219	0.0665781	1.17667	1	0.337193	1	CG1674,Fhos	FBgn0039897,FBgn0266084
	GO Biological Processes	GO:0034605	cellular response to heat	43	4	0.8	2.5987	1.378	0.0668724	1.17475	1	0.337193	1	Hsp70Ab,Hsc70-4,Hsc70-1,Hsp83	FBgn0013276,FBgn0266599,FBgn0001216,FBgn0001233
	GO Biological Processes	GO:1901214	regulation of neuron death	43	4	0.8	2.5987	1.378	0.0668724	1.17475	1	0.337193	1	RpS3,pAbp,Ect4,RpL14	FBgn0002622,FBgn0265297,FBgn0262579,FBgn0017579
	GO Biological Processes	GO:0008344	adult locomotory behavior	101	7	1.4	1.9362	0.953	0.070207	1.15362	1	0.337193	1	Gpdh1,Atpalpha,Pp1-87B,ple,SERCA,Gpo1,Eaat1	FBgn0001128,FBgn0002921,FBgn0004103,FBgn0005626,FBgn0263006,FBgn0022160,FBgn0026439
	GO Molecular Function	GO:0016616	oxidoreductase activity, acting on the CH-OH group of donors, NAD or NADP as acceptor	101	7	1.4	1.9362	0.953	0.070207	1.15362	1	0.337193	1	Gpdh1,Idh3a,Men-b,Drat,Idh3b,CG5028,Mdh2	FBgn0001128,FBgn0027291,FBgn0029155,FBgn0033188,FBgn0038922,FBgn0039358,FBgn0262559
	GO Biological Processes	GO:0006457	protein folding	122	8	1.6	1.8319	0.873	0.0715156	1.1456	1	0.342014	1	Hsc70-4,Droj2,Hsc70-1,Hsp83,14-3-3zeta,Hsp70Ab,CG8206,Tpr2	FBgn0266599,FBgn0038145,FBgn0001216,FBgn0001233,FBgn0004907,FBgn0013276,FBgn0030679,FBgn0032586
	GO Biological Processes	GO:0072091	regulation of stem cell proliferation	63	5	1	2.2171	1.149	0.074538	1.12762	1	0.355489	1	CG5214,COX7C,mts,COX5A,COX4	FBgn0037891,FBgn0040773,FBgn0004177,FBgn0019624,FBgn0032833
	GO Biological Processes	GO:0000463	maturation of LSU-rRNA from tricistronic rRNA transcript (SSU-rRNA, 5.8S rRNA, LSU-rRNA)	13	2	0.4	4.2978	2.104	0.07687	1.11424	1	0.363264	1	RpL7,RpL35	FBgn0005593,FBgn0029785
	GO Biological Processes	GO:0002082	regulation of oxidative phosphorylation	13	2	0.4	4.2978	2.104	0.07687	1.11424	1	0.363264	1	CG34172,Pgk	FBgn0085201,FBgn0250906
	GO Biological Processes	GO:0006783	heme biosynthetic process	13	2	0.4	4.2978	2.104	0.07687	1.11424	1	0.363264	1	Alas,Uros1	FBgn0020764,FBgn0030066
	GO Molecular Function	GO:0016614	oxidoreductase activity, acting on CH-OH group of donors	124	8	1.6	1.8023	0.85	0.0770053	1.11348	1	0.363264	1	Gpdh1,Gpo1,Idh3a,Men-b,Drat,Idh3b,CG5028,Mdh2	FBgn0001128,FBgn0022160,FBgn0027291,FBgn0029155,FBgn0033188,FBgn0038922,FBgn0039358,FBgn0262559
	GO Biological Processes	GO:2000177	regulation of neural precursor cell proliferation	64	5	1	2.1825	1.126	0.0786021	1.10457	1	0.369792	1	CG5214,COX7C,COX5A,COX4,mts	FBgn0037891,FBgn0040773,FBgn0019624,FBgn0032833,FBgn0004177
	GO Biological Processes	GO:0003015	heart process	46	4	0.8	2.4292	1.28	0.0814758	1.08897	1	0.381245	1	wupA,RyR,up,SERCA	FBgn0283471,FBgn0011286,FBgn0004169,FBgn0263006
	GO Biological Processes	GO:0045185	maintenance of protein location	46	4	0.8	2.4292	1.28	0.0814758	1.08897	1	0.381245	1	Act5C,Actn,14-3-3zeta,Msp300	FBgn0000042,FBgn0000667,FBgn0004907,FBgn0261836
	GO Cellular Component	GO:0005730	nucleolus	236	13	2.6	1.5388	0.622	0.0822034	1.08511	1	0.383616	1	RpS11,RpS15,RNaseMRP:RNA,RpL41,RpL8,RpL36,RpS5a,RpL32,RpS2,RpS13,RpS9,RpS18,RpL11	FBgn0033699,FBgn0034138,FBgn0065098,FBgn0066084,FBgn0261602,FBgn0002579,FBgn0002590,FBgn0002626,FBgn0004867,FBgn0010265,FBgn0010408,FBgn0010411,FBgn0013325
	GO Biological Processes	GO:0035071	salivary gland cell autophagic cell death	29	3	0.6	2.8899	1.531	0.0838454	1.07652	1	0.39023	1	Idh3b,Mdh2,Cam	FBgn0038922,FBgn0262559,FBgn0000253
	GO Biological Processes	GO:0010506	regulation of autophagy	106	7	1.4	1.8448	0.883	0.0858238	1.06639	1	0.398369	1	sesB,Sod1,Sod2,DOR,Atg8a,Desat1,Doa	FBgn0003360,FBgn0003462,FBgn0010213,FBgn0035542,FBgn0052672,FBgn0086687,FBgn0265998
	GO Biological Processes	GO:0006396	RNA processing	621	29	5.8	1.3046	0.384	0.0866383	1.06229	1	0.401078	1	RpL7A,RpS21,Rack1,yps,RpL35,RpS28b,RpS16,RpL10Ab,RpS8,RpS7,RNaseMRP:RNA,ps,pAbp,Doa,Hsc70-4,bru1,eIF4A,snRNA:U1:21D,snRNA:U2:14B,snRNA:U2:38ABa,snRNA:U4:39B,snRNA:U1:95Ca,snRNA:U1:95Cb,snRNA:U1:95Cc,snRNA:U2:34ABa,snRNA:U2:34ABb,RpS14a,RpS14b,RpL7	FBgn0014026,FBgn0015521,FBgn0020618,FBgn0022959,FBgn0029785,FBgn0030136,FBgn0034743,FBgn0036213,FBgn0039713,FBgn0039757,FBgn0065098,FBgn0261552,FBgn0265297,FBgn0265998,FBgn0266599,FBgn0000114,FBgn0001942,FBgn0003916,FBgn0003920,FBgn0003922,FBgn0003930,FBgn0004185,FBgn0004186,FBgn0004187,FBgn0004191,FBgn0004192,FBgn0004403,FBgn0004404,FBgn0005593
	GO Biological Processes	GO:0042168	heme metabolic process	14	2	0.4	3.9909	1.997	0.0876216	1.05739	1	0.403478	1	Alas,Uros1	FBgn0020764,FBgn0030066
	GO Biological Processes	GO:0055093	response to hyperoxia	14	2	0.4	3.9909	1.997	0.0876216	1.05739	1	0.403478	1	Gpdh1,Tm1	FBgn0001128,FBgn0003721
	GO Biological Processes	GO:0010821	regulation of mitochondrion organization	30	3	0.6	2.7936	1.482	0.0907987	1.04192	1	0.414807	1	QIL1,Sod2,Sod1	FBgn0036726,FBgn0010213,FBgn0003462
	GO Biological Processes	GO:0048102	autophagic cell death	30	3	0.6	2.7936	1.482	0.0907987	1.04192	1	0.414807	1	Cam,Idh3b,Mdh2	FBgn0000253,FBgn0038922,FBgn0262559
	GO Biological Processes	GO:0070328	triglyceride homeostasis	30	3	0.6	2.7936	1.482	0.0907987	1.04192	1	0.414807	1	NLaz,Desat1,cue	FBgn0053126,FBgn0086687,FBgn0011204
	GO Biological Processes	GO:0035172	hemocyte proliferation	48	4	0.8	2.328	1.219	0.0920118	1.03616	1	0.419245	1	sls,Sod2,RyR,CG1572	FBgn0086906,FBgn0010213,FBgn0011286,FBgn0030309
	GO Biological Processes	GO:0006458	'de novo' protein folding	31	3	0.6	2.7035	1.435	0.097983	1.00885	1	0.427185	1	Hsp70Ab,Hsc70-4,Hsc70-1	FBgn0013276,FBgn0266599,FBgn0001216
	GO Biological Processes	GO:0014706	striated muscle tissue development	31	3	0.6	2.7035	1.435	0.097983	1.00885	1	0.427185	1	sls,Msp300,wupA	FBgn0086906,FBgn0261836,FBgn0283471
	GO Biological Processes	GO:0035069	larval midgut histolysis	31	3	0.6	2.7035	1.435	0.097983	1.00885	1	0.427185	1	Atg8a,Mdh2,Ubi-p63E	FBgn0052672,FBgn0262559,FBgn0003943
	GO Biological Processes	GO:0055090	acylglycerol homeostasis	31	3	0.6	2.7035	1.435	0.097983	1.00885	1	0.427185	1	NLaz,Desat1,cue	FBgn0053126,FBgn0086687,FBgn0011204
	GO Biological Processes	GO:1901215	negative regulation of neuron death	31	3	0.6	2.7035	1.435	0.097983	1.00885	1	0.427185	1	RpL14,pAbp,RpS3	FBgn0017579,FBgn0265297,FBgn0002622
	GO Cellular Component	GO:0005776	autophagosome	31	3	0.6	2.7035	1.435	0.097983	1.00885	1	0.427185	1	Rack1,DOR,Atg8a	FBgn0020618,FBgn0035542,FBgn0052672
	GO Molecular Function	GO:0019903	protein phosphatase binding	31	3	0.6	2.7035	1.435	0.097983	1.00885	1	0.427185	1	Zasp66,Gbs-76A,CG7029	FBgn0035917,FBgn0036862,FBgn0039026
	GO Biological Processes	GO:0006072	glycerol-3-phosphate metabolic process	15	2	0.4	3.7248	1.897	0.098787	1.0053	1	0.427185	1	Gpo1,Gpdh1	FBgn0022160,FBgn0001128
	GO Biological Processes	GO:0007522	visceral muscle development	15	2	0.4	3.7248	1.897	0.098787	1.0053	1	0.427185	1	sls,Msp300	FBgn0086906,FBgn0261836
	GO Biological Processes	GO:0051896	regulation of protein kinase B signaling	15	2	0.4	3.7248	1.897	0.098787	1.0053	1	0.427185	1	mts,CycG	FBgn0004177,FBgn0039858
	GO Molecular Function	GO:0001671	ATPase activator activity	15	2	0.4	3.7248	1.897	0.098787	1.0053	1	0.427185	1	nrv1,nrv3	FBgn0015776,FBgn0032946
	GO Molecular Function	GO:0050661	NADP binding	15	2	0.4	3.7248	1.897	0.098787	1.0053	1	0.427185	1	Gapdh1,Gapdh2	FBgn0001091,FBgn0001092
	GO Biological Processes	GO:0007349	cellularization	110	7	1.4	1.7777	0.83	0.09963	1.00161	1	0.427185	1	ScsbetaA,gish,Act5C,eIF4A,porin,mt:lrRNA,mt:srRNA	FBgn0037643,FBgn0250823,FBgn0000042,FBgn0001942,FBgn0004363,FBgn0013686,FBgn0013688
	GO Biological Processes	GO:0000422	autophagy of mitochondrion	32	3	0.6	2.619	1.389	0.105389	0.977205	1	0.433543	1	Atg8a,Sod1,Sod2	FBgn0052672,FBgn0003462,FBgn0010213
	GO Molecular Function	GO:0016209	antioxidant activity	51	4	0.8	2.1911	1.132	0.108956	0.962748	1	0.447158	1	Sod1,Sod2,GstS1,PHGPx	FBgn0003462,FBgn0010213,FBgn0010226,FBgn0035438
	GO Cellular Component	GO:0048471	perinuclear region of cytoplasm	71	5	1	1.9673	0.976	0.110246	0.957636	1	0.448526	1	Msp300,Fhos,Hsp83,alphaTub84B,Vha55	FBgn0261836,FBgn0266084,FBgn0001233,FBgn0003884,FBgn0005671
	GO Biological Processes	GO:0006817	phosphate ion transport	16	2	0.4	3.492	1.804	0.110323	0.957334	1	0.448526	1	Mpcp1,Mpcp2	FBgn0034497,FBgn0026409
	GO Biological Processes	GO:0043491	protein kinase B signaling	16	2	0.4	3.492	1.804	0.110323	0.957334	1	0.448526	1	mts,CycG	FBgn0004177,FBgn0039858
	GO Molecular Function	GO:0019200	carbohydrate kinase activity	16	2	0.4	3.492	1.804	0.110323	0.957334	1	0.448526	1	Hex-A,Pfk	FBgn0001186,FBgn0003071
	GO Biological Processes	GO:0007277	pole cell development	33	3	0.6	2.5396	1.345	0.113007	0.946895	1	0.457296	1	eIF4A,mt:lrRNA,mt:srRNA	FBgn0001942,FBgn0013686,FBgn0013688
	GO Biological Processes	GO:0042026	protein refolding	33	3	0.6	2.5396	1.345	0.113007	0.946895	1	0.457296	1	Hsc70-4,Hsc70-1,Hsp70Ab	FBgn0266599,FBgn0001216,FBgn0013276
	GO Biological Processes	GO:0007626	locomotory behavior	205	11	2.2	1.499	0.584	0.11869	0.925586	1	0.479177	1	tn,Rack1,Gpo1,Eaat1,SERCA,Gpdh1,kay,Atpalpha,slgA,Pp1-87B,ple	FBgn0265356,FBgn0020618,FBgn0022160,FBgn0026439,FBgn0263006,FBgn0001128,FBgn0001297,FBgn0002921,FBgn0003423,FBgn0004103,FBgn0005626
	GO Biological Processes	GO:0032507	maintenance of protein location in cell	34	3	0.6	2.4649	1.302	0.120827	0.917836	1	0.486672	1	Act5C,Actn,Msp300	FBgn0000042,FBgn0000667,FBgn0261836
	GO Biological Processes	GO:0006397	mRNA processing	348	17	3.4	1.3647	0.449	0.121132	0.916742	1	0.48677	1	bru1,eIF4A,snRNA:U1:21D,snRNA:U2:14B,snRNA:U2:38ABa,snRNA:U4:39B,snRNA:U1:95Ca,snRNA:U1:95Cb,snRNA:U1:95Cc,snRNA:U2:34ABa,snRNA:U2:34ABb,ps,Rack1,yps,pAbp,Doa,Hsc70-4	FBgn0000114,FBgn0001942,FBgn0003916,FBgn0003920,FBgn0003922,FBgn0003930,FBgn0004185,FBgn0004186,FBgn0004187,FBgn0004191,FBgn0004192,FBgn0261552,FBgn0020618,FBgn0022959,FBgn0265297,FBgn0265998,FBgn0266599
	GO Biological Processes	GO:0090502	RNA phosphodiester bond hydrolysis, endonucleolytic	17	2	0.4	3.2866	1.717	0.122189	0.912969	1	0.489884	1	RNaseMRP:RNA,RpS21	FBgn0065098,FBgn0015521
	GO Cellular Component	GO:0016604	nuclear body	95	6	1.2	1.7644	0.819	0.125116	0.902688	1	0.500463	1	bru1,lncRNA:Hsromega,snRNA:U2:14B,snRNA:U2:38ABa,snRNA:U2:34ABa,snRNA:U2:34ABb	FBgn0000114,FBgn0001234,FBgn0003920,FBgn0003922,FBgn0004191,FBgn0004192
	GO Biological Processes	GO:0031334	positive regulation of protein complex assembly	54	4	0.8	2.0693	1.049	0.127184	0.895566	1	0.503336	1	gish,Hsp83,Hsc70-4,Rack1	FBgn0250823,FBgn0001233,FBgn0266599,FBgn0020618
	GO Biological Processes	GO:0034620	cellular response to unfolded protein	35	3	0.6	2.3945	1.26	0.12884	0.88995	1	0.503336	1	Hsc70-1,Hsp70Ab,Hsc70-4	FBgn0001216,FBgn0013276,FBgn0266599
	GO Molecular Function	GO:0019902	phosphatase binding	35	3	0.6	2.3945	1.26	0.12884	0.88995	1	0.503336	1	Zasp66,Gbs-76A,CG7029	FBgn0035917,FBgn0036862,FBgn0039026
	GO Cellular Component	GO:0005912	adherens junction	96	6	1.2	1.746	0.804	0.129695	0.887077	1	0.503336	1	CG15617,Zasp67,CG42319,CG43897,Zasp52,Actn	FBgn0034151,FBgn0036044,FBgn0259219,FBgn0264489,FBgn0265991,FBgn0000667
	GO Biological Processes	GO:0006813	potassium ion transport	55	4	0.8	2.0317	1.023	0.133528	0.874428	1	0.503336	1	nrv1,CG4928,nrv3,Atpalpha	FBgn0015776,FBgn0027556,FBgn0032946,FBgn0002921
	GO Biological Processes	GO:0000079	regulation of cyclin-dependent protein serine/threonine kinase activity	18	2	0.4	3.104	1.634	0.134346	0.871775	1	0.503336	1	CycG,kay	FBgn0039858,FBgn0001297
	GO Biological Processes	GO:0008535	respiratory chain complex IV assembly	18	2	0.4	3.104	1.634	0.134346	0.871775	1	0.503336	1	CG9065,COX6B	FBgn0030610,FBgn0031066
	GO Biological Processes	GO:0110020	regulation of actomyosin structure organization	18	2	0.4	3.104	1.634	0.134346	0.871775	1	0.503336	1	Fhos,Tm2	FBgn0266084,FBgn0004117
	GO Biological Processes	GO:0048167	regulation of synaptic plasticity	36	3	0.6	2.328	1.219	0.137035	0.863169	1	0.506154	1	Sod1,Arc1,Sod2	FBgn0003462,FBgn0033926,FBgn0010213
	GO Cellular Component	GO:0031965	nuclear membrane	36	3	0.6	2.328	1.219	0.137035	0.863169	1	0.506154	1	bru1,14-3-3zeta,Msp300	FBgn0000114,FBgn0004907,FBgn0261836
	GO Biological Processes	GO:0009266	response to temperature stimulus	143	8	1.6	1.5629	0.644	0.141218	0.850111	1	0.520497	1	Droj2,Hsc70-4,Hsc70-1,Hsp83,Atpalpha,14-3-3zeta,ple,Hsp70Ab	FBgn0038145,FBgn0266599,FBgn0001216,FBgn0001233,FBgn0002921,FBgn0004907,FBgn0005626,FBgn0013276
	GO Biological Processes	GO:0006986	response to unfolded protein	37	3	0.6	2.2651	1.18	0.145402	0.837429	1	0.532528	1	Hsc70-4,Hsc70-1,Hsp70Ab	FBgn0266599,FBgn0001216,FBgn0013276
	GO Biological Processes	GO:0007006	mitochondrial membrane organization	37	3	0.6	2.2651	1.18	0.145402	0.837429	1	0.532528	1	QIL1,CG5903,Chchd3	FBgn0036726,FBgn0038400,FBgn0010808
	GO Biological Processes	GO:0072553	terminal button organization	37	3	0.6	2.2651	1.18	0.145402	0.837429	1	0.532528	1	Sod1,Thor,ND-20	FBgn0003462,FBgn0261560,FBgn0030718
	GO Biological Processes	GO:0006874	cellular calcium ion homeostasis	57	4	0.8	1.9604	0.971	0.146591	0.833894	1	0.533	1	sesB,up,RyR,SERCA	FBgn0003360,FBgn0004169,FBgn0011286,FBgn0263006
	GO Biological Processes	GO:0043524	negative regulation of neuron apoptotic process	19	2	0.4	2.9406	1.556	0.146759	0.833395	1	0.533	1	RpL14,RpS3	FBgn0017579,FBgn0002622
	GO Biological Processes	GO:0055072	iron ion homeostasis	19	2	0.4	2.9406	1.556	0.146759	0.833395	1	0.533	1	IscU,mfrn	FBgn0037637,FBgn0039561
	GO Molecular Function	GO:0016866	intramolecular transferase activity	19	2	0.4	2.9406	1.556	0.146759	0.833395	1	0.533	1	Pgi,Pglym78	FBgn0003074,FBgn0014869
	GO Biological Processes	GO:0050768	negative regulation of neurogenesis	78	5	1	1.7908	0.841	0.147093	0.832409	1	0.533095	1	COX5A,COX4,mts,CG5214,COX7C	FBgn0019624,FBgn0032833,FBgn0004177,FBgn0037891,FBgn0040773
	GO Biological Processes	GO:0032956	regulation of actin cytoskeleton organization	100	6	1.2	1.6762	0.745	0.148794	0.827414	1	0.538139	1	Mhc,Fhos,Rack1,Tm2,CG1674,gish	FBgn0264695,FBgn0266084,FBgn0020618,FBgn0004117,FBgn0039897,FBgn0250823
	GO Biological Processes	GO:0009612	response to mechanical stimulus	58	4	0.8	1.9266	0.946	0.153301	0.814454	1	0.553287	1	nrv3,Tpi,gish,Atpalpha	FBgn0032946,FBgn0086355,FBgn0250823,FBgn0002921
	GO Biological Processes	GO:0009056	catabolic process	1027	43	8.6	1.1697	0.226	0.158193	0.800813	1	0.565012	1	tn,Doa,GlyS,Hsc70-4,PyK,Ald1,Eno,Gapdh1,Gapdh2,Gdh,Gpdh1,Gs2,Hex-A,eIF4A,Pfk,Pgi,sesB,slgA,Sod1,RpL40,RpS27A,Ubi-p63E,mts,GlyP,CG9485,Mmp1,DOR,CG7430,Cht5,CG17691,Atg8a,Tpi,Ubi-p5E,Desat1,Pgk,SERCA,Sod2,eff,Oda,Pglym78,Usp47,Rack1,Usp2	FBgn0265356,FBgn0265998,FBgn0266064,FBgn0266599,FBgn0267385,FBgn0000064,FBgn0000579,FBgn0001091,FBgn0001092,FBgn0001098,FBgn0001128,FBgn0001145,FBgn0001186,FBgn0001942,FBgn0003071,FBgn0003074,FBgn0003360,FBgn0003423,FBgn0003462,FBgn0003941,FBgn0003942,FBgn0003943,FBgn0004177,FBgn0004507,FBgn0034618,FBgn0035049,FBgn0035542,FBgn0036762,FBgn0038180,FBgn0039993,FBgn0052672,FBgn0086355,FBgn0086558,FBg…
	GO Biological Processes	GO:0032970	regulation of actin filament-based process	102	6	1.2	1.6433	0.717	0.158793	0.799167	1	0.565012	1	CG1674,gish,Rack1,Mhc,Fhos,Tm2	FBgn0039897,FBgn0250823,FBgn0020618,FBgn0264695,FBgn0266084,FBgn0004117
	GO Biological Processes	GO:0000469	cleavage involved in rRNA processing	20	2	0.4	2.7936	1.482	0.159394	0.797528	1	0.565012	1	RpS21,RNaseMRP:RNA	FBgn0015521,FBgn0065098
	GO Biological Processes	GO:0018107	peptidyl-threonine phosphorylation	20	2	0.4	2.7936	1.482	0.159394	0.797528	1	0.565012	1	Prm,Dyrk2	FBgn0003149,FBgn0016930
	GO Biological Processes	GO:0034614	cellular response to reactive oxygen species	20	2	0.4	2.7936	1.482	0.159394	0.797528	1	0.565012	1	Sod2,Sod1	FBgn0010213,FBgn0003462
	GO Biological Processes	GO:0048678	response to axon injury	20	2	0.4	2.7936	1.482	0.159394	0.797528	1	0.565012	1	kay,Ect4	FBgn0001297,FBgn0262579
	GO Biological Processes	GO:0055074	calcium ion homeostasis	59	4	0.8	1.894	0.921	0.160126	0.795539	1	0.565012	1	RyR,sesB,up,SERCA	FBgn0011286,FBgn0003360,FBgn0004169,FBgn0263006
	GO Biological Processes	GO:0061057	peptidoglycan recognition protein signaling pathway	39	3	0.6	2.1489	1.104	0.162615	0.788839	1	0.565012	1	eff,Usp2,kay	FBgn0011217,FBgn0031187,FBgn0001297
	GO Biological Processes	GO:0006807	nitrogen compound metabolic process	5312	201	40.2	1.0571	0.08	0.165698	0.780682	1	0.565012	1	RpS15Aa,ATPsynbeta,GstS1,RpS13,RpS9,RpL18A,RpS18,RpS19a,ATPsynG,blw,eff,RpL13,RpS4,RpL11,mt:ATPase6,mt:ATPase8,RpL7A,Oda,sun,Pglym78,RpL22,RpS21,RpL9,ATPsynCF6,ATPsynD,ATPsynO,RpL29,Usp47,Dyrk2,RpS3A,RpL14,ATPsynB,RpS20,ATPsyngamma,Rack1,Alas,RpL3,Adk1,yps,RpL39,CG3630,mEFTu1,RpL10,Gasp,RpL23A,AdSS,Pdha,ATPsyndelta,RpL15,eEF1beta,eEF1gamma,RpL35,RpL17,Uros1,RpS28b,RpL37a,Usp2,Rim2,TTLL4B,COX5B,Rp…	FBgn0010198,FBgn0010217,FBgn0010226,FBgn0010265,FBgn0010408,FBgn0010409,FBgn0010411,FBgn0010412,FBgn0010612,FBgn0011211,FBgn0011217,FBgn0011272,FBgn0011284,FBgn0013325,FBgn0013672,FBgn0013673,FBgn0014026,FBgn0014184,FBgn0014391,FBgn0014869,FBgn0015288,FBgn0015521,FBgn0015756,FBgn0016119,FBgn0016120,FBgn0016691,FBgn0016726,FBgn0016756,FBgn0016930,FBgn0017545,FBgn0017579,FBgn0019644,FBgn0019936,FBg…
	GO Cellular Component	GO:0005911	cell-cell junction	104	6	1.2	1.6117	0.689	0.169076	0.771917	1	0.572157	1	Atpalpha,CG15617,Zasp67,CG42319,CG43897,Zasp52	FBgn0002921,FBgn0034151,FBgn0036044,FBgn0259219,FBgn0264489,FBgn0265991
	GO Biological Processes	GO:0061136	regulation of proteasomal protein catabolic process	40	3	0.6	2.0952	1.067	0.171441	0.765886	1	0.57903	1	eIF4A,Usp47,Usp2	FBgn0001942,FBgn0016756,FBgn0031187
	GO Biological Processes	GO:0006417	regulation of translation	152	8	1.6	1.4703	0.556	0.178736	0.747788	1	0.602496	1	pAbp,eEF5,bru1,RpL13A,kra,Thor,RpS9,Rack1	FBgn0265297,FBgn0285952,FBgn0000114,FBgn0037351,FBgn0250753,FBgn0261560,FBgn0010408,FBgn0020618
	GO Biological Processes	GO:0009611	response to wounding	129	7	1.4	1.5159	0.6	0.180046	0.744616	1	0.605737	1	kay,ple,Mmp1,Cht5,Ect4,Fhos,Idgf4	FBgn0001297,FBgn0005626,FBgn0035049,FBgn0038180,FBgn0262579,FBgn0266084,FBgn0026415
	GO Biological Processes	GO:0045793	positive regulation of cell size	41	3	0.6	2.0441	1.031	0.180399	0.743765	1	0.605751	1	Tctp,Desat1,Stacl	FBgn0037874,FBgn0086687,FBgn0263980
	GO Biological Processes	GO:0010623	programmed cell death involved in cell development	107	6	1.2	1.5665	0.648	0.185004	0.732819	1	0.619489	1	Idh3b,Atg8a,Mdh2,Fhos,Cam,Ubi-p63E	FBgn0038922,FBgn0052672,FBgn0262559,FBgn0266084,FBgn0000253,FBgn0003943
	GO Biological Processes	GO:0043523	regulation of neuron apoptotic process	22	2	0.4	2.5396	1.345	0.185204	0.732349	1	0.619489	1	RpS3,RpL14	FBgn0002622,FBgn0017579
	GO Biological Processes	GO:0045727	positive regulation of translation	42	3	0.6	1.9954	0.997	0.189481	0.722434	1	0.630484	1	RpS9,pAbp,eEF5	FBgn0010408,FBgn0265297,FBgn0285952
	GO Biological Processes	GO:0070588	calcium ion transmembrane transport	42	3	0.6	1.9954	0.997	0.189481	0.722434	1	0.630484	1	RyR,SERCA,Stacl	FBgn0011286,FBgn0263006,FBgn0263980
	GO Cellular Component	GO:0005773	vacuole	155	8	1.6	1.4419	0.528	0.192133	0.716398	1	0.630484	1	Vha55,Rack1,DOR,Atg8a,VhaAC45,Vha16-1,Vha26,Vha13	FBgn0005671,FBgn0020618,FBgn0035542,FBgn0052672,FBgn0262515,FBgn0262736,FBgn0283535,FBgn0283536
	GO Molecular Function	GO:0003824	catalytic activity	4158	158	31.6	1.0615	0.086	0.193748	0.712763	1	0.630484	1	Ald1,RpLP0,Argk,awd,eEF1alpha2,eEF2,Eno,Gapdh1,Gapdh2,Gdh,Gpdh1,Gs2,Hex-A,Hsc70-1,eIF4A,ND-B17,RpS3,Mlc1,Pfk,Pgi,Prm,slgA,Sod1,alphaTub84B,Pp1-87B,up,mts,GlyP,Scsalpha1,Sam-S,ple,bt,mAcon1,Sod2,ATPsynbeta,GstS1,Nc73EF,blw,eff,ox,ND-SGDH,Hsp70Ab,mt:CoI,mt:CoIII,mt:Cyt-b,mt:ND1,mt:ND3,mt:ND4L,mt:ND6,SdhB,sun,Pglym78,cype,ATPsynCF6,Usp47,Dyrk2,ND-75,ND-23,COX5A,ND-42,Alas,RFeSP,ND-PDSW,Gpo1,Adk1,mEF…	FBgn0000064,FBgn0000100,FBgn0000116,FBgn0000150,FBgn0000557,FBgn0000559,FBgn0000579,FBgn0001091,FBgn0001092,FBgn0001098,FBgn0001128,FBgn0001145,FBgn0001186,FBgn0001216,FBgn0001942,FBgn0001989,FBgn0002622,FBgn0002772,FBgn0003071,FBgn0003074,FBgn0003149,FBgn0003423,FBgn0003462,FBgn0003884,FBgn0004103,FBgn0004169,FBgn0004177,FBgn0004507,FBgn0004888,FBgn0005278,FBgn0005626,FBgn0005666,FBgn0010100,FBg…
	GO Biological Processes	GO:0007413	axonal fasciculation	23	2	0.4	2.4292	1.28	0.198322	0.702628	1	0.634013	1	Hsc70-4,Mmp1	FBgn0266599,FBgn0035049
	GO Biological Processes	GO:0060438	trachea development	23	2	0.4	2.4292	1.28	0.198322	0.702628	1	0.634013	1	Atpalpha,Fhos	FBgn0002921,FBgn0266084
	GO Biological Processes	GO:0007427	epithelial cell migration, open tracheal system	43	3	0.6	1.949	0.963	0.198677	0.701852	1	0.634013	1	Mhc,awd,ple	FBgn0264695,FBgn0000150,FBgn0005626
	GO Molecular Function	GO:0001883	purine nucleoside binding	158	8	1.6	1.4145	0.5	0.205936	0.686268	1	0.654771	1	awd,eEF1alpha2,eEF2,alphaTub84B,mEFTu1,AdSS,eEF1alpha1,Ttd14	FBgn0000150,FBgn0000557,FBgn0000559,FBgn0003884,FBgn0024556,FBgn0027493,FBgn0284245,FBgn0284257
	GO Molecular Function	GO:0032549	ribonucleoside binding	158	8	1.6	1.4145	0.5	0.205936	0.686268	1	0.654771	1	awd,eEF1alpha2,eEF2,alphaTub84B,mEFTu1,AdSS,eEF1alpha1,Ttd14	FBgn0000150,FBgn0000557,FBgn0000559,FBgn0003884,FBgn0024556,FBgn0027493,FBgn0284245,FBgn0284257
	GO Biological Processes	GO:0046579	positive regulation of Ras protein signal transduction	44	3	0.6	1.9047	0.93	0.207977	0.681985	1	0.660051	1	Pp1-87B,14-3-3zeta,CG3630	FBgn0004103,FBgn0004907,FBgn0023540
	GO Molecular Function	GO:0032561	guanyl ribonucleotide binding	159	8	1.6	1.4056	0.491	0.210623	0.676495	1	0.664097	1	awd,eEF1alpha2,eEF2,alphaTub84B,mEFTu1,AdSS,eEF1alpha1,Ttd14	FBgn0000150,FBgn0000557,FBgn0000559,FBgn0003884,FBgn0024556,FBgn0027493,FBgn0284245,FBgn0284257
	GO Biological Processes	GO:0008286	insulin receptor signaling pathway	66	4	0.8	1.6931	0.76	0.210697	0.676341	1	0.664097	1	CycG,Thor,mts,GlyP	FBgn0039858,FBgn0261560,FBgn0004177,FBgn0004507
	GO Biological Processes	GO:0017148	negative regulation of translation	66	4	0.8	1.6931	0.76	0.210697	0.676341	1	0.664097	1	RpL13A,kra,Thor,bru1	FBgn0037351,FBgn0250753,FBgn0261560,FBgn0000114
	GO Biological Processes	GO:0051402	neuron apoptotic process	24	2	0.4	2.328	1.219	0.211547	0.674593	1	0.664097	1	RpS3,RpL14	FBgn0002622,FBgn0017579
	GO Biological Processes	GO:0106030	neuron projection fasciculation	24	2	0.4	2.328	1.219	0.211547	0.674593	1	0.664097	1	Mmp1,Hsc70-4	FBgn0035049,FBgn0266599
	GO Cellular Component	GO:0005758	mitochondrial intermembrane space	24	2	0.4	2.328	1.219	0.211547	0.674593	1	0.664097	1	CG9065,Cyt-c-p	FBgn0030610,FBgn0284248
	GO Biological Processes	GO:0009408	response to heat	89	5	1	1.5694	0.65	0.213705	0.670184	1	0.669662	1	Hsc70-1,Hsp83,Droj2,Hsc70-4,Hsp70Ab	FBgn0001216,FBgn0001233,FBgn0038145,FBgn0266599,FBgn0013276
	GO Biological Processes	GO:0034599	cellular response to oxidative stress	45	3	0.6	1.8624	0.897	0.217372	0.662796	1	0.671899	1	sesB,Sod1,Sod2	FBgn0003360,FBgn0003462,FBgn0010213
	GO Biological Processes	GO:0008283	cell population proliferation	359	16	3.2	1.2451	0.316	0.217437	0.662666	1	0.671899	1	Sod2,Rbp9,RyR,RpS21,COX5A,Idgf2,mEFTu1,CG1572,CG6770,COX4,Hsp83,mts,Doa,CG5214,COX7C,sls	FBgn0010213,FBgn0010263,FBgn0011286,FBgn0015521,FBgn0019624,FBgn0020415,FBgn0024556,FBgn0030309,FBgn0032400,FBgn0032833,FBgn0001233,FBgn0004177,FBgn0265998,FBgn0037891,FBgn0040773,FBgn0086906
	GO Biological Processes	GO:0008154	actin polymerization or depolymerization	67	4	0.8	1.6678	0.738	0.218266	0.661014	1	0.671899	1	Mical,gish,SelR,Rack1	FBgn0053208,FBgn0250823,FBgn0267376,FBgn0020618
	GO Biological Processes	GO:0043068	positive regulation of programmed cell death	90	5	1	1.552	0.634	0.220191	0.657201	1	0.671899	1	lncRNA:Hsromega,RpS3,ScsbetaA,Idh3b,Mdh2	FBgn0001234,FBgn0002622,FBgn0037643,FBgn0038922,FBgn0262559
	GO Molecular Function	GO:0017076	purine nucleotide binding	826	34	6.8	1.1499	0.202	0.220451	0.656687	1	0.671899	1	awd,eEF1alpha2,eEF2,Hex-A,Hsc70-1,Hsp83,eIF4A,Atpalpha,Pfk,alphaTub84B,Sam-S,bt,Vha55,ATPsynbeta,blw,Hsp70Ab,Dyrk2,Adk1,mEFTu1,AdSS,TTLL4B,CG8520,ScsbetaA,Droj2,Unc-89,gish,Pgk,SERCA,Mhc,Strn-Mlck,Doa,Hsc70-4,eEF1alpha1,Ttd14	FBgn0000150,FBgn0000557,FBgn0000559,FBgn0001186,FBgn0001216,FBgn0001233,FBgn0001942,FBgn0002921,FBgn0003071,FBgn0003884,FBgn0005278,FBgn0005666,FBgn0005671,FBgn0010217,FBgn0011211,FBgn0013276,FBgn0016930,FBgn0022709,FBgn0024556,FBgn0027493,FBgn0031574,FBgn0033734,FBgn0037643,FBgn0038145,FBgn0053519,FBgn0250823,FBgn0250906,FBgn0263006,FBgn0264695,FBgn0265045,FBgn0265998,FBgn0266599,FBgn0284245,FBg…
	GO Biological Processes	GO:0030534	adult behavior	186	9	1.8	1.3517	0.435	0.223344	0.651025	1	0.671899	1	Gpdh1,Atpalpha,Pp1-87B,ple,Gpo1,Eaat1,SERCA,CG17734,kra	FBgn0001128,FBgn0002921,FBgn0004103,FBgn0005626,FBgn0022160,FBgn0026439,FBgn0263006,FBgn0037890,FBgn0250753
	GO Biological Processes	GO:0043280	positive regulation of cysteine-type endopeptidase activity involved in apoptotic process	25	2	0.4	2.2349	1.16	0.224854	0.6481	1	0.671899	1	ScsbetaA,Mdh2	FBgn0037643,FBgn0262559
	GO Biological Processes	GO:0051646	mitochondrion localization	25	2	0.4	2.2349	1.16	0.224854	0.6481	1	0.671899	1	Msp300,Rim2	FBgn0261836,FBgn0031359
	GO Molecular Function	GO:0008028	monocarboxylic acid transmembrane transporter activity	25	2	0.4	2.2349	1.16	0.224854	0.6481	1	0.671899	1	CG9399,Mpc1	FBgn0037715,FBgn0038662
	GO Molecular Function	GO:0001882	nucleoside binding	162	8	1.6	1.3796	0.464	0.224925	0.647962	1	0.671899	1	awd,eEF1alpha2,eEF2,alphaTub84B,mEFTu1,AdSS,eEF1alpha1,Ttd14	FBgn0000150,FBgn0000557,FBgn0000559,FBgn0003884,FBgn0024556,FBgn0027493,FBgn0284245,FBgn0284257
	GO Molecular Function	GO:0042802	identical protein binding	162	8	1.6	1.3796	0.464	0.224925	0.647962	1	0.671899	1	Gdh,Gpdh1,Pfk,Sod1,GlyP,14-3-3zeta,Tpi,Mhc	FBgn0001098,FBgn0001128,FBgn0003071,FBgn0003462,FBgn0004507,FBgn0004907,FBgn0086355,FBgn0264695
	GO Molecular Function	GO:0050660	flavin adenine dinucleotide binding	68	4	0.8	1.6433	0.717	0.225907	0.646071	1	0.672683	1	slgA,CG7430,Mical,SdhA	FBgn0003423,FBgn0036762,FBgn0053208,FBgn0261439
	GO Biological Processes	GO:0055076	transition metal ion homeostasis	46	3	0.6	1.8219	0.865	0.226853	0.644255	1	0.673192	1	IscU,mfrn,CG14757	FBgn0037637,FBgn0039561,FBgn0033274
	GO Biological Processes	GO:0061077	chaperone-mediated protein folding	46	3	0.6	1.8219	0.865	0.226853	0.644255	1	0.673192	1	Hsc70-4,Hsp70Ab,Hsc70-1	FBgn0266599,FBgn0013276,FBgn0001216
	GO Biological Processes	GO:0042176	regulation of protein catabolic process	69	4	0.8	1.6195	0.696	0.233615	0.631499	1	0.692074	1	Oda,Usp47,Usp2,eIF4A	FBgn0014184,FBgn0016756,FBgn0031187,FBgn0001942
	GO Molecular Function	GO:0019001	guanyl nucleotide binding	164	8	1.6	1.3627	0.446	0.234652	0.629575	1	0.693963	1	awd,eEF1alpha2,eEF2,alphaTub84B,mEFTu1,AdSS,eEF1alpha1,Ttd14	FBgn0000150,FBgn0000557,FBgn0000559,FBgn0003884,FBgn0024556,FBgn0027493,FBgn0284245,FBgn0284257
	GO Molecular Function	GO:0031369	translation initiation factor binding	26	2	0.4	2.1489	1.104	0.23822	0.623023	1	0.703315	1	kra,Thor	FBgn0250753,FBgn0261560
	GO Biological Processes	GO:0006816	calcium ion transport	70	4	0.8	1.5963	0.675	0.241386	0.617288	1	0.707268	1	RyR,Usp2,Stacl,SERCA	FBgn0011286,FBgn0031187,FBgn0263980,FBgn0263006
	GO Biological Processes	GO:0007605	sensory perception of sound	70	4	0.8	1.5963	0.675	0.241386	0.617288	1	0.707268	1	Cam,Atpalpha,nrv3,Plp	FBgn0000253,FBgn0002921,FBgn0032946,FBgn0086690
	GO Biological Processes	GO:0043065	positive regulation of apoptotic process	70	4	0.8	1.5963	0.675	0.241386	0.617288	1	0.707268	1	lncRNA:Hsromega,RpS3,ScsbetaA,Mdh2	FBgn0001234,FBgn0002622,FBgn0037643,FBgn0262559
	GO Biological Processes	GO:0030001	metal ion transport	215	10	2	1.2993	0.378	0.242354	0.615549	1	0.707268	1	SERCA,Stacl,Atpalpha,RyR,nrv1,CG4928,CG9065,Usp2,nrv3,mfrn	FBgn0263006,FBgn0263980,FBgn0002921,FBgn0011286,FBgn0015776,FBgn0027556,FBgn0030610,FBgn0031187,FBgn0032946,FBgn0039561
	GO Biological Processes	GO:0042048	olfactory behavior	94	5	1	1.486	0.571	0.246699	0.607832	1	0.707268	1	Pino,Dyrk2,gish,Pp1-87B,14-3-3zeta	FBgn0016926,FBgn0016930,FBgn0250823,FBgn0004103,FBgn0004907
	GO Biological Processes	GO:0008277	regulation of G protein-coupled receptor signaling pathway	27	2	0.4	2.0693	1.049	0.251624	0.599249	1	0.707268	1	Cam,sun	FBgn0000253,FBgn0014391
	GO Biological Processes	GO:0015718	monocarboxylic acid transport	27	2	0.4	2.0693	1.049	0.251624	0.599249	1	0.707268	1	CG9399,Mpc1	FBgn0037715,FBgn0038662
	GO Biological Processes	GO:2001056	positive regulation of cysteine-type endopeptidase activity	27	2	0.4	2.0693	1.049	0.251624	0.599249	1	0.707268	1	ScsbetaA,Mdh2	FBgn0037643,FBgn0262559
	GO Biological Processes	GO:0008355	olfactory learning	49	3	0.6	1.7104	0.774	0.255725	0.592227	1	0.711439	1	gish,Pp1-87B,14-3-3zeta	FBgn0250823,FBgn0004103,FBgn0004907
	GO Biological Processes	GO:0035151	regulation of tube size, open tracheal system	49	3	0.6	1.7104	0.774	0.255725	0.592227	1	0.711439	1	Mmp1,Gasp,Atpalpha	FBgn0035049,FBgn0026077,FBgn0002921
	GO Biological Processes	GO:0071805	potassium ion transmembrane transport	49	3	0.6	1.7104	0.774	0.255725	0.592227	1	0.711439	1	Atpalpha,nrv1,nrv3	FBgn0002921,FBgn0015776,FBgn0032946
	GO Molecular Function	GO:0043168	anion binding	1109	44	8.8	1.1084	0.148	0.256741	0.590504	1	0.712975	1	awd,eEF1alpha2,eEF2,Hex-A,Hsc70-1,Hsp83,eIF4A,Atpalpha,Pfk,slgA,alphaTub84B,GlyP,Sam-S,bt,Vha55,ATPsynbeta,Nc73EF,blw,ND-ACP,Hsp70Ab,Dyrk2,Alas,Adk1,mEFTu1,AdSS,CG1640,TTLL4B,ND-51,CG8520,CG7430,ScsbetaA,Droj2,Mical,Unc-89,gish,Pgk,SdhA,SERCA,Mhc,Strn-Mlck,Doa,Hsc70-4,eEF1alpha1,Ttd14	FBgn0000150,FBgn0000557,FBgn0000559,FBgn0001186,FBgn0001216,FBgn0001233,FBgn0001942,FBgn0002921,FBgn0003071,FBgn0003423,FBgn0003884,FBgn0004507,FBgn0005278,FBgn0005666,FBgn0005671,FBgn0010217,FBgn0010352,FBgn0011211,FBgn0011361,FBgn0013276,FBgn0016930,FBgn0020764,FBgn0022709,FBgn0024556,FBgn0027493,FBgn0030478,FBgn0031574,FBgn0031771,FBgn0033734,FBgn0036762,FBgn0037643,FBgn0038145,FBgn0053208,FBg…
	GO Biological Processes	GO:0045862	positive regulation of proteolysis	72	4	0.8	1.552	0.634	0.257098	0.589901	1	0.712975	1	Usp2,eIF4A,ScsbetaA,Mdh2	FBgn0031187,FBgn0001942,FBgn0037643,FBgn0262559
	GO Biological Processes	GO:0042060	wound healing	96	5	1	1.455	0.541	0.260254	0.584603	1	0.720575	1	kay,Fhos,Idgf4,Mmp1,Cht5	FBgn0001297,FBgn0266084,FBgn0026415,FBgn0035049,FBgn0038180
	GO Molecular Function	GO:0032559	adenyl ribonucleotide binding	660	27	5.4	1.1428	0.193	0.262497	0.580876	1	0.725628	1	awd,Hex-A,Hsc70-1,Hsp83,eIF4A,Atpalpha,Pfk,Sam-S,bt,Vha55,ATPsynbeta,blw,Hsp70Ab,Dyrk2,Adk1,TTLL4B,CG8520,ScsbetaA,Droj2,Unc-89,gish,Pgk,SERCA,Mhc,Strn-Mlck,Doa,Hsc70-4	FBgn0000150,FBgn0001186,FBgn0001216,FBgn0001233,FBgn0001942,FBgn0002921,FBgn0003071,FBgn0005278,FBgn0005666,FBgn0005671,FBgn0010217,FBgn0011211,FBgn0013276,FBgn0016930,FBgn0022709,FBgn0031574,FBgn0033734,FBgn0037643,FBgn0038145,FBgn0053519,FBgn0250823,FBgn0250906,FBgn0263006,FBgn0264695,FBgn0265045,FBgn0265998,FBgn0266599
	GO Biological Processes	GO:0061844	antimicrobial humoral immune response mediated by antimicrobial peptide	73	4	0.8	1.5307	0.614	0.26503	0.576705	1	0.729192	1	kay,Usp2,Doa,Drs	FBgn0001297,FBgn0031187,FBgn0265998,FBgn0283461
	GO Biological Processes	GO:0030641	regulation of cellular pH	28	2	0.4	1.9954	0.997	0.265046	0.576679	1	0.729192	1	VhaAC45,Vha55	FBgn0262515,FBgn0005671
	GO Biological Processes	GO:0042045	epithelial fluid transport	28	2	0.4	1.9954	0.997	0.265046	0.576679	1	0.729192	1	Vha26,Vha13	FBgn0283535,FBgn0283536
	GO Biological Processes	GO:0030111	regulation of Wnt signaling pathway	97	5	1	1.44	0.526	0.267096	0.573333	1	0.733669	1	gish,Pp1-87B,mts,Usp47,Dyrk2	FBgn0250823,FBgn0004103,FBgn0004177,FBgn0016756,FBgn0016930
	GO Molecular Function	GO:0016301	kinase activity	375	16	3.2	1.1919	0.253	0.270187	0.568336	1	0.738085	1	Argk,awd,Hex-A,Pfk,Prm,Scsalpha1,bt,Dyrk2,Adk1,CG7766,CycG,Unc-89,gish,Pgk,Strn-Mlck,Doa	FBgn0000116,FBgn0000150,FBgn0001186,FBgn0003071,FBgn0003149,FBgn0004888,FBgn0005666,FBgn0016930,FBgn0022709,FBgn0030087,FBgn0039858,FBgn0053519,FBgn0250823,FBgn0250906,FBgn0265045,FBgn0265998
	GO Biological Processes	GO:0035967	cellular response to topologically incorrect protein	51	3	0.6	1.6433	0.717	0.275245	0.560281	1	0.738085	1	Hsc70-1,Hsc70-4,Hsp70Ab	FBgn0001216,FBgn0266599,FBgn0013276
	GO Molecular Function	GO:0004722	protein serine/threonine phosphatase activity	51	3	0.6	1.6433	0.717	0.275245	0.560281	1	0.738085	1	Pp1-87B,mts,CG12091	FBgn0004103,FBgn0004177,FBgn0035228
	GO Biological Processes	GO:0007099	centriole replication	29	2	0.4	1.9266	0.946	0.278468	0.555224	1	0.738085	1	Cam,mts	FBgn0000253,FBgn0004177
	GO Molecular Function	GO:0016818	hydrolase activity, acting on acid anhydrides, in phosphorus-containing anhydrides	508	21	4.2	1.1548	0.208	0.278562	0.555078	1	0.738085	1	eEF1alpha2,eEF2,Hsc70-1,eIF4A,Mlc1,Prm,alphaTub84B,up,ATPsynbeta,blw,Hsp70Ab,sun,ATPsynCF6,mEFTu1,NTPase,CG14022,CG8520,ATPsynF,Mhc,Hsc70-4,eEF1alpha1	FBgn0000557,FBgn0000559,FBgn0001216,FBgn0001942,FBgn0002772,FBgn0003149,FBgn0003884,FBgn0004169,FBgn0010217,FBgn0011211,FBgn0013276,FBgn0014391,FBgn0016119,FBgn0024556,FBgn0024947,FBgn0031700,FBgn0033734,FBgn0035032,FBgn0264695,FBgn0266599,FBgn0284245
	GO Biological Processes	GO:0007098	centrosome cycle	75	4	0.8	1.4899	0.575	0.281024	0.551257	1	0.740299	1	Plp,Cam,Hsp83,mts	FBgn0086690,FBgn0000253,FBgn0001233,FBgn0004177
	GO Biological Processes	GO:0042594	response to starvation	149	7	1.4	1.3124	0.392	0.285541	0.544332	1	0.751059	1	GlyS,Rack1,Arc1,Atg8a,Desat1,Thor,whd	FBgn0266064,FBgn0020618,FBgn0033926,FBgn0052672,FBgn0086687,FBgn0261560,FBgn0261862
	GO Molecular Function	GO:0016817	hydrolase activity, acting on acid anhydrides	511	21	4.2	1.1481	0.199	0.287598	0.541214	1	0.755326	1	eEF1alpha2,eEF2,Hsc70-1,eIF4A,Mlc1,Prm,alphaTub84B,up,ATPsynbeta,blw,Hsp70Ab,sun,ATPsynCF6,mEFTu1,NTPase,CG14022,CG8520,ATPsynF,Mhc,Hsc70-4,eEF1alpha1	FBgn0000557,FBgn0000559,FBgn0001216,FBgn0001942,FBgn0002772,FBgn0003149,FBgn0003884,FBgn0004169,FBgn0010217,FBgn0011211,FBgn0013276,FBgn0014391,FBgn0016119,FBgn0024556,FBgn0024947,FBgn0031700,FBgn0033734,FBgn0035032,FBgn0264695,FBgn0266599,FBgn0284245
	GO Biological Processes	GO:0031589	cell-substrate adhesion	30	2	0.4	1.8624	0.897	0.291873	0.534806	1	0.757387	1	Zasp52,Fhos	FBgn0265991,FBgn0266084
	GO Biological Processes	GO:0043281	regulation of cysteine-type endopeptidase activity involved in apoptotic process	30	2	0.4	1.8624	0.897	0.291873	0.534806	1	0.757387	1	ScsbetaA,Mdh2	FBgn0037643,FBgn0262559
	GO Biological Processes	GO:0051480	regulation of cytosolic calcium ion concentration	30	2	0.4	1.8624	0.897	0.291873	0.534806	1	0.757387	1	sesB,RyR	FBgn0003360,FBgn0011286
	GO Biological Processes	GO:0070050	neuron cellular homeostasis	30	2	0.4	1.8624	0.897	0.291873	0.534806	1	0.757387	1	sesB,mt:ATPase6	FBgn0003360,FBgn0013672
	GO Biological Processes	GO:0098534	centriole assembly	30	2	0.4	1.8624	0.897	0.291873	0.534806	1	0.757387	1	Cam,mts	FBgn0000253,FBgn0004177
	GO Biological Processes	GO:1903829	positive regulation of cellular protein localization	30	2	0.4	1.8624	0.897	0.291873	0.534806	1	0.757387	1	Stacl,Ttd14	FBgn0263980,FBgn0284257
	GO Cellular Component	GO:0005881	cytoplasmic microtubule	30	2	0.4	1.8624	0.897	0.291873	0.534806	1	0.757387	1	alphaTub84B,Tctp	FBgn0003884,FBgn0037874
	GO Molecular Function	GO:0005200	structural constituent of cytoskeleton	30	2	0.4	1.8624	0.897	0.291873	0.534806	1	0.757387	1	alphaTub84B,Strn-Mlck	FBgn0003884,FBgn0265045
	GO Biological Processes	GO:0010942	positive regulation of cell death	101	5	1	1.383	0.468	0.294834	0.530423	1	0.762979	1	lncRNA:Hsromega,RpS3,ScsbetaA,Idh3b,Mdh2	FBgn0001234,FBgn0002622,FBgn0037643,FBgn0038922,FBgn0262559
	GO Biological Processes	GO:0045732	positive regulation of protein catabolic process	53	3	0.6	1.5813	0.661	0.294907	0.530314	1	0.762979	1	Oda,Usp2,eIF4A	FBgn0014184,FBgn0031187,FBgn0001942
	GO Molecular Function	GO:0097367	carbohydrate derivative binding	1023	40	8	1.0923	0.127	0.301289	0.521016	1	0.764332	1	awd,eEF1alpha2,eEF2,Hex-A,Hsc70-1,Hsp83,eIF4A,Atpalpha,Pfk,alphaTub84B,Sam-S,bt,Vha55,ATPsynbeta,blw,Hsp70Ab,Dyrk2,Idgf2,Adk1,mEFTu1,Gasp,Idgf4,AdSS,TTLL4B,ND-51,CG8520,ScsbetaA,Droj2,Cht5,Unc-89,CG34324,gish,Pgk,SERCA,Mhc,Strn-Mlck,Doa,Hsc70-4,eEF1alpha1,Ttd14	FBgn0000150,FBgn0000557,FBgn0000559,FBgn0001186,FBgn0001216,FBgn0001233,FBgn0001942,FBgn0002921,FBgn0003071,FBgn0003884,FBgn0005278,FBgn0005666,FBgn0005671,FBgn0010217,FBgn0011211,FBgn0013276,FBgn0016930,FBgn0020415,FBgn0022709,FBgn0024556,FBgn0026077,FBgn0026415,FBgn0027493,FBgn0031574,FBgn0031771,FBgn0033734,FBgn0037643,FBgn0038145,FBgn0038180,FBgn0053519,FBgn0085353,FBgn0250823,FBgn0250906,FBg…
	GO Biological Processes	GO:0018105	peptidyl-serine phosphorylation	54	3	0.6	1.552	0.634	0.304773	0.516023	1	0.764332	1	Dyrk2,gish,awd	FBgn0016930,FBgn0250823,FBgn0000150
	GO Biological Processes	GO:0019915	lipid storage	54	3	0.6	1.552	0.634	0.304773	0.516023	1	0.764332	1	blw,SERCA,Acsl	FBgn0011211,FBgn0263006,FBgn0263120
	GO Biological Processes	GO:0010950	positive regulation of endopeptidase activity	31	2	0.4	1.8023	0.85	0.305245	0.515351	1	0.764332	1	ScsbetaA,Mdh2	FBgn0037643,FBgn0262559
	GO Biological Processes	GO:0042044	fluid transport	31	2	0.4	1.8023	0.85	0.305245	0.515351	1	0.764332	1	Vha26,Vha13	FBgn0283535,FBgn0283536
	GO Biological Processes	GO:0060966	regulation of gene silencing by RNA	31	2	0.4	1.8023	0.85	0.305245	0.515351	1	0.764332	1	Hsp83,Hsc70-4	FBgn0001233,FBgn0266599
	GO Biological Processes	GO:1901800	positive regulation of proteasomal protein catabolic process	31	2	0.4	1.8023	0.85	0.305245	0.515351	1	0.764332	1	Usp2,eIF4A	FBgn0031187,FBgn0001942
	GO Biological Processes	GO:2000736	regulation of stem cell differentiation	31	2	0.4	1.8023	0.85	0.305245	0.515351	1	0.764332	1	Tctp,bru1	FBgn0037874,FBgn0000114
	GO Molecular Function	GO:0019208	phosphatase regulator activity	31	2	0.4	1.8023	0.85	0.305245	0.515351	1	0.764332	1	mts,CycG	FBgn0004177,FBgn0039858
	GO Biological Processes	GO:0032869	cellular response to insulin stimulus	78	4	0.8	1.4326	0.519	0.305273	0.515312	1	0.764332	1	mts,GlyP,CycG,Thor	FBgn0004177,FBgn0004507,FBgn0039858,FBgn0261560
	GO Biological Processes	GO:0007405	neuroblast proliferation	103	5	1	1.3561	0.439	0.308884	0.510205	1	0.771543	1	CG5214,COX7C,mts,COX5A,COX4	FBgn0037891,FBgn0040773,FBgn0004177,FBgn0019624,FBgn0032833
	GO Cellular Component	GO:0000228	nuclear chromosome	360	15	3	1.164	0.219	0.309706	0.50905	1	0.772486	1	Act5C,RpL36,RpS5a,RpL32,RpS2,RpS13,RpS9,RpS18,RpL11,RpS11,RpS15,RpL41,sls,RpL8,Hsc70-4	FBgn0000042,FBgn0002579,FBgn0002590,FBgn0002626,FBgn0004867,FBgn0010265,FBgn0010408,FBgn0010411,FBgn0013325,FBgn0033699,FBgn0034138,FBgn0066084,FBgn0086906,FBgn0261602,FBgn0266599
	GO Biological Processes	GO:0007033	vacuole organization	55	3	0.6	1.5238	0.608	0.314653	0.502168	1	0.782575	1	Rack1,DOR,Atg8a	FBgn0020618,FBgn0035542,FBgn0052672
	GO Biological Processes	GO:0050832	defense response to fungus	55	3	0.6	1.5238	0.608	0.314653	0.502168	1	0.782575	1	coro,Drs,Lmpt	FBgn0265935,FBgn0283461,FBgn0261565
	GO Biological Processes	GO:0030838	positive regulation of actin filament polymerization	32	2	0.4	1.746	0.804	0.318569	0.496797	1	0.790051	1	Rack1,gish	FBgn0020618,FBgn0250823
	GO Biological Processes	GO:0045880	positive regulation of smoothened signaling pathway	32	2	0.4	1.746	0.804	0.318569	0.496797	1	0.790051	1	mts,gish	FBgn0004177,FBgn0250823
	GO Molecular Function	GO:0048029	monosaccharide binding	56	3	0.6	1.4966	0.582	0.324539	0.488733	1	0.794563	1	Hex-A,Pfk,Pgi	FBgn0001186,FBgn0003071,FBgn0003074
	GO Biological Processes	GO:0031023	microtubule organizing center organization	81	4	0.8	1.3796	0.464	0.329731	0.48184	1	0.794563	1	Cam,Hsp83,mts,Plp	FBgn0000253,FBgn0001233,FBgn0004177,FBgn0086690
	GO Biological Processes	GO:0009416	response to light stimulus	157	7	1.4	1.2456	0.317	0.331401	0.479646	1	0.794563	1	Cam,slgA,Pp1-87B,mts,porin,Dyrk2,Ttd14	FBgn0000253,FBgn0003423,FBgn0004103,FBgn0004177,FBgn0004363,FBgn0016930,FBgn0284257
	GO Biological Processes	GO:0000045	autophagosome assembly	33	2	0.4	1.6931	0.76	0.331831	0.479083	1	0.794563	1	DOR,Atg8a	FBgn0035542,FBgn0052672
	GO Biological Processes	GO:0010952	positive regulation of peptidase activity	33	2	0.4	1.6931	0.76	0.331831	0.479083	1	0.794563	1	ScsbetaA,Mdh2	FBgn0037643,FBgn0262559
	GO Biological Processes	GO:0035023	regulation of Rho protein signal transduction	33	2	0.4	1.6931	0.76	0.331831	0.479083	1	0.794563	1	Unc-89,CG3630	FBgn0053519,FBgn0023540
	GO Biological Processes	GO:0051090	regulation of DNA-binding transcription factor activity	33	2	0.4	1.6931	0.76	0.331831	0.479083	1	0.794563	1	CG3630,14-3-3zeta	FBgn0023540,FBgn0004907
	GO Biological Processes	GO:0042391	regulation of membrane potential	82	4	0.8	1.3627	0.446	0.337912	0.471197	1	0.808009	1	ATPsynD,Eaat1,sesB,SERCA	FBgn0016120,FBgn0026439,FBgn0003360,FBgn0263006
	GO Molecular Function	GO:0016462	pyrophosphatase activity	502	20	4	1.113	0.154	0.342927	0.464798	1	0.813852	1	eEF1alpha2,eEF2,Hsc70-1,eIF4A,Mlc1,Prm,alphaTub84B,up,ATPsynbeta,blw,Hsp70Ab,sun,ATPsynCF6,mEFTu1,NTPase,CG8520,ATPsynF,Mhc,Hsc70-4,eEF1alpha1	FBgn0000557,FBgn0000559,FBgn0001216,FBgn0001942,FBgn0002772,FBgn0003149,FBgn0003884,FBgn0004169,FBgn0010217,FBgn0011211,FBgn0013276,FBgn0014391,FBgn0016119,FBgn0024556,FBgn0024947,FBgn0033734,FBgn0035032,FBgn0264695,FBgn0266599,FBgn0284245
	GO Biological Processes	GO:0032868	response to insulin	83	4	0.8	1.3463	0.429	0.346099	0.460799	1	0.813852	1	CycG,Thor,mts,GlyP	FBgn0039858,FBgn0261560,FBgn0004177,FBgn0004507
	GO Biological Processes	GO:0060828	regulation of canonical Wnt signaling pathway	83	4	0.8	1.3463	0.429	0.346099	0.460799	1	0.813852	1	Pp1-87B,mts,gish,Usp47	FBgn0004103,FBgn0004177,FBgn0250823,FBgn0016756
	GO Biological Processes	GO:0007517	muscle organ development	109	5	1	1.2815	0.358	0.351501	0.454074	1	0.813852	1	up,sls,Msp300,Mhc,wupA	FBgn0004169,FBgn0086906,FBgn0261836,FBgn0264695,FBgn0283471
	GO Molecular Function	GO:0017111	nucleoside-triphosphatase activity	478	19	3.8	1.1104	0.151	0.352098	0.453337	1	0.813852	1	eEF1alpha2,eEF2,Hsc70-1,eIF4A,Mlc1,Prm,alphaTub84B,up,ATPsynbeta,blw,Hsp70Ab,sun,ATPsynCF6,mEFTu1,CG8520,ATPsynF,Mhc,Hsc70-4,eEF1alpha1	FBgn0000557,FBgn0000559,FBgn0001216,FBgn0001942,FBgn0002772,FBgn0003149,FBgn0003884,FBgn0004169,FBgn0010217,FBgn0011211,FBgn0013276,FBgn0014391,FBgn0016119,FBgn0024556,FBgn0033734,FBgn0035032,FBgn0264695,FBgn0266599,FBgn0284245
	GO Biological Processes	GO:0030041	actin filament polymerization	59	3	0.6	1.4205	0.506	0.354171	0.450787	1	0.813852	1	SelR,gish,Rack1	FBgn0267376,FBgn0250823,FBgn0020618
	GO Biological Processes	GO:0045471	response to ethanol	84	4	0.8	1.3303	0.412	0.354291	0.45064	1	0.813852	1	Drat,Cam,CG17734,kra	FBgn0033188,FBgn0000253,FBgn0037890,FBgn0250753
	GO Biological Processes	GO:0050954	sensory perception of mechanical stimulus	84	4	0.8	1.3303	0.412	0.354291	0.45064	1	0.813852	1	Cam,Atpalpha,nrv3,Plp	FBgn0000253,FBgn0002921,FBgn0032946,FBgn0086690
	GO Molecular Function	GO:0005085	guanyl-nucleotide exchange factor activity	84	4	0.8	1.3303	0.412	0.354291	0.45064	1	0.813852	1	eEF1beta,eEF1delta,Tctp,Unc-89	FBgn0028737,FBgn0032198,FBgn0037874,FBgn0053519
	GO Biological Processes	GO:0010389	regulation of G2/M transition of mitotic cell cycle	35	2	0.4	1.5963	0.675	0.35812	0.445971	1	0.818022	1	Tctp,kay	FBgn0037874,FBgn0001297
	GO Biological Processes	GO:0032434	regulation of proteasomal ubiquitin-dependent protein catabolic process	35	2	0.4	1.5963	0.675	0.35812	0.445971	1	0.818022	1	eIF4A,Usp47	FBgn0001942,FBgn0016756
	GO Biological Processes	GO:0035159	regulation of tube length, open tracheal system	35	2	0.4	1.5963	0.675	0.35812	0.445971	1	0.818022	1	Atpalpha,Mmp1	FBgn0002921,FBgn0035049
	GO Biological Processes	GO:1903052	positive regulation of proteolysis involved in cellular protein catabolic process	35	2	0.4	1.5963	0.675	0.35812	0.445971	1	0.818022	1	Usp2,eIF4A	FBgn0031187,FBgn0001942
	GO Biological Processes	GO:0048515	spermatid differentiation	136	6	1.2	1.2325	0.302	0.360346	0.44328	1	0.821538	1	Act5C,porin,ScsbetaA,mfrn,gish,pAbp	FBgn0000042,FBgn0004363,FBgn0037643,FBgn0039561,FBgn0250823,FBgn0265297
	GO Cellular Component	GO:0030054	cell junction	162	7	1.4	1.2071	0.272	0.360606	0.442967	1	0.821538	1	CG15617,Zasp67,CG42319,CG43897,Zasp52,Actn,Atpalpha	FBgn0034151,FBgn0036044,FBgn0259219,FBgn0264489,FBgn0265991,FBgn0000667,FBgn0002921
	GO Biological Processes	GO:0006641	triglyceride metabolic process	36	2	0.4	1.552	0.634	0.371125	0.430479	1	0.837068	1	Thor,Gpdh1	FBgn0261560,FBgn0001128
	GO Biological Processes	GO:0008345	larval locomotory behavior	36	2	0.4	1.552	0.634	0.371125	0.430479	1	0.837068	1	Eaat1,tn	FBgn0026439,FBgn0265356
	GO Molecular Function	GO:0004601	peroxidase activity	36	2	0.4	1.552	0.634	0.371125	0.430479	1	0.837068	1	GstS1,PHGPx	FBgn0010226,FBgn0035438
	GO Molecular Function	GO:0016620	oxidoreductase activity, acting on the aldehyde or oxo group of donors, NAD or NADP as acceptor	36	2	0.4	1.552	0.634	0.371125	0.430479	1	0.837068	1	Gapdh1,Gapdh2	FBgn0001091,FBgn0001092
	GO Molecular Function	GO:0008514	organic anion transmembrane transporter activity	112	5	1	1.2471	0.319	0.372942	0.428358	1	0.837068	1	sesB,Eaat1,CG9399,Mpc1,CG43693	FBgn0003360,FBgn0026439,FBgn0037715,FBgn0038662,FBgn0263776
	GO Biological Processes	GO:0097305	response to alcohol	138	6	1.2	1.2146	0.28	0.373188	0.428072	1	0.837068	1	Cam,DOR,CG17734,Idh3b,kra,Drat	FBgn0000253,FBgn0035542,FBgn0037890,FBgn0038922,FBgn0250753,FBgn0033188
	GO Biological Processes	GO:0006626	protein targeting to mitochondrion	61	3	0.6	1.3739	0.458	0.373843	0.427311	1	0.837068	1	UQCR-C1,UQCR-C2,CG8206	FBgn0038271,FBgn0250814,FBgn0030679
	GO Biological Processes	GO:0046578	regulation of Ras protein signal transduction	87	4	0.8	1.2844	0.361	0.37885	0.421532	1	0.838883	1	Pp1-87B,14-3-3zeta,CG3630,Unc-89	FBgn0004103,FBgn0004907,FBgn0023540,FBgn0053519
	GO Molecular Function	GO:0019899	enzyme binding	487	19	3.8	1.0899	0.124	0.382811	0.417015	1	0.846022	1	Tm1,RpL40,RpS27A,Ubi-p63E,eff,Mitofilin,Rack1,eEF1beta,eEF1delta,Zasp66,Gbs-76A,Tctp,CG7029,CycG,Atg8a,Unc-89,Ubi-p5E,CG42390,Msp300	FBgn0003721,FBgn0003941,FBgn0003942,FBgn0003943,FBgn0011217,FBgn0019960,FBgn0020618,FBgn0028737,FBgn0032198,FBgn0035917,FBgn0036862,FBgn0037874,FBgn0039026,FBgn0039858,FBgn0052672,FBgn0053519,FBgn0086558,FBgn0259736,FBgn0261836
	GO Biological Processes	GO:0045187	regulation of circadian sleep/wake cycle, sleep	37	2	0.4	1.5101	0.595	0.384024	0.415642	1	0.846022	1	Hsp83,cue	FBgn0001233,FBgn0011204
	GO Biological Processes	GO:0046626	regulation of insulin receptor signaling pathway	37	2	0.4	1.5101	0.595	0.384024	0.415642	1	0.846022	1	CycG,mts	FBgn0039858,FBgn0004177
	GO Biological Processes	GO:0051298	centrosome duplication	37	2	0.4	1.5101	0.595	0.384024	0.415642	1	0.846022	1	Cam,mts	FBgn0000253,FBgn0004177
	GO Biological Processes	GO:0000380	alternative mRNA splicing, via spliceosome	88	4	0.8	1.2698	0.345	0.38702	0.412266	1	0.851543	1	Doa,ps,bru1,eIF4A	FBgn0265998,FBgn0261552,FBgn0000114,FBgn0001942
	GO Biological Processes	GO:0030162	regulation of proteolysis	141	6	1.2	1.1888	0.25	0.392472	0.406191	1	0.859085	1	ScsbetaA,Mdh2,Usp47,Usp2,lncRNA:Hsromega,eIF4A	FBgn0037643,FBgn0262559,FBgn0016756,FBgn0031187,FBgn0001234,FBgn0001942
	GO Biological Processes	GO:0008306	associative learning	63	3	0.6	1.3303	0.412	0.393395	0.405172	1	0.859085	1	Pp1-87B,14-3-3zeta,gish	FBgn0004103,FBgn0004907,FBgn0250823
	GO Biological Processes	GO:0019730	antimicrobial humoral response	115	5	1	1.2146	0.28	0.394383	0.404081	1	0.859085	1	Doa,Drs,Usp2,kay,Thor	FBgn0265998,FBgn0283461,FBgn0031187,FBgn0001297,FBgn0261560
	GO Biological Processes	GO:0016236	macroautophagy	89	4	0.8	1.2556	0.328	0.395176	0.403209	1	0.859085	1	DOR,Atg8a,GlyS,Rack1	FBgn0035542,FBgn0052672,FBgn0266064,FBgn0020618
	GO Biological Processes	GO:0000041	transition metal ion transport	38	2	0.4	1.4703	0.556	0.396807	0.401421	1	0.859085	1	CG9065,mfrn	FBgn0030610,FBgn0039561
	GO Biological Processes	GO:0032273	positive regulation of protein polymerization	38	2	0.4	1.4703	0.556	0.396807	0.401421	1	0.859085	1	Rack1,gish	FBgn0020618,FBgn0250823
	GO Biological Processes	GO:1903364	positive regulation of cellular protein catabolic process	38	2	0.4	1.4703	0.556	0.396807	0.401421	1	0.859085	1	Usp2,eIF4A	FBgn0031187,FBgn0001942
	GO Molecular Function	GO:0003730	mRNA 3'-UTR binding	38	2	0.4	1.4703	0.556	0.396807	0.401421	1	0.859085	1	bru1,pAbp	FBgn0000114,FBgn0265297
	GO Cellular Component	GO:0031301	integral component of organelle membrane	169	7	1.4	1.1571	0.211	0.401795	0.395996	1	0.862195	1	Mpcp1,QIL1,CG9399,CG5903,Mpc1,CG41128,Mpcp2	FBgn0034497,FBgn0036726,FBgn0037715,FBgn0038400,FBgn0038662,FBgn0069923,FBgn0026409
	GO Biological Processes	GO:0019731	antibacterial humoral response	64	3	0.6	1.3095	0.389	0.403113	0.394574	1	0.863323	1	Thor,Drs,kay	FBgn0261560,FBgn0283461,FBgn0001297
	GO Biological Processes	GO:0070838	divalent metal ion transport	90	4	0.8	1.2416	0.312	0.403315	0.394355	1	0.863323	1	SERCA,Stacl,RyR,Usp2	FBgn0263006,FBgn0263980,FBgn0011286,FBgn0031187
	GO Biological Processes	GO:0042335	cuticle development	250	10	2	1.1174	0.16	0.405629	0.391871	1	0.867206	1	Ccp84Ae,ple,Cpr64Aa,Cpr64Ad,Cht5,Desat1,Rack1,Alas,Gasp,Idgf4	FBgn0004779,FBgn0005626,FBgn0035510,FBgn0035513,FBgn0038180,FBgn0086687,FBgn0020618,FBgn0020764,FBgn0026077,FBgn0026415
	GO Biological Processes	GO:0007635	chemosensory behavior	117	5	1	1.1938	0.256	0.408646	0.388653	1	0.872187	1	Pp1-87B,14-3-3zeta,gish,Pino,Dyrk2	FBgn0004103,FBgn0004907,FBgn0250823,FBgn0016926,FBgn0016930
	GO Molecular Function	GO:0016684	oxidoreductase activity, acting on peroxide as acceptor	39	2	0.4	1.4326	0.519	0.409466	0.387783	1	0.872187	1	GstS1,PHGPx	FBgn0010226,FBgn0035438
	GO Molecular Function	GO:0036459	thiol-dependent ubiquitinyl hydrolase activity	39	2	0.4	1.4326	0.519	0.409466	0.387783	1	0.872187	1	Usp47,Usp2	FBgn0016756,FBgn0031187
	GO Biological Processes	GO:0035152	regulation of tube architecture, open tracheal system	91	4	0.8	1.228	0.296	0.411434	0.3857	1	0.872978	1	awd,Atpalpha,Mmp1,Gasp	FBgn0000150,FBgn0002921,FBgn0035049,FBgn0026077
	GO Cellular Component	GO:1902495	transmembrane transporter complex	92	4	0.8	1.2146	0.28	0.419529	0.377238	1	0.872978	1	nrv3,Atpalpha,RyR,nrv1	FBgn0032946,FBgn0002921,FBgn0011286,FBgn0015776
	GO Biological Processes	GO:0009314	response to radiation	199	8	1.6	1.1231	0.167	0.420085	0.376663	1	0.872978	1	Ttd14,Tctp,Dyrk2,Cam,slgA,Pp1-87B,mts,porin	FBgn0284257,FBgn0037874,FBgn0016930,FBgn0000253,FBgn0003423,FBgn0004103,FBgn0004177,FBgn0004363
	GO Biological Processes	GO:0003007	heart morphogenesis	40	2	0.4	1.3968	0.482	0.421993	0.374694	1	0.872978	1	Sod2,Mmp1	FBgn0010213,FBgn0035049
	GO Biological Processes	GO:0045879	negative regulation of smoothened signaling pathway	40	2	0.4	1.3968	0.482	0.421993	0.374694	1	0.872978	1	eff,mts	FBgn0011217,FBgn0004177
	GO Biological Processes	GO:0050802	circadian sleep/wake cycle, sleep	40	2	0.4	1.3968	0.482	0.421993	0.374694	1	0.872978	1	cue,Hsp83	FBgn0011204,FBgn0001233
	GO Cellular Component	GO:1902554	serine/threonine protein kinase complex	40	2	0.4	1.3968	0.482	0.421993	0.374694	1	0.872978	1	CG7766,CycG	FBgn0030087,FBgn0039858
	GO Molecular Function	GO:0004497	monooxygenase activity	40	2	0.4	1.3968	0.482	0.421993	0.374694	1	0.872978	1	ple,Mical	FBgn0005626,FBgn0053208
	GO Biological Processes	GO:0001933	negative regulation of protein phosphorylation	66	3	0.6	1.2698	0.345	0.422409	0.374267	1	0.872978	1	mts,ATPsynD,Rack1	FBgn0004177,FBgn0016120,FBgn0020618
	GO Biological Processes	GO:0006814	sodium ion transport	66	3	0.6	1.2698	0.345	0.422409	0.374267	1	0.872978	1	Atpalpha,nrv1,nrv3	FBgn0002921,FBgn0015776,FBgn0032946
	GO Cellular Component	GO:0043195	terminal bouton	66	3	0.6	1.2698	0.345	0.422409	0.374267	1	0.872978	1	Atg8a,Mical,Eaat1	FBgn0052672,FBgn0053208,FBgn0026439
	GO Biological Processes	GO:0009636	response to toxic substance	173	7	1.4	1.1304	0.177	0.425331	0.371273	1	0.877971	1	CG17734,kra,Cam,Sod1,ple,Sod2,Drat	FBgn0037890,FBgn0250753,FBgn0000253,FBgn0003462,FBgn0005626,FBgn0010213,FBgn0033188
	GO Biological Processes	GO:1901575	organic substance catabolic process	858	32	6.4	1.0419	0.059	0.43077	0.365755	1	0.888143	1	CG9485,CG7430,Cht5,CG17691,Tpi,Ubi-p5E,Pgk,Ald1,Eno,Gapdh1,Gapdh2,Gdh,Gpdh1,Gs2,Hex-A,eIF4A,Pfk,Pgi,slgA,RpL40,RpS27A,Ubi-p63E,GlyP,SERCA,tn,GlyS,PyK,eff,Oda,Pglym78,Usp47,Usp2	FBgn0034618,FBgn0036762,FBgn0038180,FBgn0039993,FBgn0086355,FBgn0086558,FBgn0250906,FBgn0000064,FBgn0000579,FBgn0001091,FBgn0001092,FBgn0001098,FBgn0001128,FBgn0001145,FBgn0001186,FBgn0001942,FBgn0003071,FBgn0003074,FBgn0003423,FBgn0003941,FBgn0003942,FBgn0003943,FBgn0004507,FBgn0263006,FBgn0265356,FBgn0266064,FBgn0267385,FBgn0011217,FBgn0014184,FBgn0014869,FBgn0016756,FBgn0031187
	GO Biological Processes	GO:0008589	regulation of smoothened signaling pathway	67	3	0.6	1.2509	0.323	0.431978	0.364538	1	0.888524	1	eff,gish,mts	FBgn0011217,FBgn0250823,FBgn0004177
	GO Biological Processes	GO:0098722	asymmetric stem cell division	67	3	0.6	1.2509	0.323	0.431978	0.364538	1	0.888524	1	eff,eIF4A,mts	FBgn0011217,FBgn0001942,FBgn0004177
	GO Biological Processes	GO:0042078	germ-line stem cell division	41	2	0.4	1.3627	0.446	0.434383	0.362127	1	0.889304	1	eIF4A,eff	FBgn0001942,FBgn0011217
	GO Biological Processes	GO:0072089	stem cell proliferation	121	5	1	1.1544	0.207	0.437018	0.359501	1	0.889304	1	mts,COX5A,COX4,CG5214,COX7C	FBgn0004177,FBgn0019624,FBgn0032833,FBgn0037891,FBgn0040773
	GO Biological Processes	GO:0009620	response to fungus	68	3	0.6	1.2325	0.302	0.441489	0.35508	1	0.889304	1	coro,Drs,Lmpt	FBgn0265935,FBgn0283461,FBgn0261565
	GO Biological Processes	GO:0042326	negative regulation of phosphorylation	68	3	0.6	1.2325	0.302	0.441489	0.35508	1	0.889304	1	ATPsynD,Rack1,mts	FBgn0016120,FBgn0020618,FBgn0004177
	GO Biological Processes	GO:0051056	regulation of small GTPase mediated signal transduction	95	4	0.8	1.1763	0.234	0.443646	0.352963	1	0.8914	1	Pp1-87B,14-3-3zeta,Unc-89,CG3630	FBgn0004103,FBgn0004907,FBgn0053519,FBgn0023540
	GO Biological Processes	GO:0010883	regulation of lipid storage	42	2	0.4	1.3303	0.412	0.446628	0.350054	1	0.894286	1	SERCA,Acsl	FBgn0263006,FBgn0263120
	GO Biological Processes	GO:0015893	drug transport	42	2	0.4	1.3303	0.412	0.446628	0.350054	1	0.894286	1	sesB,Eaat1	FBgn0003360,FBgn0026439
	GO Biological Processes	GO:0046777	protein autophosphorylation	42	2	0.4	1.3303	0.412	0.446628	0.350054	1	0.894286	1	awd,Doa	FBgn0000150,FBgn0265998
	GO Molecular Function	GO:0016887	ATPase activity	314	12	2.4	1.0676	0.094	0.450148	0.346645	1	0.899802	1	Hsc70-1,eIF4A,up,ATPsynbeta,blw,Hsp70Ab,sun,ATPsynCF6,CG8520,ATPsynF,Mhc,Hsc70-4	FBgn0001216,FBgn0001942,FBgn0004169,FBgn0010217,FBgn0011211,FBgn0013276,FBgn0014391,FBgn0016119,FBgn0033734,FBgn0035032,FBgn0264695,FBgn0266599
	GO Biological Processes	GO:0000281	mitotic cytokinesis	69	3	0.6	1.2146	0.28	0.450938	0.345883	1	0.899802	1	Act5C,Act79B,Act88F	FBgn0000042,FBgn0000045,FBgn0000047
	GO Biological Processes	GO:0006633	fatty acid biosynthetic process	69	3	0.6	1.2146	0.28	0.450938	0.345883	1	0.899802	1	Acsl,ND-ACP,Desat1	FBgn0263120,FBgn0011361,FBgn0086687
	GO Biological Processes	GO:0060070	canonical Wnt signaling pathway	96	4	0.8	1.164	0.219	0.45162	0.345227	1	0.900128	1	Pp1-87B,mts,gish,Usp47	FBgn0004103,FBgn0004177,FBgn0250823,FBgn0016756
	GO Biological Processes	GO:0016055	Wnt signaling pathway	124	5	1	1.1265	0.172	0.458097	0.339042	1	0.903355	1	Usp47,Dyrk2,Pp1-87B,mts,gish	FBgn0016756,FBgn0016930,FBgn0004103,FBgn0004177,FBgn0250823
	GO Biological Processes	GO:0035148	tube formation	43	2	0.4	1.2993	0.378	0.458723	0.33845	1	0.903355	1	Act5C,Mmp1	FBgn0000042,FBgn0035049
	GO Biological Processes	GO:0035329	hippo signaling	43	2	0.4	1.2993	0.378	0.458723	0.33845	1	0.903355	1	mts,14-3-3zeta	FBgn0004177,FBgn0004907
	GO Biological Processes	GO:0046532	regulation of photoreceptor cell differentiation	43	2	0.4	1.2993	0.378	0.458723	0.33845	1	0.903355	1	eff,pAbp	FBgn0011217,FBgn0265297
	GO Biological Processes	GO:0042325	regulation of phosphorylation	234	9	1.8	1.0745	0.104	0.461174	0.336135	1	0.903355	1	lncRNA:Hsromega,kay,mts,ATPsynD,Rack1,Tctp,CycG,CG34172,Pgk	FBgn0001234,FBgn0001297,FBgn0004177,FBgn0016120,FBgn0020618,FBgn0037874,FBgn0039858,FBgn0085201,FBgn0250906
	GO Biological Processes	GO:0008219	cell death	400	15	3	1.0476	0.067	0.46432	0.333183	1	0.906245	1	RpL14,Idgf2,pAbp,Fhos,eEF5,ScsbetaA,Idh3b,scyl,Atg8a,Mdh2,Ect4,Cam,lncRNA:Hsromega,RpS3,Ubi-p63E	FBgn0017579,FBgn0020415,FBgn0265297,FBgn0266084,FBgn0285952,FBgn0037643,FBgn0038922,FBgn0041094,FBgn0052672,FBgn0262559,FBgn0262579,FBgn0000253,FBgn0001234,FBgn0002622,FBgn0003943
	GO Biological Processes	GO:0007286	spermatid development	125	5	1	1.1174	0.16	0.465075	0.332477	1	0.906245	1	pAbp,Act5C,porin,ScsbetaA,gish	FBgn0265297,FBgn0000042,FBgn0004363,FBgn0037643,FBgn0250823
	GO Biological Processes	GO:0012501	programmed cell death	345	13	2.6	1.0527	0.074	0.465129	0.332426	1	0.906245	1	RpL14,Idgf2,ScsbetaA,Idh3b,scyl,Atg8a,Mdh2,Fhos,eEF5,Cam,lncRNA:Hsromega,RpS3,Ubi-p63E	FBgn0017579,FBgn0020415,FBgn0037643,FBgn0038922,FBgn0041094,FBgn0052672,FBgn0262559,FBgn0266084,FBgn0285952,FBgn0000253,FBgn0001234,FBgn0002622,FBgn0003943
	GO Biological Processes	GO:0006468	protein phosphorylation	428	16	3.2	1.0443	0.063	0.465776	0.331823	1	0.906488	1	Strn-Mlck,Doa,ATPsynD,Dyrk2,Rack1,awd,Cam,lncRNA:Hsromega,kay,Prm,mts,bt,Tctp,CycG,Unc-89,gish	FBgn0265045,FBgn0265998,FBgn0016120,FBgn0016930,FBgn0020618,FBgn0000150,FBgn0000253,FBgn0001234,FBgn0001297,FBgn0003149,FBgn0004177,FBgn0005666,FBgn0037874,FBgn0039858,FBgn0053519,FBgn0250823
	GO Biological Processes	GO:0007435	salivary gland morphogenesis	98	4	0.8	1.1402	0.189	0.467453	0.330262	1	0.907717	1	Idh3b,Mdh2,Cam,Fhos	FBgn0038922,FBgn0262559,FBgn0000253,FBgn0266084
	GO Biological Processes	GO:0007591	molting cycle, chitin-based cuticle	98	4	0.8	1.1402	0.189	0.467453	0.330262	1	0.907717	1	Mmp1,Cht5,Idgf4,ple	FBgn0035049,FBgn0038180,FBgn0026415,FBgn0005626
	GO Biological Processes	GO:0071478	cellular response to radiation	71	3	0.6	1.1804	0.239	0.469634	0.32824	1	0.910351	1	Tctp,Cam,Ttd14	FBgn0037874,FBgn0000253,FBgn0284257
	GO Biological Processes	GO:0000086	G2/M transition of mitotic cell cycle	44	2	0.4	1.2698	0.345	0.470663	0.32729	1	0.910351	1	Tctp,kay	FBgn0037874,FBgn0001297
	GO Biological Processes	GO:0042749	regulation of circadian sleep/wake cycle	44	2	0.4	1.2698	0.345	0.470663	0.32729	1	0.910351	1	cue,Hsp83	FBgn0011204,FBgn0001233
	GO Biological Processes	GO:0002784	regulation of antimicrobial peptide production	72	3	0.6	1.164	0.219	0.478875	0.319778	1	0.910351	1	kay,Usp2,Doa	FBgn0001297,FBgn0031187,FBgn0265998
	GO Biological Processes	GO:0055088	lipid homeostasis	72	3	0.6	1.164	0.219	0.478875	0.319778	1	0.910351	1	cue,NLaz,Desat1	FBgn0011204,FBgn0053126,FBgn0086687
	GO Biological Processes	GO:0099536	synaptic signaling	321	12	2.4	1.0443	0.063	0.480774	0.318059	1	0.910351	1	Atpalpha,sesB,Sod1,Arc1,Tusp,Pgk,SERCA,Acsl,pAbp,Hsc70-4,Sod2,Eaat1	FBgn0002921,FBgn0003360,FBgn0003462,FBgn0033926,FBgn0039530,FBgn0250906,FBgn0263006,FBgn0263120,FBgn0265297,FBgn0266599,FBgn0010213,FBgn0026439
	GO Biological Processes	GO:0008652	cellular amino acid biosynthetic process	45	2	0.4	1.2416	0.312	0.482444	0.316553	1	0.910351	1	Gs2,slgA	FBgn0001145,FBgn0003423
	GO Biological Processes	GO:0016579	protein deubiquitination	45	2	0.4	1.2416	0.312	0.482444	0.316553	1	0.910351	1	Usp47,Usp2	FBgn0016756,FBgn0031187
	GO Molecular Function	GO:0017022	myosin binding	45	2	0.4	1.2416	0.312	0.482444	0.316553	1	0.910351	1	Cam,RpL23	FBgn0000253,FBgn0010078
	GO Cellular Component	GO:0005700	polytene chromosome	211	8	1.6	1.0592	0.083	0.485161	0.314114	1	0.914484	1	Hsp83,Pp1-87B,His3.3B,RpL11,Tctp,CycG,Ubi-p5E,Mhc	FBgn0001233,FBgn0004103,FBgn0004828,FBgn0013325,FBgn0037874,FBgn0039858,FBgn0086558,FBgn0264695
	GO Cellular Component	GO:0043679	axon terminus	73	3	0.6	1.1481	0.199	0.48804	0.311545	1	0.917917	1	Atg8a,Mical,Eaat1	FBgn0052672,FBgn0053208,FBgn0026439
	GO Molecular Function	GO:0019887	protein kinase regulator activity	73	3	0.6	1.1481	0.199	0.48804	0.311545	1	0.917917	1	RpLP1,14-3-3zeta,CycG	FBgn0002593,FBgn0004907,FBgn0039858
	GO Biological Processes	GO:0048024	regulation of mRNA splicing, via spliceosome	101	4	0.8	1.1064	0.146	0.490883	0.309022	1	0.922266	1	ps,bru1,eIF4A,Doa	FBgn0261552,FBgn0000114,FBgn0001942,FBgn0265998
	GO Biological Processes	GO:0010632	regulation of epithelial cell migration	46	2	0.4	1.2146	0.28	0.494062	0.306219	1	0.922335	1	kay,ple	FBgn0001297,FBgn0005626
	GO Cellular Component	GO:0009898	cytoplasmic side of plasma membrane	46	2	0.4	1.2146	0.28	0.494062	0.306219	1	0.922335	1	gish,Stacl	FBgn0250823,FBgn0263980
	GO Cellular Component	GO:1902911	protein kinase complex	46	2	0.4	1.2146	0.28	0.494062	0.306219	1	0.922335	1	CycG,CG7766	FBgn0039858,FBgn0030087
	GO Biological Processes	GO:0007224	smoothened signaling pathway	74	3	0.6	1.1325	0.18	0.497126	0.303534	1	0.922335	1	gish,eff,mts	FBgn0250823,FBgn0011217,FBgn0004177
	GO Biological Processes	GO:0030334	regulation of cell migration	74	3	0.6	1.1325	0.18	0.497126	0.303534	1	0.922335	1	kay,ple,Fhos	FBgn0001297,FBgn0005626,FBgn0266084
	GO Cellular Component	GO:0044306	neuron projection terminus	74	3	0.6	1.1325	0.18	0.497126	0.303534	1	0.922335	1	Eaat1,Atg8a,Mical	FBgn0026439,FBgn0052672,FBgn0053208
	GO Molecular Function	GO:0015081	sodium ion transmembrane transporter activity	102	4	0.8	1.0955	0.132	0.498599	0.302248	1	0.922335	1	Atpalpha,nrv1,Eaat1,nrv3	FBgn0002921,FBgn0015776,FBgn0026439,FBgn0032946
	GO Biological Processes	GO:0030154	cell differentiation	1894	68	13.6	1.003	0.004	0.509811	0.292591	1	0.939524	1	Rbp9,eff,mt:lrRNA,mt:srRNA,Pglym78,Usp47,COX5A,Rack1,yps,COX4,Mmp1,Zasp66,Zasp67,ScsbetaA,Tctp,CG5214,Idh3b,mfrn,COX7C,lncRNA:CR31781,Atg8a,Mical,Unc-89,Tpi,sls,kra,CG33521,gish,Pgk,Thor,Msp300,Mdh2,SERCA,Acsl,Mhc,pAbp,tn,Zasp52,Doa,Fhos,Hsc70-4,SelR,PyK,wupA,Act5C,Act88F,bru1,Cam,Actn,Gapdh1,Hsp83,lncRNA:Hsromega,kay,eIF4A,Mlc2,Pfk,Prm,sesB,Tm1,Ubi-p63E,Pp1-87B,Tm2,up,mts,porin,14-3-3zeta,fln,bt	FBgn0010263,FBgn0011217,FBgn0013686,FBgn0013688,FBgn0014869,FBgn0016756,FBgn0019624,FBgn0020618,FBgn0022959,FBgn0032833,FBgn0035049,FBgn0035917,FBgn0036044,FBgn0037643,FBgn0037874,FBgn0037891,FBgn0038922,FBgn0039561,FBgn0040773,FBgn0051781,FBgn0052672,FBgn0053208,FBgn0053519,FBgn0086355,FBgn0086906,FBgn0250753,FBgn0250819,FBgn0250823,FBgn0250906,FBgn0261560,FBgn0261836,FBgn0262559,FBgn0263006,FBg…
	GO Biological Processes	GO:0032270	positive regulation of cellular protein metabolic process	272	10	2	1.0271	0.039	0.511326	0.291302	1	0.941317	1	ScsbetaA,Tctp,Mdh2,RpS9,Rack1,Usp2,lncRNA:Hsromega,eIF4A,pAbp,eEF5	FBgn0037643,FBgn0037874,FBgn0262559,FBgn0010408,FBgn0020618,FBgn0031187,FBgn0001234,FBgn0001942,FBgn0265297,FBgn0285952
	GO Biological Processes	GO:0051493	regulation of cytoskeleton organization	160	6	1.2	1.0476	0.067	0.512497	0.290308	1	0.942384	1	Mhc,Fhos,Rack1,Tm2,CG1674,gish	FBgn0264695,FBgn0266084,FBgn0020618,FBgn0004117,FBgn0039897,FBgn0250823
	GO Biological Processes	GO:0003333	amino acid transmembrane transport	48	2	0.4	1.164	0.219	0.516795	0.286682	1	0.942384	1	Eaat1,CG43693	FBgn0026439,FBgn0263776
	GO Biological Processes	GO:0032870	cellular response to hormone stimulus	133	5	1	1.0502	0.071	0.519788	0.284174	1	0.944871	1	DOR,CycG,Thor,mts,GlyP	FBgn0035542,FBgn0039858,FBgn0261560,FBgn0004177,FBgn0004507
	GO Biological Processes	GO:1901987	regulation of cell cycle phase transition	105	4	0.8	1.0642	0.09	0.521436	0.282799	1	0.946875	1	bru1,kay,Tctp,CycG	FBgn0000114,FBgn0001297,FBgn0037874,FBgn0039858
	GO Biological Processes	GO:0007612	learning	77	3	0.6	1.0884	0.122	0.523883	0.280765	1	0.950325	1	gish,Pp1-87B,14-3-3zeta	FBgn0250823,FBgn0004103,FBgn0004907
	GO Biological Processes	GO:0006959	humoral immune response	134	5	1	1.0424	0.06	0.526465	0.278631	1	0.951882	1	Thor,kay,Doa,Drs,Usp2	FBgn0261560,FBgn0001297,FBgn0265998,FBgn0283461,FBgn0031187
	GO Biological Processes	GO:0030335	positive regulation of cell migration	49	2	0.4	1.1402	0.189	0.527904	0.277445	1	0.951882	1	Fhos,kay	FBgn0266084,FBgn0001297
	GO Biological Processes	GO:0040014	regulation of multicellular organism growth	49	2	0.4	1.1402	0.189	0.527904	0.277445	1	0.951882	1	Tctp,Desat1	FBgn0037874,FBgn0086687
	GO Biological Processes	GO:0042745	circadian sleep/wake cycle	49	2	0.4	1.1402	0.189	0.527904	0.277445	1	0.951882	1	Hsp83,cue	FBgn0001233,FBgn0011204
	GO Molecular Function	GO:0016853	isomerase activity	106	4	0.8	1.0542	0.076	0.528938	0.276595	1	0.951882	1	Pgi,GstS1,Pglym78,Tpi	FBgn0003074,FBgn0010226,FBgn0014869,FBgn0086355
	GO Molecular Function	GO:0019207	kinase regulator activity	78	3	0.6	1.0745	0.104	0.532628	0.273576	1	0.951882	1	RpLP1,14-3-3zeta,CycG	FBgn0002593,FBgn0004907,FBgn0039858
	GO Biological Processes	GO:0010608	posttranscriptional regulation of gene expression	249	9	1.8	1.0097	0.014	0.536149	0.270714	1	0.952107	1	bru1,pAbp,Hsc70-4,eEF5,RpS9,Rack1,RpL13A,kra,Thor	FBgn0000114,FBgn0265297,FBgn0266599,FBgn0285952,FBgn0010408,FBgn0020618,FBgn0037351,FBgn0250753,FBgn0261560
	GO Biological Processes	GO:0032543	mitochondrial translation	107	4	0.8	1.0443	0.063	0.536383	0.270525	1	0.952107	1	Thor,mEFTu1,mRpL52,mRpL42	FBgn0261560,FBgn0024556,FBgn0033208,FBgn0033480
	GO Biological Processes	GO:0030155	regulation of cell adhesion	50	2	0.4	1.1174	0.16	0.538839	0.268541	1	0.954515	1	Zasp52,Fhos	FBgn0265991,FBgn0266084
	GO Biological Processes	GO:0071482	cellular response to light stimulus	50	2	0.4	1.1174	0.16	0.538839	0.268541	1	0.954515	1	Ttd14,Cam	FBgn0284257,FBgn0000253
	GO Biological Processes	GO:0009725	response to hormone	165	6	1.2	1.0159	0.023	0.542722	0.265422	1	0.960413	1	mts,GlyP,DOR,Idh3b,CycG,Thor	FBgn0004177,FBgn0004507,FBgn0035542,FBgn0038922,FBgn0039858,FBgn0261560
	GO Biological Processes	GO:0008361	regulation of cell size	108	4	0.8	1.0347	0.049	0.543768	0.264586	1	0.961284	1	Tctp,Desat1,Thor,Stacl	FBgn0037874,FBgn0086687,FBgn0261560,FBgn0263980
	GO Biological Processes	GO:0007267	cell-cell signaling	506	18	3.6	0.9938	-0.009	0.545658	0.263079	1	0.961814	1	Sod2,Usp47,Dyrk2,Eaat1,Arc1,Tusp,lncRNA:CR31781,gish,Pgk,SERCA,Acsl,pAbp,Hsc70-4,Atpalpha,sesB,Sod1,Pp1-87B,mts	FBgn0010213,FBgn0016756,FBgn0016930,FBgn0026439,FBgn0033926,FBgn0039530,FBgn0051781,FBgn0250823,FBgn0250906,FBgn0263006,FBgn0263120,FBgn0265297,FBgn0266599,FBgn0002921,FBgn0003360,FBgn0003462,FBgn0004103,FBgn0004177
	GO Biological Processes	GO:0010941	regulation of cell death	280	10	2	0.9977	-0.003	0.548539	0.260793	1	0.961814	1	RpL14,Idgf2,pAbp,eEF5,ScsbetaA,Idh3b,Mdh2,Ect4,lncRNA:Hsromega,RpS3	FBgn0017579,FBgn0020415,FBgn0265297,FBgn0285952,FBgn0037643,FBgn0038922,FBgn0262559,FBgn0262579,FBgn0001234,FBgn0002622
	GO Biological Processes	GO:0035075	response to ecdysone	51	2	0.4	1.0955	0.132	0.549598	0.259955	1	0.961814	1	DOR,Idh3b	FBgn0035542,FBgn0038922
	GO Cellular Component	GO:0016323	basolateral plasma membrane	51	2	0.4	1.0955	0.132	0.549598	0.259955	1	0.961814	1	Atpalpha,Zasp52	FBgn0002921,FBgn0265991
	GO Biological Processes	GO:0002759	regulation of antimicrobial humoral response	80	3	0.6	1.0476	0.067	0.549842	0.259762	1	0.961814	1	Doa,kay,Usp2	FBgn0265998,FBgn0001297,FBgn0031187
	GO Biological Processes	GO:0030718	germ-line stem cell population maintenance	80	3	0.6	1.0476	0.067	0.549842	0.259762	1	0.961814	1	bru1,eIF4A,eff	FBgn0000114,FBgn0001942,FBgn0011217
	GO Biological Processes	GO:0045596	negative regulation of cell differentiation	138	5	1	1.0122	0.017	0.55275	0.257471	1	0.962462	1	mts,COX5A,COX4,CG5214,COX7C	FBgn0004177,FBgn0019624,FBgn0032833,FBgn0037891,FBgn0040773
	GO Biological Processes	GO:0009653	anatomical structure morphogenesis	1724	61	12.2	0.9885	-0.017	0.560444	0.251468	1	0.971109	1	Act5C,Act88F,bru1,awd,Cam,Actn,Gapdh1,kay,eIF4A,Mlc2,Atpalpha,Pfk,Prm,Tm1,Ubi-p63E,Pp1-87B,Tm2,up,mts,porin,14-3-3zeta,fln,bt,Sod2,eff,mt:lrRNA,mt:srRNA,Pglym78,Usp47,Mitofilin,wmd,Mmp1,Zasp66,Zasp67,ScsbetaA,Idh3b,scyl,Atg8a,Mical,Unc-89,Tpi,sls,kra,CG33521,gish,Pgk,Thor,Mdh2,Acsl,Mhc,pAbp,tn,Zasp52,Doa,Fhos,Hsc70-4,SelR,PyK,wupA,Vha26,Vha13	FBgn0000042,FBgn0000047,FBgn0000114,FBgn0000150,FBgn0000253,FBgn0000667,FBgn0001091,FBgn0001297,FBgn0001942,FBgn0002773,FBgn0002921,FBgn0003071,FBgn0003149,FBgn0003721,FBgn0003943,FBgn0004103,FBgn0004117,FBgn0004169,FBgn0004177,FBgn0004363,FBgn0004907,FBgn0005633,FBgn0005666,FBgn0010213,FBgn0011217,FBgn0013686,FBgn0013688,FBgn0014869,FBgn0016756,FBgn0019960,FBgn0034876,FBgn0035049,FBgn0035917,FBg…
	GO Biological Processes	GO:0048468	cell development	1612	57	11.4	0.9878	-0.018	0.561565	0.2506	1	0.971109	1	Rbp9,eff,mt:lrRNA,mt:srRNA,COX5A,Rack1,yps,COX4,SERCA,Acsl,Mhc,pAbp,tn,Zasp52,Doa,Fhos,Hsc70-4,SelR,wupA,Mmp1,Zasp66,Zasp67,ScsbetaA,CG5214,Idh3b,COX7C,Atg8a,Mical,Unc-89,sls,kra,CG33521,gish,Msp300,Mdh2,Act5C,Act88F,bru1,Cam,Actn,Hsp83,lncRNA:Hsromega,kay,eIF4A,Mlc2,Prm,sesB,Tm1,Ubi-p63E,Pp1-87B,Tm2,up,mts,porin,14-3-3zeta,fln,bt	FBgn0010263,FBgn0011217,FBgn0013686,FBgn0013688,FBgn0019624,FBgn0020618,FBgn0022959,FBgn0032833,FBgn0263006,FBgn0263120,FBgn0264695,FBgn0265297,FBgn0265356,FBgn0265991,FBgn0265998,FBgn0266084,FBgn0266599,FBgn0267376,FBgn0283471,FBgn0035049,FBgn0035917,FBgn0036044,FBgn0037643,FBgn0037891,FBgn0038922,FBgn0040773,FBgn0052672,FBgn0053208,FBgn0053519,FBgn0086906,FBgn0250753,FBgn0250819,FBgn0250823,FBg…
	GO Molecular Function	GO:0016772	transferase activity, transferring phosphorus-containing groups	483	17	3.4	0.9833	-0.024	0.564237	0.248538	1	0.971109	1	Argk,awd,Hex-A,Pfk,Prm,Scsalpha1,bt,Dyrk2,Adk1,CG7766,CycG,Unc-89,gish,Pgk,Strn-Mlck,Doa,PyK	FBgn0000116,FBgn0000150,FBgn0001186,FBgn0003071,FBgn0003149,FBgn0004888,FBgn0005666,FBgn0016930,FBgn0022709,FBgn0030087,FBgn0039858,FBgn0053519,FBgn0250823,FBgn0250906,FBgn0265045,FBgn0265998,FBgn0267385
	GO Biological Processes	GO:0007507	heart development	111	4	0.8	1.0067	0.01	0.565553	0.247527	1	0.971109	1	Mmp1,Tm2,wupA,Sod2	FBgn0035049,FBgn0004117,FBgn0283471,FBgn0010213
	GO Biological Processes	GO:0071310	cellular response to organic substance	341	12	2.4	0.9831	-0.025	0.565935	0.247234	1	0.971109	1	Hsp70Ab,Drat,Cam,Hsc70-1,eIF4A,mts,GlyP,GlyS,Hsc70-4,DOR,CycG,Thor	FBgn0013276,FBgn0033188,FBgn0000253,FBgn0001216,FBgn0001942,FBgn0004177,FBgn0004507,FBgn0266064,FBgn0266599,FBgn0035542,FBgn0039858,FBgn0261560
	GO Biological Processes	GO:0030833	regulation of actin filament polymerization	53	2	0.4	1.0542	0.076	0.570582	0.243682	1	0.971109	1	gish,Rack1	FBgn0250823,FBgn0020618
	GO Biological Processes	GO:0035264	multicellular organism growth	53	2	0.4	1.0542	0.076	0.570582	0.243682	1	0.971109	1	Tctp,Desat1	FBgn0037874,FBgn0086687
	GO Biological Processes	GO:2000147	positive regulation of cell motility	53	2	0.4	1.0542	0.076	0.570582	0.243682	1	0.971109	1	kay,Fhos	FBgn0001297,FBgn0266084
	GO Molecular Function	GO:0015085	calcium ion transmembrane transporter activity	53	2	0.4	1.0542	0.076	0.570582	0.243682	1	0.971109	1	RyR,SERCA	FBgn0011286,FBgn0263006
	GO Molecular Function	GO:0016667	oxidoreductase activity, acting on a sulfur group of donors	53	2	0.4	1.0542	0.076	0.570582	0.243682	1	0.971109	1	CG7430,SelR	FBgn0036762,FBgn0267376
	GO Biological Processes	GO:0042493	response to drug	228	8	1.6	0.9802	-0.029	0.573537	0.241438	1	0.973805	1	Cam,sesB,ple,CG17734,kra,RyR,Eaat1,Drat	FBgn0000253,FBgn0003360,FBgn0005626,FBgn0037890,FBgn0250753,FBgn0011286,FBgn0026439,FBgn0033188
	GO Biological Processes	GO:0002920	regulation of humoral immune response	83	3	0.6	1.0097	0.014	0.574949	0.240371	1	0.973805	1	kay,Usp2,Doa	FBgn0001297,FBgn0031187,FBgn0265998
	GO Biological Processes	GO:0009267	cellular response to starvation	83	3	0.6	1.0097	0.014	0.574949	0.240371	1	0.973805	1	Rack1,GlyS,Atg8a	FBgn0020618,FBgn0266064,FBgn0052672
	GO Biological Processes	GO:0015711	organic anion transport	142	5	1	0.9837	-0.024	0.578307	0.237841	1	0.973805	1	CG9399,Mpc1,CG43693,sesB,Eaat1	FBgn0037715,FBgn0038662,FBgn0263776,FBgn0003360,FBgn0026439
	GO Biological Processes	GO:0000278	mitotic cell cycle	516	18	3.6	0.9745	-0.037	0.579706	0.236792	1	0.973805	1	Act5C,Act79B,Act88F,bru1,awd,kay,eIF4A,RpS3,alphaTub84B,Pp1-87B,mts,14-3-3zeta,Tctp,CycG,sls,eff,mEFTu1,COX4	FBgn0000042,FBgn0000045,FBgn0000047,FBgn0000114,FBgn0000150,FBgn0001297,FBgn0001942,FBgn0002622,FBgn0003884,FBgn0004103,FBgn0004177,FBgn0004907,FBgn0037874,FBgn0039858,FBgn0086906,FBgn0011217,FBgn0024556,FBgn0032833
	GO Biological Processes	GO:0043484	regulation of RNA splicing	113	4	0.8	0.9889	-0.016	0.579755	0.236756	1	0.973805	1	ps,Doa,bru1,eIF4A	FBgn0261552,FBgn0265998,FBgn0000114,FBgn0001942
	GO Biological Processes	GO:0050684	regulation of mRNA processing	113	4	0.8	0.9889	-0.016	0.579755	0.236756	1	0.973805	1	ps,bru1,eIF4A,Doa	FBgn0261552,FBgn0000114,FBgn0001942,FBgn0265998
	GO Biological Processes	GO:0061640	cytoskeleton-dependent cytokinesis	113	4	0.8	0.9889	-0.016	0.579755	0.236756	1	0.973805	1	pAbp,Act5C,Act79B,Act88F	FBgn0265297,FBgn0000042,FBgn0000045,FBgn0000047
	GO Biological Processes	GO:0007266	Rho protein signal transduction	54	2	0.4	1.0347	0.049	0.580806	0.235969	1	0.973805	1	Unc-89,CG3630	FBgn0053519,FBgn0023540
	GO Molecular Function	GO:0015171	amino acid transmembrane transporter activity	54	2	0.4	1.0347	0.049	0.580806	0.235969	1	0.973805	1	Eaat1,CG43693	FBgn0026439,FBgn0263776
	GO Biological Processes	GO:0032502	developmental process	3282	116	23.2	0.9874	-0.018	0.581028	0.235803	1	0.973805	1	CG15617,wmd,levy,Mmp1,Cpr64Aa,Cpr64Ad,Zasp66,Zasp67,ScsbetaA,SdhC,Tctp,CG5214,Cht5,Idh3b,mfrn,RpS8,CycG,COX7C,scyl,lncRNA:CR31781,Atg8a,NLaz,Mical,Unc-89,Tpi,Desat1,sls,kra,CG33521,gish,Pgk,Mlp60A,CG42319,Thor,Msp300,Mdh2,Sod2,Rbp9,eff,RyR,ND-SGDH,EbpIII,mt:ATPase6,mt:lrRNA,mt:srRNA,sun,Pglym78,RpS21,ATPsynD,Usp47,COX5A,Mitofilin,Idgf2,Rack1,Alas,yps,Gasp,Mpcp2,Idgf4,Eaat1,CG1572,ND-20,Usp2,COX4,…	FBgn0034151,FBgn0034876,FBgn0034877,FBgn0035049,FBgn0035510,FBgn0035513,FBgn0035917,FBgn0036044,FBgn0037643,FBgn0037873,FBgn0037874,FBgn0037891,FBgn0038180,FBgn0038922,FBgn0039561,FBgn0039713,FBgn0039858,FBgn0040773,FBgn0041094,FBgn0051781,FBgn0052672,FBgn0053126,FBgn0053208,FBgn0053519,FBgn0086355,FBgn0086687,FBgn0086906,FBgn0250753,FBgn0250819,FBgn0250823,FBgn0250906,FBgn0259209,FBgn0259219,FBg…
	GO Molecular Function	GO:0046873	metal ion transmembrane transporter activity	201	7	1.4	0.9729	-0.04	0.583319	0.234094	1	0.973805	1	Atpalpha,RyR,nrv1,Eaat1,nrv3,mfrn,SERCA	FBgn0002921,FBgn0011286,FBgn0015776,FBgn0026439,FBgn0032946,FBgn0039561,FBgn0263006
	GO Molecular Function	GO:0016773	phosphotransferase activity, alcohol group as acceptor	346	12	2.4	0.9689	-0.046	0.586398	0.231807	1	0.977894	1	Hex-A,Pfk,Prm,bt,Dyrk2,CG7766,CycG,Unc-89,gish,Strn-Mlck,Doa,PyK	FBgn0001186,FBgn0003071,FBgn0003149,FBgn0005666,FBgn0016930,FBgn0030087,FBgn0039858,FBgn0053519,FBgn0250823,FBgn0265045,FBgn0265998,FBgn0267385
	GO Biological Processes	GO:0007268	chemical synaptic transmission	318	11	2.2	0.9663	-0.049	0.589689	0.229377	1	0.982437	1	Atpalpha,sesB,Sod1,Arc1,Pgk,SERCA,Sod2,Eaat1,Acsl,pAbp,Hsc70-4	FBgn0002921,FBgn0003360,FBgn0003462,FBgn0033926,FBgn0250906,FBgn0263006,FBgn0010213,FBgn0026439,FBgn0263120,FBgn0265297,FBgn0266599
	GO Biological Processes	GO:0071900	regulation of protein serine/threonine kinase activity	55	2	0.4	1.0159	0.023	0.590849	0.228523	1	0.983057	1	CycG,kay	FBgn0039858,FBgn0001297
	GO Molecular Function	GO:0003774	motor activity	85	3	0.6	0.986	-0.02	0.591193	0.228271	1	0.983057	1	Mlc1,Prm,Mhc	FBgn0002772,FBgn0003149,FBgn0264695
	GO Biological Processes	GO:0042981	regulation of apoptotic process	204	7	1.4	0.9586	-0.061	0.599034	0.222548	1	0.99129	1	eEF5,ScsbetaA,Mdh2,lncRNA:Hsromega,RpS3,RpL14,Idgf2	FBgn0285952,FBgn0037643,FBgn0262559,FBgn0001234,FBgn0002622,FBgn0017579,FBgn0020415
	GO Cellular Component	GO:0005815	microtubule organizing center	175	6	1.2	0.9578	-0.062	0.600529	0.221466	1	0.99129	1	Cam,Hsp83,alphaTub84B,mts,Mical,Plp	FBgn0000253,FBgn0001233,FBgn0003884,FBgn0004177,FBgn0053208,FBgn0086690
	GO Biological Processes	GO:0006865	amino acid transport	56	2	0.4	0.9977	-0.003	0.600713	0.221333	1	0.99129	1	Eaat1,CG43693	FBgn0026439,FBgn0263776
	GO Biological Processes	GO:0016322	neuron remodeling	56	2	0.4	0.9977	-0.003	0.600713	0.221333	1	0.99129	1	Mical,eff	FBgn0053208,FBgn0011217
	GO Molecular Function	GO:0003924	GTPase activity	146	5	1	0.9567	-0.064	0.603071	0.219631	1	0.994237	1	eEF1alpha2,eEF2,alphaTub84B,mEFTu1,eEF1alpha1	FBgn0000557,FBgn0000559,FBgn0003884,FBgn0024556,FBgn0284245
	GO Biological Processes	GO:0043067	regulation of programmed cell death	235	8	1.6	0.951	-0.072	0.607892	0.216174	1	0.998777	1	RpL14,Idgf2,ScsbetaA,Idh3b,Mdh2,eEF5,lncRNA:Hsromega,RpS3	FBgn0017579,FBgn0020415,FBgn0037643,FBgn0038922,FBgn0262559,FBgn0285952,FBgn0001234,FBgn0002622
	GO Biological Processes	GO:0008064	regulation of actin polymerization or depolymerization	57	2	0.4	0.9802	-0.029	0.610396	0.214389	1	0.998777	1	gish,Rack1	FBgn0250823,FBgn0020618
	GO Biological Processes	GO:0030261	chromosome condensation	57	2	0.4	0.9802	-0.029	0.610396	0.214389	1	0.998777	1	Pp1-87B,sls	FBgn0004103,FBgn0086906
	GO Biological Processes	GO:0030832	regulation of actin filament length	57	2	0.4	0.9802	-0.029	0.610396	0.214389	1	0.998777	1	Rack1,gish	FBgn0020618,FBgn0250823
	GO Biological Processes	GO:0016567	protein ubiquitination	208	7	1.4	0.9402	-0.089	0.619504	0.207956	1	1	1	Atg8a,Ubi-p5E,tn,eff,RpL40,RpS27A,Ubi-p63E	FBgn0052672,FBgn0086558,FBgn0265356,FBgn0011217,FBgn0003941,FBgn0003942,FBgn0003943
	GO Biological Processes	GO:0040003	chitin-based cuticle development	208	7	1.4	0.9402	-0.089	0.619504	0.207956	1	1	1	Alas,Gasp,Idgf4,Cpr64Aa,Cpr64Ad,Cht5,Ccp84Ae	FBgn0020764,FBgn0026077,FBgn0026415,FBgn0035510,FBgn0035513,FBgn0038180,FBgn0004779
	GO Biological Processes	GO:0007602	phototransduction	58	2	0.4	0.9633	-0.054	0.619899	0.207679	1	1	1	Cam,porin	FBgn0000253,FBgn0004363
	GO Biological Processes	GO:1903827	regulation of cellular protein localization	58	2	0.4	0.9633	-0.054	0.619899	0.207679	1	1	1	Stacl,Ttd14	FBgn0263980,FBgn0284257
	GO Biological Processes	GO:0031669	cellular response to nutrient levels	89	3	0.6	0.9417	-0.087	0.622459	0.20589	1	1	1	Rack1,GlyS,Atg8a	FBgn0020618,FBgn0266064,FBgn0052672
	GO Biological Processes	GO:0001932	regulation of protein phosphorylation	209	7	1.4	0.9357	-0.096	0.624532	0.204445	1	1	1	Tctp,CycG,ATPsynD,Rack1,lncRNA:Hsromega,kay,mts	FBgn0037874,FBgn0039858,FBgn0016120,FBgn0020618,FBgn0001234,FBgn0001297,FBgn0004177
	GO Biological Processes	GO:0002225	positive regulation of antimicrobial peptide production	59	2	0.4	0.947	-0.079	0.629223	0.201196	1	1	1	kay,Doa	FBgn0001297,FBgn0265998
	GO Cellular Component	GO:0043296	apical junction complex	59	2	0.4	0.947	-0.079	0.629223	0.201196	1	1	1	Atpalpha,Zasp52	FBgn0002921,FBgn0265991
	GO Biological Processes	GO:0048856	anatomical structure development	3179	111	22.2	0.9754	-0.036	0.636808	0.195992	1	1	1	CG15617,wmd,levy,Mmp1,Cpr64Aa,Cpr64Ad,Zasp66,Zasp67,ScsbetaA,SdhC,CG5214,Cht5,Idh3b,RpS8,CycG,COX7C,scyl,Atg8a,NLaz,Mical,Unc-89,Tpi,Desat1,sls,kra,CG33521,gish,Pgk,Mlp60A,CG42319,Thor,Msp300,Mdh2,SERCA,Acsl,CG43897,Mhc,pAbp,tn,coro,Zasp52,Doa,Fhos,Hsc70-4,SelR,PyK,wupA,Vha26,Vha13,eEF1alpha1,Sod2,Rbp9,eff,ND-SGDH,EbpIII,mt:ATPase6,mt:lrRNA,mt:srRNA,sun,Pglym78,RpS21,ATPsynD,Usp47,COX5A,Mitofilin…	FBgn0034151,FBgn0034876,FBgn0034877,FBgn0035049,FBgn0035510,FBgn0035513,FBgn0035917,FBgn0036044,FBgn0037643,FBgn0037873,FBgn0037891,FBgn0038180,FBgn0038922,FBgn0039713,FBgn0039858,FBgn0040773,FBgn0041094,FBgn0052672,FBgn0053126,FBgn0053208,FBgn0053519,FBgn0086355,FBgn0086687,FBgn0086906,FBgn0250753,FBgn0250819,FBgn0250823,FBgn0250906,FBgn0259209,FBgn0259219,FBgn0261560,FBgn0261836,FBgn0262559,FBg…
	GO Biological Processes	GO:0001894	tissue homeostasis	60	2	0.4	0.9312	-0.103	0.638368	0.194929	1	1	1	Atpalpha,Ttd14	FBgn0002921,FBgn0284257
	GO Biological Processes	GO:0002760	positive regulation of antimicrobial humoral response	60	2	0.4	0.9312	-0.103	0.638368	0.194929	1	1	1	Doa,kay	FBgn0265998,FBgn0001297
	GO Biological Processes	GO:0002922	positive regulation of humoral immune response	60	2	0.4	0.9312	-0.103	0.638368	0.194929	1	1	1	kay,Doa	FBgn0001297,FBgn0265998
	GO Biological Processes	GO:0007450	dorsal/ventral pattern formation, imaginal disc	60	2	0.4	0.9312	-0.103	0.638368	0.194929	1	1	1	Mpcp2,mts	FBgn0026409,FBgn0004177
	GO Biological Processes	GO:0032386	regulation of intracellular transport	60	2	0.4	0.9312	-0.103	0.638368	0.194929	1	1	1	gish,Ttd14	FBgn0250823,FBgn0284257
	GO Biological Processes	GO:0045466	R7 cell differentiation	60	2	0.4	0.9312	-0.103	0.638368	0.194929	1	1	1	mts,eff	FBgn0004177,FBgn0011217
	GO Biological Processes	GO:0006997	nucleus organization	92	3	0.6	0.911	-0.134	0.644813	0.190566	1	1	1	lncRNA:Hsromega,Msp300,pAbp	FBgn0001234,FBgn0261836,FBgn0265297
	GO Biological Processes	GO:0006631	fatty acid metabolic process	123	4	0.8	0.9085	-0.138	0.646589	0.189372	1	1	1	ND-ACP,Desat1,SERCA,Acsl	FBgn0011361,FBgn0086687,FBgn0263006,FBgn0263120
	GO Biological Processes	GO:0042327	positive regulation of phosphorylation	123	4	0.8	0.9085	-0.138	0.646589	0.189372	1	1	1	lncRNA:Hsromega,Rack1,Tctp,Pgk	FBgn0001234,FBgn0020618,FBgn0037874,FBgn0250906
	GO Biological Processes	GO:0044772	mitotic cell cycle phase transition	123	4	0.8	0.9085	-0.138	0.646589	0.189372	1	1	1	Tctp,CycG,bru1,kay	FBgn0037874,FBgn0039858,FBgn0000114,FBgn0001297
	GO Molecular Function	GO:0004672	protein kinase activity	273	9	1.8	0.921	-0.119	0.646832	0.189209	1	1	1	Prm,bt,Dyrk2,CG7766,CycG,Unc-89,gish,Strn-Mlck,Doa	FBgn0003149,FBgn0005666,FBgn0016930,FBgn0030087,FBgn0039858,FBgn0053519,FBgn0250823,FBgn0265045,FBgn0265998
	GO Biological Processes	GO:0050777	negative regulation of immune response	61	2	0.4	0.9159	-0.127	0.647335	0.188871	1	1	1	GlyP,Usp2	FBgn0004507,FBgn0031187
	GO Biological Processes	GO:0010033	response to organic substance	567	19	3.8	0.9361	-0.095	0.650553	0.186717	1	1	1	GlyS,Hsc70-4,PyK,Hsp70Ab,Drat,PHGPx,DOR,CG17734,Idh3b,CycG,Desat1,kra,Thor,Cam,Hsc70-1,eIF4A,Pfk,mts,GlyP	FBgn0266064,FBgn0266599,FBgn0267385,FBgn0013276,FBgn0033188,FBgn0035438,FBgn0035542,FBgn0037890,FBgn0038922,FBgn0039858,FBgn0086687,FBgn0250753,FBgn0261560,FBgn0000253,FBgn0001216,FBgn0001942,FBgn0003071,FBgn0004177,FBgn0004507
	GO Biological Processes	GO:0042051	compound eye photoreceptor development	93	3	0.6	0.9012	-0.15	0.652054	0.185717	1	1	1	Cam,pAbp,Doa	FBgn0000253,FBgn0265297,FBgn0265998
	GO Biological Processes	GO:0060968	regulation of gene silencing	93	3	0.6	0.9012	-0.15	0.652054	0.185717	1	1	1	Hsc70-4,Hsp83,Usp47	FBgn0266599,FBgn0001233,FBgn0016756
	GO Biological Processes	GO:0032006	regulation of TOR signaling	62	2	0.4	0.9012	-0.15	0.656125	0.183014	1	1	1	ATPsynD,scyl	FBgn0016120,FBgn0041094
	GO Biological Processes	GO:1900424	regulation of defense response to bacterium	62	2	0.4	0.9012	-0.15	0.656125	0.183014	1	1	1	Usp2,kay	FBgn0031187,FBgn0001297
	GO Biological Processes	GO:0042067	establishment of ommatidial planar polarity	63	2	0.4	0.8869	-0.173	0.664739	0.177349	1	1	1	gish,kay	FBgn0250823,FBgn0001297
	GO Molecular Function	GO:0005088	Ras guanyl-nucleotide exchange factor activity	63	2	0.4	0.8869	-0.173	0.664739	0.177349	1	1	1	Tctp,Unc-89	FBgn0037874,FBgn0053519
	GO Molecular Function	GO:0016765	transferase activity, transferring alkyl or aryl (other than methyl) groups	63	2	0.4	0.8869	-0.173	0.664739	0.177349	1	1	1	Sam-S,GstS1	FBgn0005278,FBgn0010226
	GO Cellular Component	GO:0005635	nuclear envelope	126	4	0.8	0.8869	-0.173	0.665213	0.177039	1	1	1	bru1,14-3-3zeta,CG42390,Msp300	FBgn0000114,FBgn0004907,FBgn0259736,FBgn0261836
	GO Cellular Component	GO:0071013	catalytic step 2 spliceosome	126	4	0.8	0.8869	-0.173	0.665213	0.177039	1	1	1	Rack1,yps,pAbp,Hsc70-4	FBgn0020618,FBgn0022959,FBgn0265297,FBgn0266599
	GO Biological Processes	GO:0007431	salivary gland development	127	4	0.8	0.8799	-0.185	0.67127	0.173103	1	1	1	Cam,Fhos,Idh3b,Mdh2	FBgn0000253,FBgn0266084,FBgn0038922,FBgn0262559
	GO Biological Processes	GO:0007140	male meiotic nuclear division	96	3	0.6	0.873	-0.196	0.673139	0.171895	1	1	1	His3.3B,eff,pAbp	FBgn0004828,FBgn0011217,FBgn0265297
	GO Biological Processes	GO:0001666	response to hypoxia	64	2	0.4	0.873	-0.196	0.673178	0.17187	1	1	1	Hsp70Ab,Drat	FBgn0013276,FBgn0033188
	GO Biological Processes	GO:0045216	cell-cell junction organization	64	2	0.4	0.873	-0.196	0.673178	0.17187	1	1	1	Atpalpha,Mmp1	FBgn0002921,FBgn0035049
	GO Molecular Function	GO:0030246	carbohydrate binding	128	4	0.8	0.873	-0.196	0.677252	0.16925	1	1	1	Hex-A,Pfk,Pgi,CG4115	FBgn0001186,FBgn0003071,FBgn0003074,FBgn0038017
	GO Biological Processes	GO:0016485	protein processing	65	2	0.4	0.8596	-0.218	0.681445	0.166569	1	1	1	UQCR-C1,UQCR-C2	FBgn0038271,FBgn0250814
	GO Biological Processes	GO:0030537	larval behavior	65	2	0.4	0.8596	-0.218	0.681445	0.166569	1	1	1	Eaat1,tn	FBgn0026439,FBgn0265356
	GO Biological Processes	GO:0033993	response to lipid	65	2	0.4	0.8596	-0.218	0.681445	0.166569	1	1	1	DOR,Idh3b	FBgn0035542,FBgn0038922
	GO Biological Processes	GO:0042462	eye photoreceptor cell development	98	3	0.6	0.8552	-0.226	0.686666	0.163254	1	1	1	pAbp,Doa,Cam	FBgn0265297,FBgn0265998,FBgn0000253
	GO Biological Processes	GO:0001751	compound eye photoreceptor cell differentiation	192	6	1.2	0.873	-0.196	0.688988	0.161788	1	1	1	pAbp,Doa,Cam,kay,mts,eff	FBgn0265297,FBgn0265998,FBgn0000253,FBgn0001297,FBgn0004177,FBgn0011217
	GO Biological Processes	GO:0006520	cellular amino acid metabolic process	192	6	1.2	0.873	-0.196	0.688988	0.161788	1	1	1	Gdh,Gs2,slgA,ple,CG7430,CG17691	FBgn0001098,FBgn0001145,FBgn0003423,FBgn0005626,FBgn0036762,FBgn0039993
	GO Biological Processes	GO:0048542	lymph gland development	66	2	0.4	0.8465	-0.24	0.68954	0.161441	1	1	1	RpS21,RpS8	FBgn0015521,FBgn0039713
	GO Biological Processes	GO:0044770	cell cycle phase transition	131	4	0.8	0.853	-0.229	0.694741	0.158177	1	1	1	bru1,kay,Tctp,CycG	FBgn0000114,FBgn0001297,FBgn0037874,FBgn0039858
	GO Molecular Function	GO:0015293	symporter activity	67	2	0.4	0.8339	-0.262	0.697464	0.156478	1	1	1	Eaat1,Tret1-1	FBgn0026439,FBgn0050035
	GO Biological Processes	GO:0019094	pole plasm mRNA localization	68	2	0.4	0.8216	-0.283	0.705221	0.151675	1	1	1	Hsp83,Tm1	FBgn0001233,FBgn0003721
	GO Biological Processes	GO:0019827	stem cell population maintenance	101	3	0.6	0.8298	-0.269	0.706165	0.151094	1	1	1	bru1,eIF4A,eff	FBgn0000114,FBgn0001942,FBgn0011217
	GO Molecular Function	GO:0004721	phosphoprotein phosphatase activity	101	3	0.6	0.8298	-0.269	0.706165	0.151094	1	1	1	Pp1-87B,mts,CG12091	FBgn0004103,FBgn0004177,FBgn0035228
	GO Biological Processes	GO:0032446	protein modification by small protein conjugation	227	7	1.4	0.8615	-0.215	0.708378	0.149735	1	1	1	RpL40,RpS27A,Ubi-p63E,eff,Atg8a,Ubi-p5E,tn	FBgn0003941,FBgn0003942,FBgn0003943,FBgn0011217,FBgn0052672,FBgn0086558,FBgn0265356
	GO Cellular Component	GO:0005874	microtubule	102	3	0.6	0.8216	-0.283	0.712455	0.147242	1	1	1	Tctp,awd,alphaTub84B	FBgn0037874,FBgn0000150,FBgn0003884
	GO Biological Processes	GO:0007316	pole plasm RNA localization	69	2	0.4	0.8097	-0.305	0.712812	0.147025	1	1	1	Hsp83,Tm1	FBgn0001233,FBgn0003721
	GO Biological Processes	GO:0031929	TOR signaling	69	2	0.4	0.8097	-0.305	0.712812	0.147025	1	1	1	scyl,ATPsynD	FBgn0041094,FBgn0016120
	GO Biological Processes	GO:0040017	positive regulation of locomotion	69	2	0.4	0.8097	-0.305	0.712812	0.147025	1	1	1	Fhos,kay	FBgn0266084,FBgn0001297
	GO Molecular Function	GO:0004674	protein serine/threonine kinase activity	198	6	1.2	0.8465	-0.24	0.71693	0.144523	1	1	1	Prm,Dyrk2,CG7766,gish,Strn-Mlck,Doa	FBgn0003149,FBgn0016930,FBgn0030087,FBgn0250823,FBgn0265045,FBgn0265998
	GO Molecular Function	GO:0004857	enzyme inhibitor activity	135	4	0.8	0.8277	-0.273	0.716992	0.144486	1	1	1	14-3-3zeta,Oda,CycG,CG30197	FBgn0004907,FBgn0014184,FBgn0039858,FBgn0050197
	GO Biological Processes	GO:0048863	stem cell differentiation	103	3	0.6	0.8137	-0.297	0.718641	0.143488	1	1	1	bru1,SERCA,Tctp	FBgn0000114,FBgn0263006,FBgn0037874
	GO Molecular Function	GO:0016798	hydrolase activity, acting on glycosyl bonds	103	3	0.6	0.8137	-0.297	0.718641	0.143488	1	1	1	RpS3,CG9485,Cht5	FBgn0002622,FBgn0034618,FBgn0038180
	GO Biological Processes	GO:0045787	positive regulation of cell cycle	70	2	0.4	0.7982	-0.325	0.720238	0.142524	1	1	1	COX5A,bru1	FBgn0019624,FBgn0000114
	GO Cellular Component	GO:0005694	chromosome	711	23	4.6	0.9037	-0.146	0.72346	0.140585	1	1	1	RpS11,RpS15,Tctp,CycG,RpL41,Ubi-p5E,sls,RpL8,Mhc,Hsc70-4,Act5C,Hsp83,lncRNA:Hsromega,RpL36,RpS5a,RpL32,Pp1-87B,His3.3B,RpS2,RpS13,RpS9,RpS18,RpL11	FBgn0033699,FBgn0034138,FBgn0037874,FBgn0039858,FBgn0066084,FBgn0086558,FBgn0086906,FBgn0261602,FBgn0264695,FBgn0266599,FBgn0000042,FBgn0001233,FBgn0001234,FBgn0002579,FBgn0002590,FBgn0002626,FBgn0004103,FBgn0004828,FBgn0004867,FBgn0010265,FBgn0010408,FBgn0010411,FBgn0013325
	GO Biological Processes	GO:0017145	stem cell division	104	3	0.6	0.8058	-0.312	0.724723	0.139828	1	1	1	eIF4A,mts,eff	FBgn0001942,FBgn0004177,FBgn0011217
	GO Biological Processes	GO:0007424	open tracheal system development	262	8	1.6	0.853	-0.229	0.72559	0.139309	1	1	1	awd,Atpalpha,ple,Mhc,Vha26,Vha13,Mmp1,Gasp	FBgn0000150,FBgn0002921,FBgn0005626,FBgn0264695,FBgn0283535,FBgn0283536,FBgn0035049,FBgn0026077
	GO Biological Processes	GO:0006413	translational initiation	71	2	0.4	0.7869	-0.346	0.727502	0.138166	1	1	1	Thor,eIF4A	FBgn0261560,FBgn0001942
	GO Biological Processes	GO:0006605	protein targeting	137	4	0.8	0.8156	-0.294	0.727661	0.138071	1	1	1	7SLRNA:CR32864,CG8206,UQCR-C1,UQCR-C2	FBgn0000003,FBgn0030679,FBgn0038271,FBgn0250814
	GO Biological Processes	GO:0007416	synapse assembly	170	5	1	0.8216	-0.283	0.732795	0.135018	1	1	1	Mical,Gs2,kay,Atpalpha,sesB	FBgn0053208,FBgn0001145,FBgn0001297,FBgn0002921,FBgn0003360
	GO Biological Processes	GO:0048754	branching morphogenesis of an epithelial tube	72	2	0.4	0.776	-0.366	0.734606	0.133946	1	1	1	Vha26,Vha13	FBgn0283535,FBgn0283536
	GO Biological Processes	GO:0060446	branching involved in open tracheal system development	72	2	0.4	0.776	-0.366	0.734606	0.133946	1	1	1	Vha26,Vha13	FBgn0283535,FBgn0283536
	GO Biological Processes	GO:0043066	negative regulation of apoptotic process	106	3	0.6	0.7906	-0.339	0.736579	0.132781	1	1	1	RpS3,RpL14,Idgf2	FBgn0002622,FBgn0017579,FBgn0020415
	GO Biological Processes	GO:0050804	modulation of chemical synaptic transmission	139	4	0.8	0.8039	-0.315	0.738029	0.131927	1	1	1	Arc1,Sod1,Sod2,Eaat1	FBgn0033926,FBgn0003462,FBgn0010213,FBgn0026439
	GO Biological Processes	GO:0001754	eye photoreceptor cell differentiation	203	6	1.2	0.8257	-0.276	0.738857	0.131439	1	1	1	Cam,kay,mts,pAbp,Doa,eff	FBgn0000253,FBgn0001297,FBgn0004177,FBgn0265297,FBgn0265998,FBgn0011217
	GO Biological Processes	GO:0001752	compound eye photoreceptor fate commitment	73	2	0.4	0.7654	-0.386	0.741551	0.129859	1	1	1	kay,mts	FBgn0001297,FBgn0004177
	GO Biological Processes	GO:0008356	asymmetric cell division	107	3	0.6	0.7833	-0.352	0.742354	0.129389	1	1	1	eIF4A,mts,eff	FBgn0001942,FBgn0004177,FBgn0011217
	GO Biological Processes	GO:0050778	positive regulation of immune response	108	3	0.6	0.776	-0.366	0.748027	0.126082	1	1	1	kay,Ect4,Doa	FBgn0001297,FBgn0262579,FBgn0265998
	GO Molecular Function	GO:0008047	enzyme activator activity	141	4	0.8	0.7925	-0.336	0.748095	0.126043	1	1	1	RpLP1,nrv1,nrv3,CG42390	FBgn0002593,FBgn0015776,FBgn0032946,FBgn0259736
	GO Molecular Function	GO:0042623	ATPase activity, coupled	206	6	1.2	0.8137	-0.297	0.75142	0.124117	1	1	1	Hsc70-1,eIF4A,up,Hsp70Ab,Mhc,Hsc70-4	FBgn0001216,FBgn0001942,FBgn0004169,FBgn0013276,FBgn0264695,FBgn0266599
	GO Molecular Function	GO:0043169	cation binding	1079	35	7	0.9062	-0.142	0.75558	0.12172	1	1	1	awd,Cam,Eno,Actn,Mlc1,Mlc2,Pfk,Sod1,up,ple,Sod2,Nc73EF,cue,RyR,Scp1,Gpo1,Idh3a,CG9065,CG8206,TpnC4,CG14757,Mmp1,IscU,ScsbetaA,Tctp,UQCR-C1,LpR1,Desat1,UQCR-C2,Lmpt,RpS29,tn,CG45050,SelR,PyK	FBgn0000150,FBgn0000253,FBgn0000579,FBgn0000667,FBgn0002772,FBgn0002773,FBgn0003071,FBgn0003462,FBgn0004169,FBgn0005626,FBgn0010213,FBgn0010352,FBgn0011204,FBgn0011286,FBgn0020908,FBgn0022160,FBgn0027291,FBgn0030610,FBgn0030679,FBgn0033027,FBgn0033274,FBgn0035049,FBgn0037637,FBgn0037643,FBgn0037874,FBgn0038271,FBgn0066101,FBgn0086687,FBgn0250814,FBgn0261565,FBgn0261599,FBgn0265356,FBgn0266410,FBg…
	GO Biological Processes	GO:0060548	negative regulation of cell death	143	4	0.8	0.7814	-0.356	0.757864	0.120409	1	1	1	RpS3,RpL14,Idgf2,pAbp	FBgn0002622,FBgn0017579,FBgn0020415,FBgn0265297
	GO Molecular Function	GO:0004222	metalloendopeptidase activity	76	2	0.4	0.7352	-0.444	0.761461	0.118352	1	1	1	Mmp1,UQCR-C1	FBgn0035049,FBgn0038271
	GO Cellular Component	GO:0071011	precatalytic spliceosome	144	4	0.8	0.776	-0.366	0.762637	0.117682	1	1	1	pAbp,Hsc70-4,Rack1,yps	FBgn0265297,FBgn0266599,FBgn0020618,FBgn0022959
	GO Biological Processes	GO:0051225	spindle assembly	77	2	0.4	0.7256	-0.463	0.767797	0.114754	1	1	1	Pp1-87B,mts	FBgn0004103,FBgn0004177
	GO Biological Processes	GO:0090305	nucleic acid phosphodiester bond hydrolysis	77	2	0.4	0.7256	-0.463	0.767797	0.114754	1	1	1	RpS21,RNaseMRP:RNA	FBgn0015521,FBgn0065098
	GO Biological Processes	GO:0050776	regulation of immune response	178	5	1	0.7847	-0.35	0.768465	0.114376	1	1	1	Ect4,Usp2,Doa,kay,GlyP	FBgn0262579,FBgn0031187,FBgn0265998,FBgn0001297,FBgn0004507
	GO Biological Processes	GO:0040012	regulation of locomotion	112	3	0.6	0.7483	-0.418	0.769729	0.113662	1	1	1	kay,ple,Fhos	FBgn0001297,FBgn0005626,FBgn0266084
	GO Biological Processes	GO:0048512	circadian behavior	112	3	0.6	0.7483	-0.418	0.769729	0.113662	1	1	1	Hsp83,kay,cue	FBgn0001233,FBgn0001297,FBgn0011204
	GO Biological Processes	GO:0006915	apoptotic process	275	8	1.6	0.8127	-0.299	0.772929	0.11186	1	1	1	eEF5,RpL14,Idgf2,ScsbetaA,scyl,Mdh2,lncRNA:Hsromega,RpS3	FBgn0285952,FBgn0017579,FBgn0020415,FBgn0037643,FBgn0041094,FBgn0262559,FBgn0001234,FBgn0002622
	GO Biological Processes	GO:0030431	sleep	78	2	0.4	0.7163	-0.481	0.773985	0.111267	1	1	1	Hsp83,cue	FBgn0001233,FBgn0011204
	GO Biological Processes	GO:0045930	negative regulation of mitotic cell cycle	78	2	0.4	0.7163	-0.481	0.773985	0.111267	1	1	1	Tctp,CycG	FBgn0037874,FBgn0039858
	GO Cellular Component	GO:0031594	neuromuscular junction	78	2	0.4	0.7163	-0.481	0.773985	0.111267	1	1	1	Arc1,Eaat1	FBgn0033926,FBgn0026439
	GO Biological Processes	GO:0045786	negative regulation of cell cycle	113	3	0.6	0.7417	-0.431	0.77491	0.110749	1	1	1	Tctp,CycG,CG6770	FBgn0037874,FBgn0039858,FBgn0032400
	GO Biological Processes	GO:0001934	positive regulation of protein phosphorylation	114	3	0.6	0.7352	-0.444	0.779995	0.107908	1	1	1	Rack1,Tctp,lncRNA:Hsromega	FBgn0020618,FBgn0037874,FBgn0001234
	GO Biological Processes	GO:0007622	rhythmic behavior	114	3	0.6	0.7352	-0.444	0.779995	0.107908	1	1	1	Hsp83,kay,cue	FBgn0001233,FBgn0001297,FBgn0011204
	GO Biological Processes	GO:0043069	negative regulation of programmed cell death	114	3	0.6	0.7352	-0.444	0.779995	0.107908	1	1	1	RpS3,RpL14,Idgf2	FBgn0002622,FBgn0017579,FBgn0020415
	GO Biological Processes	GO:0008284	positive regulation of cell population proliferation	79	2	0.4	0.7072	-0.5	0.780029	0.107889	1	1	1	Idgf2,CG1572	FBgn0020415,FBgn0030309
	GO Biological Processes	GO:1901565	organonitrogen compound catabolic process	526	16	3.2	0.8498	-0.235	0.783513	0.105954	1	1	1	tn,Gdh,Gs2,eIF4A,slgA,RpL40,RpS27A,Ubi-p63E,eff,Oda,Usp47,Usp2,CG7430,Cht5,CG17691,Ubi-p5E	FBgn0265356,FBgn0001098,FBgn0001145,FBgn0001942,FBgn0003423,FBgn0003941,FBgn0003942,FBgn0003943,FBgn0011217,FBgn0014184,FBgn0016756,FBgn0031187,FBgn0036762,FBgn0038180,FBgn0039993,FBgn0086558
	GO Biological Processes	GO:0060811	intracellular mRNA localization involved in anterior/posterior axis specification	80	2	0.4	0.6984	-0.518	0.785932	0.104615	1	1	1	Hsp83,Tm1	FBgn0001233,FBgn0003721
	GO Biological Processes	GO:0019941	modification-dependent protein catabolic process	311	9	1.8	0.8084	-0.307	0.787459	0.103772	1	1	1	tn,eff,Usp47,Usp2,Ubi-p5E,eIF4A,RpL40,RpS27A,Ubi-p63E	FBgn0265356,FBgn0011217,FBgn0016756,FBgn0031187,FBgn0086558,FBgn0001942,FBgn0003941,FBgn0003942,FBgn0003943
	GO Biological Processes	GO:0008038	neuron recognition	116	3	0.6	0.7225	-0.469	0.789882	0.102438	1	1	1	Hsc70-4,Mmp1,kra	FBgn0266599,FBgn0035049,FBgn0250753
	GO Biological Processes	GO:0042461	photoreceptor cell development	116	3	0.6	0.7225	-0.469	0.789882	0.102438	1	1	1	Cam,pAbp,Doa	FBgn0000253,FBgn0265297,FBgn0265998
	GO Cellular Component	GO:0005761	mitochondrial ribosome	81	2	0.4	0.6898	-0.536	0.791694	0.101442	1	1	1	mRpL52,mRpL42	FBgn0033208,FBgn0033480
	GO Biological Processes	GO:0050767	regulation of neurogenesis	281	8	1.6	0.7953	-0.33	0.79268	0.100902	1	1	1	pAbp,mts,CG5214,COX7C,Mical,eff,COX5A,COX4	FBgn0265297,FBgn0004177,FBgn0037891,FBgn0040773,FBgn0053208,FBgn0011217,FBgn0019624,FBgn0032833
	GO Biological Processes	GO:0040011	locomotion	712	22	4.4	0.8632	-0.212	0.792947	0.100756	1	1	1	Mical,Plp,sls,kra,gish,Msp300,mt:ATPase6,Rim2,TpnC4,Acsl,Mhc,Fhos,Hsc70-4,SelR,awd,Cam,kay,Mlc2,sesB,slgA,Pp1-87B,ple	FBgn0053208,FBgn0086690,FBgn0086906,FBgn0250753,FBgn0250823,FBgn0261836,FBgn0013672,FBgn0031359,FBgn0033027,FBgn0263120,FBgn0264695,FBgn0266084,FBgn0266599,FBgn0267376,FBgn0000150,FBgn0000253,FBgn0001297,FBgn0002773,FBgn0003360,FBgn0003423,FBgn0004103,FBgn0005626
	GO Cellular Component	GO:0043025	neuronal cell body	151	4	0.8	0.74	-0.434	0.794024	0.100167	1	1	1	kra,Ect4,ple,RpL10	FBgn0250753,FBgn0262579,FBgn0005626,FBgn0024733
	GO Biological Processes	GO:0007315	pole plasm assembly	82	2	0.4	0.6814	-0.553	0.79732	0.0983675	1	1	1	Hsp83,Tm1	FBgn0001233,FBgn0003721
	GO Biological Processes	GO:0046552	photoreceptor cell fate commitment	82	2	0.4	0.6814	-0.553	0.79732	0.0983675	1	1	1	kay,mts	FBgn0001297,FBgn0004177
	GO Molecular Function	GO:0019904	protein domain specific binding	82	2	0.4	0.6814	-0.553	0.79732	0.0983675	1	1	1	Hsp83,14-3-3zeta	FBgn0001233,FBgn0004907
	GO Biological Processes	GO:0042440	pigment metabolic process	118	3	0.6	0.7102	-0.494	0.799397	0.0972372	1	1	1	Alas,Uros1,roh	FBgn0020764,FBgn0030066,FBgn0250838
	GO Biological Processes	GO:0060810	intracellular mRNA localization involved in pattern specification process	83	2	0.4	0.6732	-0.571	0.80281	0.095387	1	1	1	Hsp83,Tm1	FBgn0001233,FBgn0003721
	GO Molecular Function	GO:0008234	cysteine-type peptidase activity	83	2	0.4	0.6732	-0.571	0.80281	0.095387	1	1	1	Usp47,Usp2	FBgn0016756,FBgn0031187
	GO Biological Processes	GO:0035222	wing disc pattern formation	84	2	0.4	0.6651	-0.588	0.808169	0.092498	1	1	1	Mpcp2,mts	FBgn0026409,FBgn0004177
	GO Biological Processes	GO:0006030	chitin metabolic process	120	3	0.6	0.6984	-0.518	0.80855	0.0922932	1	1	1	Cht5,CG34324,Gasp	FBgn0038180,FBgn0085353,FBgn0026077
	GO Molecular Function	GO:0046872	metal ion binding	1053	33	6.6	0.8755	-0.192	0.813744	0.0895121	1	1	1	awd,Cam,Eno,Actn,Mlc1,Mlc2,Sod1,up,ple,Sod2,cue,RyR,Scp1,Gpo1,Idh3a,CG9065,CG8206,TpnC4,CG14757,Mmp1,IscU,ScsbetaA,Tctp,UQCR-C1,LpR1,Desat1,UQCR-C2,Lmpt,RpS29,tn,CG45050,SelR,PyK	FBgn0000150,FBgn0000253,FBgn0000579,FBgn0000667,FBgn0002772,FBgn0002773,FBgn0003462,FBgn0004169,FBgn0005626,FBgn0010213,FBgn0011204,FBgn0011286,FBgn0020908,FBgn0022160,FBgn0027291,FBgn0030610,FBgn0030679,FBgn0033027,FBgn0033274,FBgn0035049,FBgn0037637,FBgn0037643,FBgn0037874,FBgn0038271,FBgn0066101,FBgn0086687,FBgn0250814,FBgn0261565,FBgn0261599,FBgn0265356,FBgn0266410,FBgn0267376,FBgn0267385
	GO Biological Processes	GO:0060179	male mating behavior	86	2	0.4	0.6497	-0.622	0.818498	0.0869825	1	1	1	ple,Desat1	FBgn0005626,FBgn0086687
	GO Biological Processes	GO:0045927	positive regulation of growth	123	3	0.6	0.6814	-0.553	0.821617	0.0853306	1	1	1	Tctp,CycG,Desat1	FBgn0037874,FBgn0039858,FBgn0086687
	GO Biological Processes	GO:0000209	protein polyubiquitination	87	2	0.4	0.6422	-0.639	0.823473	0.0843504	1	1	1	eff,tn	FBgn0011217,FBgn0265356
	GO Biological Processes	GO:0046530	photoreceptor cell differentiation	226	6	1.2	0.7417	-0.431	0.824038	0.084053	1	1	1	Cam,kay,mts,pAbp,Doa,eff	FBgn0000253,FBgn0001297,FBgn0004177,FBgn0265297,FBgn0265998,FBgn0011217
	GO Biological Processes	GO:0007265	Ras protein signal transduction	160	4	0.8	0.6984	-0.518	0.829384	0.0812445	1	1	1	CG3630,Pp1-87B,14-3-3zeta,Unc-89	FBgn0023540,FBgn0004103,FBgn0004907,FBgn0053519
	GO Biological Processes	GO:0045595	regulation of cell differentiation	454	13	2.6	0.7999	-0.322	0.832094	0.0798276	1	1	1	Tctp,CG5214,COX7C,Mical,eff,COX5A,COX4,pAbp,Fhos,bru1,kay,Tm2,mts	FBgn0037874,FBgn0037891,FBgn0040773,FBgn0053208,FBgn0011217,FBgn0019624,FBgn0032833,FBgn0265297,FBgn0266084,FBgn0000114,FBgn0001297,FBgn0004117,FBgn0004177
	GO Biological Processes	GO:0045859	regulation of protein kinase activity	89	2	0.4	0.6278	-0.672	0.833059	0.0793243	1	1	1	kay,CycG	FBgn0001297,FBgn0039858
	GO Molecular Function	GO:0030234	enzyme regulator activity	360	10	2	0.776	-0.366	0.834828	0.0784032	1	1	1	RpLP1,mts,14-3-3zeta,Oda,nrv1,nrv3,levy,CycG,CG30197,CG42390	FBgn0002593,FBgn0004177,FBgn0004907,FBgn0014184,FBgn0015776,FBgn0032946,FBgn0034877,FBgn0039858,FBgn0050197,FBgn0259736
	GO Biological Processes	GO:0009968	negative regulation of signal transduction	328	9	1.8	0.7665	-0.384	0.835247	0.0781852	1	1	1	eff,ATPsynD,Usp2,Cam,eIF4A,mts,CycG,scyl,Ect4	FBgn0011217,FBgn0016120,FBgn0031187,FBgn0000253,FBgn0001942,FBgn0004177,FBgn0039858,FBgn0041094,FBgn0262579
	GO Cellular Component	GO:0044297	cell body	162	4	0.8	0.6898	-0.536	0.836519	0.0775241	1	1	1	kra,Ect4,ple,RpL10	FBgn0250753,FBgn0262579,FBgn0005626,FBgn0024733
	GO Biological Processes	GO:0042752	regulation of circadian rhythm	90	2	0.4	0.6208	-0.688	0.837674	0.0769252	1	1	1	Hsp83,cue	FBgn0001233,FBgn0011204
	GO Biological Processes	GO:0048066	developmental pigmentation	90	2	0.4	0.6208	-0.688	0.837674	0.0769252	1	1	1	ple,roh	FBgn0005626,FBgn0250838
	GO Biological Processes	GO:1902531	regulation of intracellular signal transduction	329	9	1.8	0.7642	-0.388	0.837777	0.0768717	1	1	1	ATPsynD,CG3630,CycG,scyl,Unc-89,lncRNA:Hsromega,Pp1-87B,mts,14-3-3zeta	FBgn0016120,FBgn0023540,FBgn0039858,FBgn0041094,FBgn0053519,FBgn0001234,FBgn0004103,FBgn0004177,FBgn0004907
	GO Biological Processes	GO:0050808	synapse organization	297	8	1.6	0.7525	-0.41	0.839059	0.0762074	1	1	1	Gs2,kay,Atpalpha,sesB,Sod1,ND-20,Mical,Thor	FBgn0001145,FBgn0001297,FBgn0002921,FBgn0003360,FBgn0003462,FBgn0030718,FBgn0053208,FBgn0261560
	GO Biological Processes	GO:0006470	protein dephosphorylation	129	3	0.6	0.6497	-0.622	0.845482	0.0728958	1	1	1	CG12091,Pp1-87B,mts	FBgn0035228,FBgn0004103,FBgn0004177
	GO Biological Processes	GO:0007608	sensory perception of smell	129	3	0.6	0.6497	-0.622	0.845482	0.0728958	1	1	1	Cam,Dyrk2,Obp44a	FBgn0000253,FBgn0016930,FBgn0033268
	GO Biological Processes	GO:0050829	defense response to Gram-negative bacterium	129	3	0.6	0.6497	-0.622	0.845482	0.0728958	1	1	1	kay,GlyP,Drs	FBgn0001297,FBgn0004507,FBgn0283461
	GO Biological Processes	GO:0007030	Golgi organization	92	2	0.4	0.6073	-0.72	0.846558	0.0723431	1	1	1	mEFTu1,COX4	FBgn0024556,FBgn0032833
	GO Biological Processes	GO:0048599	oocyte development	165	4	0.8	0.6772	-0.562	0.846754	0.0722428	1	1	1	Hsp83,Tm1,14-3-3zeta,pAbp	FBgn0001233,FBgn0003721,FBgn0004907,FBgn0265297
	GO Molecular Function	GO:0051020	GTPase binding	200	5	1	0.6984	-0.518	0.84783	0.0716914	1	1	1	eEF1beta,eEF1delta,Tctp,Unc-89,CG42390	FBgn0028737,FBgn0032198,FBgn0037874,FBgn0053519,FBgn0259736
	GO Cellular Component	GO:0030424	axon	234	6	1.2	0.7163	-0.481	0.847925	0.0716424	1	1	1	Atg8a,Mical,kra,Acsl,ple,Eaat1	FBgn0052672,FBgn0053208,FBgn0250753,FBgn0263120,FBgn0005626,FBgn0026439
	GO Cellular Component	GO:0005813	centrosome	130	3	0.6	0.6447	-0.633	0.849178	0.0710011	1	1	1	Cam,Hsp83,alphaTub84B	FBgn0000253,FBgn0001233,FBgn0003884
	GO Molecular Function	GO:0016758	transferase activity, transferring hexosyl groups	166	4	0.8	0.6732	-0.571	0.850043	0.070559	1	1	1	GlyP,Ugt36D1,CG9485,GlyS	FBgn0004507,FBgn0032713,FBgn0034618,FBgn0266064
	GO Biological Processes	GO:0045088	regulation of innate immune response	93	2	0.4	0.6008	-0.735	0.850833	0.0701556	1	1	1	Ect4,GlyP	FBgn0262579,FBgn0004507
	GO Biological Processes	GO:0019098	reproductive behavior	167	4	0.8	0.6691	-0.58	0.853273	0.0689121	1	1	1	ple,EbpIII,Rack1,Desat1	FBgn0005626,FBgn0011695,FBgn0020618,FBgn0086687
	GO Biological Processes	GO:0009966	regulation of signal transduction	745	22	4.4	0.825	-0.278	0.853535	0.0687787	1	1	1	Doa,Cam,lncRNA:Hsromega,kay,eIF4A,RpS3,Pp1-87B,mts,14-3-3zeta,CycG,scyl,Unc-89,gish,Ect4,eff,sun,ATPsynD,Usp47,Dyrk2,CG3630,Eaat1,Usp2	FBgn0265998,FBgn0000253,FBgn0001234,FBgn0001297,FBgn0001942,FBgn0002622,FBgn0004103,FBgn0004177,FBgn0004907,FBgn0039858,FBgn0041094,FBgn0053519,FBgn0250823,FBgn0262579,FBgn0011217,FBgn0014391,FBgn0016120,FBgn0016756,FBgn0016930,FBgn0023540,FBgn0026439,FBgn0031187
	GO Biological Processes	GO:0048663	neuron fate commitment	94	2	0.4	0.5944	-0.75	0.854999	0.0680342	1	1	1	kay,mts	FBgn0001297,FBgn0004177
	GO Biological Processes	GO:0050658	RNA transport	94	2	0.4	0.5944	-0.75	0.854999	0.0680342	1	1	1	Arc1,Vha16-1	FBgn0033926,FBgn0262736
	GO Molecular Function	GO:0004553	hydrolase activity, hydrolyzing O-glycosyl compounds	94	2	0.4	0.5944	-0.75	0.854999	0.0680342	1	1	1	CG9485,Cht5	FBgn0034618,FBgn0038180
	GO Biological Processes	GO:0051604	protein maturation	95	2	0.4	0.5881	-0.766	0.859059	0.0659769	1	1	1	UQCR-C1,UQCR-C2	FBgn0038271,FBgn0250814
	GO Molecular Function	GO:0016705	oxidoreductase activity, acting on paired donors, with incorporation or reduction of molecular oxygen	170	4	0.8	0.6573	-0.605	0.86261	0.0641855	1	1	1	ple,CG8630,Mical,Desat1	FBgn0005626,FBgn0038130,FBgn0053208,FBgn0086687
	GO Biological Processes	GO:0051236	establishment of RNA localization	96	2	0.4	0.582	-0.781	0.863015	0.0639816	1	1	1	Arc1,Vha16-1	FBgn0033926,FBgn0262736
	GO Biological Processes	GO:0030163	protein catabolic process	373	10	2	0.749	-0.417	0.864286	0.0633426	1	1	1	eIF4A,RpL40,RpS27A,Ubi-p63E,Ubi-p5E,tn,eff,Oda,Usp47,Usp2	FBgn0001942,FBgn0003941,FBgn0003942,FBgn0003943,FBgn0086558,FBgn0265356,FBgn0011217,FBgn0014184,FBgn0016756,FBgn0031187
	GO Biological Processes	GO:0051603	proteolysis involved in cellular protein catabolic process	341	9	1.8	0.7373	-0.44	0.865824	0.0625703	1	1	1	eIF4A,RpL40,RpS27A,Ubi-p63E,eff,Usp47,Usp2,Ubi-p5E,tn	FBgn0001942,FBgn0003941,FBgn0003942,FBgn0003943,FBgn0011217,FBgn0016756,FBgn0031187,FBgn0086558,FBgn0265356
	GO Biological Processes	GO:0006955	immune response	309	8	1.6	0.7233	-0.467	0.868172	0.0613944	1	1	1	Doa,Drs,kay,GlyP,Usp2,Thor,RpS6,Ect4	FBgn0265998,FBgn0283461,FBgn0001297,FBgn0004507,FBgn0031187,FBgn0261560,FBgn0261592,FBgn0262579
	GO Biological Processes	GO:0007611	learning or memory	172	4	0.8	0.6497	-0.622	0.868549	0.0612057	1	1	1	Pp1-87B,14-3-3zeta,kra,gish	FBgn0004103,FBgn0004907,FBgn0250753,FBgn0250823
	GO Biological Processes	GO:0051124	synaptic growth at neuromuscular junction	137	3	0.6	0.6117	-0.709	0.872963	0.0590043	1	1	1	kay,Atpalpha,sesB	FBgn0001297,FBgn0002921,FBgn0003360
	GO Biological Processes	GO:0044257	cellular protein catabolic process	345	9	1.8	0.7288	-0.456	0.874259	0.0583598	1	1	1	tn,eff,Usp47,Usp2,Ubi-p5E,eIF4A,RpL40,RpS27A,Ubi-p63E	FBgn0265356,FBgn0011217,FBgn0016756,FBgn0031187,FBgn0086558,FBgn0001942,FBgn0003941,FBgn0003942,FBgn0003943
	GO Biological Processes	GO:0000165	MAPK cascade	138	3	0.6	0.6073	-0.72	0.876076	0.0574584	1	1	1	lncRNA:Hsromega,Doa,ATPsynD	FBgn0001234,FBgn0265998,FBgn0016120
	GO Biological Processes	GO:0048639	positive regulation of developmental growth	100	2	0.4	0.5587	-0.84	0.877841	0.056584	1	1	1	Tctp,Desat1	FBgn0037874,FBgn0086687
	GO Cellular Component	GO:0005777	peroxisome	100	2	0.4	0.5587	-0.84	0.877841	0.056584	1	1	1	Acsl,Sod1	FBgn0263120,FBgn0003462
	GO Biological Processes	GO:0042742	defense response to bacterium	246	6	1.2	0.6814	-0.553	0.878746	0.0561368	1	1	1	kay,GlyP,Thor,eff,Usp2,Drs	FBgn0001297,FBgn0004507,FBgn0261560,FBgn0011217,FBgn0031187,FBgn0283461
	GO Biological Processes	GO:0045597	positive regulation of cell differentiation	176	4	0.8	0.6349	-0.655	0.879768	0.0556319	1	1	1	bru1,kay,Tm2,Fhos	FBgn0000114,FBgn0001297,FBgn0004117,FBgn0266084
	GO Biological Processes	GO:0007169	transmembrane receptor protein tyrosine kinase signaling pathway	213	5	1	0.6558	-0.609	0.883142	0.0539694	1	1	1	mts,GlyP,14-3-3zeta,CycG,Thor	FBgn0004177,FBgn0004507,FBgn0004907,FBgn0039858,FBgn0261560
	GO Biological Processes	GO:0006302	double-strand break repair	102	2	0.4	0.5478	-0.868	0.884687	0.0532106	1	1	1	Tctp,CycG	FBgn0037874,FBgn0039858
	GO Biological Processes	GO:0050795	regulation of behavior	102	2	0.4	0.5478	-0.868	0.884687	0.0532106	1	1	1	cue,Hsp83	FBgn0011204,FBgn0001233
	GO Biological Processes	GO:0051049	regulation of transport	283	7	1.4	0.691	-0.533	0.88481	0.0531502	1	1	1	gish,SERCA,Stacl,Ttd14,CG4928,Usp2,Cam	FBgn0250823,FBgn0263006,FBgn0263980,FBgn0284257,FBgn0027556,FBgn0031187,FBgn0000253
	GO Biological Processes	GO:0051301	cell division	283	7	1.4	0.691	-0.533	0.88481	0.0531502	1	1	1	Act5C,Act79B,Act88F,eIF4A,mts,pAbp,eff	FBgn0000042,FBgn0000045,FBgn0000047,FBgn0001942,FBgn0004177,FBgn0265297,FBgn0011217
	GO Biological Processes	GO:0072594	establishment of protein localization to organelle	178	4	0.8	0.6278	-0.672	0.88506	0.0530274	1	1	1	7SLRNA:CR32864,CG8206,UQCR-C1,UQCR-C2	FBgn0000003,FBgn0030679,FBgn0038271,FBgn0250814
	GO Biological Processes	GO:0007411	axon guidance	284	7	1.4	0.6886	-0.538	0.886901	0.052125	1	1	1	Mical,kra,Cam,Pp1-87B,Acsl,Hsc70-4,SelR	FBgn0053208,FBgn0250753,FBgn0000253,FBgn0004103,FBgn0263120,FBgn0266599,FBgn0267376
	GO Biological Processes	GO:0007264	small GTPase mediated signal transduction	179	4	0.8	0.6243	-0.68	0.887629	0.0517685	1	1	1	Pp1-87B,14-3-3zeta,Unc-89,CG3630	FBgn0004103,FBgn0004907,FBgn0053519,FBgn0023540
	GO Biological Processes	GO:0008298	intracellular mRNA localization	103	2	0.4	0.5424	-0.883	0.887975	0.0515995	1	1	1	Hsp83,Tm1	FBgn0001233,FBgn0003721
	GO Biological Processes	GO:0006139	nucleobase-containing compound metabolic process	2420	77	15.4	0.8889	-0.17	0.889737	0.0507382	1	1	1	RpS16,DOR,Cyt-c1,RpL10Ab,ScsbetaA,Tctp,ATPsynE,Pdhb,RpS8,CG7920,RpS7,ATPsynC,CycG,CG17691,RNaseMRP:RNA,Tpi,Pgk,ps,Ald1,bru1,awd,Eno,Gapdh1,Gapdh2,Hex-A,kay,eIF4A,RpS3,Pfk,Pgi,sesB,snRNA:U1:21D,snRNA:U2:14B,snRNA:U2:38ABa,snRNA:U4:39B,snRNA:U1:95Ca,snRNA:U1:95Cb,snRNA:U1:95Cc,snRNA:U2:34ABa,snRNA:U2:34ABb,RpS14a,RpS14b,Scsalpha1,14-3-3zeta,RpL7,Acsl,pAbp,Doa,Hsc70-4,PyK,muc,ATPsynbeta,ATPsynG,blw,…	FBgn0034743,FBgn0035542,FBgn0035600,FBgn0036213,FBgn0037643,FBgn0037874,FBgn0038224,FBgn0039635,FBgn0039713,FBgn0039737,FBgn0039757,FBgn0039830,FBgn0039858,FBgn0039993,FBgn0065098,FBgn0086355,FBgn0250906,FBgn0261552,FBgn0000064,FBgn0000114,FBgn0000150,FBgn0000579,FBgn0001091,FBgn0001092,FBgn0001186,FBgn0001297,FBgn0001942,FBgn0002622,FBgn0003071,FBgn0003074,FBgn0003360,FBgn0003916,FBgn0003920,FBg…
	GO Molecular Function	GO:0005214	structural constituent of chitin-based cuticle	144	3	0.6	0.582	-0.781	0.893371	0.0489683	1	1	1	Ccp84Ae,Cpr64Aa,Cpr64Ad	FBgn0004779,FBgn0035510,FBgn0035513
	GO Biological Processes	GO:0007314	oocyte anterior/posterior axis specification	105	2	0.4	0.5321	-0.91	0.894292	0.0485209	1	1	1	Hsp83,Tm1	FBgn0001233,FBgn0003721
	GO Biological Processes	GO:0007309	oocyte axis specification	145	3	0.6	0.578	-0.791	0.896033	0.0476758	1	1	1	Hsp83,Tm1,14-3-3zeta	FBgn0001233,FBgn0003721,FBgn0004907
	GO Biological Processes	GO:0023014	signal transduction by protein phosphorylation	145	3	0.6	0.578	-0.791	0.896033	0.0476758	1	1	1	Doa,lncRNA:Hsromega,ATPsynD	FBgn0265998,FBgn0001234,FBgn0016120
	GO Biological Processes	GO:0007163	establishment or maintenance of cell polarity	219	5	1	0.6378	-0.649	0.896927	0.0472431	1	1	1	gish,awd,kay,mts,14-3-3zeta	FBgn0250823,FBgn0000150,FBgn0001297,FBgn0004177,FBgn0004907
	GO Biological Processes	GO:0010631	epithelial cell migration	183	4	0.8	0.6106	-0.712	0.897411	0.0470085	1	1	1	Mhc,awd,kay,ple	FBgn0264695,FBgn0000150,FBgn0001297,FBgn0005626
	GO Molecular Function	GO:0016746	transferase activity, transferring acyl groups	220	5	1	0.6349	-0.655	0.899082	0.0462007	1	1	1	Alas,CG5214,whd,kdn,muc	FBgn0020764,FBgn0037891,FBgn0261862,FBgn0261955,FBgn0283658
	GO Biological Processes	GO:0010564	regulation of cell cycle process	184	4	0.8	0.6073	-0.72	0.899737	0.0458846	1	1	1	bru1,kay,Tctp,CycG	FBgn0000114,FBgn0001297,FBgn0037874,FBgn0039858
	GO Biological Processes	GO:0090132	epithelium migration	184	4	0.8	0.6073	-0.72	0.899737	0.0458846	1	1	1	awd,kay,ple,Mhc	FBgn0000150,FBgn0001297,FBgn0005626,FBgn0264695
	GO Molecular Function	GO:0016791	phosphatase activity	184	4	0.8	0.6073	-0.72	0.899737	0.0458846	1	1	1	Pp1-87B,mts,CG11050,CG12091	FBgn0004103,FBgn0004177,FBgn0031836,FBgn0035228
	GO Biological Processes	GO:0008358	maternal determination of anterior/posterior axis, embryo	108	2	0.4	0.5173	-0.951	0.903149	0.0442406	1	1	1	Hsp83,Tm1	FBgn0001233,FBgn0003721
	GO Biological Processes	GO:0032880	regulation of protein localization	108	2	0.4	0.5173	-0.951	0.903149	0.0442406	1	1	1	Stacl,Ttd14	FBgn0263980,FBgn0284257
	GO Molecular Function	GO:0061630	ubiquitin protein ligase activity	108	2	0.4	0.5173	-0.951	0.903149	0.0442406	1	1	1	eff,tn	FBgn0011217,FBgn0265356
	GO Biological Processes	GO:0060341	regulation of cellular localization	148	3	0.6	0.5663	-0.82	0.903667	0.0439917	1	1	1	Stacl,Ttd14,gish	FBgn0263980,FBgn0284257,FBgn0250823
	GO Molecular Function	GO:0008194	UDP-glycosyltransferase activity	109	2	0.4	0.5126	-0.964	0.905944	0.0428985	1	1	1	Ugt36D1,GlyS	FBgn0032713,FBgn0266064
	GO Biological Processes	GO:0007308	oocyte construction	149	3	0.6	0.5625	-0.83	0.906097	0.0428255	1	1	1	Hsp83,Tm1,14-3-3zeta	FBgn0001233,FBgn0003721,FBgn0004907
	GO Biological Processes	GO:0009994	oocyte differentiation	187	4	0.8	0.5976	-0.743	0.906437	0.0426623	1	1	1	Hsp83,Tm1,14-3-3zeta,pAbp	FBgn0001233,FBgn0003721,FBgn0004907,FBgn0265297
	GO Cellular Component	GO:0005681	spliceosomal complex	187	4	0.8	0.5976	-0.743	0.906437	0.0426623	1	1	1	Rack1,yps,pAbp,Hsc70-4	FBgn0020618,FBgn0022959,FBgn0265297,FBgn0266599
	GO Biological Processes	GO:0046486	glycerolipid metabolic process	150	3	0.6	0.5587	-0.84	0.908471	0.0416889	1	1	1	Acsl,Thor,Gpdh1	FBgn0263120,FBgn0261560,FBgn0001128
	GO Biological Processes	GO:0001736	establishment of planar polarity	110	2	0.4	0.5079	-0.977	0.908664	0.0415966	1	1	1	kay,gish	FBgn0001297,FBgn0250823
	GO Biological Processes	GO:0007164	establishment of tissue polarity	110	2	0.4	0.5079	-0.977	0.908664	0.0415966	1	1	1	kay,gish	FBgn0001297,FBgn0250823
	GO Molecular Function	GO:0005102	signaling receptor binding	261	6	1.2	0.6422	-0.639	0.909737	0.0410841	1	1	1	cue,sun,Idgf2,Idgf4,DOR,Atg8a	FBgn0011204,FBgn0014391,FBgn0020415,FBgn0026415,FBgn0035542,FBgn0052672
	GO Molecular Function	GO:0016757	transferase activity, transferring glycosyl groups	189	4	0.8	0.5912	-0.758	0.910681	0.0406337	1	1	1	GlyP,Ugt36D1,CG9485,GlyS	FBgn0004507,FBgn0032713,FBgn0034618,FBgn0266064
	GO Biological Processes	GO:0007346	regulation of mitotic cell cycle	190	4	0.8	0.5881	-0.766	0.912738	0.0396537	1	1	1	bru1,kay,Tctp,CycG	FBgn0000114,FBgn0001297,FBgn0037874,FBgn0039858
	GO Molecular Function	GO:0005506	iron ion binding	152	3	0.6	0.5514	-0.859	0.913057	0.039502	1	1	1	ple,IscU,Desat1	FBgn0005626,FBgn0037637,FBgn0086687
	GO Molecular Function	GO:0042302	structural constituent of cuticle	152	3	0.6	0.5514	-0.859	0.913057	0.039502	1	1	1	Ccp84Ae,Cpr64Aa,Cpr64Ad	FBgn0004779,FBgn0035510,FBgn0035513
	GO Biological Processes	GO:0048477	oogenesis	727	20	4	0.7685	-0.38	0.913812	0.0391432	1	1	1	bru1,Hsp83,lncRNA:Hsromega,kay,eIF4A,sesB,Tm1,Pp1-87B,mts,14-3-3zeta,SERCA,Mhc,pAbp,Hsc70-4,Rbp9,eff,Rack1,yps,kra,Msp300	FBgn0000114,FBgn0001233,FBgn0001234,FBgn0001297,FBgn0001942,FBgn0003360,FBgn0003721,FBgn0004103,FBgn0004177,FBgn0004907,FBgn0263006,FBgn0264695,FBgn0265297,FBgn0266599,FBgn0010263,FBgn0011217,FBgn0020618,FBgn0022959,FBgn0250753,FBgn0261836
	GO Biological Processes	GO:0000070	mitotic sister chromatid segregation	112	2	0.4	0.4989	-1.003	0.913884	0.0391087	1	1	1	sls,Pp1-87B	FBgn0086906,FBgn0004103
	GO Molecular Function	GO:0008017	microtubule binding	113	2	0.4	0.4944	-1.016	0.916388	0.0379204	1	1	1	awd,Atg8a	FBgn0000150,FBgn0052672
	GO Biological Processes	GO:0061024	membrane organization	230	5	1	0.6073	-0.72	0.918572	0.036887	1	1	1	Chchd3,Hsc70-4,QIL1,CG5903,Tusp	FBgn0010808,FBgn0266599,FBgn0036726,FBgn0038400,FBgn0039530
	GO Biological Processes	GO:0006935	chemotaxis	302	7	1.4	0.6475	-0.627	0.919414	0.036489	1	1	1	Mical,kra,Acsl,Hsc70-4,SelR,Cam,Pp1-87B	FBgn0053208,FBgn0250753,FBgn0263120,FBgn0266599,FBgn0267376,FBgn0000253,FBgn0004103
	GO Biological Processes	GO:0006403	RNA localization	194	4	0.8	0.576	-0.796	0.920552	0.0359518	1	1	1	Arc1,Vha16-1,Hsp83,Tm1	FBgn0033926,FBgn0262736,FBgn0001233,FBgn0003721
	GO Biological Processes	GO:0009953	dorsal/ventral pattern formation	156	3	0.6	0.5372	-0.896	0.921609	0.0354532	1	1	1	mts,Mpcp2,pAbp	FBgn0004177,FBgn0026409,FBgn0265297
	GO Biological Processes	GO:0050807	regulation of synapse organization	156	3	0.6	0.5372	-0.896	0.921609	0.0354532	1	1	1	ND-20,Thor,Sod1	FBgn0030718,FBgn0261560,FBgn0003462
	GO Biological Processes	GO:0061564	axon development	373	9	1.8	0.6741	-0.569	0.921916	0.0353087	1	1	1	Cam,kay,Pp1-87B,Acsl,Hsc70-4,SelR,Mmp1,Mical,kra	FBgn0000253,FBgn0001297,FBgn0004103,FBgn0263120,FBgn0266599,FBgn0267376,FBgn0035049,FBgn0053208,FBgn0250753
	GO Biological Processes	GO:0007447	imaginal disc pattern formation	116	2	0.4	0.4817	-1.054	0.923497	0.0345647	1	1	1	mts,Mpcp2	FBgn0004177,FBgn0026409
	GO Biological Processes	GO:0031047	gene silencing by RNA	116	2	0.4	0.4817	-1.054	0.923497	0.0345647	1	1	1	Hsc70-4,Hsp83	FBgn0266599,FBgn0001233
	GO Biological Processes	GO:1902275	regulation of chromatin organization	116	2	0.4	0.4817	-1.054	0.923497	0.0345647	1	1	1	Tctp,Usp47	FBgn0037874,FBgn0016756
	GO Cellular Component	GO:0005819	spindle	116	2	0.4	0.4817	-1.054	0.923497	0.0345647	1	1	1	Cam,alphaTub84B	FBgn0000253,FBgn0003884
	GO Biological Processes	GO:0007623	circadian rhythm	157	3	0.6	0.5338	-0.906	0.923624	0.0345049	1	1	1	cue,Hsp83,kay	FBgn0011204,FBgn0001233,FBgn0001297
	GO Biological Processes	GO:0006511	ubiquitin-dependent protein catabolic process	307	7	1.4	0.637	-0.651	0.926873	0.03298	1	1	1	Ubi-p5E,eff,Usp47,Usp2,eIF4A,RpL40,tn	FBgn0086558,FBgn0011217,FBgn0016756,FBgn0031187,FBgn0001942,FBgn0003941,FBgn0265356
	GO Biological Processes	GO:0006342	chromatin silencing	118	2	0.4	0.4735	-1.079	0.927915	0.0324918	1	1	1	Hsc70-4,Usp47	FBgn0266599,FBgn0016756
	GO Biological Processes	GO:0007281	germ cell development	869	24	4.8	0.7715	-0.374	0.928692	0.0321284	1	1	1	Rbp9,eff,Rack1,yps,Act5C,bru1,Hsp83,lncRNA:Hsromega,kay,eIF4A,sesB,Tm1,Pp1-87B,mts,porin,14-3-3zeta,Mhc,pAbp,Hsc70-4,ScsbetaA,kra,gish,Msp300,SERCA	FBgn0010263,FBgn0011217,FBgn0020618,FBgn0022959,FBgn0000042,FBgn0000114,FBgn0001233,FBgn0001234,FBgn0001297,FBgn0001942,FBgn0003360,FBgn0003721,FBgn0004103,FBgn0004177,FBgn0004363,FBgn0004907,FBgn0264695,FBgn0265297,FBgn0266599,FBgn0037643,FBgn0250753,FBgn0250823,FBgn0261836,FBgn0263006
	GO Biological Processes	GO:0010498	proteasomal protein catabolic process	238	5	1	0.5869	-0.769	0.931696	0.030726	1	1	1	eff,Usp47,Usp2,tn,eIF4A	FBgn0011217,FBgn0016756,FBgn0031187,FBgn0265356,FBgn0001942
	GO Biological Processes	GO:0001745	compound eye morphogenesis	347	8	1.6	0.6441	-0.635	0.933308	0.029975	1	1	1	Cam,kay,mts,gish,eff,Usp47,pAbp,Doa	FBgn0000253,FBgn0001297,FBgn0004177,FBgn0250823,FBgn0011217,FBgn0016756,FBgn0265297,FBgn0265998
	GO Biological Processes	GO:0042330	taxis	382	9	1.8	0.6582	-0.603	0.93352	0.0298763	1	1	1	Mical,kra,Cam,slgA,Pp1-87B,ple,Acsl,Hsc70-4,SelR	FBgn0053208,FBgn0250753,FBgn0000253,FBgn0003423,FBgn0004103,FBgn0005626,FBgn0263120,FBgn0266599,FBgn0267376
	GO Biological Processes	GO:0001738	morphogenesis of a polarized epithelium	121	2	0.4	0.4618	-1.115	0.934094	0.0296096	1	1	1	gish,kay	FBgn0250823,FBgn0001297
	GO Molecular Function	GO:0016747	transferase activity, transferring acyl groups other than amino-acyl groups	202	4	0.8	0.5532	-0.854	0.934325	0.0295021	1	1	1	Alas,CG5214,whd,muc	FBgn0020764,FBgn0037891,FBgn0261862,FBgn0283658
	GO Cellular Component	GO:0098793	presynapse	163	3	0.6	0.5142	-0.96	0.934748	0.0293056	1	1	1	Atg8a,Mical,Eaat1	FBgn0052672,FBgn0053208,FBgn0026439
	GO Biological Processes	GO:0007618	mating	164	3	0.6	0.511	-0.969	0.93645	0.0285156	1	1	1	Gdh,ple,Desat1	FBgn0001098,FBgn0005626,FBgn0086687
	GO Biological Processes	GO:0048232	male gamete generation	385	9	1.8	0.653	-0.615	0.937042	0.0282411	1	1	1	ScsbetaA,mfrn,gish,eff,mt:Cyt-b,Act5C,porin,His3.3B,pAbp	FBgn0037643,FBgn0039561,FBgn0250823,FBgn0011217,FBgn0013678,FBgn0000042,FBgn0004363,FBgn0004828,FBgn0265297
	GO Biological Processes	GO:0001667	ameboidal-type cell migration	205	4	0.8	0.5451	-0.875	0.938906	0.0273777	1	1	1	awd,kay,ple,Mhc	FBgn0000150,FBgn0001297,FBgn0005626,FBgn0264695
	GO Biological Processes	GO:0043408	regulation of MAPK cascade	124	2	0.4	0.4506	-1.15	0.939769	0.026979	1	1	1	lncRNA:Hsromega,ATPsynD	FBgn0001234,FBgn0016120
	GO Biological Processes	GO:0009617	response to bacterium	281	6	1.2	0.5965	-0.745	0.940257	0.0267536	1	1	1	eff,Usp2,kay,GlyP,Thor,Drs	FBgn0011217,FBgn0031187,FBgn0001297,FBgn0004507,FBgn0261560,FBgn0283461
	GO Biological Processes	GO:0050793	regulation of developmental process	788	21	4.2	0.7445	-0.426	0.941072	0.0263772	1	1	1	Tctp,CG5214,COX7C,Mical,Desat1,sls,gish,bru1,kay,Tm2,mts,ple,pAbp,Fhos,Sod2,eff,RyR,COX5A,CG1572,Usp2,COX4	FBgn0037874,FBgn0037891,FBgn0040773,FBgn0053208,FBgn0086687,FBgn0086906,FBgn0250823,FBgn0000114,FBgn0001297,FBgn0004117,FBgn0004177,FBgn0005626,FBgn0265297,FBgn0266084,FBgn0010213,FBgn0011217,FBgn0011286,FBgn0019624,FBgn0030309,FBgn0031187,FBgn0032833
	GO Cellular Component	GO:0015630	microtubule cytoskeleton	354	8	1.6	0.6313	-0.664	0.94162	0.0261244	1	1	1	Tctp,Mical,Plp,awd,Cam,Hsp83,alphaTub84B,mts	FBgn0037874,FBgn0053208,FBgn0086690,FBgn0000150,FBgn0000253,FBgn0001233,FBgn0003884,FBgn0004177
	GO Cellular Component	GO:0031012	extracellular matrix	247	5	1	0.5655	-0.822	0.944178	0.024946	1	1	1	Ccp84Ae,Gasp,Mmp1,Cpr64Aa,Cpr64Ad	FBgn0004779,FBgn0026077,FBgn0035049,FBgn0035510,FBgn0035513
	GO Biological Processes	GO:0032879	regulation of localization	495	12	2.4	0.6772	-0.562	0.944299	0.0248906	1	1	1	Cam,kay,ple,RyR,CG4928,Usp2,SERCA,Acsl,Stacl,Fhos,Ttd14,gish	FBgn0000253,FBgn0001297,FBgn0005626,FBgn0011286,FBgn0027556,FBgn0031187,FBgn0263006,FBgn0263120,FBgn0263980,FBgn0266084,FBgn0284257,FBgn0250823
	GO Biological Processes	GO:0016477	cell migration	321	7	1.4	0.6092	-0.715	0.944645	0.0247314	1	1	1	Mhc,Fhos,gish,Msp300,awd,kay,ple	FBgn0264695,FBgn0266084,FBgn0250823,FBgn0261836,FBgn0000150,FBgn0001297,FBgn0005626
	GO Biological Processes	GO:0033365	protein localization to organelle	248	5	1	0.5632	-0.828	0.94543	0.0243705	1	1	1	CG8206,7SLRNA:CR32864,UQCR-C1,Unc-89,UQCR-C2	FBgn0030679,FBgn0000003,FBgn0038271,FBgn0053519,FBgn0250814
	GO Biological Processes	GO:0002164	larval development	170	3	0.6	0.493	-1.02	0.94583	0.0241868	1	1	1	Mmp1,RpS8,Msp300	FBgn0035049,FBgn0039713,FBgn0261836
	GO Biological Processes	GO:0007409	axonogenesis	358	8	1.6	0.6243	-0.68	0.945949	0.0241321	1	1	1	Cam,kay,Pp1-87B,Acsl,Hsc70-4,SelR,Mical,kra	FBgn0000253,FBgn0001297,FBgn0004103,FBgn0263120,FBgn0266599,FBgn0267376,FBgn0053208,FBgn0250753
	GO Biological Processes	GO:0000819	sister chromatid segregation	128	2	0.4	0.4365	-1.196	0.946618	0.0238254	1	1	1	sls,Pp1-87B	FBgn0086906,FBgn0004103
	GO Biological Processes	GO:0000226	microtubule cytoskeleton organization	359	8	1.6	0.6225	-0.684	0.946986	0.0236562	1	1	1	Cam,Hsp83,alphaTub84B,Pp1-87B,mts,14-3-3zeta,Plp,Msp300	FBgn0000253,FBgn0001233,FBgn0003884,FBgn0004103,FBgn0004177,FBgn0004907,FBgn0086690,FBgn0261836
	GO Biological Processes	GO:0007283	spermatogenesis	325	7	1.4	0.6017	-0.733	0.948965	0.0227499	1	1	1	ScsbetaA,mfrn,gish,Act5C,porin,mt:Cyt-b,pAbp	FBgn0037643,FBgn0039561,FBgn0250823,FBgn0000042,FBgn0004363,FBgn0013678,FBgn0265297
	GO Biological Processes	GO:0016331	morphogenesis of embryonic epithelium	130	2	0.4	0.4298	-1.218	0.949758	0.0223872	1	1	1	kay,Mmp1	FBgn0001297,FBgn0035049
	GO Biological Processes	GO:0000280	nuclear division	365	8	1.6	0.6123	-0.708	0.952847	0.0209766	1	1	1	eff,bru1,Pp1-87B,His3.3B,pAbp,wupA,CycG,sls	FBgn0011217,FBgn0000114,FBgn0004103,FBgn0004828,FBgn0265297,FBgn0283471,FBgn0039858,FBgn0086906
	GO Molecular Function	GO:0017016	Ras GTPase binding	176	3	0.6	0.4762	-1.07	0.953912	0.0204918	1	1	1	Tctp,Unc-89,CG42390	FBgn0037874,FBgn0053519,FBgn0259736
	GO Biological Processes	GO:0007298	border follicle cell migration	133	2	0.4	0.4201	-1.251	0.95414	0.020388	1	1	1	Mhc,kay	FBgn0264695,FBgn0001297
	GO Cellular Component	GO:0005789	endoplasmic reticulum membrane	218	4	0.8	0.5126	-0.964	0.955585	0.0197309	1	1	1	Desat1,RpS26,SERCA,RyR	FBgn0086687,FBgn0261597,FBgn0263006,FBgn0011286
	GO Molecular Function	GO:0005515	protein binding	2445	74	14.8	0.8455	-0.242	0.955872	0.0196002	1	1	1	bru1,awd,Cam,Actn,Gdh,Gpdh1,Hsc70-1,Hsp83,kay,eIF4A,Pfk,Sod1,Tm1,RpL40,RpS27A,Ubi-p63E,Pp1-87B,Tm2,up,GlyP,His3.3B,14-3-3zeta,bt,RpL23,cue,eff,Hsp70Ab,RpL11,sun,nrv1,Mitofilin,Idgf2,Rack1,yps,CG3630,Idgf4,eEF1beta,CG7766,CG8206,eEF1delta,Tpr2,CG15617,DOR,Zasp66,Zasp67,Gbs-76A,Tctp,Droj2,CG7029,CycG,CG1674,Atg8a,Mical,Unc-89,RpL5,Tpi,Ubi-p5E,Plp,sls,kra,CG33521,CG42319,CG42390,Thor,Msp300,Ect4,SER…	FBgn0000114,FBgn0000150,FBgn0000253,FBgn0000667,FBgn0001098,FBgn0001128,FBgn0001216,FBgn0001233,FBgn0001297,FBgn0001942,FBgn0003071,FBgn0003462,FBgn0003721,FBgn0003941,FBgn0003942,FBgn0003943,FBgn0004103,FBgn0004117,FBgn0004169,FBgn0004507,FBgn0004828,FBgn0004907,FBgn0005666,FBgn0010078,FBgn0011204,FBgn0011217,FBgn0013276,FBgn0013325,FBgn0014391,FBgn0015776,FBgn0019960,FBgn0020415,FBgn0020618,FBg…
	GO Biological Processes	GO:0007528	neuromuscular junction development	178	3	0.6	0.4708	-1.087	0.956346	0.0193852	1	1	1	kay,Atpalpha,sesB	FBgn0001297,FBgn0002921,FBgn0003360
	GO Biological Processes	GO:0048592	eye morphogenesis	369	8	1.6	0.6057	-0.723	0.956428	0.0193478	1	1	1	Cam,kay,mts,gish,pAbp,Doa,eff,Usp47	FBgn0000253,FBgn0001297,FBgn0004177,FBgn0250823,FBgn0265297,FBgn0265998,FBgn0011217,FBgn0016756
	GO Molecular Function	GO:0031267	small GTPase binding	179	3	0.6	0.4682	-1.095	0.957517	0.0188536	1	1	1	Tctp,Unc-89,CG42390	FBgn0037874,FBgn0053519,FBgn0259736
	GO Biological Processes	GO:0007051	spindle organization	136	2	0.4	0.4108	-1.283	0.958155	0.0185641	1	1	1	Pp1-87B,mts	FBgn0004103,FBgn0004177
	GO Molecular Function	GO:0015631	tubulin binding	136	2	0.4	0.4108	-1.283	0.958155	0.0185641	1	1	1	awd,Atg8a	FBgn0000150,FBgn0052672
	GO Biological Processes	GO:0098542	defense response to other organism	407	9	1.8	0.6177	-0.695	0.958252	0.0185204	1	1	1	kay,GlyP,coro,Drs,Thor,Lmpt,Ect4,eff,Usp2	FBgn0001297,FBgn0004507,FBgn0265935,FBgn0283461,FBgn0261560,FBgn0261565,FBgn0262579,FBgn0011217,FBgn0031187
	GO Molecular Function	GO:0042578	phosphoric ester hydrolase activity	222	4	0.8	0.5034	-0.99	0.959803	0.0178178	1	1	1	Pp1-87B,mts,CG11050,CG12091	FBgn0004103,FBgn0004177,FBgn0031836,FBgn0035228
	GO Biological Processes	GO:0051960	regulation of nervous system development	374	8	1.6	0.5976	-0.743	0.960561	0.0174752	1	1	1	pAbp,mts,CG5214,COX7C,Mical,eff,COX5A,COX4	FBgn0265297,FBgn0004177,FBgn0037891,FBgn0040773,FBgn0053208,FBgn0011217,FBgn0019624,FBgn0032833
	GO Biological Processes	GO:0043161	proteasome-mediated ubiquitin-dependent protein catabolic process	223	4	0.8	0.5011	-0.997	0.960798	0.0173677	1	1	1	eIF4A,tn,eff,Usp47	FBgn0001942,FBgn0265356,FBgn0011217,FBgn0016756
	GO Biological Processes	GO:0048870	cell motility	375	8	1.6	0.596	-0.747	0.961344	0.0171212	1	1	1	Plp,gish,Msp300,Mhc,Fhos,awd,kay,ple	FBgn0086690,FBgn0250823,FBgn0261836,FBgn0264695,FBgn0266084,FBgn0000150,FBgn0001297,FBgn0005626
	GO Cellular Component	GO:0031981	nuclear lumen	1046	28	5.6	0.7478	-0.419	0.961851	0.0168922	1	1	1	Act5C,bru1,Cam,lncRNA:Hsromega,RpL36,RpS5a,RpS3,RpL32,snRNA:U2:14B,snRNA:U2:38ABa,mts,snRNA:U2:34ABa,snRNA:U2:34ABb,RpS2,RpS13,RpS9,RpS18,RpL11,Oda,RpS11,RpS15,RNaseMRP:RNA,RpL41,sls,Chchd2,RpL8,Hsc70-4,SelR	FBgn0000042,FBgn0000114,FBgn0000253,FBgn0001234,FBgn0002579,FBgn0002590,FBgn0002622,FBgn0002626,FBgn0003920,FBgn0003922,FBgn0004177,FBgn0004191,FBgn0004192,FBgn0004867,FBgn0010265,FBgn0010408,FBgn0010411,FBgn0013325,FBgn0014184,FBgn0033699,FBgn0034138,FBgn0065098,FBgn0066084,FBgn0086906,FBgn0260747,FBgn0261602,FBgn0266599,FBgn0267376
	GO Biological Processes	GO:0048813	dendrite morphogenesis	183	3	0.6	0.458	-1.127	0.961914	0.0168637	1	1	1	kay,Tm1,Mical	FBgn0001297,FBgn0003721,FBgn0053208
	GO Biological Processes	GO:0043085	positive regulation of catalytic activity	184	3	0.6	0.4555	-1.134	0.962945	0.0163987	1	1	1	ScsbetaA,Mdh2,Strn-Mlck	FBgn0037643,FBgn0262559,FBgn0265045
	GO Biological Processes	GO:0008595	anterior/posterior axis specification, embryo	140	2	0.4	0.3991	-1.325	0.962989	0.0163788	1	1	1	Hsp83,Tm1	FBgn0001233,FBgn0003721
	GO Biological Processes	GO:0008610	lipid biosynthetic process	226	4	0.8	0.4944	-1.016	0.963649	0.0160812	1	1	1	Acsl,ND-ACP,Desat1,SERCA	FBgn0263120,FBgn0011361,FBgn0086687,FBgn0263006
	GO Biological Processes	GO:0007292	female gamete generation	827	21	4.2	0.7094	-0.495	0.965811	0.0151078	1	1	1	Mhc,pAbp,Hsc70-4,CycG,kra,Msp300,SERCA,bru1,Hsp83,lncRNA:Hsromega,kay,eIF4A,sesB,Tm1,Pp1-87B,mts,14-3-3zeta,Rbp9,eff,Rack1,yps	FBgn0264695,FBgn0265297,FBgn0266599,FBgn0039858,FBgn0250753,FBgn0261836,FBgn0263006,FBgn0000114,FBgn0001233,FBgn0001234,FBgn0001297,FBgn0001942,FBgn0003360,FBgn0003721,FBgn0004103,FBgn0004177,FBgn0004907,FBgn0010263,FBgn0011217,FBgn0020618,FBgn0022959
	GO Biological Processes	GO:0000578	embryonic axis specification	143	2	0.4	0.3907	-1.356	0.966257	0.0149071	1	1	1	Hsp83,Tm1	FBgn0001233,FBgn0003721
	GO Biological Processes	GO:0006836	neurotransmitter transport	143	2	0.4	0.3907	-1.356	0.966257	0.0149071	1	1	1	Eaat1,Hsc70-4	FBgn0026439,FBgn0266599
	GO Molecular Function	GO:0003729	mRNA binding	490	11	2.2	0.6271	-0.673	0.966779	0.0146729	1	1	1	bru1,RpS5a,RpS14a,RpS14b,Rbp9,yps,RpL35,Arc1,RpL13A,RpS26,pAbp	FBgn0000114,FBgn0002590,FBgn0004403,FBgn0004404,FBgn0010263,FBgn0022959,FBgn0029785,FBgn0033926,FBgn0037351,FBgn0261597,FBgn0265297
	GO Biological Processes	GO:0050803	regulation of synapse structure or activity	188	3	0.6	0.4458	-1.166	0.966811	0.0146586	1	1	1	Sod1,ND-20,Thor	FBgn0003462,FBgn0030718,FBgn0261560
	GO Biological Processes	GO:0009888	tissue development	1185	32	6.4	0.7544	-0.407	0.966957	0.014593	1	1	1	wmd,Mmp1,Zasp66,CycG,Desat1,sls,kra,CG33521,gish,Mlp60A,Msp300,SERCA,Ald1,awd,kay,Mlc1,Prm,up,mts,ple,bt,CG43897,Mhc,Fhos,Hsc70-4,wupA,Vha26,Vha13,Idgf2,Rack1,Mpcp2,Idgf4	FBgn0034876,FBgn0035049,FBgn0035917,FBgn0039858,FBgn0086687,FBgn0086906,FBgn0250753,FBgn0250819,FBgn0250823,FBgn0259209,FBgn0261836,FBgn0263006,FBgn0000064,FBgn0000150,FBgn0001297,FBgn0002772,FBgn0003149,FBgn0004169,FBgn0004177,FBgn0005626,FBgn0005666,FBgn0264489,FBgn0264695,FBgn0266084,FBgn0266599,FBgn0283471,FBgn0283535,FBgn0283536,FBgn0020415,FBgn0020618,FBgn0026409,FBgn0026415
	GO Biological Processes	GO:0007617	mating behavior	144	2	0.4	0.388	-1.366	0.967284	0.014446	1	1	1	Desat1,ple	FBgn0086687,FBgn0005626
	GO Biological Processes	GO:0006281	DNA repair	190	3	0.6	0.4411	-1.181	0.968598	0.0138565	1	1	1	Tctp,CycG,RpS3	FBgn0037874,FBgn0039858,FBgn0002622
	GO Biological Processes	GO:0007059	chromosome segregation	232	4	0.8	0.4817	-1.054	0.968782	0.013774	1	1	1	Pp1-87B,mts,14-3-3zeta,sls	FBgn0004103,FBgn0004177,FBgn0004907,FBgn0086906
	GO Cellular Component	GO:0030425	dendrite	146	2	0.4	0.3827	-1.386	0.969248	0.0135652	1	1	1	Mmp1,Ect4	FBgn0035049,FBgn0262579
	GO Cellular Component	GO:0043005	neuron projection	424	9	1.8	0.593	-0.754	0.970012	0.013223	1	1	1	ple,yps,Eaat1,Mmp1,Atg8a,Mical,kra,Ect4,Acsl	FBgn0005626,FBgn0022959,FBgn0026439,FBgn0035049,FBgn0052672,FBgn0053208,FBgn0250753,FBgn0262579,FBgn0263120
	GO Biological Processes	GO:0007297	ovarian follicle cell migration	147	2	0.4	0.3801	-1.396	0.970187	0.0131447	1	1	1	kay,Mhc	FBgn0001297,FBgn0264695
	GO Biological Processes	GO:0072657	protein localization to membrane	148	2	0.4	0.3775	-1.405	0.971098	0.012737	1	1	1	7SLRNA:CR32864,Stacl	FBgn0000003,FBgn0263980
	GO Molecular Function	GO:0008237	metallopeptidase activity	148	2	0.4	0.3775	-1.405	0.971098	0.012737	1	1	1	Mmp1,UQCR-C1	FBgn0035049,FBgn0038271
	GO Molecular Function	GO:0008134	transcription factor binding	193	3	0.6	0.4342	-1.204	0.971109	0.0127319	1	1	1	kay,14-3-3zeta,DOR	FBgn0001297,FBgn0004907,FBgn0035542
	GO Biological Processes	GO:0050790	regulation of catalytic activity	353	7	1.4	0.554	-0.852	0.971666	0.0124829	1	1	1	Strn-Mlck,kay,blw,levy,ScsbetaA,CycG,Mdh2	FBgn0265045,FBgn0001297,FBgn0011211,FBgn0034877,FBgn0037643,FBgn0039858,FBgn0262559
	GO Biological Processes	GO:0006952	defense response	427	9	1.8	0.5888	-0.764	0.971745	0.0124476	1	1	1	eff,Usp2,kay,GlyP,Thor,Lmpt,Ect4,coro,Drs	FBgn0011217,FBgn0031187,FBgn0001297,FBgn0004507,FBgn0261560,FBgn0261565,FBgn0262579,FBgn0265935,FBgn0283461
	GO Biological Processes	GO:0045664	regulation of neuron differentiation	194	3	0.6	0.432	-1.211	0.971903	0.0123769	1	1	1	pAbp,Mical,eff	FBgn0265297,FBgn0053208,FBgn0011217
	GO Cellular Component	GO:0000151	ubiquitin ligase complex	149	2	0.4	0.375	-1.415	0.971982	0.0123416	1	1	1	eff,ScsbetaA	FBgn0011217,FBgn0037643
	GO Biological Processes	GO:0051726	regulation of cell cycle	316	6	1.2	0.5304	-0.915	0.972302	0.012199	1	1	1	Tctp,CycG,COX5A,CG6770,bru1,kay	FBgn0037874,FBgn0039858,FBgn0019624,FBgn0032400,FBgn0000114,FBgn0001297
	GO Biological Processes	GO:0016311	dephosphorylation	196	3	0.6	0.4276	-1.226	0.97343	0.0116952	1	1	1	Pp1-87B,mts,CG12091	FBgn0004103,FBgn0004177,FBgn0035228
	GO Biological Processes	GO:0009948	anterior/posterior axis specification	151	2	0.4	0.37	-1.434	0.973673	0.0115867	1	1	1	Hsp83,Tm1	FBgn0001233,FBgn0003721
	GO Molecular Function	GO:0005261	cation channel activity	151	2	0.4	0.37	-1.434	0.973673	0.0115867	1	1	1	RyR,CG4239	FBgn0011286,FBgn0030745
	GO Biological Processes	GO:0016358	dendrite development	200	3	0.6	0.419	-1.255	0.976251	0.0104386	1	1	1	kay,Tm1,Mical	FBgn0001297,FBgn0003721,FBgn0053208
	GO Molecular Function	GO:0046983	protein dimerization activity	399	8	1.6	0.5601	-0.836	0.976398	0.0103732	1	1	1	Gpdh1,kay,Sod1,GlyP,His3.3B,14-3-3zeta,Tpi,Mhc	FBgn0001128,FBgn0001297,FBgn0003462,FBgn0004507,FBgn0004828,FBgn0004907,FBgn0086355,FBgn0264695
	GO Biological Processes	GO:0016049	cell growth	158	2	0.4	0.3536	-1.5	0.978851	0.0092836	1	1	1	Thor,kay	FBgn0261560,FBgn0001297
	GO Biological Processes	GO:0031344	regulation of cell projection organization	158	2	0.4	0.3536	-1.5	0.978851	0.0092836	1	1	1	Tm1,kra	FBgn0003721,FBgn0250753
	GO Biological Processes	GO:0007276	gamete generation	1192	31	6.2	0.7265	-0.461	0.980094	0.00873209	1	1	1	Rbp9,eff,mt:Cyt-b,mt:lrRNA,mt:srRNA,Rack1,yps,Mhc,pAbp,Doa,Hsc70-4,ScsbetaA,mfrn,CycG,kra,gish,Msp300,SERCA,Act5C,bru1,Hsp83,lncRNA:Hsromega,kay,eIF4A,sesB,Tm1,Pp1-87B,mts,porin,His3.3B,14-3-3zeta	FBgn0010263,FBgn0011217,FBgn0013678,FBgn0013686,FBgn0013688,FBgn0020618,FBgn0022959,FBgn0264695,FBgn0265297,FBgn0265998,FBgn0266599,FBgn0037643,FBgn0039561,FBgn0039858,FBgn0250753,FBgn0250823,FBgn0261836,FBgn0263006,FBgn0000042,FBgn0000114,FBgn0001233,FBgn0001234,FBgn0001297,FBgn0001942,FBgn0003360,FBgn0003721,FBgn0004103,FBgn0004177,FBgn0004363,FBgn0004828,FBgn0004907
	GO Molecular Function	GO:0015267	channel activity	250	4	0.8	0.447	-1.162	0.980411	0.00859165	1	1	1	porin,RyR,CG4239,AQP	FBgn0004363,FBgn0011286,FBgn0030745,FBgn0033807
	GO Biological Processes	GO:0040007	growth	448	9	1.8	0.5612	-0.833	0.981547	0.00808898	1	1	1	kay,Atpalpha,sesB,Mmp1,Tctp,CycG,scyl,Desat1,Thor	FBgn0001297,FBgn0002921,FBgn0003360,FBgn0035049,FBgn0037874,FBgn0039858,FBgn0041094,FBgn0086687,FBgn0261560
	GO Biological Processes	GO:0007275	multicellular organism development	2719	80	16	0.8219	-0.283	0.981671	0.008034	1	1	1	wmd,levy,Mmp1,Cpr64Aa,Cpr64Ad,ScsbetaA,SdhC,CG5214,Cht5,Idh3b,RpS8,COX7C,scyl,Atg8a,NLaz,Mical,Tpi,Desat1,sls,kra,gish,Thor,Msp300,Mdh2,Acsl,Mhc,pAbp,Doa,Fhos,Hsc70-4,SelR,wupA,Vha26,Vha13,eEF1alpha1,Act5C,awd,Cam,Gs2,Hsp83,kay,eIF4A,Atpalpha,sesB,Sod1,Tm1,Ubi-p63E,Pp1-87B,Tm2,up,mts,porin,GlyP,Ccp84Ae,14-3-3zeta,Sam-S,RpL7,ple,Sod2,eff,ND-SGDH,EbpIII,mt:ATPase6,mt:lrRNA,mt:srRNA,sun,RpS21,ATPsyn…	FBgn0034876,FBgn0034877,FBgn0035049,FBgn0035510,FBgn0035513,FBgn0037643,FBgn0037873,FBgn0037891,FBgn0038180,FBgn0038922,FBgn0039713,FBgn0040773,FBgn0041094,FBgn0052672,FBgn0053126,FBgn0053208,FBgn0086355,FBgn0086687,FBgn0086906,FBgn0250753,FBgn0250823,FBgn0261560,FBgn0261836,FBgn0262559,FBgn0263120,FBgn0264695,FBgn0265297,FBgn0265998,FBgn0266084,FBgn0266599,FBgn0267376,FBgn0283471,FBgn0283535,FBg…
	GO Biological Processes	GO:0009798	axis specification	211	3	0.6	0.3972	-1.332	0.982614	0.00761715	1	1	1	Hsp83,Tm1,14-3-3zeta	FBgn0001233,FBgn0003721,FBgn0004907
	GO Biological Processes	GO:0007155	cell adhesion	212	3	0.6	0.3953	-1.339	0.983104	0.0074007	1	1	1	Zasp52,Fhos,Mmp1	FBgn0265991,FBgn0266084,FBgn0035049
	GO Biological Processes	GO:0033044	regulation of chromosome organization	167	2	0.4	0.3346	-1.579	0.984076	0.00697117	1	1	1	Usp47,Tctp	FBgn0016756,FBgn0037874
	GO Biological Processes	GO:0048749	compound eye development	421	8	1.6	0.5309	-0.913	0.985268	0.00644549	1	1	1	pAbp,Doa,eff,Usp47,Cam,kay,mts,gish	FBgn0265297,FBgn0265998,FBgn0011217,FBgn0016756,FBgn0000253,FBgn0001297,FBgn0004177,FBgn0250823
	GO Cellular Component	GO:0005654	nucleoplasm	570	12	2.4	0.5881	-0.766	0.985542	0.00632486	1	1	1	RpL41,Chchd2,SelR,bru1,Cam,lncRNA:Hsromega,snRNA:U2:14B,snRNA:U2:38ABa,mts,snRNA:U2:34ABa,snRNA:U2:34ABb,Oda	FBgn0066084,FBgn0260747,FBgn0267376,FBgn0000114,FBgn0000253,FBgn0001234,FBgn0003920,FBgn0003922,FBgn0004177,FBgn0004191,FBgn0004192,FBgn0014184
	GO Biological Processes	GO:0040008	regulation of growth	305	5	1	0.458	-1.127	0.986104	0.00607718	1	1	1	Tctp,CycG,scyl,Desat1,Thor	FBgn0037874,FBgn0039858,FBgn0041094,FBgn0086687,FBgn0261560
	GO Biological Processes	GO:0007350	blastoderm segmentation	221	3	0.6	0.3792	-1.399	0.986957	0.00570193	1	1	1	Doa,Hsp83,Tm1	FBgn0265998,FBgn0001233,FBgn0003721
	GO Biological Processes	GO:0035282	segmentation	268	4	0.8	0.417	-1.262	0.987866	0.00530217	1	1	1	Hsp83,Tm1,Acsl,Doa	FBgn0001233,FBgn0003721,FBgn0263120,FBgn0265998
	GO Biological Processes	GO:0007166	cell surface receptor signaling pathway	687	15	3	0.61	-0.713	0.987964	0.00525877	1	1	1	kay,eIF4A,Pp1-87B,mts,GlyP,14-3-3zeta,Doa,CycG,gish,Thor,eff,Usp47,Dyrk2,Eaat1,Usp2	FBgn0001297,FBgn0001942,FBgn0004103,FBgn0004177,FBgn0004507,FBgn0004907,FBgn0265998,FBgn0039858,FBgn0250823,FBgn0261560,FBgn0011217,FBgn0016756,FBgn0016930,FBgn0026439,FBgn0031187
	GO Biological Processes	GO:0050877	nervous system process	581	12	2.4	0.577	-0.793	0.988318	0.00510335	1	1	1	Tpi,Plp,kra,gish,Cam,Atpalpha,Pp1-87B,14-3-3zeta,Dyrk2,Eaat1,nrv3,Obp44a	FBgn0086355,FBgn0086690,FBgn0250753,FBgn0250823,FBgn0000253,FBgn0002921,FBgn0004103,FBgn0004907,FBgn0016930,FBgn0026439,FBgn0032946,FBgn0033268
	GO Biological Processes	GO:0007017	microtubule-based process	474	9	1.8	0.5304	-0.915	0.989339	0.00465474	1	1	1	awd,Cam,Hsp83,alphaTub84B,Pp1-87B,mts,14-3-3zeta,Plp,Msp300	FBgn0000150,FBgn0000253,FBgn0001233,FBgn0003884,FBgn0004103,FBgn0004177,FBgn0004907,FBgn0086690,FBgn0261836
	GO Biological Processes	GO:0007552	metamorphosis	520	10	2	0.5372	-0.896	0.991038	0.00390978	1	1	1	Fhos,Cam,kay,Ubi-p63E,wmd,Mmp1,Idh3b,Atg8a,Mdh2,EbpIII	FBgn0266084,FBgn0000253,FBgn0001297,FBgn0003943,FBgn0034876,FBgn0035049,FBgn0038922,FBgn0052672,FBgn0262559,FBgn0011695
	GO Biological Processes	GO:0031175	neuron projection development	520	10	2	0.5372	-0.896	0.991038	0.00390978	1	1	1	Cam,kay,Tm1,Pp1-87B,Mmp1,Mical,kra,Acsl,Hsc70-4,SelR	FBgn0000253,FBgn0001297,FBgn0003721,FBgn0004103,FBgn0035049,FBgn0053208,FBgn0250753,FBgn0263120,FBgn0266599,FBgn0267376
	GO Biological Processes	GO:0035556	intracellular signal transduction	632	13	2.6	0.5746	-0.799	0.991212	0.00383336	1	1	1	Tusp,CycG,scyl,Unc-89,Stacl,Doa,Cam,lncRNA:Hsromega,Pp1-87B,mts,14-3-3zeta,ATPsynD,CG3630	FBgn0039530,FBgn0039858,FBgn0041094,FBgn0053519,FBgn0263980,FBgn0265998,FBgn0000253,FBgn0001234,FBgn0004103,FBgn0004177,FBgn0004907,FBgn0016120,FBgn0023540
	GO Biological Processes	GO:0048667	cell morphogenesis involved in neuron differentiation	483	9	1.8	0.5205	-0.942	0.991229	0.00382619	1	1	1	Mical,kra,Acsl,Hsc70-4,SelR,Cam,kay,Tm1,Pp1-87B	FBgn0053208,FBgn0250753,FBgn0263120,FBgn0266599,FBgn0267376,FBgn0000253,FBgn0001297,FBgn0003721,FBgn0004103
	GO Molecular Function	GO:0005216	ion channel activity	235	3	0.6	0.3566	-1.488	0.991327	0.00378311	1	1	1	porin,RyR,CG4239	FBgn0004363,FBgn0011286,FBgn0030745
	GO Biological Processes	GO:0048812	neuron projection morphogenesis	484	9	1.8	0.5195	-0.945	0.991418	0.00374321	1	1	1	Acsl,Hsc70-4,SelR,Mical,kra,Cam,kay,Tm1,Pp1-87B	FBgn0263120,FBgn0266599,FBgn0267376,FBgn0053208,FBgn0250753,FBgn0000253,FBgn0001297,FBgn0003721,FBgn0004103
	GO Biological Processes	GO:0009880	embryonic pattern specification	238	3	0.6	0.3521	-1.506	0.99206	0.00346228	1	1	1	Hsp83,Tm1,Doa	FBgn0001233,FBgn0003721,FBgn0265998
	GO Biological Processes	GO:0030031	cell projection assembly	189	2	0.4	0.2956	-1.758	0.992119	0.00343608	1	1	1	kra,Tm1	FBgn0250753,FBgn0003721
	GO Biological Processes	GO:0045087	innate immune response	189	2	0.4	0.2956	-1.758	0.992119	0.00343608	1	1	1	GlyP,Ect4	FBgn0004507,FBgn0262579
	GO Biological Processes	GO:0006974	cellular response to DNA damage stimulus	240	3	0.6	0.3492	-1.518	0.992514	0.00326321	1	1	1	RpS3,Tctp,CycG	FBgn0002622,FBgn0037874,FBgn0039858
	GO Biological Processes	GO:0000904	cell morphogenesis involved in differentiation	530	10	2	0.5271	-0.924	0.992754	0.00315857	1	1	1	Mical,kra,Cam,kay,Tm1,Pp1-87B,Acsl,Fhos,Hsc70-4,SelR	FBgn0053208,FBgn0250753,FBgn0000253,FBgn0001297,FBgn0003721,FBgn0004103,FBgn0263120,FBgn0266084,FBgn0266599,FBgn0267376
	GO Biological Processes	GO:0016458	gene silencing	242	3	0.6	0.3463	-1.53	0.992944	0.00307526	1	1	1	Hsc70-4,Hsp83,Usp47	FBgn0266599,FBgn0001233,FBgn0016756
	GO Biological Processes	GO:0001654	eye development	455	8	1.6	0.4912	-1.026	0.993117	0.00299938	1	1	1	gish,Cam,kay,mts,eff,Usp47,pAbp,Doa	FBgn0250823,FBgn0000253,FBgn0001297,FBgn0004177,FBgn0011217,FBgn0016756,FBgn0265297,FBgn0265998
	GO Biological Processes	GO:0032504	multicellular organism reproduction	1569	40	8	0.7122	-0.49	0.993798	0.00270198	1	1	1	SERCA,Mhc,pAbp,Doa,Hsc70-4,eEF5,Rbp9,eff,EbpIII,mt:Cyt-b,mt:lrRNA,mt:srRNA,Rack1,yps,ScsbetaA,CG8483,mfrn,CycG,scyl,NLaz,CG34034,Desat1,kra,gish,Msp300,Act5C,bru1,Gdh,Hsp83,lncRNA:Hsromega,kay,eIF4A,sesB,Tm1,Pp1-87B,mts,porin,His3.3B,14-3-3zeta,ple	FBgn0263006,FBgn0264695,FBgn0265297,FBgn0265998,FBgn0266599,FBgn0285952,FBgn0010263,FBgn0011217,FBgn0011695,FBgn0013678,FBgn0013686,FBgn0013688,FBgn0020618,FBgn0022959,FBgn0037643,FBgn0038126,FBgn0039561,FBgn0039858,FBgn0041094,FBgn0053126,FBgn0054034,FBgn0086687,FBgn0250753,FBgn0250823,FBgn0261836,FBgn0000042,FBgn0000114,FBgn0001098,FBgn0001233,FBgn0001234,FBgn0001297,FBgn0001942,FBgn0003360,FBg…
	GO Biological Processes	GO:0048589	developmental growth	379	6	1.2	0.4423	-1.177	0.993863	0.00267365	1	1	1	Mmp1,Tctp,Desat1,kay,Atpalpha,sesB	FBgn0035049,FBgn0037874,FBgn0086687,FBgn0001297,FBgn0002921,FBgn0003360
	GO Biological Processes	GO:0051321	meiotic cell cycle	297	4	0.8	0.3762	-1.41	0.994522	0.00238565	1	1	1	His3.3B,eff,pAbp,CycG	FBgn0004828,FBgn0011217,FBgn0265297,FBgn0039858
	GO Biological Processes	GO:0035220	wing disc development	427	7	1.4	0.458	-1.127	0.994817	0.00225682	1	1	1	kay,mts,ple,Rack1,Mpcp2,Fhos,wmd	FBgn0001297,FBgn0004177,FBgn0005626,FBgn0020618,FBgn0026409,FBgn0266084,FBgn0034876
	GO Biological Processes	GO:0030707	ovarian follicle cell development	346	5	1	0.4037	-1.309	0.995188	0.00209503	1	1	1	kay,kra,SERCA,Mhc,Hsc70-4	FBgn0001297,FBgn0250753,FBgn0263006,FBgn0264695,FBgn0266599
	GO Biological Processes	GO:0048666	neuron development	664	13	2.6	0.5469	-0.871	0.995353	0.002023	1	1	1	Cam,kay,Tm1,Pp1-87B,Acsl,pAbp,Doa,Hsc70-4,SelR,eff,Mmp1,Mical,kra	FBgn0000253,FBgn0001297,FBgn0003721,FBgn0004103,FBgn0263120,FBgn0265297,FBgn0265998,FBgn0266599,FBgn0267376,FBgn0011217,FBgn0035049,FBgn0053208,FBgn0250753
	GO Biological Processes	GO:0001700	embryonic development via the syncytial blastoderm	206	2	0.4	0.2712	-1.883	0.995461	0.0019758	1	1	1	kay,scyl	FBgn0001297,FBgn0041094
	GO Biological Processes	GO:0044255	cellular lipid metabolic process	391	6	1.2	0.4287	-1.222	0.995463	0.00197467	1	1	1	Desat1,Thor,ND-ACP,Gpdh1,SERCA,Acsl	FBgn0086687,FBgn0261560,FBgn0011361,FBgn0001128,FBgn0263006,FBgn0263120
	GO Cellular Component	GO:0045202	synapse	308	4	0.8	0.3628	-1.463	0.995976	0.00175104	1	1	1	Arc1,Atg8a,Mical,Eaat1	FBgn0033926,FBgn0052672,FBgn0053208,FBgn0026439
	GO Biological Processes	GO:0009952	anterior/posterior pattern specification	210	2	0.4	0.2661	-1.91	0.996017	0.00173319	1	1	1	Hsp83,Tm1	FBgn0001233,FBgn0003721
	GO Biological Processes	GO:0048598	embryonic morphogenesis	262	3	0.6	0.3199	-1.644	0.996117	0.00168953	1	1	1	Mmp1,scyl,kay	FBgn0035049,FBgn0041094,FBgn0001297
	GO Biological Processes	GO:0098813	nuclear chromosome segregation	211	2	0.4	0.2648	-1.917	0.996145	0.00167727	1	1	1	Pp1-87B,sls	FBgn0004103,FBgn0086906
	GO Biological Processes	GO:0071702	organic substance transport	787	16	3.2	0.5679	-0.816	0.996389	0.00157086	1	1	1	CG43693,Doa,Ttd14,7SLRNA:CR32864,sesB,Arc1,CG9399,UQCR-C1,Mpc1,CG5646,Tret1-1,UQCR-C2,Vha16-1,Eaat1,CG8206,Rim2	FBgn0263776,FBgn0265998,FBgn0284257,FBgn0000003,FBgn0003360,FBgn0033926,FBgn0037715,FBgn0038271,FBgn0038662,FBgn0039525,FBgn0050035,FBgn0250814,FBgn0262736,FBgn0026439,FBgn0030679,FBgn0031359
	GO Biological Processes	GO:0046907	intracellular transport	678	13	2.6	0.5356	-0.901	0.996513	0.00151706	1	1	1	Cyt-c1,UQCR-C1,UQCR-C2,gish,Msp300,7SLRNA:CR32864,ATPsynbeta,mt:ATPase6,ATPsynO,CG8206,COX5B,SERCA,Ttd14	FBgn0035600,FBgn0038271,FBgn0250814,FBgn0250823,FBgn0261836,FBgn0000003,FBgn0010217,FBgn0013672,FBgn0016691,FBgn0030679,FBgn0031830,FBgn0263006,FBgn0284257
	GO Biological Processes	GO:0006464	cellular protein modification process	1312	31	6.2	0.6601	-0.599	0.996567	0.00149363	1	1	1	awd,Cam,lncRNA:Hsromega,kay,Prm,RpL40,RpS27A,Ubi-p63E,Pp1-87B,mts,bt,eff,ATPsynD,Usp47,Dyrk2,Rack1,Usp2,TTLL4B,CG14757,CG12091,Tctp,Cchl,CycG,Atg8a,Mical,Unc-89,Ubi-p5E,gish,Strn-Mlck,tn,Doa	FBgn0000150,FBgn0000253,FBgn0001234,FBgn0001297,FBgn0003149,FBgn0003941,FBgn0003942,FBgn0003943,FBgn0004103,FBgn0004177,FBgn0005666,FBgn0011217,FBgn0016120,FBgn0016756,FBgn0016930,FBgn0020618,FBgn0031187,FBgn0031574,FBgn0033274,FBgn0035228,FBgn0037874,FBgn0038925,FBgn0039858,FBgn0052672,FBgn0053208,FBgn0053519,FBgn0086558,FBgn0250823,FBgn0265045,FBgn0265356,FBgn0265998
	GO Molecular Function	GO:0046914	transition metal ion binding	719	14	2.8	0.544	-0.878	0.996766	0.00140686	1	1	1	Sod1,ple,Sod2,CG9065,CG8206,CG14757,Mmp1,IscU,Desat1,Lmpt,RpS29,tn,CG45050,SelR	FBgn0003462,FBgn0005626,FBgn0010213,FBgn0030610,FBgn0030679,FBgn0033274,FBgn0035049,FBgn0037637,FBgn0086687,FBgn0261565,FBgn0261599,FBgn0265356,FBgn0266410,FBgn0267376
	GO Biological Processes	GO:0007606	sensory perception of chemical stimulus	273	3	0.6	0.307	-1.704	0.997217	0.00121024	1	1	1	Dyrk2,Obp44a,Cam	FBgn0016930,FBgn0033268,FBgn0000253
	GO Biological Processes	GO:0009792	embryo development ending in birth or egg hatching	222	2	0.4	0.2517	-1.99	0.997314	0.00116789	1	1	1	scyl,kay	FBgn0041094,FBgn0001297
	GO Cellular Component	GO:0042995	cell projection	616	11	2.2	0.4989	-1.003	0.997427	0.00111888	1	1	1	Mmp1,Atg8a,Mical,Plp,kra,Ect4,Acsl,Cam,ple,yps,Eaat1	FBgn0035049,FBgn0052672,FBgn0053208,FBgn0086690,FBgn0250753,FBgn0262579,FBgn0263120,FBgn0000253,FBgn0005626,FBgn0022959,FBgn0026439
	GO Biological Processes	GO:0007154	cell communication	1732	43	8.6	0.6936	-0.528	0.99755	0.00106517	1	1	1	Arc1,DOR,Tusp,CycG,scyl,lncRNA:CR31781,Atg8a,Unc-89,Plp,gish,Pgk,Thor,Ect4,SERCA,Sod2,eff,sun,ATPsynD,Usp47,Dyrk2,Rack1,CG3630,Eaat1,Usp2,Cam,lncRNA:Hsromega,kay,eIF4A,RpS3,Atpalpha,sesB,Sod1,Pp1-87B,mts,porin,GlyP,14-3-3zeta,Acsl,Stacl,pAbp,Doa,GlyS,Hsc70-4	FBgn0033926,FBgn0035542,FBgn0039530,FBgn0039858,FBgn0041094,FBgn0051781,FBgn0052672,FBgn0053519,FBgn0086690,FBgn0250823,FBgn0250906,FBgn0261560,FBgn0262579,FBgn0263006,FBgn0010213,FBgn0011217,FBgn0014391,FBgn0016120,FBgn0016756,FBgn0016930,FBgn0020618,FBgn0023540,FBgn0026439,FBgn0031187,FBgn0000253,FBgn0001234,FBgn0001297,FBgn0001942,FBgn0002622,FBgn0002921,FBgn0003360,FBgn0003462,FBgn0004103,FBg…
	GO Biological Processes	GO:0007186	G protein-coupled receptor signaling pathway	226	2	0.4	0.2472	-2.016	0.997646	0.00102332	1	1	1	sun,Cam	FBgn0014391,FBgn0000253
	GO Biological Processes	GO:0009887	animal organ morphogenesis	848	17	3.4	0.56	-0.837	0.997762	0.000973071	1	1	1	pAbp,Doa,Fhos,SelR,Cam,kay,Atpalpha,up,mts,Sod2,eff,Usp47,wmd,Mmp1,Idh3b,gish,Mdh2	FBgn0265297,FBgn0265998,FBgn0266084,FBgn0267376,FBgn0000253,FBgn0001297,FBgn0002921,FBgn0004169,FBgn0004177,FBgn0010213,FBgn0011217,FBgn0016756,FBgn0034876,FBgn0035049,FBgn0038922,FBgn0250823,FBgn0262559
	GO Biological Processes	GO:0045165	cell fate commitment	329	4	0.8	0.3396	-1.558	0.997788	0.000961632	1	1	1	lncRNA:CR31781,kay,mts,14-3-3zeta	FBgn0051781,FBgn0001297,FBgn0004177,FBgn0004907
	GO Molecular Function	GO:0016740	transferase activity	1411	33	6.6	0.6534	-0.614	0.997924	0.000902385	1	1	1	Argk,awd,Gapdh1,Gapdh2,Hex-A,Pfk,Prm,GlyP,Scsalpha1,Sam-S,bt,GstS1,eff,Dyrk2,Alas,Adk1,CG7766,CG1640,Ugt36D1,CG9485,CG5214,CycG,Unc-89,gish,Pgk,whd,kdn,Strn-Mlck,tn,Doa,GlyS,PyK,muc	FBgn0000116,FBgn0000150,FBgn0001091,FBgn0001092,FBgn0001186,FBgn0003071,FBgn0003149,FBgn0004507,FBgn0004888,FBgn0005278,FBgn0005666,FBgn0010226,FBgn0011217,FBgn0016930,FBgn0020764,FBgn0022709,FBgn0030087,FBgn0030478,FBgn0032713,FBgn0034618,FBgn0037891,FBgn0039858,FBgn0053519,FBgn0250823,FBgn0250906,FBgn0261862,FBgn0261955,FBgn0265045,FBgn0265356,FBgn0265998,FBgn0266064,FBgn0267385,FBgn0283658
	GO Biological Processes	GO:0007423	sensory organ development	548	9	1.8	0.4588	-1.124	0.998002	0.000868391	1	1	1	gish,pAbp,Doa,SelR,eff,Usp47,Cam,kay,mts	FBgn0250823,FBgn0265297,FBgn0265998,FBgn0267376,FBgn0011217,FBgn0016756,FBgn0000253,FBgn0001297,FBgn0004177
	GO Biological Processes	GO:0032940	secretion by cell	231	2	0.4	0.2419	-2.048	0.998005	0.000867165	1	1	1	Doa,Hsc70-4	FBgn0265998,FBgn0266599
	GO Biological Processes	GO:0040029	regulation of gene expression, epigenetic	231	2	0.4	0.2419	-2.048	0.998005	0.000867165	1	1	1	Usp47,Hsc70-4	FBgn0016756,FBgn0266599
	GO Biological Processes	GO:0048638	regulation of developmental growth	231	2	0.4	0.2419	-2.048	0.998005	0.000867165	1	1	1	Tctp,Desat1	FBgn0037874,FBgn0086687
	GO Biological Processes	GO:0006629	lipid metabolic process	508	8	1.6	0.4399	-1.185	0.99804	0.000852142	1	1	1	CG8630,NLaz,Desat1,Thor,SERCA,Gpdh1,Acsl,ND-ACP	FBgn0038130,FBgn0053126,FBgn0086687,FBgn0261560,FBgn0263006,FBgn0001128,FBgn0263120,FBgn0011361
	GO Biological Processes	GO:0002064	epithelial cell development	381	5	1	0.3666	-1.448	0.998131	0.000812459	1	1	1	Mhc,Hsc70-4,kra,SERCA,kay	FBgn0264695,FBgn0266599,FBgn0250753,FBgn0263006,FBgn0001297
	GO Biological Processes	GO:0007444	imaginal disc development	631	11	2.2	0.487	-1.038	0.998158	0.000800668	1	1	1	Fhos,wmd,Mmp1,Desat1,Idgf2,Rack1,Mpcp2,Idgf4,kay,mts,ple	FBgn0266084,FBgn0034876,FBgn0035049,FBgn0086687,FBgn0020415,FBgn0020618,FBgn0026409,FBgn0026415,FBgn0001297,FBgn0004177,FBgn0005626
	GO Cellular Component	GO:0005783	endoplasmic reticulum	476	7	1.4	0.4108	-1.283	0.998468	0.000665792	1	1	1	Tm1,RyR,Desat1,RpS26,SERCA,Acsl,Doa	FBgn0003721,FBgn0011286,FBgn0086687,FBgn0261597,FBgn0263006,FBgn0263120,FBgn0265998
	GO Molecular Function	GO:0004842	ubiquitin-protein transferase activity	240	2	0.4	0.2328	-2.103	0.998521	0.000643003	1	1	1	eff,tn	FBgn0011217,FBgn0265356
	GO Biological Processes	GO:0009791	post-embryonic development	680	12	2.4	0.493	-1.02	0.998526	0.00064064	1	1	1	wmd,Mmp1,Idh3b,RpS8,Atg8a,Msp300,Mdh2,Cam,kay,Ubi-p63E,RpL7,Fhos	FBgn0034876,FBgn0035049,FBgn0038922,FBgn0039713,FBgn0052672,FBgn0261836,FBgn0262559,FBgn0000253,FBgn0001297,FBgn0003943,FBgn0005593,FBgn0266084
	GO Biological Processes	GO:0007389	pattern specification process	563	9	1.8	0.4466	-1.163	0.998603	0.000607127	1	1	1	Hsp83,Tm1,mts,14-3-3zeta,Mpcp2,gish,Acsl,pAbp,Doa	FBgn0001233,FBgn0003721,FBgn0004177,FBgn0004907,FBgn0026409,FBgn0250823,FBgn0263120,FBgn0265297,FBgn0265998
	GO Biological Processes	GO:0000902	cell morphogenesis	606	10	2	0.461	-1.117	0.998684	0.0005719	1	1	1	Cam,kay,Tm1,Pp1-87B,Acsl,Fhos,Hsc70-4,SelR,Mical,kra	FBgn0000253,FBgn0001297,FBgn0003721,FBgn0004103,FBgn0263120,FBgn0266084,FBgn0266599,FBgn0267376,FBgn0053208,FBgn0250753
	GO Biological Processes	GO:0002165	instar larval or pupal development	609	10	2	0.4587	-1.124	0.998773	0.000533008	1	1	1	wmd,Mmp1,Idh3b,Atg8a,Mdh2,Fhos,Cam,kay,Ubi-p63E,RpL7	FBgn0034876,FBgn0035049,FBgn0038922,FBgn0052672,FBgn0262559,FBgn0266084,FBgn0000253,FBgn0001297,FBgn0003943,FBgn0005593
	GO Biological Processes	GO:0034613	cellular protein localization	612	10	2	0.4565	-1.131	0.998857	0.000496656	1	1	1	7SLRNA:CR32864,Act5C,Actn,CG8206,UQCR-C1,Unc-89,UQCR-C2,Msp300,Stacl,Ttd14	FBgn0000003,FBgn0000042,FBgn0000667,FBgn0030679,FBgn0038271,FBgn0053519,FBgn0250814,FBgn0261836,FBgn0263980,FBgn0284257
	GO Biological Processes	GO:0023052	signaling	1684	40	8	0.6636	-0.592	0.99887	0.000491177	1	1	1	Sod2,eff,sun,ATPsynD,Usp47,Dyrk2,CG3630,Eaat1,Usp2,SERCA,Acsl,Stacl,pAbp,Doa,Hsc70-4,Arc1,DOR,Tusp,CycG,scyl,lncRNA:CR31781,Unc-89,Plp,gish,Pgk,Thor,Ect4,Cam,lncRNA:Hsromega,kay,eIF4A,RpS3,Atpalpha,sesB,Sod1,Pp1-87B,mts,porin,GlyP,14-3-3zeta	FBgn0010213,FBgn0011217,FBgn0014391,FBgn0016120,FBgn0016756,FBgn0016930,FBgn0023540,FBgn0026439,FBgn0031187,FBgn0263006,FBgn0263120,FBgn0263980,FBgn0265297,FBgn0265998,FBgn0266599,FBgn0033926,FBgn0035542,FBgn0039530,FBgn0039858,FBgn0041094,FBgn0051781,FBgn0053519,FBgn0086690,FBgn0250823,FBgn0250906,FBgn0261560,FBgn0262579,FBgn0000253,FBgn0001234,FBgn0001297,FBgn0001942,FBgn0002622,FBgn0002921,FBg…
	GO Biological Processes	GO:0070727	cellular macromolecule localization	693	12	2.4	0.4837	-1.048	0.998897	0.000479195	1	1	1	Stacl,Ttd14,CG8206,UQCR-C1,Unc-89,UQCR-C2,Msp300,7SLRNA:CR32864,Act5C,Actn,Hsp83,Tm1	FBgn0263980,FBgn0284257,FBgn0030679,FBgn0038271,FBgn0053519,FBgn0250814,FBgn0261836,FBgn0000003,FBgn0000042,FBgn0000667,FBgn0001233,FBgn0003721
	GO Biological Processes	GO:0048699	generation of neurons	921	18	3.6	0.546	-0.873	0.99891	0.000473672	1	1	1	Cam,kay,Tm1,Pp1-87B,mts,Mmp1,CG5214,COX7C,Mical,kra,Acsl,pAbp,Doa,Hsc70-4,SelR,eff,COX5A,COX4	FBgn0000253,FBgn0001297,FBgn0003721,FBgn0004103,FBgn0004177,FBgn0035049,FBgn0037891,FBgn0040773,FBgn0053208,FBgn0250753,FBgn0263120,FBgn0265297,FBgn0265998,FBgn0266599,FBgn0267376,FBgn0011217,FBgn0019624,FBgn0032833
	GO Biological Processes	GO:0022414	reproductive process	1520	35	7	0.6433	-0.636	0.99894	0.000460518	1	1	1	Act5C,bru1,Gdh,Hsp83,lncRNA:Hsromega,kay,eIF4A,sesB,Tm1,Pp1-87B,mts,porin,His3.3B,14-3-3zeta,ple,ScsbetaA,mfrn,CycG,Desat1,kra,gish,Msp300,Rbp9,eff,EbpIII,mt:Cyt-b,mt:lrRNA,mt:srRNA,Rack1,yps,SERCA,Mhc,pAbp,Doa,Hsc70-4	FBgn0000042,FBgn0000114,FBgn0001098,FBgn0001233,FBgn0001234,FBgn0001297,FBgn0001942,FBgn0003360,FBgn0003721,FBgn0004103,FBgn0004177,FBgn0004363,FBgn0004828,FBgn0004907,FBgn0005626,FBgn0037643,FBgn0039561,FBgn0039858,FBgn0086687,FBgn0250753,FBgn0250823,FBgn0261836,FBgn0010263,FBgn0011217,FBgn0011695,FBgn0013678,FBgn0013686,FBgn0013688,FBgn0020618,FBgn0022959,FBgn0263006,FBgn0264695,FBgn0265297,FBg…
	GO Biological Processes	GO:0008104	protein localization	776	14	2.8	0.504	-0.989	0.999023	0.00042442	1	1	1	CG8206,Stacl,Doa,Vha26,Ttd14,7SLRNA:CR32864,Act5C,Actn,lncRNA:Hsromega,14-3-3zeta,UQCR-C1,Unc-89,UQCR-C2,Msp300	FBgn0030679,FBgn0263980,FBgn0265998,FBgn0283535,FBgn0284257,FBgn0000003,FBgn0000042,FBgn0000667,FBgn0001234,FBgn0004907,FBgn0038271,FBgn0053519,FBgn0250814,FBgn0261836
	GO Biological Processes	GO:0022008	neurogenesis	965	19	3.8	0.55	-0.862	0.999056	0.000410136	1	1	1	Cam,kay,Tm1,Pp1-87B,mts,eff,COX5A,COX4,Acsl,pAbp,Doa,Hsc70-4,SelR,Mmp1,CG5214,COX7C,Mical,kra,gish	FBgn0000253,FBgn0001297,FBgn0003721,FBgn0004103,FBgn0004177,FBgn0011217,FBgn0019624,FBgn0032833,FBgn0263120,FBgn0265297,FBgn0265998,FBgn0266599,FBgn0267376,FBgn0035049,FBgn0037891,FBgn0040773,FBgn0053208,FBgn0250753,FBgn0250823
	GO Cellular Component	GO:0005886	plasma membrane	1290	28	5.6	0.6064	-0.722	0.999115	0.000384312	1	1	1	Argk,awd,Cam,Eno,Hsc70-1,Hsp83,Atpalpha,14-3-3zeta,Vha55,RyR,Hsp70Ab,nrv1,RFeSP,Eaat1,CG4928,Tsp42Ee,nrv3,Tctp,Tret1-1,Mical,gish,VhaAC45,Vha16-1,Stacl,Zasp52,Hsc70-4,Vha26,Vha13	FBgn0000116,FBgn0000150,FBgn0000253,FBgn0000579,FBgn0001216,FBgn0001233,FBgn0002921,FBgn0004907,FBgn0005671,FBgn0011286,FBgn0013276,FBgn0015776,FBgn0021906,FBgn0026439,FBgn0027556,FBgn0029506,FBgn0032946,FBgn0037874,FBgn0050035,FBgn0053208,FBgn0250823,FBgn0262515,FBgn0262736,FBgn0263980,FBgn0265991,FBgn0266599,FBgn0283535,FBgn0283536
	GO Cellular Component	GO:1990234	transferase complex	500	7	1.4	0.3911	-1.354	0.999176	0.000358064	1	1	1	ScsbetaA,CG5214,CycG,Pfk,Nc73EF,eff,CG7766	FBgn0037643,FBgn0037891,FBgn0039858,FBgn0003071,FBgn0010352,FBgn0011217,FBgn0030087
	GO Molecular Function	GO:0019787	ubiquitin-like protein transferase activity	258	2	0.4	0.2166	-2.207	0.999189	0.000352188	1	1	1	eff,tn	FBgn0011217,FBgn0265356
	GO Cellular Component	GO:0000790	nuclear chromatin	259	2	0.4	0.2157	-2.213	0.999216	0.000340556	1	1	1	Act5C,Hsc70-4	FBgn0000042,FBgn0266599
	GO Biological Processes	GO:0006259	DNA metabolic process	319	3	0.6	0.2627	-1.929	0.999329	0.000291323	1	1	1	RpS3,Tctp,CycG	FBgn0002622,FBgn0037874,FBgn0039858
	GO Biological Processes	GO:0048513	animal organ development	1379	30	6	0.6077	-0.719	0.999372	0.00027284	1	1	1	Sod2,eff,RpS21,Usp47,Idgf2,Rack1,Mpcp2,Idgf4,wmd,Mmp1,Idh3b,RpS8,Desat1,sls,gish,Msp300,Mdh2,Mhc,pAbp,Doa,Fhos,SelR,wupA,Cam,kay,Atpalpha,Tm2,up,mts,ple	FBgn0010213,FBgn0011217,FBgn0015521,FBgn0016756,FBgn0020415,FBgn0020618,FBgn0026409,FBgn0026415,FBgn0034876,FBgn0035049,FBgn0038922,FBgn0039713,FBgn0086687,FBgn0086906,FBgn0250823,FBgn0261836,FBgn0262559,FBgn0264695,FBgn0265297,FBgn0265998,FBgn0266084,FBgn0267376,FBgn0283471,FBgn0000253,FBgn0001297,FBgn0002921,FBgn0004117,FBgn0004169,FBgn0004177,FBgn0005626
	GO Biological Processes	GO:0035295	tube development	801	14	2.8	0.4883	-1.034	0.999435	0.000245301	1	1	1	Fhos,Vha26,Vha13,wmd,Mmp1,Desat1,Idgf2,Rack1,Mpcp2,Idgf4,Act5C,kay,mts,ple	FBgn0266084,FBgn0283535,FBgn0283536,FBgn0034876,FBgn0035049,FBgn0086687,FBgn0020415,FBgn0020618,FBgn0026409,FBgn0026415,FBgn0000042,FBgn0001297,FBgn0004177,FBgn0005626
	GO Biological Processes	GO:0016192	vesicle-mediated transport	518	7	1.4	0.3775	-1.405	0.999487	0.000222891	1	1	1	Arc1,Tusp,LpR1,gish,Hsp70Ab,Hsc70-1,Hsc70-4	FBgn0033926,FBgn0039530,FBgn0066101,FBgn0250823,FBgn0013276,FBgn0001216,FBgn0266599
	GO Cellular Component	GO:0031226	intrinsic component of plasma membrane	475	6	1.2	0.3529	-1.503	0.99951	0.000212824	1	1	1	nrv3,Tret1-1,gish,Atpalpha,nrv1,Tsp42Ee	FBgn0032946,FBgn0050035,FBgn0250823,FBgn0002921,FBgn0015776,FBgn0029506
	GO Biological Processes	GO:0006886	intracellular protein transport	429	5	1	0.3256	-1.619	0.999514	0.000210927	1	1	1	7SLRNA:CR32864,UQCR-C1,UQCR-C2,Ttd14,CG8206	FBgn0000003,FBgn0038271,FBgn0250814,FBgn0284257,FBgn0030679
	GO Biological Processes	GO:0000003	reproduction	1737	40	8	0.6433	-0.636	0.999519	0.000208852	1	1	1	Act5C,bru1,Gdh,Hsp83,lncRNA:Hsromega,kay,eIF4A,sesB,Tm1,Pp1-87B,mts,porin,His3.3B,14-3-3zeta,ple,Rbp9,eff,EbpIII,mt:Cyt-b,mt:lrRNA,mt:srRNA,Rack1,yps,Mhc,pAbp,Doa,Hsc70-4,eEF5,ScsbetaA,CG8483,mfrn,CycG,scyl,NLaz,CG34034,Desat1,kra,gish,Msp300,SERCA	FBgn0000042,FBgn0000114,FBgn0001098,FBgn0001233,FBgn0001234,FBgn0001297,FBgn0001942,FBgn0003360,FBgn0003721,FBgn0004103,FBgn0004177,FBgn0004363,FBgn0004828,FBgn0004907,FBgn0005626,FBgn0010263,FBgn0011217,FBgn0011695,FBgn0013678,FBgn0013686,FBgn0013688,FBgn0020618,FBgn0022959,FBgn0264695,FBgn0265297,FBgn0265998,FBgn0266599,FBgn0285952,FBgn0037643,FBgn0038126,FBgn0039561,FBgn0039858,FBgn0041094,FBg…
	GO Biological Processes	GO:0030182	neuron differentiation	821	14	2.8	0.4764	-1.07	0.999639	0.000156733	1	1	1	Cam,kay,Tm1,Pp1-87B,mts,Mmp1,Mical,kra,eff,Acsl,pAbp,Doa,Hsc70-4,SelR	FBgn0000253,FBgn0001297,FBgn0003721,FBgn0004103,FBgn0004177,FBgn0035049,FBgn0053208,FBgn0250753,FBgn0011217,FBgn0263120,FBgn0265297,FBgn0265998,FBgn0266599,FBgn0267376
	GO Molecular Function	GO:0004175	endopeptidase activity	443	5	1	0.3153	-1.665	0.999675	0.000140975	1	1	1	Usp47,Mmp1,CG18180,UQCR-C1,UQCR-C2	FBgn0016756,FBgn0035049,FBgn0036024,FBgn0038271,FBgn0250814
	GO Biological Processes	GO:0045944	positive regulation of transcription by RNA polymerase II	347	3	0.6	0.2415	-2.05	0.999724	0.00011999	1	1	1	CG3630,kay,DOR	FBgn0023540,FBgn0001297,FBgn0035542
	GO Molecular Function	GO:0016788	hydrolase activity, acting on ester bonds	502	6	1.2	0.3339	-1.583	0.999769	0.000100452	1	1	1	RpLP0,Pp1-87B,mts,Scsalpha1,CG11050,CG12091	FBgn0000100,FBgn0004103,FBgn0004177,FBgn0004888,FBgn0031836,FBgn0035228
	GO Cellular Component	GO:0005887	integral component of plasma membrane	462	5	1	0.3023	-1.726	0.999813	8.10787e-05	1	1	1	nrv3,Tret1-1,Atpalpha,nrv1,Tsp42Ee	FBgn0032946,FBgn0050035,FBgn0002921,FBgn0015776,FBgn0029506
	GO Cellular Component	GO:0000785	chromatin	414	4	0.8	0.2699	-1.89	0.999823	7.66924e-05	1	1	1	Hsc70-4,Act5C,lncRNA:Hsromega,His3.3B	FBgn0266599,FBgn0000042,FBgn0001234,FBgn0004828
	GO Biological Processes	GO:0060429	epithelium development	1087	20	4	0.514	-0.96	0.999835	7.18152e-05	1	1	1	SERCA,Mhc,Fhos,Hsc70-4,Vha26,Vha13,awd,kay,mts,ple,wmd,Mmp1,CycG,Desat1,kra,gish,Idgf2,Rack1,Mpcp2,Idgf4	FBgn0263006,FBgn0264695,FBgn0266084,FBgn0266599,FBgn0283535,FBgn0283536,FBgn0000150,FBgn0001297,FBgn0004177,FBgn0005626,FBgn0034876,FBgn0035049,FBgn0039858,FBgn0086687,FBgn0250753,FBgn0250823,FBgn0020415,FBgn0020618,FBgn0026409,FBgn0026415
	GO Biological Processes	GO:0010628	positive regulation of gene expression	563	7	1.4	0.3473	-1.526	0.999848	6.60961e-05	1	1	1	kay,pAbp,eEF5,DOR,ps,RpS9,CG3630	FBgn0001297,FBgn0265297,FBgn0285952,FBgn0035542,FBgn0261552,FBgn0010408,FBgn0023540
	GO Biological Processes	GO:0006508	proteolysis	938	16	3.2	0.4765	-1.069	0.999849	6.5427e-05	1	1	1	lncRNA:Hsromega,eIF4A,RpL40,RpS27A,Ubi-p63E,eff,Usp47,Usp2,tn,Mmp1,CG18180,ScsbetaA,UQCR-C1,Ubi-p5E,UQCR-C2,Mdh2	FBgn0001234,FBgn0001942,FBgn0003941,FBgn0003942,FBgn0003943,FBgn0011217,FBgn0016756,FBgn0031187,FBgn0265356,FBgn0035049,FBgn0036024,FBgn0037643,FBgn0038271,FBgn0086558,FBgn0250814,FBgn0262559
	GO Biological Processes	GO:0015031	protein transport	518	6	1.2	0.3236	-1.628	0.999853	6.39305e-05	1	1	1	UQCR-C1,UQCR-C2,Doa,Ttd14,CG8206,7SLRNA:CR32864	FBgn0038271,FBgn0250814,FBgn0265998,FBgn0284257,FBgn0030679,FBgn0000003
	GO Biological Processes	GO:0007399	nervous system development	1205	23	4.6	0.5332	-0.907	0.999855	6.31879e-05	1	1	1	Cam,Gs2,kay,Atpalpha,sesB,Tm1,Pp1-87B,mts,Acsl,pAbp,Doa,Hsc70-4,SelR,wupA,eff,COX5A,COX4,Mmp1,CG5214,COX7C,Mical,kra,gish	FBgn0000253,FBgn0001145,FBgn0001297,FBgn0002921,FBgn0003360,FBgn0003721,FBgn0004103,FBgn0004177,FBgn0263120,FBgn0265297,FBgn0265998,FBgn0266599,FBgn0267376,FBgn0283471,FBgn0011217,FBgn0019624,FBgn0032833,FBgn0035049,FBgn0037891,FBgn0040773,FBgn0053208,FBgn0250753,FBgn0250823
	GO Biological Processes	GO:0035239	tube morphogenesis	572	7	1.4	0.3419	-1.548	0.999881	5.15785e-05	1	1	1	Act5C,kay,wmd,Mmp1,Fhos,Vha26,Vha13	FBgn0000042,FBgn0001297,FBgn0034876,FBgn0035049,FBgn0266084,FBgn0283535,FBgn0283536
	GO Biological Processes	GO:0007476	imaginal disc-derived wing morphogenesis	315	2	0.4	0.1774	-2.495	0.999883	5.08267e-05	1	1	1	Fhos,wmd	FBgn0266084,FBgn0034876
	GO Cellular Component	GO:0071944	cell periphery	1435	29	5.8	0.5646	-0.825	0.999885	4.99748e-05	1	1	1	nrv3,Tctp,Tret1-1,Mical,gish,VhaAC45,Vha16-1,Stacl,Zasp52,Hsc70-4,Vha26,Vha13,Argk,awd,Cam,Eno,Hsc70-1,Hsp83,Atpalpha,Tm1,14-3-3zeta,Vha55,RyR,Hsp70Ab,nrv1,RFeSP,Eaat1,CG4928,Tsp42Ee	FBgn0032946,FBgn0037874,FBgn0050035,FBgn0053208,FBgn0250823,FBgn0262515,FBgn0262736,FBgn0263980,FBgn0265991,FBgn0266599,FBgn0283535,FBgn0283536,FBgn0000116,FBgn0000150,FBgn0000253,FBgn0000579,FBgn0001216,FBgn0001233,FBgn0002921,FBgn0003721,FBgn0004907,FBgn0005671,FBgn0011286,FBgn0013276,FBgn0015776,FBgn0021906,FBgn0026439,FBgn0027556,FBgn0029506
	GO Biological Processes	GO:0060562	epithelial tube morphogenesis	527	6	1.2	0.3181	-1.652	0.999886	4.94739e-05	1	1	1	Fhos,Vha26,Vha13,kay,wmd,Mmp1	FBgn0266084,FBgn0283535,FBgn0283536,FBgn0001297,FBgn0034876,FBgn0035049
	GO Molecular Function	GO:0003676	nucleic acid binding	2128	49	9.8	0.6433	-0.636	0.99989	4.77774e-05	1	1	1	RpLP0,bru1,eEF1alpha2,eEF2,kay,eIF4A,RpS5a,RpS3,RpS14a,RpS14b,His3.3B,RpS2,RpL23,Rbp9,RpS13,RpS9,RpS18,RpS4,RpL7A,RpL22,RpL9,RpL14,RpS20,yps,mEFTu1,RpL15,eEF1beta,eEF1gamma,RpL35,eEF1delta,RpL24,Arc1,Achl,RpS15,RpS16,RpL12,RpL10Ab,RpL26,RpL13A,RpL6,RpL5,RpL30,ps,RpS26,pAbp,CG45050,eEF1alpha1,RpL19,eEF5	FBgn0000100,FBgn0000114,FBgn0000557,FBgn0000559,FBgn0001297,FBgn0001942,FBgn0002590,FBgn0002622,FBgn0004403,FBgn0004404,FBgn0004828,FBgn0004867,FBgn0010078,FBgn0010263,FBgn0010265,FBgn0010408,FBgn0010411,FBgn0011284,FBgn0014026,FBgn0015288,FBgn0015756,FBgn0017579,FBgn0019936,FBgn0022959,FBgn0024556,FBgn0028697,FBgn0028737,FBgn0029176,FBgn0029785,FBgn0032198,FBgn0032518,FBgn0033926,FBgn0033936,FBg…
	GO Cellular Component	GO:0031982	vesicle	430	4	0.8	0.2599	-1.944	0.999892	4.69001e-05	1	1	1	Arc1,Desat1,Vha55,RyR	FBgn0033926,FBgn0086687,FBgn0005671,FBgn0011286
	GO Biological Processes	GO:0007165	signal transduction	1439	29	5.8	0.563	-0.829	0.999894	4.62369e-05	1	1	1	DOR,Tusp,CycG,scyl,Unc-89,Plp,gish,Thor,Ect4,Stacl,Doa,eff,sun,ATPsynD,Usp47,Dyrk2,CG3630,Eaat1,Usp2,Cam,lncRNA:Hsromega,kay,eIF4A,RpS3,Pp1-87B,mts,porin,GlyP,14-3-3zeta	FBgn0035542,FBgn0039530,FBgn0039858,FBgn0041094,FBgn0053519,FBgn0086690,FBgn0250823,FBgn0261560,FBgn0262579,FBgn0263980,FBgn0265998,FBgn0011217,FBgn0014391,FBgn0016120,FBgn0016756,FBgn0016930,FBgn0023540,FBgn0026439,FBgn0031187,FBgn0000253,FBgn0001234,FBgn0001297,FBgn0001942,FBgn0002622,FBgn0004103,FBgn0004177,FBgn0004363,FBgn0004507,FBgn0004907
	GO Biological Processes	GO:0045184	establishment of protein localization	534	6	1.2	0.3139	-1.672	0.999907	4.04884e-05	1	1	1	UQCR-C1,UQCR-C2,CG8206,Doa,Ttd14,7SLRNA:CR32864	FBgn0038271,FBgn0250814,FBgn0030679,FBgn0265998,FBgn0284257,FBgn0000003
	GO Biological Processes	GO:0007472	wing disc morphogenesis	325	2	0.4	0.1719	-2.54	0.999917	3.6045e-05	1	1	1	wmd,Fhos	FBgn0034876,FBgn0266084
	GO Biological Processes	GO:0007560	imaginal disc morphogenesis	441	4	0.8	0.2534	-1.981	0.999923	3.33614e-05	1	1	1	kay,Fhos,wmd,Mmp1	FBgn0001297,FBgn0266084,FBgn0034876,FBgn0035049
	GO Cellular Component	GO:0031410	cytoplasmic vesicle	393	3	0.6	0.2133	-2.229	0.999937	2.7174e-05	1	1	1	Vha55,RyR,Desat1	FBgn0005671,FBgn0011286,FBgn0086687
	GO Biological Processes	GO:0030030	cell projection organization	730	10	2	0.3827	-1.386	0.999939	2.64688e-05	1	1	1	Mmp1,Mical,kra,Cam,kay,Tm1,Pp1-87B,Acsl,Hsc70-4,SelR	FBgn0035049,FBgn0053208,FBgn0250753,FBgn0000253,FBgn0001297,FBgn0003721,FBgn0004103,FBgn0263120,FBgn0266599,FBgn0267376
	GO Cellular Component	GO:0005634	nucleus	2900	71	14.2	0.684	-0.548	0.999952	2.10554e-05	1	1	1	CG6770,RpS11,RpS15,DOR,Tctp,RpS7,CycG,CG1674,RNaseMRP:RNA,RpL41,Ubi-p5E,sls,CG33521,gish,Mlp60A,CG42390,Chchd2,ps,RpL8,Msp300,pAbp,Doa,Fhos,Hsc70-4,SelR,wupA,RpS10b,Act5C,bru1,awd,Cam,Hsc70-1,lncRNA:Hsromega,kay,eIF4A,RpL36,RpS5a,RpS3,RpL32,Atpalpha,alphaTub84B,snRNA:U1:21D,snRNA:U2:14B,snRNA:U2:38ABa,snRNA:U4:39B,RpL40,RpS27A,Ubi-p63E,Pp1-87B,mts,snRNA:U1:95Ca,snRNA:U1:95Cb,snRNA:U1:95Cc,snRNA:U…	FBgn0032400,FBgn0033699,FBgn0034138,FBgn0035542,FBgn0037874,FBgn0039757,FBgn0039858,FBgn0039897,FBgn0065098,FBgn0066084,FBgn0086558,FBgn0086906,FBgn0250819,FBgn0250823,FBgn0259209,FBgn0259736,FBgn0260747,FBgn0261552,FBgn0261602,FBgn0261836,FBgn0265297,FBgn0265998,FBgn0266084,FBgn0266599,FBgn0267376,FBgn0283471,FBgn0285947,FBgn0000042,FBgn0000114,FBgn0000150,FBgn0000253,FBgn0001216,FBgn0001234,FBg…
	GO Biological Processes	GO:0006325	chromatin organization	512	5	1	0.2728	-1.874	0.999958	1.83188e-05	1	1	1	Tctp,Act5C,His3.3B,Usp47,Hsc70-4	FBgn0037874,FBgn0000042,FBgn0004828,FBgn0016756,FBgn0266599
	GO Cellular Component	GO:0005615	extracellular space	712	9	1.8	0.3531	-1.502	0.999969	1.32924e-05	1	1	1	Mmp1,CG8483,Cht5,NLaz,CG34034,Drs,Sod1,sun,Idgf2	FBgn0035049,FBgn0038126,FBgn0038180,FBgn0053126,FBgn0054034,FBgn0283461,FBgn0003462,FBgn0014391,FBgn0020415
	GO Biological Processes	GO:0051276	chromosome organization	758	10	2	0.3685	-1.44	0.999971	1.269e-05	1	1	1	Act5C,Cam,Pp1-87B,His3.3B,Hsc70-4,Tctp,sls,eff,Hsp70Ab,Usp47	FBgn0000042,FBgn0000253,FBgn0004103,FBgn0004828,FBgn0266599,FBgn0037874,FBgn0086906,FBgn0011217,FBgn0013276,FBgn0016756
	GO Biological Processes	GO:0002009	morphogenesis of an epithelium	671	8	1.6	0.3331	-1.586	0.999973	1.18091e-05	1	1	1	Fhos,Vha26,Vha13,awd,kay,wmd,Mmp1,gish	FBgn0266084,FBgn0283535,FBgn0283536,FBgn0000150,FBgn0001297,FBgn0034876,FBgn0035049,FBgn0250823
	GO Biological Processes	GO:0010629	negative regulation of gene expression	674	8	1.6	0.3316	-1.592	0.999975	1.08627e-05	1	1	1	Usp47,Hsc70-4,bru1,Hsp83,Achl,RpL13A,kra,Thor	FBgn0016756,FBgn0266599,FBgn0000114,FBgn0001233,FBgn0033936,FBgn0037351,FBgn0250753,FBgn0261560
	GO Biological Processes	GO:0035120	post-embryonic appendage morphogenesis	364	2	0.4	0.1535	-2.704	0.999978	9.3424e-06	1	1	1	wmd,Fhos	FBgn0034876,FBgn0266084
	GO Biological Processes	GO:0035114	imaginal disc-derived appendage morphogenesis	375	2	0.4	0.149	-2.747	0.999985	6.3667e-06	1	1	1	Fhos,wmd	FBgn0266084,FBgn0034876
	GO Biological Processes	GO:0035107	appendage morphogenesis	378	2	0.4	0.1478	-2.758	0.999987	5.73337e-06	1	1	1	wmd,Fhos	FBgn0034876,FBgn0266084
	GO Molecular Function	GO:0008233	peptidase activity	604	6	1.2	0.2775	-1.849	0.999988	5.20807e-06	1	1	1	Usp47,Usp2,Mmp1,CG18180,UQCR-C1,UQCR-C2	FBgn0016756,FBgn0031187,FBgn0035049,FBgn0036024,FBgn0038271,FBgn0250814
	GO Cellular Component	GO:0005576	extracellular region	1246	21	4.2	0.4708	-1.087	0.999988	5.02117e-06	1	1	1	Argk,Sod1,Ccp84Ae,14-3-3zeta,EbpIII,sun,Idgf2,Gasp,Idgf4,Obp44a,Arc1,Mmp1,Cpr64Aa,Cpr64Ad,CG8483,Cht5,CG30197,NLaz,CG34034,CG34324,Drs	FBgn0000116,FBgn0003462,FBgn0004779,FBgn0004907,FBgn0011695,FBgn0014391,FBgn0020415,FBgn0026077,FBgn0026415,FBgn0033268,FBgn0033926,FBgn0035049,FBgn0035510,FBgn0035513,FBgn0038126,FBgn0038180,FBgn0050197,FBgn0053126,FBgn0054034,FBgn0085353,FBgn0283461
	GO Molecular Function	GO:0016787	hydrolase activity	1838	37	7.4	0.5624	-0.83	0.999988	5.01772e-06	1	1	1	RpLP0,eEF1alpha2,eEF2,Hsc70-1,eIF4A,RpS3,Mlc1,Prm,alphaTub84B,Pp1-87B,up,mts,Scsalpha1,ATPsynbeta,blw,Hsp70Ab,sun,ATPsynCF6,Usp47,mEFTu1,NTPase,CG15771,Usp2,CG14022,CG11050,CG8520,CG9485,ATPsynF,Mmp1,CG12091,CG18180,Cht5,UQCR-C1,UQCR-C2,Mhc,Hsc70-4,eEF1alpha1	FBgn0000100,FBgn0000557,FBgn0000559,FBgn0001216,FBgn0001942,FBgn0002622,FBgn0002772,FBgn0003149,FBgn0003884,FBgn0004103,FBgn0004169,FBgn0004177,FBgn0004888,FBgn0010217,FBgn0011211,FBgn0013276,FBgn0014391,FBgn0016119,FBgn0016756,FBgn0024556,FBgn0024947,FBgn0029801,FBgn0031187,FBgn0031700,FBgn0031836,FBgn0033734,FBgn0034618,FBgn0035032,FBgn0035049,FBgn0035228,FBgn0036024,FBgn0038180,FBgn0038271,FBg…
	GO Biological Processes	GO:0048737	imaginal disc-derived appendage development	382	2	0.4	0.1463	-2.773	0.999989	4.98522e-06	1	1	1	wmd,Fhos	FBgn0034876,FBgn0266084
	GO Biological Processes	GO:0045893	positive regulation of transcription, DNA-templated	461	3	0.6	0.1818	-2.46	0.999993	2.86816e-06	1	1	1	CG3630,DOR,kay	FBgn0023540,FBgn0035542,FBgn0001297
	GO Biological Processes	GO:0045892	negative regulation of transcription, DNA-templated	408	2	0.4	0.1369	-2.869	0.999995	2.00223e-06	1	1	1	Hsc70-4,Usp47	FBgn0266599,FBgn0016756
	GO Biological Processes	GO:0016070	RNA metabolic process	1920	35	7	0.5092	-0.974	1	1.97623e-07	1	1	1	bru1,kay,eIF4A,snRNA:U1:21D,snRNA:U2:14B,snRNA:U2:38ABa,snRNA:U4:39B,snRNA:U1:95Ca,snRNA:U1:95Cb,snRNA:U1:95Cc,snRNA:U2:34ABa,snRNA:U2:34ABb,RpS14a,RpS14b,14-3-3zeta,RpL7,RpL7A,RpS21,Usp47,Rack1,yps,CG3630,RpL35,RpS28b,Rim2,pAbp,Doa,Hsc70-4,RpS16,DOR,RpL10Ab,RpS8,RpS7,RNaseMRP:RNA,ps	FBgn0000114,FBgn0001297,FBgn0001942,FBgn0003916,FBgn0003920,FBgn0003922,FBgn0003930,FBgn0004185,FBgn0004186,FBgn0004187,FBgn0004191,FBgn0004192,FBgn0004403,FBgn0004404,FBgn0004907,FBgn0005593,FBgn0014026,FBgn0015521,FBgn0016756,FBgn0020618,FBgn0022959,FBgn0023540,FBgn0029785,FBgn0030136,FBgn0031359,FBgn0265297,FBgn0265998,FBgn0266599,FBgn0034743,FBgn0035542,FBgn0036213,FBgn0039713,FBgn0039757,FBg…
	GO Biological Processes	GO:0031323	regulation of cellular metabolic process	1953	35	7	0.5006	-0.998	1	9.48692e-08	1	1	1	pAbp,Doa,GlyS,Hsc70-4,eEF5,bru1,lncRNA:Hsromega,kay,eIF4A,RpS3,sesB,Sod1,mts,GlyP,14-3-3zeta,Sod2,RpS9,ATPsynD,Usp47,Rack1,CG3630,Usp2,DOR,RpL13A,ScsbetaA,Tctp,CycG,Atg8a,CG34172,Desat1,kra,Pgk,ps,Thor,Mdh2	FBgn0265297,FBgn0265998,FBgn0266064,FBgn0266599,FBgn0285952,FBgn0000114,FBgn0001234,FBgn0001297,FBgn0001942,FBgn0002622,FBgn0003360,FBgn0003462,FBgn0004177,FBgn0004507,FBgn0004907,FBgn0010213,FBgn0010408,FBgn0016120,FBgn0016756,FBgn0020618,FBgn0023540,FBgn0031187,FBgn0035542,FBgn0037351,FBgn0037643,FBgn0037874,FBgn0039858,FBgn0052672,FBgn0085201,FBgn0086687,FBgn0250753,FBgn0250906,FBgn0261552,FBg…
	GO Cellular Component	GO:0012505	endomembrane system	1126	14	2.8	0.3473	-1.526	1	7.2002e-08	1	1	1	bru1,Tm1,14-3-3zeta,Vha55,RyR,PHGPx,Desat1,CG42390,RpS26,Msp300,whd,SERCA,Acsl,Doa	FBgn0000114,FBgn0003721,FBgn0004907,FBgn0005671,FBgn0011286,FBgn0035438,FBgn0086687,FBgn0259736,FBgn0261597,FBgn0261836,FBgn0261862,FBgn0263006,FBgn0263120,FBgn0265998
	GO Cellular Component	GO:0031224	intrinsic component of membrane	1465	22	4.4	0.4195	-1.253	1	6.81117e-08	1	1	1	Atpalpha,RyR,mt:CoI,nrv1,Mpcp2,Eaat1,Tsp42Ee,CG1572,nrv3,Mpcp1,QIL1,CG9399,CG5903,Mpc1,SdhD,Tret1-1,CG41128,Desat1,gish,Msp300,Vha16-1,SERCA	FBgn0002921,FBgn0011286,FBgn0013674,FBgn0015776,FBgn0026409,FBgn0026439,FBgn0029506,FBgn0030309,FBgn0032946,FBgn0034497,FBgn0036726,FBgn0037715,FBgn0038400,FBgn0038662,FBgn0039112,FBgn0050035,FBgn0069923,FBgn0086687,FBgn0250823,FBgn0261836,FBgn0262736,FBgn0263006
	GO Cellular Component	GO:0016021	integral component of membrane	1444	21	4.2	0.4063	-1.299	1	4.13724e-08	1	1	1	nrv3,Mpcp1,QIL1,CG9399,CG5903,Mpc1,SdhD,Tret1-1,CG41128,Desat1,Msp300,Vha16-1,SERCA,Atpalpha,RyR,mt:CoI,nrv1,Mpcp2,Eaat1,Tsp42Ee,CG1572	FBgn0032946,FBgn0034497,FBgn0036726,FBgn0037715,FBgn0038400,FBgn0038662,FBgn0039112,FBgn0050035,FBgn0069923,FBgn0086687,FBgn0261836,FBgn0262736,FBgn0263006,FBgn0002921,FBgn0011286,FBgn0013674,FBgn0015776,FBgn0026409,FBgn0026439,FBgn0029506,FBgn0030309
	GO Biological Processes	GO:0019222	regulation of metabolic process	2171	38	7.6	0.489	-1.032	1	8.35646e-09	1	1	1	Achl,DOR,RpL13A,ScsbetaA,Tctp,CycG,Atg8a,CG34172,Desat1,kra,Pgk,ps,Thor,Mdh2,bru1,Hsp83,lncRNA:Hsromega,kay,eIF4A,RpS3,sesB,Sod1,mts,GlyP,14-3-3zeta,pAbp,Doa,GlyS,Hsc70-4,eEF5,Sod2,RpS9,Oda,ATPsynD,Usp47,Rack1,CG3630,Usp2	FBgn0033936,FBgn0035542,FBgn0037351,FBgn0037643,FBgn0037874,FBgn0039858,FBgn0052672,FBgn0085201,FBgn0086687,FBgn0250753,FBgn0250906,FBgn0261552,FBgn0261560,FBgn0262559,FBgn0000114,FBgn0001233,FBgn0001234,FBgn0001297,FBgn0001942,FBgn0002622,FBgn0003360,FBgn0003462,FBgn0004177,FBgn0004507,FBgn0004907,FBgn0265297,FBgn0265998,FBgn0266064,FBgn0266599,FBgn0285952,FBgn0010213,FBgn0010408,FBgn0014184,FBg…
	GO Biological Processes	GO:0006357	regulation of transcription by RNA polymerase II	721	4	0.8	0.155	-2.69	1	3.40312e-09	1	1	1	DOR,kay,eIF4A,CG3630	FBgn0035542,FBgn0001297,FBgn0001942,FBgn0023540
	GO Molecular Function	GO:0140110	transcription regulator activity	619	2	0.4	0.0903	-3.469	1	1.02351e-09	1	1	1	kay,DOR	FBgn0001297,FBgn0035542
	GO Biological Processes	GO:0006366	transcription by RNA polymerase II	765	4	0.8	0.1461	-2.775	1	7.4871e-10	1	1	1	kay,eIF4A,CG3630,DOR	FBgn0001297,FBgn0001942,FBgn0023540,FBgn0035542
	GO Biological Processes	GO:0010468	regulation of gene expression	1586	19	3.8	0.3347	-1.579	1	8.84423e-11	1	1	1	pAbp,Doa,Hsc70-4,eEF5,Achl,DOR,RpL13A,kra,ps,Thor,bru1,Hsp83,kay,eIF4A,14-3-3zeta,RpS9,Usp47,Rack1,CG3630	FBgn0265297,FBgn0265998,FBgn0266599,FBgn0285952,FBgn0033936,FBgn0035542,FBgn0037351,FBgn0250753,FBgn0261552,FBgn0261560,FBgn0000114,FBgn0001233,FBgn0001297,FBgn0001942,FBgn0004907,FBgn0010408,FBgn0016756,FBgn0020618,FBgn0023540
	GO Biological Processes	GO:0051252	regulation of RNA metabolic process	1266	10	2	0.2207	-2.18	1	3.33021e-12	1	1	1	DOR,ps,Doa,Hsc70-4,Usp47,CG3630,bru1,kay,eIF4A,14-3-3zeta	FBgn0035542,FBgn0261552,FBgn0265998,FBgn0266599,FBgn0016756,FBgn0023540,FBgn0000114,FBgn0001297,FBgn0001942,FBgn0004907
	GO Biological Processes	GO:0006355	regulation of transcription, DNA-templated	1137	7	1.4	0.172	-2.54	1	1.03241e-12	1	1	1	Hsc70-4,kay,eIF4A,14-3-3zeta,Usp47,CG3630,DOR	FBgn0266599,FBgn0001297,FBgn0001942,FBgn0004907,FBgn0016756,FBgn0023540,FBgn0035542
	GO Biological Processes	GO:0006351	transcription, DNA-templated	1236	8	1.6	0.1808	-2.468	1	2.46868e-13	1	1	1	Usp47,CG3630,Rim2,kay,eIF4A,14-3-3zeta,DOR,Hsc70-4	FBgn0016756,FBgn0023540,FBgn0031359,FBgn0001297,FBgn0001942,FBgn0004907,FBgn0035542,FBgn0266599
	GO Molecular Function	GO:0003677	DNA binding	1027	4	0.8	0.1088	-3.2	1	6.85155e-14	1	1	1	kay,RpS3,His3.3B,CG45050	FBgn0001297,FBgn0002622,FBgn0004828,FBgn0266410

## Sheet: wild type
[Select]	Gene Set Category	Gene Set ID	Gene Set Name	Gene Set Size	Count Overlap Gene	Percentage Genes in Gene Set	Fold Enrichment	log2 fold	P value	P value calc log_10	Bonferroni	Benjamini & Hochberg	Benjamini & Yekutieli	Overlaping Gene Symbols	Overlapping Gene IDs
	GO Cellular Component	GO:0005737	cytoplasm	4533	328	65.6	2.0214	1.015	1e-25	25	1.558e-22	4.1e-24	3.25076e-23	7SLRNA:CR32864,Act88F,Ald1,RpLP0,bru1,Argk,eEF1alpha2,eEF2,Eno,Actn,Gapdh1,Gapdh2,Gdh,Gpdh1,GstD1,Hex-A,Hsc70-1,Hsc70-5,Hsp83,eIF4A,ND-B17,RpL36,RpS5a,RpLP1,RpS3,RpL32,Mlc1,Mlc2,Atpalpha,Pfk,Pgi,Pgm1,Prm,RpLP2,RpL4,sesB,slgA,Sod1,sta,Tm1,alphaTub84B,RpL40,RpS27A,Ubi-p63E,Pp1-87B,up,porin,RpS14a,RpS14b,GlyP,RpS2,Scsalpha1,14-3-3zeta,RpS17,RpL7,fln,bt,Vha55,RpL23,mAcon1,RpS15Aa,Sod2,ATPsynbeta,GstS…	FBgn0000003,FBgn0000047,FBgn0000064,FBgn0000100,FBgn0000114,FBgn0000116,FBgn0000557,FBgn0000559,FBgn0000579,FBgn0000667,FBgn0001091,FBgn0001092,FBgn0001098,FBgn0001128,FBgn0001149,FBgn0001186,FBgn0001216,FBgn0001220,FBgn0001233,FBgn0001942,FBgn0001989,FBgn0002579,FBgn0002590,FBgn0002593,FBgn0002622,FBgn0002626,FBgn0002772,FBgn0002773,FBgn0002921,FBgn0003071,FBgn0003074,FBgn0003076,FBgn0003149,FBg…
	GO Cellular Component	GO:0043229	intracellular organelle	5489	320	64	1.6286	0.704	1e-25	25	1.558e-22	4.1e-24	3.25076e-23	mRpL28,ND-13A,ND-51,COX5B,RpL36A,CG5037,CG6770,ND-B22,RpL24,COX4,RpL21,mRpL52,CG14757,mRpL42,ND-B14,RpS11,RpS23,Arc1,ND-B15,RpS15,CG15617,UQCR-6.4,Mpcp1,ND-B14.7,ND-B12,RpS16,levy,RpL12,ATPsynF,ND-19,CG12091,CG8993,RpL28,PHGPx,mge,Cyt-c1,RpL18,Zasp66,Zasp67,RpL10Ab,CG13049,QIL1,UQCR-Q,CG7430,RpL26,ND-39,P5CDh1,RpL35A,RpL13A,IscU,ScsbetaA,RpL34b,SdhC,Tctp,CG5214,ATPsynE,UQCR-C1,Mf,mRpL9,CG5903,Prx…	FBgn0031660,FBgn0031684,FBgn0031771,FBgn0031830,FBgn0031980,FBgn0032222,FBgn0032400,FBgn0032511,FBgn0032518,FBgn0032833,FBgn0032987,FBgn0033208,FBgn0033274,FBgn0033480,FBgn0033570,FBgn0033699,FBgn0033912,FBgn0033926,FBgn0033961,FBgn0034138,FBgn0034151,FBgn0034245,FBgn0034497,FBgn0034576,FBgn0034645,FBgn0034743,FBgn0034877,FBgn0034968,FBgn0035032,FBgn0035046,FBgn0035228,FBgn0035334,FBgn0035422,FBg…
	GO Cellular Component	GO:0032991	protein-containing complex	3032	247	49.4	2.2758	1.186	1e-25	25	1.558e-22	4.1e-24	3.25076e-23	7SLRNA:CR32864,Act5C,RpLP0,bru1,eEF1alpha2,eEF2,Eno,Gpdh1,Hsp83,eIF4A,ND-B17,RpL36,RpS5a,RpLP1,RpS3,RpL32,Mlc1,Atpalpha,Pfk,Prm,RpLP2,RpL4,sta,Tm1,snRNA:U1:21D,snRNA:U2:14B,snRNA:U2:38ABa,snRNA:U4:39B,RpL40,RpS27A,Pp1-87B,up,snRNA:U1:95Ca,snRNA:U1:95Cb,snRNA:U1:95Cc,snRNA:U2:34ABa,snRNA:U2:34ABb,RpS14a,RpS14b,GlyP,His3.3B,RpS2,Scsalpha1,RpS17,RpL7,fln,Vha55,RpL23,RpS15Aa,ATPsynbeta,RpS13,Nc73EF,R…	FBgn0000003,FBgn0000042,FBgn0000100,FBgn0000114,FBgn0000557,FBgn0000559,FBgn0000579,FBgn0001128,FBgn0001233,FBgn0001942,FBgn0001989,FBgn0002579,FBgn0002590,FBgn0002593,FBgn0002622,FBgn0002626,FBgn0002772,FBgn0002921,FBgn0003071,FBgn0003149,FBgn0003274,FBgn0003279,FBgn0003517,FBgn0003721,FBgn0003916,FBgn0003920,FBgn0003922,FBgn0003930,FBgn0003941,FBgn0003942,FBgn0004103,FBgn0004169,FBgn0004185,FBg…
	GO Cellular Component	GO:0005739	mitochondrion	810	140	28	4.8284	2.272	1e-25	25	1.558e-22	4.1e-24	3.25076e-23	mRpL28,ND-13A,ND-51,COX5B,CG5037,ND-B22,COX4,mRpL52,CG14757,mRpL42,ND-B14,ND-B15,UQCR-6.4,Mpcp1,ND-B14.7,ND-B12,levy,ATPsynF,ND-19,CG12091,CG8993,PHGPx,mge,Cyt-c1,QIL1,UQCR-Q,CG7430,ND-39,P5CDh1,IscU,ScsbetaA,SdhC,CG5214,ATPsynE,UQCR-C1,mRpL9,CG5903,Prx3,Mpc1,mRpL55,Idh3b,Cchl,SdhD,CG5028,mfrn,Pdhb,CG7834,CG7920,ATPsynC,ND-49,CG17691,COX7C,ND-13B,ND-MLRQ,ND-AGGG,CG41128,Neb-cGP,CG34172,CG40472,UQ…	FBgn0031660,FBgn0031684,FBgn0031771,FBgn0031830,FBgn0032222,FBgn0032511,FBgn0032833,FBgn0033208,FBgn0033274,FBgn0033480,FBgn0033570,FBgn0033961,FBgn0034245,FBgn0034497,FBgn0034576,FBgn0034645,FBgn0034877,FBgn0035032,FBgn0035046,FBgn0035228,FBgn0035334,FBgn0035438,FBgn0035473,FBgn0035600,FBgn0036726,FBgn0036728,FBgn0036762,FBgn0037001,FBgn0037138,FBgn0037637,FBgn0037643,FBgn0037873,FBgn0037891,FBg…
	GO Cellular Component	GO:0005829	cytosol	1183	127	25.4	2.999	1.584	1e-25	25	1.558e-22	4.1e-24	3.25076e-23	Ald1,RpLP0,Argk,eEF2,Eno,Gapdh1,Gapdh2,Gdh,Gpdh1,Hex-A,Hsc70-1,Hsp83,eIF4A,RpL36,RpS5a,RpLP1,RpS3,RpL32,Mlc1,Pfk,Pgi,Pgm1,RpLP2,RpL4,sta,Tm1,RpL40,RpS27A,RpS14a,RpS14b,RpS2,Scsalpha1,RpS17,RpL7,Vha55,RpL23,mAcon1,RpS15Aa,RpS13,RpS9,RpL18A,RpS18,RpS19a,RpL13,RpS4,Hsp70Ab,RpL11,RpL7A,Oda,eIF4E1,RpL22,RpS21,RpL9,RpL29,Dyrk2,RpS3A,RpL14,RpS20,Rack1,eIF4B,RpL3,Pka-R2,RpL39,eIF4G1,vig,RpL10,eIF1A,RpL23…	FBgn0000064,FBgn0000100,FBgn0000116,FBgn0000559,FBgn0000579,FBgn0001091,FBgn0001092,FBgn0001098,FBgn0001128,FBgn0001186,FBgn0001216,FBgn0001233,FBgn0001942,FBgn0002579,FBgn0002590,FBgn0002593,FBgn0002622,FBgn0002626,FBgn0002772,FBgn0003071,FBgn0003074,FBgn0003076,FBgn0003274,FBgn0003279,FBgn0003517,FBgn0003721,FBgn0003941,FBgn0003942,FBgn0004403,FBgn0004404,FBgn0004867,FBgn0004888,FBgn0005533,FBg…
	GO Cellular Component	GO:1990904	ribonucleoprotein complex	762	111	22.2	4.0694	2.025	1e-25	25	1.558e-22	4.1e-24	3.25076e-23	7SLRNA:CR32864,RpLP0,bru1,eEF2,eIF4A,RpL36,RpS5a,RpLP1,RpS3,RpL32,RpLP2,RpL4,sta,Tm1,snRNA:U1:21D,snRNA:U2:14B,snRNA:U2:38ABa,snRNA:U4:39B,RpL40,RpS27A,snRNA:U1:95Ca,snRNA:U1:95Cb,snRNA:U1:95Cc,snRNA:U2:34ABa,snRNA:U2:34ABb,RpS14a,RpS14b,RpS2,RpS17,RpL7,RpL23,RpS15Aa,RpS13,RpS9,RpL18A,RpS18,RpS19a,RpL13,RpS4,mRpL12,RpL11,mt:lrRNA,mt:srRNA,RpL7A,eIF4E1,RpL22,RpS21,RpL9,RpL29,RpS3A,RpL14,RpS20,Rack…	FBgn0000003,FBgn0000100,FBgn0000114,FBgn0000559,FBgn0001942,FBgn0002579,FBgn0002590,FBgn0002593,FBgn0002622,FBgn0002626,FBgn0003274,FBgn0003279,FBgn0003517,FBgn0003721,FBgn0003916,FBgn0003920,FBgn0003922,FBgn0003930,FBgn0003941,FBgn0003942,FBgn0004185,FBgn0004186,FBgn0004187,FBgn0004191,FBgn0004192,FBgn0004403,FBgn0004404,FBgn0004867,FBgn0005533,FBgn0005593,FBgn0010078,FBgn0010198,FBgn0010265,FBg…
	GO Molecular Function	GO:0005198	structural molecule activity	564	108	21.6	5.3494	2.419	1e-25	25	1.558e-22	4.1e-24	3.25076e-23	RpLP0,RpL36,RpS5a,RpLP1,RpS3,RpL32,RpLP2,RpL4,sta,alphaTub84B,RpL40,RpS27A,RpS14a,RpS14b,Ccp84Ag,Ccp84Ae,His3.3B,RpS2,RpS17,RpL7,fln,bt,RpL23,RpS15Aa,RpS13,RpS9,RpL18A,RpS18,RpS19a,RpL13,RpS4,mRpL12,RpL11,mt:lrRNA,RpL7A,RpL22,RpS21,RpL9,RpL29,RpS3A,RpL14,RpS20,RpL3,RpL39,RpL10,RpL23A,RpL15,Vajk1,RpL35,RpL17,RpS28b,RpL37a,mRpL28,RpL36A,Cpr30B,RpL24,RpL21,mRpL52,mRpL42,Twdlbeta,RpS11,Cpr49Ae,RpS23,…	FBgn0000100,FBgn0002579,FBgn0002590,FBgn0002593,FBgn0002622,FBgn0002626,FBgn0003274,FBgn0003279,FBgn0003517,FBgn0003884,FBgn0003941,FBgn0003942,FBgn0004403,FBgn0004404,FBgn0004777,FBgn0004779,FBgn0004828,FBgn0004867,FBgn0005533,FBgn0005593,FBgn0005633,FBgn0005666,FBgn0010078,FBgn0010198,FBgn0010265,FBgn0010408,FBgn0010409,FBgn0010411,FBgn0010412,FBgn0011272,FBgn0011284,FBgn0011787,FBgn0013325,FBg…
	GO Biological Processes	GO:0006518	peptide metabolic process	955	106	21.2	3.1007	1.633	1e-25	25	1.558e-22	4.1e-24	3.25076e-23	RpL18,RpL10Ab,RpL26,RpL35A,RpL13A,RpL34b,mRpL9,mRpL55,RpS30,RpS27,RpL27,RpS8,RpS7,RpL6,RpL38,RpL5,RpL41,RpS25,RpL30,kra,RpS6,RpS24,RpS26,RpS29,RpL8,RpL37A,pAbp,RpLP0,bru1,eEF1alpha2,eEF2,GstD1,eIF4A,RpL36,RpS5a,RpLP1,RpS3,RpL32,RpLP2,RpL4,sta,RpL40,RpS27A,RpS14a,RpS14b,RpS2,RpS17,RpL7,RpL23,RpS15Aa,GstS1,RpS13,RpS9,RpL18A,RpS18,RpS19a,RpS10b,RpL19,mRpS5,eEF1alpha1,eEF5,RpL27A,RpS12,RpL31,RpL13,Rp…	FBgn0035753,FBgn0036213,FBgn0036825,FBgn0037328,FBgn0037351,FBgn0037686,FBgn0038319,FBgn0038678,FBgn0038834,FBgn0039300,FBgn0039359,FBgn0039713,FBgn0039757,FBgn0039857,FBgn0040007,FBgn0064225,FBgn0066084,FBgn0086472,FBgn0086710,FBgn0250753,FBgn0261592,FBgn0261596,FBgn0261597,FBgn0261599,FBgn0261602,FBgn0261608,FBgn0265297,FBgn0000100,FBgn0000114,FBgn0000557,FBgn0000559,FBgn0001149,FBgn0001942,FBg…
	GO Biological Processes	GO:0006412	translation	813	104	20.8	3.5736	1.837	1e-25	25	1.558e-22	4.1e-24	3.25076e-23	RpL13,RpS4,mRpL12,RpL11,RpL7A,eIF4E1,RpL22,RpS21,RpL9,RpL29,RpS3A,RpL14,RpS20,Rack1,eIF4B,RpL3,RpL39,eIF4G1,mEFTu1,RpL10,eIF1A,RpL23A,RpL15,eEF1beta,eEF1gamma,RpL35,RpL17,RpS28b,RpL37a,mRpL28,RpL36A,eEF1delta,RpL24,RpL21,mRpL52,mRpL42,RpS11,RpS23,RpS15,RpS16,RpL12,RpL28,RpLP0,bru1,eEF1alpha2,eEF2,eIF4A,RpL36,RpS5a,RpLP1,RpS3,RpL32,RpLP2,RpL4,sta,RpL40,RpS27A,RpS14a,RpS14b,RpS2,RpS17,RpL7,RpL23,Rp…	FBgn0011272,FBgn0011284,FBgn0011787,FBgn0013325,FBgn0014026,FBgn0015218,FBgn0015288,FBgn0015521,FBgn0015756,FBgn0016726,FBgn0017545,FBgn0017579,FBgn0019936,FBgn0020618,FBgn0020660,FBgn0020910,FBgn0023170,FBgn0023213,FBgn0024556,FBgn0024733,FBgn0026250,FBgn0026372,FBgn0028697,FBgn0028737,FBgn0029176,FBgn0029785,FBgn0029897,FBgn0030136,FBgn0030616,FBgn0031660,FBgn0031980,FBgn0032198,FBgn0032518,FBg…
	GO Cellular Component	GO:0031090	organelle membrane	783	101	20.2	3.6035	1.849	1e-25	25	1.558e-22	4.1e-24	3.25076e-23	ND-13A,ND-51,COX5B,CG5037,ND-B22,COX4,ND-B14,ND-B15,UQCR-6.4,Mpcp1,ND-B14.7,ND-B12,levy,ATPsynF,ND-19,mge,Cyt-c1,QIL1,UQCR-Q,ND-39,SdhC,ATPsynE,UQCR-C1,CG5903,Mpc1,Cchl,SdhD,mfrn,ATPsynC,ND-49,COX7C,ND-13B,ND-MLRQ,ND-AGGG,CG41128,Neb-cGP,CG34172,CG40472,UQCR-C2,UQCR-11,SdhA,RpS26,Msp300,VhaAC45,SERCA,ND-30,Hsc70-4,Tim23,Vha26,Cyt-c-p,bru1,ND-B17,sesB,porin,14-3-3zeta,Vha55,ATPsynbeta,ATPsynG,Chch…	FBgn0031684,FBgn0031771,FBgn0031830,FBgn0032222,FBgn0032511,FBgn0032833,FBgn0033570,FBgn0033961,FBgn0034245,FBgn0034497,FBgn0034576,FBgn0034645,FBgn0034877,FBgn0035032,FBgn0035046,FBgn0035473,FBgn0035600,FBgn0036726,FBgn0036728,FBgn0037001,FBgn0037873,FBgn0038224,FBgn0038271,FBgn0038400,FBgn0038662,FBgn0038925,FBgn0039112,FBgn0039561,FBgn0039830,FBgn0039909,FBgn0040773,FBgn0047038,FBgn0052230,FBg…
	GO Biological Processes	GO:0055114	oxidation-reduction process	593	93	18.6	4.3812	2.131	1e-25	25	1.558e-22	4.1e-24	3.25076e-23	UGP,UQCR-Q,CG7430,ND-39,P5CDh1,ScsbetaA,SdhC,CG5214,UQCR-C1,Prx3,Idh3b,SdhD,CG5028,ND-49,COX7C,ND-13B,ND-MLRQ,Mical,UQCR-C2,UQCR-11,SdhA,kdn,Mdh2,SERCA,GlyS,ND-30,Gapdh1,Gapdh2,Gdh,Gpdh1,ND-B17,Pfk,Pgm1,Sod1,GlyP,Scsalpha1,mAcon1,Sod2,Nc73EF,blw,ox,ND-ACP,ND-SGDH,mt:CoI,mt:CoIII,mt:Cyt-b,mt:ND1,mt:ND3,mt:ND4L,mt:ND6,SdhB,cype,ND-75,ND-23,COX5A,ND-42,Rack1,RFeSP,ND-PDSW,Gpo1,ND-B14.5A,Idh3a,NP15.6…	FBgn0035978,FBgn0036728,FBgn0036762,FBgn0037001,FBgn0037138,FBgn0037643,FBgn0037873,FBgn0037891,FBgn0038271,FBgn0038519,FBgn0038922,FBgn0039112,FBgn0039358,FBgn0039909,FBgn0040773,FBgn0047038,FBgn0052230,FBgn0053208,FBgn0250814,FBgn0260008,FBgn0261439,FBgn0261955,FBgn0262559,FBgn0263006,FBgn0266064,FBgn0266582,FBgn0001091,FBgn0001092,FBgn0001098,FBgn0001128,FBgn0001989,FBgn0003071,FBgn0003076,FBg…
	GO Biological Processes	GO:0006091	generation of precursor metabolites and energy	219	92	18.4	11.7357	3.553	1e-25	25	1.558e-22	4.1e-24	3.25076e-23	Cyt-c-p,PyK,Fum1,UGP,UQCR-Q,CG7430,ND-39,ScsbetaA,SdhC,CG5214,UQCR-C1,Idh3b,SdhD,CG5028,CG7834,ND-49,COX7C,ND-13B,ND-MLRQ,CG34172,Tpi,UQCR-C2,Pgk,UQCR-11,SdhA,kdn,Mdh2,GlyS,ND-ACP,ND-SGDH,mt:ATPase6,mt:CoI,mt:CoIII,mt:Cyt-b,mt:ND1,mt:ND4L,SdhB,Pglym78,cype,ATPsynO,ND-75,ND-23,COX5A,ND-42,Rack1,RFeSP,ND-PDSW,Gpo1,ND-B14.5A,Idh3a,NP15.6,ND-B16.6,ND-ASHI,CG7766,ND-B18,ND-20,ND-24,ND-18,ND-15,ND-B17.…	FBgn0284248,FBgn0267385,FBgn0286222,FBgn0035978,FBgn0036728,FBgn0036762,FBgn0037001,FBgn0037643,FBgn0037873,FBgn0037891,FBgn0038271,FBgn0038922,FBgn0039112,FBgn0039358,FBgn0039697,FBgn0039909,FBgn0040773,FBgn0047038,FBgn0052230,FBgn0085201,FBgn0086355,FBgn0250814,FBgn0250906,FBgn0260008,FBgn0261439,FBgn0261955,FBgn0262559,FBgn0266064,FBgn0011361,FBgn0011455,FBgn0013672,FBgn0013674,FBgn0013676,FBg…
	GO Cellular Component	GO:0005740	mitochondrial envelope	315	92	18.4	8.1591	3.028	1e-25	25	1.558e-22	4.1e-24	3.25076e-23	ND-B17,sesB,porin,ATPsynbeta,ATPsynG,Chchd3,blw,ox,ND-SGDH,mt:ATPase6,mt:ATPase8,mt:CoI,mt:ND1,mt:ND3,mt:ND4L,SdhB,sun,cype,ATPsynCF6,ATPsynD,ATPsynO,ND-75,ND-23,COX5A,ATPsynB,ND-42,Mitofilin,ATPsyngamma,RFeSP,ND-PDSW,Gpo1,ND-B14.5A,Mpcp2,NP15.6,ATPsyndelta,ND-B16.6,ND-ASHI,CG11752,ND-B18,CG9065,ND-20,ND-24,ND-18,COX6B,ND-15,ND-B17.2,ND-B14.5B,ND-13A,ND-51,COX5B,CG5037,ND-B22,COX4,ND-B14,ND-B15,U…	FBgn0001989,FBgn0003360,FBgn0004363,FBgn0010217,FBgn0010612,FBgn0010808,FBgn0011211,FBgn0011227,FBgn0011455,FBgn0013672,FBgn0013673,FBgn0013674,FBgn0013679,FBgn0013681,FBgn0013683,FBgn0014028,FBgn0014391,FBgn0015031,FBgn0016119,FBgn0016120,FBgn0016691,FBgn0017566,FBgn0017567,FBgn0019624,FBgn0019644,FBgn0019957,FBgn0019960,FBgn0020235,FBgn0021906,FBgn0021967,FBgn0022160,FBgn0025839,FBgn0026409,FBg…
	GO Cellular Component	GO:0031966	mitochondrial membrane	299	91	18.2	8.5023	3.088	1e-25	25	1.558e-22	4.1e-24	3.25076e-23	ND-13A,ND-51,COX5B,CG5037,ND-B22,COX4,ND-B14,ND-B15,UQCR-6.4,Mpcp1,ND-B14.7,ND-B12,levy,ATPsynF,ND-19,mge,Cyt-c1,QIL1,UQCR-Q,ND-39,SdhC,ATPsynE,UQCR-C1,CG5903,Mpc1,Cchl,SdhD,mfrn,ATPsynC,ND-49,COX7C,ND-13B,ND-MLRQ,ND-AGGG,CG41128,Neb-cGP,CG34172,CG40472,UQCR-C2,UQCR-11,SdhA,ND-30,Hsc70-4,Tim23,Cyt-c-p,ND-B17,sesB,porin,ATPsynbeta,ATPsynG,Chchd3,blw,ox,ND-SGDH,mt:ATPase6,mt:ATPase8,mt:CoI,mt:ND1,m…	FBgn0031684,FBgn0031771,FBgn0031830,FBgn0032222,FBgn0032511,FBgn0032833,FBgn0033570,FBgn0033961,FBgn0034245,FBgn0034497,FBgn0034576,FBgn0034645,FBgn0034877,FBgn0035032,FBgn0035046,FBgn0035473,FBgn0035600,FBgn0036726,FBgn0036728,FBgn0037001,FBgn0037873,FBgn0038224,FBgn0038271,FBgn0038400,FBgn0038662,FBgn0038925,FBgn0039112,FBgn0039561,FBgn0039830,FBgn0039909,FBgn0040773,FBgn0047038,FBgn0052230,FBg…
	GO Cellular Component	GO:0005743	mitochondrial inner membrane	246	88	17.6	9.9934	3.321	1e-25	25	1.558e-22	4.1e-24	3.25076e-23	ND-B17,sesB,ATPsynbeta,ATPsynG,Chchd3,blw,ox,ND-SGDH,mt:ATPase6,mt:ATPase8,mt:CoI,mt:ND1,mt:ND3,mt:ND4L,SdhB,sun,cype,ATPsynCF6,ATPsynD,ATPsynO,ND-75,ND-23,COX5A,ATPsynB,ND-42,Mitofilin,ATPsyngamma,RFeSP,ND-PDSW,Gpo1,ND-B14.5A,Mpcp2,NP15.6,ATPsyndelta,ND-B16.6,ND-ASHI,CG11752,ND-B18,ND-20,ND-24,ND-18,COX6B,ND-15,ND-B17.2,ND-B14.5B,ND-13A,ND-51,COX5B,ND-B22,COX4,ND-B14,ND-B15,UQCR-6.4,Mpcp1,ND-B14…	FBgn0001989,FBgn0003360,FBgn0010217,FBgn0010612,FBgn0010808,FBgn0011211,FBgn0011227,FBgn0011455,FBgn0013672,FBgn0013673,FBgn0013674,FBgn0013679,FBgn0013681,FBgn0013683,FBgn0014028,FBgn0014391,FBgn0015031,FBgn0016119,FBgn0016120,FBgn0016691,FBgn0017566,FBgn0017567,FBgn0019624,FBgn0019644,FBgn0019957,FBgn0019960,FBgn0020235,FBgn0021906,FBgn0021967,FBgn0022160,FBgn0025839,FBgn0026409,FBgn0027785,FBg…
	GO Cellular Component	GO:0005840	ribosome	288	88	17.6	8.536	3.094	1e-25	25	1.558e-22	4.1e-24	3.25076e-23	mRpL28,RpL36A,RpL24,RpL21,mRpL52,mRpL42,RpS11,RpS23,RpS15,RpS16,RpL12,RpL28,RpL18,RpL10Ab,RpL26,RpL35A,RpL13A,RpL34b,mRpL9,mRpL55,RpS30,RpS27,RpL27,RpS8,RpS7,RpL6,RpL38,RpL5,RpL41,RpS25,RpL30,RpS6,RpS24,RpS26,RpS29,RpL8,RpL37A,RpS10b,RpL27A,RpL31,RpL19,RpS12,mRpS5,RpLP0,RpL36,RpS5a,RpLP1,RpS3,RpL32,RpLP2,RpL4,sta,RpL40,RpS27A,RpS14a,RpS14b,RpS2,RpS17,RpL7,RpL23,RpS15Aa,RpS13,RpS9,RpL18A,RpS18,RpS…	FBgn0031660,FBgn0031980,FBgn0032518,FBgn0032987,FBgn0033208,FBgn0033480,FBgn0033699,FBgn0033912,FBgn0034138,FBgn0034743,FBgn0034968,FBgn0035422,FBgn0035753,FBgn0036213,FBgn0036825,FBgn0037328,FBgn0037351,FBgn0037686,FBgn0038319,FBgn0038678,FBgn0038834,FBgn0039300,FBgn0039359,FBgn0039713,FBgn0039757,FBgn0039857,FBgn0040007,FBgn0064225,FBgn0066084,FBgn0086472,FBgn0086710,FBgn0261592,FBgn0261596,FBg…
	GO Biological Processes	GO:0002181	cytoplasmic translation	129	81	16.2	17.5412	4.133	1e-25	25	1.558e-22	4.1e-24	3.25076e-23	RpLP0,eIF4A,RpL36,RpS5a,RpLP1,RpS3,RpL32,RpLP2,RpL4,sta,RpL40,RpS27A,RpS14a,RpS14b,RpS2,RpS17,RpL7,RpL23,RpS15Aa,RpS13,RpS9,RpL18A,RpS18,RpS19a,RpL18,RpL10Ab,RpL26,RpL35A,RpL13A,RpL34b,RpS30,RpS27,RpL27,RpS8,RpS7,RpL6,RpL38,RpL5,RpL41,RpS25,RpL30,RpS6,RpS24,RpS26,RpS29,RpL8,RpL37A,RpL13,RpS4,RpL11,RpL7A,RpL22,RpS21,RpL9,RpL29,RpS3A,RpL14,RpS20,RpL3,RpL39,RpL10,RpL23A,RpL15,RpL35,RpL17,RpS28b,RpL3…	FBgn0000100,FBgn0001942,FBgn0002579,FBgn0002590,FBgn0002593,FBgn0002622,FBgn0002626,FBgn0003274,FBgn0003279,FBgn0003517,FBgn0003941,FBgn0003942,FBgn0004403,FBgn0004404,FBgn0004867,FBgn0005533,FBgn0005593,FBgn0010078,FBgn0010198,FBgn0010265,FBgn0010408,FBgn0010409,FBgn0010411,FBgn0010412,FBgn0035753,FBgn0036213,FBgn0036825,FBgn0037328,FBgn0037351,FBgn0037686,FBgn0038834,FBgn0039300,FBgn0039359,FBg…
	GO Biological Processes	GO:0046034	ATP metabolic process	153	81	16.2	14.7896	3.887	1e-25	25	1.558e-22	4.1e-24	3.25076e-23	ox,ND-ACP,ND-SGDH,mt:ATPase6,mt:ATPase8,mt:CoI,mt:CoIII,mt:Cyt-b,mt:ND4L,SdhB,sun,Pglym78,cype,ATPsynCF6,ATPsynD,ATPsynO,ND-75,ND-23,COX5A,ATPsynB,ND-42,ATPsyngamma,RFeSP,ND-PDSW,Adk1,ND-B14.5A,ATPsyndelta,ND-B16.6,ND-ASHI,ND-B18,ND-20,ND-24,ND-15,ND-B17.2,ND-B14.5B,ND-13A,ND-51,COX5B,ND-B22,COX4,CG14757,ND-B14,ND-B15,UQCR-6.4,ND-B12,levy,ND-19,Cyt-c1,Ald1,Eno,Gapdh1,Gapdh2,Hex-A,ND-B17,Pfk,Pgi,s…	FBgn0011227,FBgn0011361,FBgn0011455,FBgn0013672,FBgn0013673,FBgn0013674,FBgn0013676,FBgn0013678,FBgn0013683,FBgn0014028,FBgn0014391,FBgn0014869,FBgn0015031,FBgn0016119,FBgn0016120,FBgn0016691,FBgn0017566,FBgn0017567,FBgn0019624,FBgn0019644,FBgn0019957,FBgn0020235,FBgn0021906,FBgn0021967,FBgn0022709,FBgn0025839,FBgn0028342,FBgn0029868,FBgn0029888,FBgn0030605,FBgn0030718,FBgn0030853,FBgn0031228,FBg…
	GO Cellular Component	GO:0022626	cytosolic ribosome	195	81	16.2	11.6042	3.537	1e-25	25	1.558e-22	4.1e-24	3.25076e-23	RpL36A,RpL24,RpL21,RpS11,RpS23,RpS15,RpS16,RpL12,RpL28,RpL18,RpL10Ab,RpL26,RpL35A,RpL13A,RpL34b,RpS30,RpS27,RpL27,RpS8,RpS7,RpL6,RpL38,RpL5,RpL41,RpS25,RpL30,RpS6,RpS24,RpS26,RpS29,RpL8,RpL37A,RpS10b,RpL27A,RpL31,RpL19,RpS12,RpLP0,RpL36,RpS5a,RpLP1,RpS3,RpL32,RpLP2,RpL4,sta,RpL40,RpS27A,RpS14a,RpS14b,RpS2,RpS17,RpL7,RpL23,RpS15Aa,RpS13,RpS9,RpL18A,RpS18,RpS19a,RpL13,RpS4,RpL11,RpL7A,RpL22,RpS21,R…	FBgn0031980,FBgn0032518,FBgn0032987,FBgn0033699,FBgn0033912,FBgn0034138,FBgn0034743,FBgn0034968,FBgn0035422,FBgn0035753,FBgn0036213,FBgn0036825,FBgn0037328,FBgn0037351,FBgn0037686,FBgn0038834,FBgn0039300,FBgn0039359,FBgn0039713,FBgn0039757,FBgn0039857,FBgn0040007,FBgn0064225,FBgn0066084,FBgn0086472,FBgn0086710,FBgn0261592,FBgn0261596,FBgn0261597,FBgn0261599,FBgn0261602,FBgn0261608,FBgn0285947,FBg…
	GO Biological Processes	GO:0045333	cellular respiration	130	67	13.4	14.3978	3.848	1e-25	25	1.558e-22	4.1e-24	3.25076e-23	UQCR-Q,CG7430,ND-39,ScsbetaA,SdhC,CG5214,UQCR-C1,Idh3b,SdhD,CG5028,ND-49,COX7C,ND-13B,ND-MLRQ,UQCR-C2,UQCR-11,SdhA,kdn,Mdh2,ND-B17,Scsalpha1,mAcon1,Nc73EF,Cyt-c-p,Fum1,ox,ND-ACP,ND-SGDH,mt:CoI,mt:CoIII,mt:Cyt-b,mt:ND1,mt:ND4L,SdhB,cype,ND-75,ND-23,COX5A,ND-42,RFeSP,ND-PDSW,Gpo1,ND-B14.5A,Idh3a,NP15.6,ND-B16.6,ND-ASHI,ND-B18,ND-20,ND-24,ND-15,ND-B17.2,ND-B14.5B,ND-13A,ND-51,COX5B,CG5037,ND-B22,COX…	FBgn0036728,FBgn0036762,FBgn0037001,FBgn0037643,FBgn0037873,FBgn0037891,FBgn0038271,FBgn0038922,FBgn0039112,FBgn0039358,FBgn0039909,FBgn0040773,FBgn0047038,FBgn0052230,FBgn0250814,FBgn0260008,FBgn0261439,FBgn0261955,FBgn0262559,FBgn0001989,FBgn0004888,FBgn0010100,FBgn0010352,FBgn0284248,FBgn0286222,FBgn0011227,FBgn0011361,FBgn0011455,FBgn0013674,FBgn0013676,FBgn0013678,FBgn0013679,FBgn0013683,FBg…
	GO Cellular Component	GO:1990204	oxidoreductase complex	98	59	11.8	16.8186	4.072	1e-25	25	1.558e-22	4.1e-24	3.25076e-23	ND-13A,ND-51,ND-B22,ND-B14,ND-B15,UQCR-6.4,ND-B14.7,ND-B12,ND-19,Cyt-c1,UQCR-Q,CG7430,ND-39,SdhC,CG5214,UQCR-C1,SdhD,Pdhb,CG7834,ND-49,CG17691,ND-13B,ND-MLRQ,ND-AGGG,CG40472,UQCR-C2,UQCR-11,SdhA,ND-30,muc,Gpdh1,ND-B17,Nc73EF,ox,ND-SGDH,mt:Cyt-b,mt:ND1,mt:ND3,mt:ND4L,SdhB,ND-75,ND-23,ND-42,RFeSP,ND-PDSW,Gpo1,ND-B14.5A,NP15.6,Pdha,ND-B16.6,ND-ASHI,CG11752,ND-B18,ND-20,ND-24,ND-18,ND-15,ND-B17.2,ND-…	FBgn0031684,FBgn0031771,FBgn0032511,FBgn0033570,FBgn0033961,FBgn0034245,FBgn0034576,FBgn0034645,FBgn0035046,FBgn0035600,FBgn0036728,FBgn0036762,FBgn0037001,FBgn0037873,FBgn0037891,FBgn0038271,FBgn0039112,FBgn0039635,FBgn0039697,FBgn0039909,FBgn0039993,FBgn0047038,FBgn0052230,FBgn0058002,FBgn0085736,FBgn0250814,FBgn0260008,FBgn0261439,FBgn0266582,FBgn0283658,FBgn0001128,FBgn0001989,FBgn0010352,FBg…
	GO Biological Processes	GO:0006119	oxidative phosphorylation	102	57	11.4	15.6113	3.965	1e-25	25	1.558e-22	4.1e-24	3.25076e-23	ND-B17,ATPsynbeta,ox,ND-ACP,ND-SGDH,mt:ATPase6,mt:CoI,mt:CoIII,mt:Cyt-b,mt:ND4L,SdhB,cype,ATPsynO,ND-75,ND-23,COX5A,ND-42,RFeSP,ND-PDSW,ND-B14.5A,ND-B16.6,ND-ASHI,ND-B18,ND-20,ND-24,ND-15,ND-B17.2,ND-B14.5B,ND-13A,ND-51,COX5B,ND-B22,COX4,CG14757,ND-B14,ND-B15,UQCR-6.4,ND-B12,levy,ND-19,Cyt-c1,Cyt-c-p,UQCR-Q,ND-39,SdhC,UQCR-C1,SdhD,CG7834,ND-49,COX7C,ND-13B,ND-MLRQ,CG34172,UQCR-C2,Pgk,UQCR-11,SdhA	FBgn0001989,FBgn0010217,FBgn0011227,FBgn0011361,FBgn0011455,FBgn0013672,FBgn0013674,FBgn0013676,FBgn0013678,FBgn0013683,FBgn0014028,FBgn0015031,FBgn0016691,FBgn0017566,FBgn0017567,FBgn0019624,FBgn0019957,FBgn0021906,FBgn0021967,FBgn0025839,FBgn0029868,FBgn0029888,FBgn0030605,FBgn0030718,FBgn0030853,FBgn0031228,FBgn0031436,FBgn0031505,FBgn0031684,FBgn0031771,FBgn0031830,FBgn0032511,FBgn0032833,FBg…
	GO Cellular Component	GO:0005746	mitochondrial respirasome	86	57	11.4	18.5157	4.211	1e-25	25	1.558e-22	4.1e-24	3.25076e-23	ND-13A,ND-51,COX5B,ND-B22,COX4,ND-B14,ND-B15,UQCR-6.4,ND-B14.7,ND-B12,levy,ND-19,Cyt-c1,UQCR-Q,ND-39,SdhC,UQCR-C1,SdhD,ND-49,COX7C,ND-13B,ND-MLRQ,ND-AGGG,CG34172,CG40472,UQCR-C2,UQCR-11,SdhA,ND-30,ND-B17,ox,ND-SGDH,mt:CoI,mt:ND1,mt:ND3,mt:ND4L,SdhB,cype,ND-75,ND-23,COX5A,ND-42,RFeSP,ND-PDSW,ND-B14.5A,NP15.6,ND-B16.6,ND-ASHI,CG11752,ND-B18,ND-20,ND-24,ND-18,COX6B,ND-15,ND-B17.2,ND-B14.5B	FBgn0031684,FBgn0031771,FBgn0031830,FBgn0032511,FBgn0032833,FBgn0033570,FBgn0033961,FBgn0034245,FBgn0034576,FBgn0034645,FBgn0034877,FBgn0035046,FBgn0035600,FBgn0036728,FBgn0037001,FBgn0037873,FBgn0038271,FBgn0039112,FBgn0039909,FBgn0040773,FBgn0047038,FBgn0052230,FBgn0058002,FBgn0085201,FBgn0085736,FBgn0250814,FBgn0260008,FBgn0261439,FBgn0266582,FBgn0001989,FBgn0011227,FBgn0011455,FBgn0013674,FBg…
	GO Biological Processes	GO:0022900	electron transport chain	95	55	11	16.1735	4.016	1e-25	25	1.558e-22	4.1e-24	3.25076e-23	ND-B17,blw,Cyt-c-p,UQCR-Q,ND-39,SdhC,UQCR-C1,SdhD,ND-49,COX7C,ND-13B,ND-MLRQ,UQCR-C2,UQCR-11,SdhA,ox,ND-ACP,ND-SGDH,mt:CoI,mt:CoIII,mt:Cyt-b,mt:ND4L,SdhB,cype,ND-75,ND-23,COX5A,ND-42,RFeSP,ND-PDSW,Gpo1,ND-B14.5A,NP15.6,ND-B16.6,ND-ASHI,ND-B18,ND-20,ND-24,ND-18,ND-15,ND-B17.2,ND-B14.5B,ND-13A,ND-51,COX5B,ND-B22,COX4,CG14757,ND-B14,ND-B15,UQCR-6.4,ND-B12,levy,ND-19,Cyt-c1	FBgn0001989,FBgn0011211,FBgn0284248,FBgn0036728,FBgn0037001,FBgn0037873,FBgn0038271,FBgn0039112,FBgn0039909,FBgn0040773,FBgn0047038,FBgn0052230,FBgn0250814,FBgn0260008,FBgn0261439,FBgn0011227,FBgn0011361,FBgn0011455,FBgn0013674,FBgn0013676,FBgn0013678,FBgn0013683,FBgn0014028,FBgn0015031,FBgn0017566,FBgn0017567,FBgn0019624,FBgn0019957,FBgn0021906,FBgn0021967,FBgn0022160,FBgn0025839,FBgn0027785,FBg…
	GO Biological Processes	GO:0022904	respiratory electron transport chain	91	53	10.6	16.2704	4.024	1e-25	25	1.558e-22	4.1e-24	3.25076e-23	ox,ND-ACP,ND-SGDH,mt:CoI,mt:CoIII,mt:Cyt-b,mt:ND4L,SdhB,cype,ND-75,ND-23,COX5A,ND-42,RFeSP,ND-PDSW,Gpo1,ND-B14.5A,NP15.6,ND-B16.6,ND-ASHI,ND-B18,ND-20,ND-24,ND-15,ND-B17.2,ND-B14.5B,ND-13A,ND-51,COX5B,ND-B22,COX4,CG14757,ND-B14,ND-B15,UQCR-6.4,ND-B12,levy,ND-19,Cyt-c1,Cyt-c-p,ND-B17,UQCR-Q,ND-39,SdhC,UQCR-C1,SdhD,ND-49,COX7C,ND-13B,ND-MLRQ,UQCR-C2,UQCR-11,SdhA	FBgn0011227,FBgn0011361,FBgn0011455,FBgn0013674,FBgn0013676,FBgn0013678,FBgn0013683,FBgn0014028,FBgn0015031,FBgn0017566,FBgn0017567,FBgn0019624,FBgn0019957,FBgn0021906,FBgn0021967,FBgn0022160,FBgn0025839,FBgn0027785,FBgn0029868,FBgn0029888,FBgn0030605,FBgn0030718,FBgn0030853,FBgn0031228,FBgn0031436,FBgn0031505,FBgn0031684,FBgn0031771,FBgn0031830,FBgn0032511,FBgn0032833,FBgn0033274,FBgn0033570,FBg…
	GO Cellular Component	GO:0015934	large ribosomal subunit	106	53	10.6	13.968	3.804	1e-25	25	1.558e-22	4.1e-24	3.25076e-23	RpLP0,RpL36,RpLP1,RpL32,RpLP2,RpL4,RpL40,RpL7,RpL23,RpL18A,RpL13,mRpL12,RpL11,RpL7A,RpL22,RpL9,RpL29,RpL14,RpL3,RpL39,RpL10,RpL23A,RpL15,RpL35,RpL17,RpL37a,mRpL28,RpL36A,RpL24,RpL21,mRpL52,mRpL42,RpL12,RpL28,RpL18,RpL10Ab,RpL26,RpL35A,RpL13A,RpL34b,mRpL9,mRpL55,RpL27,RpL6,RpL38,RpL5,RpL41,RpL30,RpL8,RpL27A,RpL31,RpL19	FBgn0000100,FBgn0002579,FBgn0002593,FBgn0002626,FBgn0003274,FBgn0003279,FBgn0003941,FBgn0005593,FBgn0010078,FBgn0010409,FBgn0011272,FBgn0011787,FBgn0013325,FBgn0014026,FBgn0015288,FBgn0015756,FBgn0016726,FBgn0017579,FBgn0020910,FBgn0023170,FBgn0024733,FBgn0026372,FBgn0028697,FBgn0029785,FBgn0029897,FBgn0030616,FBgn0031660,FBgn0031980,FBgn0032518,FBgn0032987,FBgn0033208,FBgn0033480,FBgn0034968,FBg…
	GO Biological Processes	GO:0042773	ATP synthesis coupled electron transport	86	51	10.2	16.5667	4.05	1e-25	25	1.558e-22	4.1e-24	3.25076e-23	ND-B17,UQCR-Q,ND-39,SdhC,UQCR-C1,SdhD,ND-49,COX7C,ND-13B,ND-MLRQ,UQCR-C2,UQCR-11,SdhA,Cyt-c-p,ox,ND-ACP,ND-SGDH,mt:CoI,mt:CoIII,mt:Cyt-b,mt:ND4L,SdhB,cype,ND-75,ND-23,COX5A,ND-42,RFeSP,ND-PDSW,ND-B14.5A,ND-B16.6,ND-ASHI,ND-B18,ND-20,ND-24,ND-15,ND-B17.2,ND-B14.5B,ND-13A,ND-51,COX5B,ND-B22,COX4,CG14757,ND-B14,ND-B15,UQCR-6.4,ND-B12,levy,ND-19,Cyt-c1	FBgn0001989,FBgn0036728,FBgn0037001,FBgn0037873,FBgn0038271,FBgn0039112,FBgn0039909,FBgn0040773,FBgn0047038,FBgn0052230,FBgn0250814,FBgn0260008,FBgn0261439,FBgn0284248,FBgn0011227,FBgn0011361,FBgn0011455,FBgn0013674,FBgn0013676,FBgn0013678,FBgn0013683,FBgn0014028,FBgn0015031,FBgn0017566,FBgn0017567,FBgn0019624,FBgn0019957,FBgn0021906,FBgn0021967,FBgn0025839,FBgn0029868,FBgn0029888,FBgn0030605,FBg…
	GO Biological Processes	GO:0042775	mitochondrial ATP synthesis coupled electron transport	82	49	9.8	16.6935	4.061	1e-25	25	1.558e-22	4.1e-24	3.25076e-23	ox,ND-ACP,ND-SGDH,mt:CoI,mt:CoIII,mt:Cyt-b,SdhB,cype,ND-23,COX5A,ND-42,RFeSP,ND-PDSW,ND-B14.5A,ND-B16.6,ND-ASHI,ND-B18,ND-20,ND-24,ND-15,ND-B17.2,ND-B14.5B,ND-13A,ND-51,COX5B,ND-B22,COX4,CG14757,ND-B14,ND-B15,UQCR-6.4,ND-B12,levy,ND-19,Cyt-c1,UQCR-Q,ND-39,SdhC,UQCR-C1,SdhD,ND-49,COX7C,ND-13B,ND-MLRQ,UQCR-C2,UQCR-11,SdhA,ND-B17,Cyt-c-p	FBgn0011227,FBgn0011361,FBgn0011455,FBgn0013674,FBgn0013676,FBgn0013678,FBgn0014028,FBgn0015031,FBgn0017567,FBgn0019624,FBgn0019957,FBgn0021906,FBgn0021967,FBgn0025839,FBgn0029868,FBgn0029888,FBgn0030605,FBgn0030718,FBgn0030853,FBgn0031228,FBgn0031436,FBgn0031505,FBgn0031684,FBgn0031771,FBgn0031830,FBgn0032511,FBgn0032833,FBgn0033274,FBgn0033570,FBgn0033961,FBgn0034245,FBgn0034645,FBgn0034877,FBg…
	GO Cellular Component	GO:0015935	small ribosomal subunit	77	38	7.6	13.7866	3.785	1e-25	25	1.558e-22	4.1e-24	3.25076e-23	mRpL42,RpS11,RpS23,RpS15,RpS16,RpS30,RpS27,RpS8,RpS7,RpS25,RpS6,RpS24,RpS26,RpS29,RpS10b,RpS12,mRpS5,RpS5a,RpS3,sta,RpL40,RpS27A,RpS14a,RpS14b,RpS2,RpS17,RpS15Aa,RpS13,RpS9,RpS18,RpS19a,RpS4,mRpL12,RpS21,RpS3A,RpS20,Rack1,RpS28b	FBgn0033480,FBgn0033699,FBgn0033912,FBgn0034138,FBgn0034743,FBgn0038834,FBgn0039300,FBgn0039713,FBgn0039757,FBgn0086472,FBgn0261592,FBgn0261596,FBgn0261597,FBgn0261599,FBgn0285947,FBgn0286213,FBgn0287187,FBgn0002590,FBgn0002622,FBgn0003517,FBgn0003941,FBgn0003942,FBgn0004403,FBgn0004404,FBgn0004867,FBgn0005533,FBgn0010198,FBgn0010265,FBgn0010408,FBgn0010411,FBgn0010412,FBgn0011284,FBgn0011787,FBg…
	GO Cellular Component	GO:0005747	mitochondrial respiratory chain complex I	52	36	7.2	19.3403	4.274	1e-25	25	1.558e-22	4.1e-24	3.25076e-23	ND-B17,ND-SGDH,mt:ND1,mt:ND3,mt:ND4L,ND-75,ND-23,ND-42,ND-PDSW,ND-B14.5A,NP15.6,ND-B16.6,ND-ASHI,CG11752,ND-B18,ND-20,ND-24,ND-18,ND-15,ND-B17.2,ND-B14.5B,ND-13A,ND-51,ND-B22,ND-B14,ND-B15,ND-B14.7,ND-B12,ND-19,ND-39,ND-49,ND-13B,ND-MLRQ,ND-AGGG,CG40472,ND-30	FBgn0001989,FBgn0011455,FBgn0013679,FBgn0013681,FBgn0013683,FBgn0017566,FBgn0017567,FBgn0019957,FBgn0021967,FBgn0025839,FBgn0027785,FBgn0029868,FBgn0029888,FBgn0030292,FBgn0030605,FBgn0030718,FBgn0030853,FBgn0031021,FBgn0031228,FBgn0031436,FBgn0031505,FBgn0031684,FBgn0031771,FBgn0032511,FBgn0033570,FBgn0033961,FBgn0034576,FBgn0034645,FBgn0035046,FBgn0037001,FBgn0039909,FBgn0047038,FBgn0052230,FBg…
	GO Cellular Component	GO:0030964	NADH dehydrogenase complex	52	36	7.2	19.3403	4.274	1e-25	25	1.558e-22	4.1e-24	3.25076e-23	ND-13A,ND-51,ND-B22,ND-B14,ND-B15,ND-B14.7,ND-B12,ND-19,ND-39,ND-49,ND-13B,ND-MLRQ,ND-AGGG,CG40472,ND-30,ND-B17,ND-SGDH,mt:ND1,mt:ND3,mt:ND4L,ND-75,ND-23,ND-42,ND-PDSW,ND-B14.5A,NP15.6,ND-B16.6,ND-ASHI,CG11752,ND-B18,ND-20,ND-24,ND-18,ND-15,ND-B17.2,ND-B14.5B	FBgn0031684,FBgn0031771,FBgn0032511,FBgn0033570,FBgn0033961,FBgn0034576,FBgn0034645,FBgn0035046,FBgn0037001,FBgn0039909,FBgn0047038,FBgn0052230,FBgn0058002,FBgn0085736,FBgn0266582,FBgn0001989,FBgn0011455,FBgn0013679,FBgn0013681,FBgn0013683,FBgn0017566,FBgn0017567,FBgn0019957,FBgn0021967,FBgn0025839,FBgn0027785,FBgn0029868,FBgn0029888,FBgn0030292,FBgn0030605,FBgn0030718,FBgn0030853,FBgn0031021,FBg…
	GO Cellular Component	GO:0030016	myofibril	72	34	6.8	13.192	3.722	1e-25	25	1.558e-22	4.1e-24	3.25076e-23	Act88F,Ald1,Actn,Gapdh1,Gpdh1,Mlc2,Prm,Tm1,up,fln,bt,RyR,Pglym78,Arc1,CG15617,Zasp66,Zasp67,Mf,CG1674,Unc-89,Tpi,sls,CG33521,Pgk,Mlp60A,CG42319,Lmpt,Msp300,CG43897,Mhc,tn,Zasp52,Hsc70-4,wupA	FBgn0000047,FBgn0000064,FBgn0000667,FBgn0001091,FBgn0001128,FBgn0002773,FBgn0003149,FBgn0003721,FBgn0004169,FBgn0005633,FBgn0005666,FBgn0011286,FBgn0014869,FBgn0033926,FBgn0034151,FBgn0035917,FBgn0036044,FBgn0038294,FBgn0039897,FBgn0053519,FBgn0086355,FBgn0086906,FBgn0250819,FBgn0250906,FBgn0259209,FBgn0259219,FBgn0261565,FBgn0261836,FBgn0264489,FBgn0264695,FBgn0265356,FBgn0265991,FBgn0266599,FBg…
	GO Cellular Component	GO:0030017	sarcomere	67	33	6.6	13.7595	3.782	1e-25	25	1.558e-22	4.1e-24	3.25076e-23	Arc1,CG15617,Zasp66,Zasp67,Mf,CG1674,Unc-89,Tpi,sls,CG33521,Pgk,Mlp60A,CG42319,Lmpt,Msp300,CG43897,Mhc,tn,Zasp52,Hsc70-4,wupA,Act88F,Ald1,Actn,Gapdh1,Gpdh1,Prm,Tm1,up,fln,bt,RyR,Pglym78	FBgn0033926,FBgn0034151,FBgn0035917,FBgn0036044,FBgn0038294,FBgn0039897,FBgn0053519,FBgn0086355,FBgn0086906,FBgn0250819,FBgn0250906,FBgn0259209,FBgn0259219,FBgn0261565,FBgn0261836,FBgn0264489,FBgn0264695,FBgn0265356,FBgn0265991,FBgn0266599,FBgn0283471,FBgn0000047,FBgn0000064,FBgn0000667,FBgn0001091,FBgn0001128,FBgn0003149,FBgn0003721,FBgn0004169,FBgn0005633,FBgn0005666,FBgn0011286,FBgn0014869
	GO Biological Processes	GO:0009060	aerobic respiration	67	31	6.2	12.9256	3.692	1e-25	25	1.558e-22	4.1e-24	3.25076e-23	mt:CoI,mt:CoIII,mt:ND1,SdhB,cype,ND-23,COX5A,Idh3a,ND-20,COX5B,COX4,CG14757,levy,Scsalpha1,mAcon1,Nc73EF,ox,Cyt-c-p,Fum1,CG7430,ScsbetaA,SdhC,CG5214,Idh3b,SdhD,CG5028,COX7C,UQCR-11,SdhA,kdn,Mdh2	FBgn0013674,FBgn0013676,FBgn0013679,FBgn0014028,FBgn0015031,FBgn0017567,FBgn0019624,FBgn0027291,FBgn0030718,FBgn0031830,FBgn0032833,FBgn0033274,FBgn0034877,FBgn0004888,FBgn0010100,FBgn0010352,FBgn0011227,FBgn0284248,FBgn0286222,FBgn0036762,FBgn0037643,FBgn0037873,FBgn0037891,FBgn0038922,FBgn0039112,FBgn0039358,FBgn0040773,FBgn0260008,FBgn0261439,FBgn0261955,FBgn0262559
	GO Molecular Function	GO:0009055	electron transfer activity	68	31	6.2	12.7355	3.671	1e-25	25	1.558e-22	4.1e-24	3.25076e-23	ox,mt:CoI,mt:CoIII,mt:Cyt-b,SdhB,cype,ND-75,COX5A,RFeSP,CG14407,COX6B,ND-B17.2,COX5B,CG5037,COX4,UQCR-6.4,levy,Cyt-c1,UQCR-Q,CG7430,SdhC,UQCR-C1,CG7834,COX7C,ND-MLRQ,CG34172,UQCR-C2,UQCR-11,SdhA,COX8,Cyt-c-p	FBgn0011227,FBgn0013674,FBgn0013676,FBgn0013678,FBgn0014028,FBgn0015031,FBgn0017566,FBgn0019624,FBgn0021906,FBgn0030584,FBgn0031066,FBgn0031436,FBgn0031830,FBgn0032222,FBgn0032833,FBgn0034245,FBgn0034877,FBgn0035600,FBgn0036728,FBgn0036762,FBgn0037873,FBgn0038271,FBgn0039697,FBgn0040773,FBgn0052230,FBgn0085201,FBgn0250814,FBgn0260008,FBgn0261439,FBgn0263911,FBgn0284248
	GO Molecular Function	GO:0016651	oxidoreductase activity, acting on NAD(P)H	67	31	6.2	12.9256	3.692	1e-25	25	1.558e-22	4.1e-24	3.25076e-23	ND-B17,ND-SGDH,mt:ND1,mt:ND3,mt:ND4L,mt:ND6,ND-75,ND-23,ND-42,ND-PDSW,ND-B14.5A,ND-B16.6,ND-ASHI,ND-B18,ND-20,ND-24,ND-18,ND-B17.2,ND-B14.5B,ND-51,ND-B22,ND-B14,ND-B15,ND-B12,ND-19,CG7430,ND-39,ND-49,ND-13B,ND-MLRQ,ND-30	FBgn0001989,FBgn0011455,FBgn0013679,FBgn0013681,FBgn0013683,FBgn0013685,FBgn0017566,FBgn0017567,FBgn0019957,FBgn0021967,FBgn0025839,FBgn0029868,FBgn0029888,FBgn0030605,FBgn0030718,FBgn0030853,FBgn0031021,FBgn0031436,FBgn0031505,FBgn0031771,FBgn0032511,FBgn0033570,FBgn0033961,FBgn0034645,FBgn0035046,FBgn0036762,FBgn0037001,FBgn0039909,FBgn0047038,FBgn0052230,FBgn0266582
	GO Molecular Function	GO:0003954	NADH dehydrogenase activity	42	30	6	19.9543	4.319	1e-25	25	1.558e-22	4.1e-24	3.25076e-23	ND-B17,ND-SGDH,mt:ND1,mt:ND3,mt:ND4L,mt:ND6,ND-75,ND-23,ND-42,ND-PDSW,ND-B14.5A,ND-B16.6,ND-ASHI,ND-B18,ND-20,ND-24,ND-18,ND-B17.2,ND-B14.5B,ND-51,ND-B22,ND-B14,ND-B15,ND-B12,ND-19,ND-39,ND-49,ND-13B,ND-MLRQ,ND-30	FBgn0001989,FBgn0011455,FBgn0013679,FBgn0013681,FBgn0013683,FBgn0013685,FBgn0017566,FBgn0017567,FBgn0019957,FBgn0021967,FBgn0025839,FBgn0029868,FBgn0029888,FBgn0030605,FBgn0030718,FBgn0030853,FBgn0031021,FBgn0031436,FBgn0031505,FBgn0031771,FBgn0032511,FBgn0033570,FBgn0033961,FBgn0034645,FBgn0035046,FBgn0037001,FBgn0039909,FBgn0047038,FBgn0052230,FBgn0266582
	GO Biological Processes	GO:0006120	mitochondrial electron transport, NADH to ubiquinone	38	26	5.2	19.1141	4.257	1e-25	25	1.558e-22	4.1e-24	3.25076e-23	ND-39,ND-49,ND-13B,ND-MLRQ,ND-ACP,ND-SGDH,ND-23,ND-42,ND-PDSW,ND-B14.5A,ND-B16.6,ND-ASHI,ND-B18,ND-20,ND-24,ND-15,ND-B17.2,ND-B14.5B,ND-13A,ND-51,ND-B22,ND-B14,ND-B15,ND-B12,ND-19,ND-B17	FBgn0037001,FBgn0039909,FBgn0047038,FBgn0052230,FBgn0011361,FBgn0011455,FBgn0017567,FBgn0019957,FBgn0021967,FBgn0025839,FBgn0029868,FBgn0029888,FBgn0030605,FBgn0030718,FBgn0030853,FBgn0031228,FBgn0031436,FBgn0031505,FBgn0031684,FBgn0031771,FBgn0032511,FBgn0033570,FBgn0033961,FBgn0034645,FBgn0035046,FBgn0001989
	GO Biological Processes	GO:0016310	phosphorylation	610	81	16.2	3.7095	1.891	2.18366e-25	24.6608	3.40214e-22	8.72345e-24	6.91655e-23	UQCR-Q,ND-39,SdhC,Tctp,UQCR-C1,SdhD,CG7834,CycG,ND-49,COX7C,ND-13B,ND-MLRQ,Unc-89,CG34172,Tpi,UQCR-C2,Pgk,UQCR-11,SdhA,Strn-Mlck,Doa,Cyt-c-p,PyK,Ald1,Argk,awd,Eno,Gapdh1,Gapdh2,Hex-A,lncRNA:Hsromega,ND-B17,Pfk,Pgi,Prm,bt,ATPsynbeta,ox,ND-ACP,ND-SGDH,mt:ATPase6,mt:CoI,mt:CoIII,mt:Cyt-b,mt:ND4L,SdhB,Pglym78,cype,ATPsynD,ATPsynO,Dyrk2,ND-75,ND-23,COX5A,ND-42,Rack1,RFeSP,ND-PDSW,Pka-R2,ND-B14.5A,ND-B…	FBgn0036728,FBgn0037001,FBgn0037873,FBgn0037874,FBgn0038271,FBgn0039112,FBgn0039697,FBgn0039858,FBgn0039909,FBgn0040773,FBgn0047038,FBgn0052230,FBgn0053519,FBgn0085201,FBgn0086355,FBgn0250814,FBgn0250906,FBgn0260008,FBgn0261439,FBgn0265045,FBgn0265998,FBgn0284248,FBgn0267385,FBgn0000064,FBgn0000116,FBgn0000150,FBgn0000579,FBgn0001091,FBgn0001092,FBgn0001186,FBgn0001234,FBgn0001989,FBgn0003071,FBg…
	GO Molecular Function	GO:0016491	oxidoreductase activity	666	83	16.6	3.4815	1.8	3.95155e-24	23.4032	6.15651e-21	1.53913e-22	1.22033e-21	Gapdh1,Gapdh2,Gdh,Gpdh1,ND-B17,slgA,Sod1,Sod2,GstS1,Nc73EF,ox,ND-SGDH,mt:CoI,mt:CoIII,mt:Cyt-b,mt:ND1,mt:ND3,mt:ND4L,mt:ND6,SdhB,cype,ND-75,ND-23,COX5A,ND-42,RFeSP,ND-PDSW,Gpo1,ND-B14.5A,Idh3a,Pdha,Men-b,ND-B16.6,ND-ASHI,CG14407,ND-B18,ND-20,ND-24,ND-18,COX6B,ND-B17.2,ND-B14.5B,ND-51,COX5B,CG5037,ND-B22,COX4,ND-B14,ND-B15,UQCR-6.4,ND-B12,levy,ND-19,CG8993,PHGPx,Cyt-c1,UQCR-Q,CG7430,ND-39,P5CDh1,S…	FBgn0001091,FBgn0001092,FBgn0001098,FBgn0001128,FBgn0001989,FBgn0003423,FBgn0003462,FBgn0010213,FBgn0010226,FBgn0010352,FBgn0011227,FBgn0011455,FBgn0013674,FBgn0013676,FBgn0013678,FBgn0013679,FBgn0013681,FBgn0013683,FBgn0013685,FBgn0014028,FBgn0015031,FBgn0017566,FBgn0017567,FBgn0019624,FBgn0019957,FBgn0021906,FBgn0021967,FBgn0022160,FBgn0025839,FBgn0027291,FBgn0028325,FBgn0029155,FBgn0029868,FBg…
	GO Biological Processes	GO:0006796	phosphate-containing compound metabolic process	1060	106	21.2	2.7936	1.482	4.86493e-23	22.3129	7.57957e-20	1.84867e-21	1.46576e-20	Ald1,Argk,awd,Eno,Gapdh1,Gapdh2,Gpdh1,Hex-A,lncRNA:Hsromega,ND-B17,Pfk,Pgi,Prm,sesB,Pp1-87B,Scsalpha1,bt,ATPsynbeta,ATPsynG,blw,ox,UQCR-Q,ND-39,ScsbetaA,SdhC,Tctp,ATPsynE,UQCR-C1,SdhD,Pdhb,CG7834,CG7920,ATPsynC,CycG,ND-49,CG17691,COX7C,ND-13B,ND-MLRQ,Unc-89,CG34172,Tpi,UQCR-C2,Pgk,UQCR-11,Pp2A-29B,SdhA,Acsl,Strn-Mlck,Doa,ND-ACP,ND-SGDH,mt:ATPase6,mt:ATPase8,mt:CoI,mt:CoIII,mt:Cyt-b,mt:ND4L,SdhB,s…	FBgn0000064,FBgn0000116,FBgn0000150,FBgn0000579,FBgn0001091,FBgn0001092,FBgn0001128,FBgn0001186,FBgn0001234,FBgn0001989,FBgn0003071,FBgn0003074,FBgn0003149,FBgn0003360,FBgn0004103,FBgn0004888,FBgn0005666,FBgn0010217,FBgn0010612,FBgn0011211,FBgn0011227,FBgn0036728,FBgn0037001,FBgn0037643,FBgn0037873,FBgn0037874,FBgn0038224,FBgn0038271,FBgn0039112,FBgn0039635,FBgn0039697,FBgn0039737,FBgn0039830,FBg…
	GO Cellular Component	GO:0005622	intracellular	6885	353	70.6	1.4323	0.518	6.33458e-23	22.1983	9.86928e-20	2.34983e-21	1.86311e-20	7SLRNA:CR32864,Act5C,Act57B,Act79B,Act88F,Ald1,RpLP0,bru1,Argk,awd,eEF1alpha2,eEF2,Eno,Actn,Gapdh1,Gapdh2,Gdh,Gpdh1,GstD1,Hex-A,Hsc70-1,Hsc70-5,Hsp83,lncRNA:Hsromega,eIF4A,ND-B17,RpL36,RpS5a,RpLP1,RpS3,RpL32,Mlc1,Mlc2,Atpalpha,Pfk,Pgi,Pgm1,Prm,RpLP2,RpL4,sesB,slgA,Sod1,sta,Tm1,alphaTub84B,snRNA:U1:21D,snRNA:U2:14B,snRNA:U2:38ABa,snRNA:U4:39B,RpL40,RpS27A,Ubi-p63E,Pp1-87B,Tm2,up,snRNA:U1:95Ca,snRN…	FBgn0000003,FBgn0000042,FBgn0000044,FBgn0000045,FBgn0000047,FBgn0000064,FBgn0000100,FBgn0000114,FBgn0000116,FBgn0000150,FBgn0000557,FBgn0000559,FBgn0000579,FBgn0000667,FBgn0001091,FBgn0001092,FBgn0001098,FBgn0001128,FBgn0001149,FBgn0001186,FBgn0001216,FBgn0001220,FBgn0001233,FBgn0001234,FBgn0001942,FBgn0001989,FBgn0002579,FBgn0002590,FBgn0002593,FBgn0002622,FBgn0002626,FBgn0002772,FBgn0002773,FBg…
	GO Cellular Component	GO:0070069	cytochrome complex	30	20	4	18.624	4.219	1.77199e-22	21.7515	2.76075e-19	6.42036e-21	5.09051e-20	COX5B,CG5037,COX4,UQCR-6.4,levy,Cyt-c1,UQCR-Q,UQCR-C1,COX7C,ND-MLRQ,UQCR-C2,UQCR-11,COX8,ox,mt:CoI,mt:Cyt-b,cype,COX5A,RFeSP,COX6B	FBgn0031830,FBgn0032222,FBgn0032833,FBgn0034245,FBgn0034877,FBgn0035600,FBgn0036728,FBgn0038271,FBgn0040773,FBgn0052230,FBgn0250814,FBgn0260008,FBgn0263911,FBgn0011227,FBgn0013674,FBgn0013678,FBgn0015031,FBgn0019624,FBgn0021906,FBgn0031066
	GO Cellular Component	GO:0031674	I band	46	23	4.6	13.968	3.804	1.27524e-21	20.8944	1.98682e-18	4.51551e-20	3.58021e-19	CG15617,Zasp66,Zasp67,CG1674,Tpi,sls,CG33521,Pgk,Mlp60A,CG42319,Lmpt,Msp300,CG43897,tn,Zasp52,Hsc70-4,Ald1,Actn,Gapdh1,Gpdh1,bt,RyR,Pglym78	FBgn0034151,FBgn0035917,FBgn0036044,FBgn0039897,FBgn0086355,FBgn0086906,FBgn0250819,FBgn0250906,FBgn0259209,FBgn0259219,FBgn0261565,FBgn0261836,FBgn0264489,FBgn0265356,FBgn0265991,FBgn0266599,FBgn0000064,FBgn0000667,FBgn0001091,FBgn0001128,FBgn0005666,FBgn0011286,FBgn0014869
	GO Biological Processes	GO:0006163	purine nucleotide metabolic process	157	38	7.6	6.7616	2.757	2.20441e-21	20.6567	3.43447e-18	7.63216e-20	6.0513e-19	muc,PyK,mt:ATPase6,mt:ATPase8,sun,Pglym78,ATPsynCF6,ATPsynD,ATPsynO,ATPsynB,ATPsyngamma,AdSS,Pdha,ATPsyndelta,COX5B,Cyt-c1,Ald1,awd,Eno,Gapdh1,Gapdh2,Hex-A,Pfk,Pgi,sesB,Scsalpha1,ATPsynbeta,ATPsynG,blw,ScsbetaA,ATPsynE,Pdhb,CG7920,ATPsynC,CG17691,Tpi,Pgk,Acsl	FBgn0283658,FBgn0267385,FBgn0013672,FBgn0013673,FBgn0014391,FBgn0014869,FBgn0016119,FBgn0016120,FBgn0016691,FBgn0019644,FBgn0020235,FBgn0027493,FBgn0028325,FBgn0028342,FBgn0031830,FBgn0035600,FBgn0000064,FBgn0000150,FBgn0000579,FBgn0001091,FBgn0001092,FBgn0001186,FBgn0003071,FBgn0003074,FBgn0003360,FBgn0004888,FBgn0010217,FBgn0010612,FBgn0011211,FBgn0037643,FBgn0038224,FBgn0039635,FBgn0039737,FBg…
	GO Biological Processes	GO:0009259	ribonucleotide metabolic process	158	38	7.6	6.7188	2.748	2.80817e-21	20.5516	4.37513e-18	9.51115e-20	7.5411e-19	ScsbetaA,ATPsynE,Pdhb,CG7920,ATPsynC,CG17691,Tpi,Pgk,Acsl,Ald1,awd,Eno,Gapdh1,Gapdh2,Hex-A,Pfk,Pgi,sesB,Scsalpha1,ATPsynbeta,ATPsynG,blw,mt:ATPase6,mt:ATPase8,sun,Pglym78,ATPsynCF6,ATPsynD,ATPsynO,ATPsynB,ATPsyngamma,AdSS,Pdha,ATPsyndelta,COX5B,Cyt-c1,PyK,muc	FBgn0037643,FBgn0038224,FBgn0039635,FBgn0039737,FBgn0039830,FBgn0039993,FBgn0086355,FBgn0250906,FBgn0263120,FBgn0000064,FBgn0000150,FBgn0000579,FBgn0001091,FBgn0001092,FBgn0001186,FBgn0003071,FBgn0003074,FBgn0003360,FBgn0004888,FBgn0010217,FBgn0010612,FBgn0011211,FBgn0013672,FBgn0013673,FBgn0014391,FBgn0014869,FBgn0016119,FBgn0016120,FBgn0016691,FBgn0019644,FBgn0020235,FBgn0027493,FBgn0028325,FBg…
	GO Biological Processes	GO:0019693	ribose phosphate metabolic process	162	38	7.6	6.5529	2.712	7.25142e-21	20.1396	1.12977e-17	2.40377e-19	1.90587e-18	ScsbetaA,ATPsynE,Pdhb,CG7920,ATPsynC,CG17691,Tpi,Pgk,Acsl,mt:ATPase6,mt:ATPase8,sun,Pglym78,ATPsynCF6,ATPsynD,ATPsynO,ATPsynB,ATPsyngamma,AdSS,Pdha,ATPsyndelta,COX5B,Cyt-c1,PyK,muc,Ald1,awd,Eno,Gapdh1,Gapdh2,Hex-A,Pfk,Pgi,sesB,Scsalpha1,ATPsynbeta,ATPsynG,blw	FBgn0037643,FBgn0038224,FBgn0039635,FBgn0039737,FBgn0039830,FBgn0039993,FBgn0086355,FBgn0250906,FBgn0263120,FBgn0013672,FBgn0013673,FBgn0014391,FBgn0014869,FBgn0016119,FBgn0016120,FBgn0016691,FBgn0019644,FBgn0020235,FBgn0027493,FBgn0028325,FBgn0028342,FBgn0031830,FBgn0035600,FBgn0267385,FBgn0283658,FBgn0000064,FBgn0000150,FBgn0000579,FBgn0001091,FBgn0001092,FBgn0001186,FBgn0003071,FBgn0003074,FBg…
	GO Cellular Component	GO:0030018	Z disc	45	22	4.4	13.6576	3.772	1.8602e-20	19.7304	2.89819e-17	6.03791e-19	4.78727e-18	Ald1,Actn,Gapdh1,Gpdh1,bt,RyR,Pglym78,CG15617,Zasp66,Zasp67,CG1674,Tpi,sls,CG33521,Pgk,Mlp60A,CG42319,Msp300,CG43897,tn,Zasp52,Hsc70-4	FBgn0000064,FBgn0000667,FBgn0001091,FBgn0001128,FBgn0005666,FBgn0011286,FBgn0014869,FBgn0034151,FBgn0035917,FBgn0036044,FBgn0039897,FBgn0086355,FBgn0086906,FBgn0250819,FBgn0250906,FBgn0259209,FBgn0259219,FBgn0261836,FBgn0264489,FBgn0265356,FBgn0265991,FBgn0266599
	GO Molecular Function	GO:0015078	proton transmembrane transporter activity	115	32	6.4	7.7735	2.959	3.57004e-20	19.4473	5.56212e-17	1.13513e-18	9.00006e-18	Vha55,ATPsynbeta,ATPsynG,blw,mt:ATPase6,mt:ATPase8,mt:CoI,mt:CoIII,sun,cype,ATPsynCF6,ATPsynD,ATPsynO,COX5A,ATPsynB,ATPsyngamma,ATPsyndelta,COX6B,COX5B,CG5037,COX4,levy,ATPsynE,ATPsynC,COX7C,ND-MLRQ,CG34172,VhaAC45,Vha16-1,SERCA,COX8,Vha26	FBgn0005671,FBgn0010217,FBgn0010612,FBgn0011211,FBgn0013672,FBgn0013673,FBgn0013674,FBgn0013676,FBgn0014391,FBgn0015031,FBgn0016119,FBgn0016120,FBgn0016691,FBgn0019624,FBgn0019644,FBgn0020235,FBgn0028342,FBgn0031066,FBgn0031830,FBgn0032222,FBgn0032833,FBgn0034877,FBgn0038224,FBgn0039830,FBgn0040773,FBgn0052230,FBgn0085201,FBgn0262515,FBgn0262736,FBgn0263006,FBgn0263911,FBgn0283535
	GO Biological Processes	GO:0009142	nucleoside triphosphate biosynthetic process	36	19	3.8	14.744	3.882	1.16494e-18	17.9337	1.81498e-15	3.62996e-17	2.87809e-16	ATPsynE,ATPsynC,awd,sesB,Scsalpha1,ATPsynbeta,ATPsynG,blw,mt:ATPase6,mt:ATPase8,sun,ATPsynCF6,ATPsynD,ATPsynO,ATPsynB,ATPsyngamma,ATPsyndelta,COX5B,Cyt-c1	FBgn0038224,FBgn0039830,FBgn0000150,FBgn0003360,FBgn0004888,FBgn0010217,FBgn0010612,FBgn0011211,FBgn0013672,FBgn0013673,FBgn0014391,FBgn0016119,FBgn0016120,FBgn0016691,FBgn0019644,FBgn0020235,FBgn0028342,FBgn0031830,FBgn0035600
	GO Biological Processes	GO:0006754	ATP biosynthetic process	27	17	3.4	17.5893	4.137	1.20722e-18	17.9182	1.88085e-15	3.68795e-17	2.92406e-16	ATPsynE,ATPsynC,sesB,ATPsynbeta,ATPsynG,blw,mt:ATPase6,mt:ATPase8,sun,ATPsynCF6,ATPsynD,ATPsynO,ATPsynB,ATPsyngamma,ATPsyndelta,COX5B,Cyt-c1	FBgn0038224,FBgn0039830,FBgn0003360,FBgn0010217,FBgn0010612,FBgn0011211,FBgn0013672,FBgn0013673,FBgn0014391,FBgn0016119,FBgn0016120,FBgn0016691,FBgn0019644,FBgn0020235,FBgn0028342,FBgn0031830,FBgn0035600
	GO Biological Processes	GO:0015986	ATP synthesis coupled proton transport	24	16	3.2	18.624	4.219	3.24367e-18	17.489	5.05363e-15	9.71853e-17	7.70552e-16	ATPsynbeta,ATPsynG,blw,ATPsynE,ATPsynC,mt:ATPase6,mt:ATPase8,sun,ATPsynCF6,ATPsynD,ATPsynO,ATPsynB,ATPsyngamma,ATPsyndelta,COX5B,Cyt-c1	FBgn0010217,FBgn0010612,FBgn0011211,FBgn0038224,FBgn0039830,FBgn0013672,FBgn0013673,FBgn0014391,FBgn0016119,FBgn0016120,FBgn0016691,FBgn0019644,FBgn0020235,FBgn0028342,FBgn0031830,FBgn0035600
	GO Cellular Component	GO:0005753	mitochondrial proton-transporting ATP synthase complex	25	16	3.2	17.879	4.16	8.71613e-18	17.0597	1.35797e-14	2.46904e-16	1.95763e-15	ATPsynF,ATPsynE,ATPsynC,Neb-cGP,ATPsynbeta,ATPsynG,blw,mt:ATPase6,mt:ATPase8,sun,ATPsynCF6,ATPsynD,ATPsynO,ATPsynB,ATPsyngamma,ATPsyndelta	FBgn0035032,FBgn0038224,FBgn0039830,FBgn0083167,FBgn0010217,FBgn0010612,FBgn0011211,FBgn0013672,FBgn0013673,FBgn0014391,FBgn0016119,FBgn0016120,FBgn0016691,FBgn0019644,FBgn0020235,FBgn0028342
	GO Cellular Component	GO:0045259	proton-transporting ATP synthase complex	25	16	3.2	17.879	4.16	8.71613e-18	17.0597	1.35797e-14	2.46904e-16	1.95763e-15	ATPsynF,ATPsynE,ATPsynC,Neb-cGP,ATPsynbeta,ATPsynG,blw,mt:ATPase6,mt:ATPase8,sun,ATPsynCF6,ATPsynD,ATPsynO,ATPsynB,ATPsyngamma,ATPsyndelta	FBgn0035032,FBgn0038224,FBgn0039830,FBgn0083167,FBgn0010217,FBgn0010612,FBgn0011211,FBgn0013672,FBgn0013673,FBgn0014391,FBgn0016119,FBgn0016120,FBgn0016691,FBgn0019644,FBgn0020235,FBgn0028342
	GO Molecular Function	GO:0016655	oxidoreductase activity, acting on NAD(P)H, quinone or similar compound as acceptor	25	16	3.2	17.879	4.16	8.71613e-18	17.0597	1.35797e-14	2.46904e-16	1.95763e-15	mt:ND3,mt:ND4L,mt:ND6,ND-75,ND-42,ND-B14.5A,ND-B16.6,ND-ASHI,ND-B18,ND-20,ND-18,ND-B17.2,ND-B14.5B,ND-51,ND-B15,ND-30	FBgn0013681,FBgn0013683,FBgn0013685,FBgn0017566,FBgn0019957,FBgn0025839,FBgn0029868,FBgn0029888,FBgn0030605,FBgn0030718,FBgn0031021,FBgn0031436,FBgn0031505,FBgn0031771,FBgn0033961,FBgn0266582
	GO Biological Processes	GO:0009117	nucleotide metabolic process	200	38	7.6	5.3078	2.408	1.62153e-17	16.7901	2.52634e-14	4.51133e-16	3.57689e-15	Ald1,awd,Eno,Gapdh1,Gapdh2,Hex-A,Pfk,Pgi,sesB,Scsalpha1,ATPsynbeta,ATPsynG,blw,ScsbetaA,ATPsynE,Pdhb,CG7920,ATPsynC,CG17691,Tpi,Pgk,Acsl,mt:ATPase6,mt:ATPase8,sun,Pglym78,ATPsynCF6,ATPsynD,ATPsynO,ATPsynB,ATPsyngamma,AdSS,Pdha,ATPsyndelta,COX5B,Cyt-c1,PyK,muc	FBgn0000064,FBgn0000150,FBgn0000579,FBgn0001091,FBgn0001092,FBgn0001186,FBgn0003071,FBgn0003074,FBgn0003360,FBgn0004888,FBgn0010217,FBgn0010612,FBgn0011211,FBgn0037643,FBgn0038224,FBgn0039635,FBgn0039737,FBgn0039830,FBgn0039993,FBgn0086355,FBgn0250906,FBgn0263120,FBgn0013672,FBgn0013673,FBgn0014391,FBgn0014869,FBgn0016119,FBgn0016120,FBgn0016691,FBgn0019644,FBgn0020235,FBgn0027493,FBgn0028325,FBg…
	GO Biological Processes	GO:0006753	nucleoside phosphate metabolic process	204	38	7.6	5.2038	2.38	3.26202e-17	16.4865	5.08223e-14	8.91619e-16	7.06937e-15	Ald1,awd,Eno,Gapdh1,Gapdh2,Hex-A,Pfk,Pgi,sesB,Scsalpha1,ATPsynbeta,ATPsynG,blw,ScsbetaA,ATPsynE,Pdhb,CG7920,ATPsynC,CG17691,Tpi,Pgk,Acsl,mt:ATPase6,mt:ATPase8,sun,Pglym78,ATPsynCF6,ATPsynD,ATPsynO,ATPsynB,ATPsyngamma,AdSS,Pdha,ATPsyndelta,COX5B,Cyt-c1,PyK,muc	FBgn0000064,FBgn0000150,FBgn0000579,FBgn0001091,FBgn0001092,FBgn0001186,FBgn0003071,FBgn0003074,FBgn0003360,FBgn0004888,FBgn0010217,FBgn0010612,FBgn0011211,FBgn0037643,FBgn0038224,FBgn0039635,FBgn0039737,FBgn0039830,FBgn0039993,FBgn0086355,FBgn0250906,FBgn0263120,FBgn0013672,FBgn0013673,FBgn0014391,FBgn0014869,FBgn0016119,FBgn0016120,FBgn0016691,FBgn0019644,FBgn0020235,FBgn0027493,FBgn0028325,FBg…
	GO Biological Processes	GO:1902600	proton transmembrane transport	69	23	4.6	9.312	3.219	8.65465e-17	16.0628	1.34839e-13	2.32482e-15	1.84328e-14	Vha55,ATPsynbeta,ATPsynG,blw,Cyt-c1,ATPsynE,ATPsynC,VhaAC45,Vha16-1,mt:ATPase6,mt:ATPase8,mt:CoI,sun,ATPsynCF6,ATPsynD,ATPsynO,ATPsynB,ATPsyngamma,ATPsyndelta,ND-20,COX5B,ATPsynF,Vha26	FBgn0005671,FBgn0010217,FBgn0010612,FBgn0011211,FBgn0035600,FBgn0038224,FBgn0039830,FBgn0262515,FBgn0262736,FBgn0013672,FBgn0013673,FBgn0013674,FBgn0014391,FBgn0016119,FBgn0016120,FBgn0016691,FBgn0019644,FBgn0020235,FBgn0028342,FBgn0030718,FBgn0031830,FBgn0035032,FBgn0283535
	GO Biological Processes	GO:0030239	myofibril assembly	50	20	4	11.1744	3.482	1.42756e-16	15.8454	2.22414e-13	3.76972e-15	2.9889e-14	SelR,wupA,Act88F,bru1,Actn,Mlc2,Prm,Tm2,up,fln,bt,Zasp66,Zasp67,Mical,Unc-89,sls,CG33521,Mhc,tn,Zasp52	FBgn0267376,FBgn0283471,FBgn0000047,FBgn0000114,FBgn0000667,FBgn0002773,FBgn0003149,FBgn0004117,FBgn0004169,FBgn0005633,FBgn0005666,FBgn0035917,FBgn0036044,FBgn0053208,FBgn0053519,FBgn0086906,FBgn0250819,FBgn0264695,FBgn0265356,FBgn0265991
	GO Biological Processes	GO:0006164	purine nucleotide biosynthetic process	84	24	4.8	7.9817	2.997	9.90887e-16	15.004	1.5438e-12	2.573e-14	2.04006e-13	ATPsynE,Pdhb,ATPsynC,CG17691,Acsl,mt:ATPase6,mt:ATPase8,sun,ATPsynCF6,ATPsynD,ATPsynO,ATPsynB,ATPsyngamma,AdSS,Pdha,ATPsyndelta,COX5B,Cyt-c1,muc,awd,sesB,ATPsynbeta,ATPsynG,blw	FBgn0038224,FBgn0039635,FBgn0039830,FBgn0039993,FBgn0263120,FBgn0013672,FBgn0013673,FBgn0014391,FBgn0016119,FBgn0016120,FBgn0016691,FBgn0019644,FBgn0020235,FBgn0027493,FBgn0028325,FBgn0028342,FBgn0031830,FBgn0035600,FBgn0283658,FBgn0000150,FBgn0003360,FBgn0010217,FBgn0010612,FBgn0011211
	GO Biological Processes	GO:0006099	tricarboxylic acid cycle	38	17	3.4	12.4977	3.644	2.85775e-15	14.544	4.45237e-12	7.29897e-14	5.78713e-13	CG7430,ScsbetaA,SdhC,CG5214,Idh3b,SdhD,CG5028,SdhA,kdn,Mdh2,Scsalpha1,mAcon1,Nc73EF,SdhB,Idh3a,CG14757,Fum1	FBgn0036762,FBgn0037643,FBgn0037873,FBgn0037891,FBgn0038922,FBgn0039112,FBgn0039358,FBgn0261439,FBgn0261955,FBgn0262559,FBgn0004888,FBgn0010100,FBgn0010352,FBgn0014028,FBgn0027291,FBgn0033274,FBgn0286222
	GO Biological Processes	GO:0055001	muscle cell development	66	21	4.2	8.8887	3.152	5.62984e-15	14.2495	8.77129e-12	1.41472e-13	1.12169e-12	Zasp66,Zasp67,Mical,Unc-89,sls,CG33521,Mhc,tn,Zasp52,wupA,SelR,Act57B,Act88F,bru1,Actn,Mlc2,Prm,Tm2,up,fln,bt	FBgn0035917,FBgn0036044,FBgn0053208,FBgn0053519,FBgn0086906,FBgn0250819,FBgn0264695,FBgn0265356,FBgn0265991,FBgn0283471,FBgn0267376,FBgn0000044,FBgn0000047,FBgn0000114,FBgn0000667,FBgn0002773,FBgn0003149,FBgn0004117,FBgn0004169,FBgn0005633,FBgn0005666
	GO Biological Processes	GO:0042692	muscle cell differentiation	128	27	5.4	5.8927	2.559	5.8639e-14	13.2318	9.13596e-11	1.45015e-12	1.14978e-11	Pglym78,SelR,PyK,wupA,Act57B,Act88F,bru1,Actn,Gapdh1,Mlc2,Pfk,Prm,Tm2,up,fln,bt,Zasp66,Zasp67,Mical,Unc-89,Tpi,sls,CG33521,Pgk,Mhc,tn,Zasp52	FBgn0014869,FBgn0267376,FBgn0267385,FBgn0283471,FBgn0000044,FBgn0000047,FBgn0000114,FBgn0000667,FBgn0001091,FBgn0002773,FBgn0003071,FBgn0003149,FBgn0004117,FBgn0004169,FBgn0005633,FBgn0005666,FBgn0035917,FBgn0036044,FBgn0053208,FBgn0053519,FBgn0086355,FBgn0086906,FBgn0250819,FBgn0250906,FBgn0264695,FBgn0265356,FBgn0265991
	GO Biological Processes	GO:0006090	pyruvate metabolic process	45	17	3.4	10.5536	3.4	8.68071e-14	13.0614	1.35246e-10	2.11321e-12	1.6755e-11	Pglym78,PCB,Pdha,Men-b,Mpc1,Pdhb,Tpi,Pgk,Ald1,Eno,Gapdh1,Gapdh2,Hex-A,Pfk,Pgi,muc,PyK	FBgn0014869,FBgn0027580,FBgn0028325,FBgn0029155,FBgn0038662,FBgn0039635,FBgn0086355,FBgn0250906,FBgn0000064,FBgn0000579,FBgn0001091,FBgn0001092,FBgn0001186,FBgn0003071,FBgn0003074,FBgn0283658,FBgn0267385
	GO Molecular Function	GO:0042625	ATPase-coupled ion transmembrane transporter activity	69	20	4	8.0974	3.017	1.86017e-13	12.7304	2.89815e-10	4.45869e-12	3.53516e-11	Atpalpha,Vha55,ATPsynbeta,ATPsynG,blw,mt:ATPase6,sun,nrv1,ATPsynD,ATPsynO,ATPsynB,ATPsyngamma,ATPsyndelta,ATPsynE,ATPsynC,PMCA,VhaAC45,Vha16-1,SERCA,Vha26	FBgn0002921,FBgn0005671,FBgn0010217,FBgn0010612,FBgn0011211,FBgn0013672,FBgn0014391,FBgn0015776,FBgn0016120,FBgn0016691,FBgn0019644,FBgn0020235,FBgn0028342,FBgn0038224,FBgn0039830,FBgn0259214,FBgn0262515,FBgn0262736,FBgn0263006,FBgn0283535
	GO Cellular Component	GO:0031672	A band	20	12	2.4	16.7616	4.067	3.77259e-13	12.4234	5.87769e-10	8.9056e-12	7.06098e-11	Ald1,Gapdh1,Gpdh1,Prm,fln,bt,Pglym78,Mf,Unc-89,Tpi,Pgk,Mhc	FBgn0000064,FBgn0001091,FBgn0001128,FBgn0003149,FBgn0005633,FBgn0005666,FBgn0014869,FBgn0038294,FBgn0053519,FBgn0086355,FBgn0250906,FBgn0264695
	GO Biological Processes	GO:0042255	ribosome assembly	56	18	3.6	8.9794	3.167	4.14383e-13	12.3826	6.45609e-10	9.63595e-12	7.64005e-11	RpS27,RpL6,RpL5,RpLP0,RpS5a,sta,RpS14a,RpS14b,RpS19a,RpL11,RpL3,RpL10,RpL23A,RpS28b,RpL24,RpS15,RpL12,RpS10b	FBgn0039300,FBgn0039857,FBgn0064225,FBgn0000100,FBgn0002590,FBgn0003517,FBgn0004403,FBgn0004404,FBgn0010412,FBgn0013325,FBgn0020910,FBgn0024733,FBgn0026372,FBgn0030136,FBgn0032518,FBgn0034138,FBgn0034968,FBgn0285947
	GO Biological Processes	GO:0044237	cellular metabolic process	5541	276	55.2	1.3915	0.477	6.65279e-13	12.177	1.0365e-09	1.52427e-11	1.20855e-10	Ald1,RpLP0,bru1,Argk,awd,eEF1alpha2,eEF2,Eno,Gapdh1,Gapdh2,Gdh,Gpdh1,GstD1,Hex-A,Hsc70-5,lncRNA:Hsromega,eIF4A,ND-B17,RpL36,RpS5a,RpLP1,RpS3,RpL32,Pfk,Pgi,Pgm1,Prm,RpLP2,RpL4,sesB,slgA,Sod1,sta,snRNA:U1:21D,snRNA:U2:14B,snRNA:U2:38ABa,snRNA:U4:39B,RpL40,RpS27A,Ubi-p63E,Pp1-87B,snRNA:U1:95Ca,snRNA:U1:95Cb,snRNA:U1:95Cc,snRNA:U2:34ABa,snRNA:U2:34ABb,RpS14a,RpS14b,GlyP,RpS2,Scsalpha1,14-3-3zeta,RpS1…	FBgn0000064,FBgn0000100,FBgn0000114,FBgn0000116,FBgn0000150,FBgn0000557,FBgn0000559,FBgn0000579,FBgn0001091,FBgn0001092,FBgn0001098,FBgn0001128,FBgn0001149,FBgn0001186,FBgn0001220,FBgn0001234,FBgn0001942,FBgn0001989,FBgn0002579,FBgn0002590,FBgn0002593,FBgn0002622,FBgn0002626,FBgn0003071,FBgn0003074,FBgn0003076,FBgn0003149,FBgn0003274,FBgn0003279,FBgn0003360,FBgn0003423,FBgn0003462,FBgn0003517,FBg…
	GO Biological Processes	GO:0031032	actomyosin structure organization	101	23	4.6	6.3617	2.669	7.97077e-13	12.0985	1.24185e-09	1.79978e-11	1.42699e-10	Zasp66,Zasp67,Mical,Unc-89,sls,CG33521,Msp300,Mhc,tn,Zasp52,Fhos,wupA,SelR,Act88F,bru1,Actn,Mlc2,Prm,Tm1,Tm2,up,fln,bt	FBgn0035917,FBgn0036044,FBgn0053208,FBgn0053519,FBgn0086906,FBgn0250819,FBgn0261836,FBgn0264695,FBgn0265356,FBgn0265991,FBgn0266084,FBgn0283471,FBgn0267376,FBgn0000047,FBgn0000114,FBgn0000667,FBgn0002773,FBgn0003149,FBgn0003721,FBgn0004117,FBgn0004169,FBgn0005633,FBgn0005666
	GO Biological Processes	GO:0009165	nucleotide biosynthetic process	119	24	4.8	5.6342	2.494	4.17944e-12	11.3789	6.51156e-09	9.30223e-11	7.37546e-10	mt:ATPase6,mt:ATPase8,sun,ATPsynCF6,ATPsynD,ATPsynO,ATPsynB,ATPsyngamma,AdSS,Pdha,ATPsyndelta,COX5B,Cyt-c1,ATPsynE,Pdhb,ATPsynC,CG17691,Acsl,muc,awd,sesB,ATPsynbeta,ATPsynG,blw	FBgn0013672,FBgn0013673,FBgn0014391,FBgn0016119,FBgn0016120,FBgn0016691,FBgn0019644,FBgn0020235,FBgn0027493,FBgn0028325,FBgn0028342,FBgn0031830,FBgn0035600,FBgn0038224,FBgn0039635,FBgn0039830,FBgn0039993,FBgn0263120,FBgn0283658,FBgn0000150,FBgn0003360,FBgn0010217,FBgn0010612,FBgn0011211
	GO Cellular Component	GO:0045277	respiratory chain complex IV	16	10	2	17.46	4.126	2.08677e-11	10.6805	3.25118e-08	4.57913e-10	3.63065e-09	mt:CoI,cype,COX5A,COX6B,COX5B,COX4,levy,COX7C,ND-MLRQ,COX8	FBgn0013674,FBgn0015031,FBgn0019624,FBgn0031066,FBgn0031830,FBgn0032833,FBgn0034877,FBgn0040773,FBgn0052230,FBgn0263911
	GO Molecular Function	GO:0042805	actinin binding	9	8	1.6	24.832	4.634	2.22604e-11	10.6525	3.46817e-08	4.81691e-10	3.81918e-09	bt,CG15617,Zasp66,Zasp67,CG33521,CG42319,CG43897,Zasp52	FBgn0005666,FBgn0034151,FBgn0035917,FBgn0036044,FBgn0250819,FBgn0259219,FBgn0264489,FBgn0265991
	GO Cellular Component	GO:0015629	actin cytoskeleton	129	24	4.8	5.1974	2.378	2.5525e-11	10.593	3.9768e-08	5.44767e-10	4.31929e-09	Act5C,Act57B,Act79B,Act88F,Mlc1,Prm,Tm1,Tm2,up,fln,bt,CG15617,Zasp67,Mf,CG1674,Mical,sls,Mlp60A,CG42319,Msp300,CG43897,Mhc,Zasp52,wupA	FBgn0000042,FBgn0000044,FBgn0000045,FBgn0000047,FBgn0002772,FBgn0003149,FBgn0003721,FBgn0004117,FBgn0004169,FBgn0005633,FBgn0005666,FBgn0034151,FBgn0036044,FBgn0038294,FBgn0039897,FBgn0053208,FBgn0086906,FBgn0259209,FBgn0259219,FBgn0261836,FBgn0264489,FBgn0264695,FBgn0265991,FBgn0283471
	GO Biological Processes	GO:0042254	ribosome biogenesis	214	31	6.2	4.0468	2.017	2.91732e-11	10.535	4.54518e-08	6.14214e-10	4.86991e-09	RpL11,RpL7A,RpS21,RpL14,RpL3,RpL10,RpL23A,RpL35,RpS28b,RpL24,RpS15,RpS16,RpL12,RpLP0,RpS5a,sta,RpS14a,RpS14b,RpL7,RpS19a,RpS10b,RpL10Ab,RpL26,RpL35A,RpL34b,RpS27,RpS8,RpS7,RpL6,RpL5,RNaseMRP:RNA	FBgn0013325,FBgn0014026,FBgn0015521,FBgn0017579,FBgn0020910,FBgn0024733,FBgn0026372,FBgn0029785,FBgn0030136,FBgn0032518,FBgn0034138,FBgn0034743,FBgn0034968,FBgn0000100,FBgn0002590,FBgn0003517,FBgn0004403,FBgn0004404,FBgn0005593,FBgn0010412,FBgn0285947,FBgn0036213,FBgn0036825,FBgn0037328,FBgn0037686,FBgn0039300,FBgn0039713,FBgn0039757,FBgn0039857,FBgn0064225,FBgn0065098
	GO Biological Processes	GO:0098662	inorganic cation transmembrane transport	189	29	5.8	4.2865	2.1	3.08221e-11	10.5111	4.80208e-08	6.40277e-10	5.07656e-09	ATPsynE,mfrn,ATPsynC,PMCA,VhaAC45,Vha16-1,SERCA,Atpalpha,Vha55,ATPsynbeta,ATPsynG,blw,Vha26,RyR,mt:ATPase6,mt:ATPase8,mt:CoI,sun,nrv1,ATPsynCF6,ATPsynD,ATPsynO,ATPsynB,ATPsyngamma,ATPsyndelta,ND-20,COX5B,ATPsynF,Cyt-c1	FBgn0038224,FBgn0039561,FBgn0039830,FBgn0259214,FBgn0262515,FBgn0262736,FBgn0263006,FBgn0002921,FBgn0005671,FBgn0010217,FBgn0010612,FBgn0011211,FBgn0283535,FBgn0011286,FBgn0013672,FBgn0013673,FBgn0013674,FBgn0014391,FBgn0015776,FBgn0016119,FBgn0016120,FBgn0016691,FBgn0019644,FBgn0020235,FBgn0028342,FBgn0030718,FBgn0031830,FBgn0035032,FBgn0035600
	GO Biological Processes	GO:0003012	muscle system process	39	14	2.8	10.0283	3.326	3.13965e-11	10.5031	4.89158e-08	6.43628e-10	5.10313e-09	bru1,Mlc1,Mlc2,Tm1,up,fln,bt,Mhc,tn,Fhos,wupA,RyR,Amph,Arc1	FBgn0000114,FBgn0002772,FBgn0002773,FBgn0003721,FBgn0004169,FBgn0005633,FBgn0005666,FBgn0264695,FBgn0265356,FBgn0266084,FBgn0283471,FBgn0011286,FBgn0027356,FBgn0033926
	GO Cellular Component	GO:0045275	respiratory chain complex III	13	9	1.8	19.3403	4.274	5.65769e-11	10.2474	8.81468e-08	1.14476e-09	9.07648e-09	UQCR-6.4,Cyt-c1,UQCR-Q,UQCR-C1,UQCR-C2,UQCR-11,ox,mt:Cyt-b,RFeSP	FBgn0034245,FBgn0035600,FBgn0036728,FBgn0038271,FBgn0250814,FBgn0260008,FBgn0011227,FBgn0013678,FBgn0021906
	GO Biological Processes	GO:0042273	ribosomal large subunit biogenesis	56	16	3.2	7.9817	2.997	6.35867e-11	10.1966	9.9068e-08	1.2701e-09	1.00703e-08	RpLP0,RpL7,RpL10Ab,RpL26,RpL35A,RpL6,RpL5,RpL11,RpL7A,RpL14,RpL3,RpL10,RpL23A,RpL35,RpL24,RpL12	FBgn0000100,FBgn0005593,FBgn0036213,FBgn0036825,FBgn0037328,FBgn0039857,FBgn0064225,FBgn0013325,FBgn0014026,FBgn0017579,FBgn0020910,FBgn0024733,FBgn0026372,FBgn0029785,FBgn0032518,FBgn0034968
	GO Cellular Component	GO:0005759	mitochondrial matrix	170	27	5.4	4.4369	2.15	6.6531e-11	10.177	1.03655e-07	1.31209e-09	1.04032e-08	mRpL28,mRpL52,mRpL42,CG7430,P5CDh1,IscU,CG5214,UQCR-C1,mRpL9,mRpL55,Idh3b,CG7834,CG17691,UQCR-C2,kdn,Mdh2,muc,mRpS5,Gdh,slgA,Scsalpha1,Sod2,Nc73EF,mRpL12,Alas,PCB,CG14407	FBgn0031660,FBgn0033208,FBgn0033480,FBgn0036762,FBgn0037138,FBgn0037637,FBgn0037891,FBgn0038271,FBgn0038319,FBgn0038678,FBgn0038922,FBgn0039697,FBgn0039993,FBgn0250814,FBgn0261955,FBgn0262559,FBgn0283658,FBgn0287187,FBgn0001098,FBgn0003423,FBgn0004888,FBgn0010213,FBgn0010352,FBgn0011787,FBgn0020764,FBgn0027580,FBgn0030584
	GO Biological Processes	GO:0061061	muscle structure development	255	33	6.6	3.6152	1.854	1.44619e-10	9.83977	2.25317e-07	2.81646e-09	2.23309e-08	Pglym78,CG15617,Act57B,Act88F,bru1,Actn,Gapdh1,Mlc2,Pfk,Prm,Tm2,up,fln,bt,SelR,betaTub56D,PyK,wupA,Zasp66,Zasp67,Mical,Unc-89,Tpi,sls,CG33521,Pgk,CG42319,Msp300,CG43897,Mhc,tn,coro,Zasp52	FBgn0014869,FBgn0034151,FBgn0000044,FBgn0000047,FBgn0000114,FBgn0000667,FBgn0001091,FBgn0002773,FBgn0003071,FBgn0003149,FBgn0004117,FBgn0004169,FBgn0005633,FBgn0005666,FBgn0267376,FBgn0284243,FBgn0267385,FBgn0283471,FBgn0035917,FBgn0036044,FBgn0053208,FBgn0053519,FBgn0086355,FBgn0086906,FBgn0250819,FBgn0250906,FBgn0259219,FBgn0261836,FBgn0264489,FBgn0264695,FBgn0265356,FBgn0265935,FBgn0265991
	GO Cellular Component	GO:0000276	mitochondrial proton-transporting ATP synthase complex, coupling factor F(o)	14	9	1.8	17.9589	4.167	1.53406e-10	9.81416	2.39006e-07	2.91471e-09	2.31098e-08	ATPsynG,mt:ATPase6,mt:ATPase8,ATPsynCF6,ATPsynD,ATPsynB,ATPsynF,ATPsynE,ATPsynC	FBgn0010612,FBgn0013672,FBgn0013673,FBgn0016119,FBgn0016120,FBgn0019644,FBgn0035032,FBgn0038224,FBgn0039830
	GO Cellular Component	GO:0045263	proton-transporting ATP synthase complex, coupling factor F(o)	14	9	1.8	17.9589	4.167	1.53406e-10	9.81416	2.39006e-07	2.91471e-09	2.31098e-08	ATPsynG,mt:ATPase6,mt:ATPase8,ATPsynCF6,ATPsynD,ATPsynB,ATPsynF,ATPsynE,ATPsynC	FBgn0010612,FBgn0013672,FBgn0013673,FBgn0016119,FBgn0016120,FBgn0019644,FBgn0035032,FBgn0038224,FBgn0039830
	GO Biological Processes	GO:0006165	nucleoside diphosphate phosphorylation	31	12	2.4	10.8139	3.435	2.94787e-10	9.53049	4.59278e-07	5.53347e-09	4.38732e-08	Ald1,awd,Eno,Gapdh1,Gapdh2,Hex-A,Pfk,Pgi,Pglym78,Tpi,Pgk,PyK	FBgn0000064,FBgn0000150,FBgn0000579,FBgn0001091,FBgn0001092,FBgn0001186,FBgn0003071,FBgn0003074,FBgn0014869,FBgn0086355,FBgn0250906,FBgn0267385
	GO Biological Processes	GO:0046939	nucleotide phosphorylation	32	12	2.4	10.476	3.389	4.56476e-10	9.34058	7.1119e-07	8.46654e-09	6.71287e-08	PyK,Ald1,awd,Eno,Gapdh1,Gapdh2,Hex-A,Pfk,Pgi,Tpi,Pgk,Pglym78	FBgn0267385,FBgn0000064,FBgn0000150,FBgn0000579,FBgn0001091,FBgn0001092,FBgn0001186,FBgn0003071,FBgn0003074,FBgn0086355,FBgn0250906,FBgn0014869
	GO Biological Processes	GO:0098655	cation transmembrane transport	211	29	5.8	3.8395	1.941	4.62119e-10	9.33525	7.19981e-07	8.47037e-09	6.71589e-08	RyR,mt:ATPase6,mt:ATPase8,mt:CoI,sun,nrv1,ATPsynCF6,ATPsynD,ATPsynO,ATPsynB,ATPsyngamma,ATPsyndelta,ND-20,COX5B,ATPsynF,Cyt-c1,Atpalpha,Vha55,ATPsynbeta,ATPsynG,blw,ATPsynE,mfrn,ATPsynC,PMCA,VhaAC45,Vha16-1,SERCA,Vha26	FBgn0011286,FBgn0013672,FBgn0013673,FBgn0013674,FBgn0014391,FBgn0015776,FBgn0016119,FBgn0016120,FBgn0016691,FBgn0019644,FBgn0020235,FBgn0028342,FBgn0030718,FBgn0031830,FBgn0035032,FBgn0035600,FBgn0002921,FBgn0005671,FBgn0010217,FBgn0010612,FBgn0011211,FBgn0038224,FBgn0039561,FBgn0039830,FBgn0259214,FBgn0262515,FBgn0262736,FBgn0263006,FBgn0283535
	GO Molecular Function	GO:0022890	inorganic cation transmembrane transporter activity	342	38	7.6	3.104	1.634	5.27696e-10	9.27762	8.2215e-07	9.55989e-09	7.57974e-08	Atpalpha,Vha55,ATPsynbeta,ATPsynG,blw,RyR,mt:ATPase6,mt:ATPase8,mt:CoI,mt:CoIII,sun,cype,nrv1,ATPsynCF6,ATPsynD,ATPsynO,COX5A,ATPsynB,ATPsyngamma,ATPsyndelta,CG4239,COX6B,COX5B,CG5037,COX4,levy,ATPsynE,mfrn,ATPsynC,COX7C,ND-MLRQ,CG34172,PMCA,VhaAC45,Vha16-1,SERCA,COX8,Vha26	FBgn0002921,FBgn0005671,FBgn0010217,FBgn0010612,FBgn0011211,FBgn0011286,FBgn0013672,FBgn0013673,FBgn0013674,FBgn0013676,FBgn0014391,FBgn0015031,FBgn0015776,FBgn0016119,FBgn0016120,FBgn0016691,FBgn0019624,FBgn0019644,FBgn0020235,FBgn0028342,FBgn0030745,FBgn0031066,FBgn0031830,FBgn0032222,FBgn0032833,FBgn0034877,FBgn0038224,FBgn0039561,FBgn0039830,FBgn0040773,FBgn0052230,FBgn0085201,FBgn0259214,FBg…
	GO Molecular Function	GO:0051393	alpha-actinin binding	8	7	1.4	24.444	4.611	5.60587e-10	9.25136	8.73394e-07	1.0039e-08	7.95963e-08	bt,CG15617,Zasp66,Zasp67,CG42319,CG43897,Zasp52	FBgn0005666,FBgn0034151,FBgn0035917,FBgn0036044,FBgn0259219,FBgn0264489,FBgn0265991
	GO Biological Processes	GO:0015672	monovalent inorganic cation transport	175	26	5.2	4.1505	2.053	6.76927e-10	9.16946	1.05465e-06	1.19847e-08	9.5023e-08	mt:ATPase6,mt:ATPase8,mt:CoI,sun,nrv1,ATPsynCF6,ATPsynD,ATPsynO,ATPsynB,ATPsyngamma,ATPsyndelta,ND-20,CG4239,COX5B,ATPsynF,Cyt-c1,Atpalpha,Vha55,ATPsynbeta,ATPsynG,blw,Vha26,ATPsynE,ATPsynC,VhaAC45,Vha16-1	FBgn0013672,FBgn0013673,FBgn0013674,FBgn0014391,FBgn0015776,FBgn0016119,FBgn0016120,FBgn0016691,FBgn0019644,FBgn0020235,FBgn0028342,FBgn0030718,FBgn0030745,FBgn0031830,FBgn0035032,FBgn0035600,FBgn0002921,FBgn0005671,FBgn0010217,FBgn0010612,FBgn0011211,FBgn0283535,FBgn0038224,FBgn0039830,FBgn0262515,FBgn0262736
	GO Biological Processes	GO:0016052	carbohydrate catabolic process	56	15	3	7.4829	2.904	6.92776e-10	9.15941	1.07935e-06	1.21275e-08	9.6155e-08	Ald1,Eno,Gapdh1,Gapdh2,Hex-A,Pfk,Pgi,Pgm1,GlyP,Tpi,Pgk,GlyS,Pglym78,CG9485,PyK	FBgn0000064,FBgn0000579,FBgn0001091,FBgn0001092,FBgn0001186,FBgn0003071,FBgn0003074,FBgn0003076,FBgn0004507,FBgn0086355,FBgn0250906,FBgn0266064,FBgn0014869,FBgn0034618,FBgn0267385
	GO Biological Processes	GO:0006096	glycolytic process	27	11	2.2	11.3813	3.509	8.59937e-10	9.06553	1.33978e-06	1.48865e-08	1.1803e-07	Pglym78,Ald1,Eno,Gapdh1,Gapdh2,Hex-A,Pfk,Pgi,PyK,Tpi,Pgk	FBgn0014869,FBgn0000064,FBgn0000579,FBgn0001091,FBgn0001092,FBgn0001186,FBgn0003071,FBgn0003074,FBgn0267385,FBgn0086355,FBgn0250906
	GO Cellular Component	GO:0005859	muscle myosin complex	6	6	1.2	27.936	4.804	2.04364e-09	8.6896	3.18399e-06	3.49889e-08	2.77416e-07	Mf,sls,Mhc,Mlc1,Prm,fln	FBgn0038294,FBgn0086906,FBgn0264695,FBgn0002772,FBgn0003149,FBgn0005633
	GO Molecular Function	GO:0008324	cation transmembrane transporter activity	360	38	7.6	2.9488	1.56	2.27458e-09	8.6431	3.5438e-06	3.85196e-08	3.0541e-07	Atpalpha,Vha55,ATPsynbeta,ATPsynG,blw,RyR,mt:ATPase6,mt:ATPase8,mt:CoI,mt:CoIII,sun,cype,nrv1,ATPsynCF6,ATPsynD,ATPsynO,COX5A,ATPsynB,ATPsyngamma,ATPsyndelta,CG4239,COX6B,COX5B,CG5037,COX4,levy,ATPsynE,mfrn,ATPsynC,COX7C,ND-MLRQ,CG34172,PMCA,VhaAC45,Vha16-1,SERCA,COX8,Vha26	FBgn0002921,FBgn0005671,FBgn0010217,FBgn0010612,FBgn0011211,FBgn0011286,FBgn0013672,FBgn0013673,FBgn0013674,FBgn0013676,FBgn0014391,FBgn0015031,FBgn0015776,FBgn0016119,FBgn0016120,FBgn0016691,FBgn0019624,FBgn0019644,FBgn0020235,FBgn0028342,FBgn0030745,FBgn0031066,FBgn0031830,FBgn0032222,FBgn0032833,FBgn0034877,FBgn0038224,FBgn0039561,FBgn0039830,FBgn0040773,FBgn0052230,FBgn0085201,FBgn0259214,FBg…
	GO Biological Processes	GO:0034220	ion transmembrane transport	299	34	6.8	3.1767	1.668	2.42705e-09	8.61492	3.78135e-06	4.00935e-08	3.1789e-07	ATPsynE,Mpc1,mfrn,ATPsynC,PMCA,VhaAC45,Vha16-1,SERCA,pHCl-1,Vha26,RyR,mt:ATPase6,mt:ATPase8,mt:CoI,sun,nrv1,ATPsynCF6,ATPsynD,ATPsynO,ATPsynB,ATPsyngamma,Mpcp2,ATPsyndelta,ND-20,COX5B,Mpcp1,ATPsynF,Cyt-c1,Atpalpha,porin,Vha55,ATPsynbeta,ATPsynG,blw	FBgn0038224,FBgn0038662,FBgn0039561,FBgn0039830,FBgn0259214,FBgn0262515,FBgn0262736,FBgn0263006,FBgn0264908,FBgn0283535,FBgn0011286,FBgn0013672,FBgn0013673,FBgn0013674,FBgn0014391,FBgn0015776,FBgn0016119,FBgn0016120,FBgn0016691,FBgn0019644,FBgn0020235,FBgn0026409,FBgn0028342,FBgn0030718,FBgn0031830,FBgn0034497,FBgn0035032,FBgn0035600,FBgn0002921,FBgn0004363,FBgn0005671,FBgn0010217,FBgn0010612,FBg…
	GO Cellular Component	GO:0000275	mitochondrial proton-transporting ATP synthase complex, catalytic core F(1)	9	7	1.4	21.728	4.441	2.44473e-09	8.61177	3.80889e-06	4.00935e-08	3.1789e-07	ATPsynbeta,blw,sun,ATPsynCF6,ATPsynO,ATPsyngamma,ATPsyndelta	FBgn0010217,FBgn0011211,FBgn0014391,FBgn0016119,FBgn0016691,FBgn0020235,FBgn0028342
	GO Cellular Component	GO:0045261	proton-transporting ATP synthase complex, catalytic core F(1)	9	7	1.4	21.728	4.441	2.44473e-09	8.61177	3.80889e-06	4.00935e-08	3.1789e-07	ATPsynbeta,blw,sun,ATPsynCF6,ATPsynO,ATPsyngamma,ATPsyndelta	FBgn0010217,FBgn0011211,FBgn0014391,FBgn0016119,FBgn0016691,FBgn0020235,FBgn0028342
	GO Biological Processes	GO:0045214	sarcomere organization	37	12	2.4	9.0603	3.18	3.18011e-09	8.49756	4.95462e-06	5.16106e-08	4.09205e-07	bru1,Actn,Tm2,up,fln,bt,Mical,Unc-89,sls,CG33521,Mhc,wupA	FBgn0000114,FBgn0000667,FBgn0004117,FBgn0004169,FBgn0005633,FBgn0005666,FBgn0053208,FBgn0053519,FBgn0086906,FBgn0250819,FBgn0264695,FBgn0283471
	GO Biological Processes	GO:0006414	translational elongation	30	11	2.2	10.2432	3.357	3.26788e-09	8.48573	5.09136e-06	5.24883e-08	4.16164e-07	Rack1,mEFTu1,eEF1beta,eEF1gamma,eEF1delta,eEF1alpha2,eEF2,RpLP1,RpLP2,eEF1alpha1,eEF5	FBgn0020618,FBgn0024556,FBgn0028737,FBgn0029176,FBgn0032198,FBgn0000557,FBgn0000559,FBgn0002593,FBgn0003274,FBgn0284245,FBgn0285952
	GO Molecular Function	GO:0042626	ATPase-coupled transmembrane transporter activity	116	20	4	4.8166	2.268	4.73469e-09	8.32471	7.37665e-06	7.5272e-08	5.96808e-07	Atpalpha,Vha55,ATPsynbeta,ATPsynG,blw,mt:ATPase6,sun,nrv1,ATPsynD,ATPsynO,ATPsynB,ATPsyngamma,ATPsyndelta,ATPsynE,ATPsynC,PMCA,VhaAC45,Vha16-1,SERCA,Vha26	FBgn0002921,FBgn0005671,FBgn0010217,FBgn0010612,FBgn0011211,FBgn0013672,FBgn0014391,FBgn0015776,FBgn0016120,FBgn0016691,FBgn0019644,FBgn0020235,FBgn0028342,FBgn0038224,FBgn0039830,FBgn0259214,FBgn0262515,FBgn0262736,FBgn0263006,FBgn0283535
	GO Biological Processes	GO:0000027	ribosomal large subunit assembly	21	9	1.8	11.9726	3.582	1.79905e-08	7.74496	2.80291e-05	2.83123e-07	2.24479e-06	RpL6,RpL5,RpL11,RpL3,RpL10,RpL23A,RpL24,RpL12,RpLP0	FBgn0039857,FBgn0064225,FBgn0013325,FBgn0020910,FBgn0024733,FBgn0026372,FBgn0032518,FBgn0034968,FBgn0000100
	GO Biological Processes	GO:0006936	muscle contraction	30	10	2	9.312	3.219	4.97811e-08	7.30294	7.75589e-05	7.75589e-07	6.14941e-06	wupA,Mlc1,Tm1,up,fln,bt,Mhc,tn,RyR,Amph	FBgn0283471,FBgn0002772,FBgn0003721,FBgn0004169,FBgn0005633,FBgn0005666,FBgn0264695,FBgn0265356,FBgn0011286,FBgn0027356
	GO Cellular Component	GO:0043231	intracellular membrane-bounded organelle	4566	220	44	1.346	0.429	5.05934e-08	7.29591	7.88245e-05	7.80441e-07	6.18788e-06	Act5C,bru1,awd,Gdh,Hsc70-1,Hsc70-5,lncRNA:Hsromega,eIF4A,ND-B17,RpL36,RpS5a,RpS3,RpL32,Atpalpha,sesB,slgA,Sod1,Tm1,alphaTub84B,snRNA:U1:21D,snRNA:U2:14B,snRNA:U2:38ABa,snRNA:U4:39B,RpL40,RpS27A,Ubi-p63E,Pp1-87B,snRNA:U1:95Ca,snRNA:U1:95Cb,snRNA:U1:95Cc,snRNA:U2:34ABa,snRNA:U2:34ABb,porin,His3.3B,RpS2,Scsalpha1,14-3-3zeta,Vha55,mAcon1,Sod2,ATPsynbeta,Rbp9,RpS13,Nc73EF,RpS9,RpS18,ATPsynG,Chchd3,blw…	FBgn0000042,FBgn0000114,FBgn0000150,FBgn0001098,FBgn0001216,FBgn0001220,FBgn0001234,FBgn0001942,FBgn0001989,FBgn0002579,FBgn0002590,FBgn0002622,FBgn0002626,FBgn0002921,FBgn0003360,FBgn0003423,FBgn0003462,FBgn0003721,FBgn0003884,FBgn0003916,FBgn0003920,FBgn0003922,FBgn0003930,FBgn0003941,FBgn0003942,FBgn0003943,FBgn0004103,FBgn0004185,FBgn0004186,FBgn0004187,FBgn0004191,FBgn0004192,FBgn0004363,FBg…
	GO Biological Processes	GO:0014866	skeletal myofibril assembly	8	6	1.2	20.952	4.389	5.38048e-08	7.26918	8.38278e-05	8.13879e-07	6.453e-06	Mical,Mhc,Act88F,up,fln,SelR	FBgn0053208,FBgn0264695,FBgn0000047,FBgn0004169,FBgn0005633,FBgn0267376
	GO Biological Processes	GO:0022618	ribonucleoprotein complex assembly	146	21	4.2	4.0182	2.007	5.38059e-08	7.26917	8.38296e-05	8.13879e-07	6.453e-06	RpS27,RpL6,RpL5,Hsc70-4,RpS10b,RpL11,RpL3,RpL10,RpL23A,RpS28b,RpL24,RpS15,RpL12,RpLP0,bru1,Hsp83,RpS5a,sta,RpS14a,RpS14b,RpS19a	FBgn0039300,FBgn0039857,FBgn0064225,FBgn0266599,FBgn0285947,FBgn0013325,FBgn0020910,FBgn0024733,FBgn0026372,FBgn0030136,FBgn0032518,FBgn0034138,FBgn0034968,FBgn0000100,FBgn0000114,FBgn0001233,FBgn0002590,FBgn0003517,FBgn0004403,FBgn0004404,FBgn0010412
	GO Biological Processes	GO:0007005	mitochondrion organization	220	26	5.2	3.3015	1.723	8.78575e-08	7.05622	0.000136882	1.31617e-06	1.04355e-05	Hsc70-5,Sod1,up,porin,Sod2,Chchd3,ox,QIL1,UQCR-C1,CG5903,CG34172,UQCR-C2,Chchd2,Tim23,mRpL12,ND-23,Mitofilin,CG10340,CG9065,CG8206,ND-20,ND-18,COX6B,CG14757,ND-B14.7,ND-B12	FBgn0001220,FBgn0003462,FBgn0004169,FBgn0004363,FBgn0010213,FBgn0010808,FBgn0011227,FBgn0036726,FBgn0038271,FBgn0038400,FBgn0085201,FBgn0250814,FBgn0260747,FBgn0267976,FBgn0011787,FBgn0017567,FBgn0019960,FBgn0022344,FBgn0030610,FBgn0030679,FBgn0030718,FBgn0031021,FBgn0031066,FBgn0033274,FBgn0034576,FBgn0034645
	GO Biological Processes	GO:0000028	ribosomal small subunit assembly	25	9	1.8	10.057	3.33	1.09999e-07	6.95861	0.000171379	1.63218e-06	1.29411e-05	RpS5a,sta,RpS14a,RpS14b,RpS19a,RpS28b,RpS15,RpS27,RpS10b	FBgn0002590,FBgn0003517,FBgn0004403,FBgn0004404,FBgn0010412,FBgn0030136,FBgn0034138,FBgn0039300,FBgn0285947
	GO Cellular Component	GO:0016460	myosin II complex	9	6	1.2	18.624	4.219	1.56525e-07	6.80542	0.000243866	2.30062e-06	1.82409e-05	Mlc1,Prm,fln,Mf,sls,Mhc	FBgn0002772,FBgn0003149,FBgn0005633,FBgn0038294,FBgn0086906,FBgn0264695
	GO Cellular Component	GO:0045239	tricarboxylic acid cycle enzyme complex	14	7	1.4	13.968	3.804	1.99272e-07	6.70055	0.000310465	2.90154e-06	2.30055e-05	Scsalpha1,Nc73EF,CG7430,ScsbetaA,CG5214,CG17691,Fum1	FBgn0004888,FBgn0010352,FBgn0036762,FBgn0037643,FBgn0037891,FBgn0039993,FBgn0286222
	GO Biological Processes	GO:0009058	biosynthetic process	2914	152	30.4	1.4572	0.543	2.02862e-07	6.6928	0.00031606	2.92648e-06	2.32031e-05	RpS12,RpL19,RpS10b,muc,RpL31,eEF1alpha1,RpL27A,eEF5,mRpS5,RpLP0,bru1,Argk,awd,eEF1alpha2,eEF2,eIF4A,RpL36,RpS5a,RpLP1,RpS3,RpL32,Pgi,Pgm1,RpLP2,RpL4,sesB,slgA,sta,RpL40,RpS27A,RpS14a,RpS14b,RpS2,Scsalpha1,14-3-3zeta,RpS17,RpL7,RpL23,RpS15Aa,ATPsynbeta,RpS13,RpS9,RpL18A,RpS18,RpS19a,ATPsynG,blw,RpL18,RpL10Ab,RpL26,ND-39,RpL35A,RpL13A,IscU,RpL34b,ATPsynE,mRpL9,mRpL55,RpS30,RpS27,RpL27,Pdhb,RpS8,RpS…	FBgn0286213,FBgn0285950,FBgn0285947,FBgn0283658,FBgn0285949,FBgn0284245,FBgn0285948,FBgn0285952,FBgn0287187,FBgn0000100,FBgn0000114,FBgn0000116,FBgn0000150,FBgn0000557,FBgn0000559,FBgn0001942,FBgn0002579,FBgn0002590,FBgn0002593,FBgn0002622,FBgn0002626,FBgn0003074,FBgn0003076,FBgn0003274,FBgn0003279,FBgn0003360,FBgn0003423,FBgn0003517,FBgn0003941,FBgn0003942,FBgn0004403,FBgn0004404,FBgn0004867,FBg…
	GO Biological Processes	GO:0006006	glucose metabolic process	43	11	2.2	7.1464	2.837	2.25538e-07	6.64678	0.000351388	3.22374e-06	2.556e-05	Gapdh1,Gapdh2,Pfk,Pgi,Pgm1,GlyP,Tpi,Pgk,GlyS,Rack1,PCB	FBgn0001091,FBgn0001092,FBgn0003071,FBgn0003074,FBgn0003076,FBgn0004507,FBgn0086355,FBgn0250906,FBgn0266064,FBgn0020618,FBgn0027580
	GO Biological Processes	GO:0030036	actin cytoskeleton organization	295	30	6	2.8409	1.506	2.62783e-07	6.5804	0.000409415	3.72196e-06	2.95103e-05	Act88F,bru1,Actn,Mlc2,Prm,Tm1,Tm2,up,fln,bt,SelR,wupA,Rack1,CG15617,Zasp66,Zasp67,CG1674,Mical,Unc-89,sls,CG33521,Mlp60A,CG42319,Msp300,CG43897,Mhc,tn,coro,Zasp52,Fhos	FBgn0000047,FBgn0000114,FBgn0000667,FBgn0002773,FBgn0003149,FBgn0003721,FBgn0004117,FBgn0004169,FBgn0005633,FBgn0005666,FBgn0267376,FBgn0283471,FBgn0020618,FBgn0034151,FBgn0035917,FBgn0036044,FBgn0039897,FBgn0053208,FBgn0053519,FBgn0086906,FBgn0250819,FBgn0259209,FBgn0259219,FBgn0261836,FBgn0264489,FBgn0264695,FBgn0265356,FBgn0265935,FBgn0265991,FBgn0266084
	GO Molecular Function	GO:0015075	ion transmembrane transporter activity	544	44	8.8	2.2595	1.176	3.65213e-07	6.43745	0.000569001	5.12614e-06	4.06436e-05	Atpalpha,sesB,porin,Vha55,ATPsynbeta,ATPsynG,blw,RyR,mt:ATPase6,mt:ATPase8,mt:CoI,mt:CoIII,sun,cype,nrv1,ATPsynCF6,ATPsynD,ATPsynO,COX5A,ATPsynB,ATPsyngamma,Mpcp2,ATPsyndelta,CG4239,COX6B,COX5B,CG5037,COX4,Mpcp1,levy,ATPsynE,Mpc1,mfrn,ATPsynC,COX7C,ND-MLRQ,CG34172,PMCA,VhaAC45,Vha16-1,SERCA,COX8,pHCl-1,Vha26	FBgn0002921,FBgn0003360,FBgn0004363,FBgn0005671,FBgn0010217,FBgn0010612,FBgn0011211,FBgn0011286,FBgn0013672,FBgn0013673,FBgn0013674,FBgn0013676,FBgn0014391,FBgn0015031,FBgn0015776,FBgn0016119,FBgn0016120,FBgn0016691,FBgn0019624,FBgn0019644,FBgn0020235,FBgn0026409,FBgn0028342,FBgn0030745,FBgn0031066,FBgn0031830,FBgn0032222,FBgn0032833,FBgn0034497,FBgn0034877,FBgn0038224,FBgn0038662,FBgn0039561,FBg…
	GO Biological Processes	GO:0042274	ribosomal small subunit biogenesis	65	13	2.6	5.5872	2.482	4.05235e-07	6.39229	0.000631356	5.63711e-06	4.46949e-05	RpS21,RpS28b,RpS15,RpS16,RpS5a,sta,RpS14a,RpS14b,RpS19a,RpS10b,RpS27,RpS8,RpS7	FBgn0015521,FBgn0030136,FBgn0034138,FBgn0034743,FBgn0002590,FBgn0003517,FBgn0004403,FBgn0004404,FBgn0010412,FBgn0285947,FBgn0039300,FBgn0039713,FBgn0039757
	GO Molecular Function	GO:0019843	rRNA binding	38	10	2	7.3516	2.878	6.05099e-07	6.21817	0.000942744	8.34287e-06	6.61481e-05	RpLP0,RpS5a,RpS14a,RpS14b,RpL23,RpS13,RpS9,RpL9,RpL12,RpL5	FBgn0000100,FBgn0002590,FBgn0004403,FBgn0004404,FBgn0010078,FBgn0010265,FBgn0010408,FBgn0015756,FBgn0034968,FBgn0064225
	GO Biological Processes	GO:0006812	cation transport	342	32	6.4	2.6139	1.386	6.88812e-07	6.1619	0.00107317	9.41376e-06	7.46388e-05	ATPsynE,mfrn,ATPsynC,PMCA,VhaAC45,Vha16-1,SERCA,Vha26,RyR,mt:ATPase6,mt:ATPase8,mt:CoI,sun,nrv1,ATPsynCF6,ATPsynD,ATPsynO,ATPsynB,ATPsyngamma,ATPsyndelta,CG9065,ND-20,CG4239,Usp2,COX5B,ATPsynF,Cyt-c1,Atpalpha,Vha55,ATPsynbeta,ATPsynG,blw	FBgn0038224,FBgn0039561,FBgn0039830,FBgn0259214,FBgn0262515,FBgn0262736,FBgn0263006,FBgn0283535,FBgn0011286,FBgn0013672,FBgn0013673,FBgn0013674,FBgn0014391,FBgn0015776,FBgn0016119,FBgn0016120,FBgn0016691,FBgn0019644,FBgn0020235,FBgn0028342,FBgn0030610,FBgn0030718,FBgn0030745,FBgn0031187,FBgn0031830,FBgn0035032,FBgn0035600,FBgn0002921,FBgn0005671,FBgn0010217,FBgn0010612,FBgn0011211
	GO Biological Processes	GO:0030029	actin filament-based process	312	30	6	2.6862	1.426	8.72158e-07	6.0594	0.00135882	1.18158e-05	9.36842e-05	Act88F,bru1,Actn,Mlc2,Prm,Tm1,Tm2,up,fln,bt,Zasp66,Zasp67,CG1674,Mical,Unc-89,sls,CG33521,Mlp60A,CG42319,Msp300,CG43897,Mhc,tn,coro,Zasp52,Fhos,SelR,wupA,Rack1,CG15617	FBgn0000047,FBgn0000114,FBgn0000667,FBgn0002773,FBgn0003149,FBgn0003721,FBgn0004117,FBgn0004169,FBgn0005633,FBgn0005666,FBgn0035917,FBgn0036044,FBgn0039897,FBgn0053208,FBgn0053519,FBgn0086906,FBgn0250819,FBgn0259209,FBgn0259219,FBgn0261836,FBgn0264489,FBgn0264695,FBgn0265356,FBgn0265935,FBgn0265991,FBgn0266084,FBgn0267376,FBgn0283471,FBgn0020618,FBgn0034151
	GO Cellular Component	GO:0032432	actin filament bundle	12	6	1.2	13.968	3.804	1.57018e-06	5.80405	0.00244634	2.10891e-05	0.000167209	Tm1,CG15617,Zasp67,CG42319,CG43897,Zasp52	FBgn0003721,FBgn0034151,FBgn0036044,FBgn0259219,FBgn0264489,FBgn0265991
	GO Molecular Function	GO:0008135	translation factor activity, RNA binding	74	13	2.6	4.9077	2.295	1.92416e-06	5.71576	0.00299785	2.56226e-05	0.000203154	eEF1alpha2,eEF2,eIF4A,eIF4E1,eIF4B,eIF4G1,mEFTu1,eIF1A,eEF1beta,eEF1gamma,eEF1delta,eEF1alpha1,eEF5	FBgn0000557,FBgn0000559,FBgn0001942,FBgn0015218,FBgn0020660,FBgn0023213,FBgn0024556,FBgn0026250,FBgn0028737,FBgn0029176,FBgn0032198,FBgn0284245,FBgn0285952
	GO Biological Processes	GO:0042776	mitochondrial ATP synthesis coupled proton transport	8	5	1	17.46	4.126	2.95072e-06	5.53007	0.00459722	3.89595e-05	0.000308898	mt:ATPase6,ATPsynO,COX5B,Cyt-c1,ATPsynbeta	FBgn0013672,FBgn0016691,FBgn0031830,FBgn0035600,FBgn0010217
	GO Biological Processes	GO:0034622	cellular protein-containing complex assembly	552	42	8.4	2.1256	1.088	3.30787e-06	5.48045	0.00515367	4.33081e-05	0.000343377	ox,RpL11,ND-23,Rack1,RpL3,CG10340,RpL10,RpL23A,RpS28b,CG9065,ND-20,ND-18,COX6B,CG5037,RpL24,CG14757,RpS15,ND-B14.7,ND-B12,RpL12,Cchl,RpS27,RpL6,RpL5,CG34172,Plp,VhaAC45,Mhc,Hsc70-4,RpLP0,bru1,Hsp83,RpS5a,sta,RpS14a,RpS14b,His3.3B,fln,bt,RpS19a,SelR,RpS10b	FBgn0011227,FBgn0013325,FBgn0017567,FBgn0020618,FBgn0020910,FBgn0022344,FBgn0024733,FBgn0026372,FBgn0030136,FBgn0030610,FBgn0030718,FBgn0031021,FBgn0031066,FBgn0032222,FBgn0032518,FBgn0033274,FBgn0034138,FBgn0034576,FBgn0034645,FBgn0034968,FBgn0038925,FBgn0039300,FBgn0039857,FBgn0064225,FBgn0085201,FBgn0086690,FBgn0262515,FBgn0264695,FBgn0266599,FBgn0000100,FBgn0000114,FBgn0001233,FBgn0002590,FBg…
	GO Molecular Function	GO:0003779	actin binding	116	16	3.2	3.8532	1.946	3.65485e-06	5.43713	0.00569425	4.74521e-05	0.000376233	Actn,Tm1,Tm2,bt,CG15617,Zasp67,CG1674,Mical,sls,CG42319,Msp300,CG43897,Mhc,coro,Zasp52,wupA	FBgn0000667,FBgn0003721,FBgn0004117,FBgn0005666,FBgn0034151,FBgn0036044,FBgn0039897,FBgn0053208,FBgn0086906,FBgn0259219,FBgn0261836,FBgn0264489,FBgn0264695,FBgn0265935,FBgn0265991,FBgn0283471
	GO Cellular Component	GO:0005884	actin filament	38	9	1.8	6.6164	2.726	5.7927e-06	5.23712	0.00902502	7.4587e-05	0.000591377	CG15617,Zasp67,Mical,CG42319,Msp300,CG43897,Zasp52,Tm1,Tm2	FBgn0034151,FBgn0036044,FBgn0053208,FBgn0259219,FBgn0261836,FBgn0264489,FBgn0265991,FBgn0003721,FBgn0004117
	GO Biological Processes	GO:0009987	cellular process	8313	344	68.8	1.156	0.209	7.72726e-06	5.11197	0.0120391	9.86809e-05	0.000782411	Act5C,Act57B,Act79B,Act88F,Ald1,RpLP0,bru1,Argk,awd,eEF1alpha2,eEF2,Eno,Actn,Gapdh1,Gapdh2,Gdh,Gpdh1,GstD1,Hex-A,Hsc70-1,Hsc70-5,Hsp83,lncRNA:Hsromega,eIF4A,ND-B17,RpL36,RpS5a,RpLP1,RpS3,RpL32,Mlc2,Atpalpha,Pfk,Pgi,Pgm1,Prm,RpLP2,RpL4,sesB,slgA,Sod1,sta,Tm1,alphaTub84B,snRNA:U1:21D,snRNA:U2:14B,snRNA:U2:38ABa,snRNA:U4:39B,RpL40,RpS27A,Ubi-p63E,Pp1-87B,Tm2,up,snRNA:U1:95Ca,snRNA:U1:95Cb,snRNA:U1:9…	FBgn0000042,FBgn0000044,FBgn0000045,FBgn0000047,FBgn0000064,FBgn0000100,FBgn0000114,FBgn0000116,FBgn0000150,FBgn0000557,FBgn0000559,FBgn0000579,FBgn0000667,FBgn0001091,FBgn0001092,FBgn0001098,FBgn0001128,FBgn0001149,FBgn0001186,FBgn0001216,FBgn0001220,FBgn0001233,FBgn0001234,FBgn0001942,FBgn0001989,FBgn0002579,FBgn0002590,FBgn0002593,FBgn0002622,FBgn0002626,FBgn0002773,FBgn0002921,FBgn0003071,FBg…
	GO Molecular Function	GO:0022804	active transmembrane transporter activity	262	25	5	2.6656	1.414	8.18513e-06	5.08697	0.0127524	0.000103678	0.000822034	Atpalpha,sesB,Vha55,ATPsynbeta,ATPsynG,blw,mt:ATPase6,mt:CoIII,sun,nrv1,ATPsynD,ATPsynO,ATPsynB,ATPsyngamma,Mpcp2,ATPsyndelta,Mpcp1,mge,ATPsynE,ATPsynC,PMCA,VhaAC45,Vha16-1,SERCA,Vha26	FBgn0002921,FBgn0003360,FBgn0005671,FBgn0010217,FBgn0010612,FBgn0011211,FBgn0013672,FBgn0013676,FBgn0014391,FBgn0015776,FBgn0016120,FBgn0016691,FBgn0019644,FBgn0020235,FBgn0026409,FBgn0028342,FBgn0034497,FBgn0035473,FBgn0038224,FBgn0039830,FBgn0259214,FBgn0262515,FBgn0262736,FBgn0263006,FBgn0283535
	GO Biological Processes	GO:0019752	carboxylic acid metabolic process	404	33	6.6	2.2819	1.19	8.98391e-06	5.04653	0.0139969	0.000112878	0.000894979	CG7430,P5CDh1,Mpc1,Idh3b,CG5028,Pdhb,CG17691,Tpi,Pgk,kdn,Mdh2,SERCA,Acsl,PyK,muc,Fum1,Ald1,Eno,Gapdh1,Gapdh2,Gdh,Hex-A,Pfk,Pgi,slgA,Scsalpha1,ND-ACP,Pglym78,Idh3a,PCB,Pdha,Men-b,Uros1	FBgn0036762,FBgn0037138,FBgn0038662,FBgn0038922,FBgn0039358,FBgn0039635,FBgn0039993,FBgn0086355,FBgn0250906,FBgn0261955,FBgn0262559,FBgn0263006,FBgn0263120,FBgn0267385,FBgn0283658,FBgn0286222,FBgn0000064,FBgn0000579,FBgn0001091,FBgn0001092,FBgn0001098,FBgn0001186,FBgn0003071,FBgn0003074,FBgn0003423,FBgn0004888,FBgn0011361,FBgn0014869,FBgn0027291,FBgn0027580,FBgn0028325,FBgn0029155,FBgn0030066
	GO Molecular Function	GO:0048038	quinone binding	10	5	1	13.968	3.804	1.25075e-05	4.90283	0.0194866	0.000155893	0.00123603	SdhB,ND-20,UQCR-Q,SdhD,ND-49	FBgn0014028,FBgn0030718,FBgn0036728,FBgn0039112,FBgn0039909
	GO Biological Processes	GO:0006082	organic acid metabolic process	420	33	6.6	2.195	1.134	2.00008e-05	4.69895	0.0311613	0.000247312	0.00196086	CG7430,P5CDh1,Mpc1,Idh3b,CG5028,Pdhb,CG17691,Tpi,Pgk,kdn,Mdh2,SERCA,Acsl,ND-ACP,Pglym78,Idh3a,PCB,Pdha,Men-b,Uros1,Fum1,PyK,muc,Ald1,Eno,Gapdh1,Gapdh2,Gdh,Hex-A,Pfk,Pgi,slgA,Scsalpha1	FBgn0036762,FBgn0037138,FBgn0038662,FBgn0038922,FBgn0039358,FBgn0039635,FBgn0039993,FBgn0086355,FBgn0250906,FBgn0261955,FBgn0262559,FBgn0263006,FBgn0263120,FBgn0011361,FBgn0014869,FBgn0027291,FBgn0027580,FBgn0028325,FBgn0029155,FBgn0030066,FBgn0286222,FBgn0267385,FBgn0283658,FBgn0000064,FBgn0000579,FBgn0001091,FBgn0001092,FBgn0001098,FBgn0001186,FBgn0003071,FBgn0003074,FBgn0003423,FBgn0004888
	GO Biological Processes	GO:0033108	mitochondrial respiratory chain complex assembly	44	9	1.8	5.7142	2.515	2.08079e-05	4.68177	0.0324186	0.000255265	0.00202392	ox,ND-23,CG9065,ND-20,ND-18,COX6B,CG14757,ND-B14.7,ND-B12	FBgn0011227,FBgn0017567,FBgn0030610,FBgn0030718,FBgn0031021,FBgn0031066,FBgn0033274,FBgn0034576,FBgn0034645
	GO Molecular Function	GO:0048037	cofactor binding	385	31	6.2	2.2494	1.17	2.22574e-05	4.65253	0.034677	0.000270914	0.00214799	Gapdh1,Gapdh2,Gpdh1,slgA,GlyP,Scsalpha1,mAcon1,Nc73EF,ND-ACP,mt:CoI,SdhB,ND-75,ND-23,Alas,RFeSP,Idh3a,PCB,Men-b,ND-20,ND-51,Cyt-c1,UQCR-Q,CG7430,ND-39,IscU,SdhD,ND-49,Mical,Cisd2,SdhA,Cyt-c-p	FBgn0001091,FBgn0001092,FBgn0001128,FBgn0003423,FBgn0004507,FBgn0004888,FBgn0010100,FBgn0010352,FBgn0011361,FBgn0013674,FBgn0014028,FBgn0017566,FBgn0017567,FBgn0020764,FBgn0021906,FBgn0027291,FBgn0027580,FBgn0029155,FBgn0030718,FBgn0031771,FBgn0035600,FBgn0036728,FBgn0036762,FBgn0037001,FBgn0037637,FBgn0039112,FBgn0039909,FBgn0053208,FBgn0062442,FBgn0261439,FBgn0284248
	GO Cellular Component	GO:0005947	mitochondrial alpha-ketoglutarate dehydrogenase complex	6	4	0.8	18.624	4.219	2.29812e-05	4.63863	0.0358047	0.000277556	0.00220066	Nc73EF,CG7430,CG5214,CG17691	FBgn0010352,FBgn0036762,FBgn0037891,FBgn0039993
	GO Biological Processes	GO:0006811	ion transport	521	38	7.6	2.0376	1.027	2.53884e-05	4.59536	0.0395552	0.000304271	0.00241247	RyR,mt:ATPase6,mt:ATPase8,mt:CoI,sun,nrv1,ATPsynCF6,ATPsynD,ATPsynO,ATPsynB,ATPsyngamma,Mpcp2,ATPsyndelta,CG9065,ND-20,CG4239,Usp2,COX5B,Mpcp1,ATPsynF,Cyt-c1,Vha26,Atpalpha,sesB,porin,Vha55,ATPsynbeta,ATPsynG,blw,ATPsynE,Mpc1,mfrn,ATPsynC,PMCA,VhaAC45,Vha16-1,SERCA,pHCl-1	FBgn0011286,FBgn0013672,FBgn0013673,FBgn0013674,FBgn0014391,FBgn0015776,FBgn0016119,FBgn0016120,FBgn0016691,FBgn0019644,FBgn0020235,FBgn0026409,FBgn0028342,FBgn0030610,FBgn0030718,FBgn0030745,FBgn0031187,FBgn0031830,FBgn0034497,FBgn0035032,FBgn0035600,FBgn0283535,FBgn0002921,FBgn0003360,FBgn0004363,FBgn0005671,FBgn0010217,FBgn0010612,FBgn0011211,FBgn0038224,FBgn0038662,FBgn0039561,FBgn0039830,FBg…
	GO Biological Processes	GO:0042593	glucose homeostasis	46	9	1.8	5.4657	2.45	3.03425e-05	4.51795	0.0472736	0.000358133	0.00283953	Ald1,Eno,Gapdh2,Hex-A,Pfk,Pgi,Tpi,Men-b,PyK	FBgn0000064,FBgn0000579,FBgn0001092,FBgn0001186,FBgn0003071,FBgn0003074,FBgn0086355,FBgn0029155,FBgn0267385
	GO Molecular Function	GO:0051536	iron-sulfur cluster binding	46	9	1.8	5.4657	2.45	3.03425e-05	4.51795	0.0472736	0.000358133	0.00283953	mAcon1,SdhB,ND-75,ND-23,RFeSP,ND-20,ND-51,IscU,Cisd2	FBgn0010100,FBgn0014028,FBgn0017566,FBgn0017567,FBgn0021906,FBgn0030718,FBgn0031771,FBgn0037637,FBgn0062442
	GO Molecular Function	GO:0045182	translation regulator activity	96	13	2.6	3.783	1.92	3.62065e-05	4.44121	0.0564097	0.000424133	0.00336282	eEF1alpha2,eEF2,eIF4A,eIF4E1,eIF4B,eIF4G1,mEFTu1,eIF1A,eEF1beta,eEF1gamma,eEF1delta,eEF1alpha1,eEF5	FBgn0000557,FBgn0000559,FBgn0001942,FBgn0015218,FBgn0020660,FBgn0023213,FBgn0024556,FBgn0026250,FBgn0028737,FBgn0029176,FBgn0032198,FBgn0284245,FBgn0285952
	GO Molecular Function	GO:0022857	transmembrane transporter activity	712	47	9.4	1.8441	0.883	3.66756e-05	4.43562	0.0571405	0.000426422	0.00338097	Atpalpha,sesB,porin,Vha55,ATPsynbeta,ATPsynG,blw,RyR,mt:ATPase6,mt:ATPase8,mt:CoI,mt:CoIII,sun,cype,nrv1,ATPsynCF6,ATPsynD,ATPsynO,COX5A,ATPsynB,ATPsyngamma,Mpcp2,ATPsyndelta,CG4239,COX6B,COX5B,CG5037,COX4,AQP,Mpcp1,levy,mge,ATPsynE,Mpc1,mfrn,ATPsynC,COX7C,ND-MLRQ,CG34172,PMCA,VhaAC45,Vha16-1,SERCA,COX8,pHCl-1,Tim23,Vha26	FBgn0002921,FBgn0003360,FBgn0004363,FBgn0005671,FBgn0010217,FBgn0010612,FBgn0011211,FBgn0011286,FBgn0013672,FBgn0013673,FBgn0013674,FBgn0013676,FBgn0014391,FBgn0015031,FBgn0015776,FBgn0016119,FBgn0016120,FBgn0016691,FBgn0019624,FBgn0019644,FBgn0020235,FBgn0026409,FBgn0028342,FBgn0030745,FBgn0031066,FBgn0031830,FBgn0032222,FBgn0032833,FBgn0033807,FBgn0034497,FBgn0034877,FBgn0035473,FBgn0038224,FBg…
[truncated: 819 more rows]

## Sheet: Spletter
[Select]	Gene Set Category	Gene Set ID	Gene Set Name	Gene Set Size	Count Overlap Gene	Percentage Genes in Gene Set	Fold Enrichment	log2 fold	P value	P value calc log_10	Bonferroni	Benjamini & Hochberg	Benjamini & Yekutieli	Overlaping Gene Symbols	Overlapping Gene IDs
[truncated: 735 more rows]
