# Supplementary material for: TET exhibits enzymatic-independent and-dependent functions during Drosophila flight muscle development and aging
Source: Skelet Muscle. 2025 Oct 27;15:30. doi: 10.1186/s13395-025-00399-x (PMC12560471; doi:10.1186/s13395-025-00399-x)
Supplement: Supplementary file 5 — Supplementary Material 5: Supplemental Table 3. Gene Ontology term and Reactome or KEGG pathway enrichments for up or downregulated genes in 96 h APFTetnull IFM. [file 13395_2025_399_MOESM5_ESM.xlsx]

## Sheet: down
[Select]	Gene Set Category	Gene Set ID	Gene Set Name	Gene Set Size	Count Overlap Gene	Percentage Genes in Gene Set	Fold Enrichment	log2 fold	P value	P value calc log_10	Bonferroni	Benjamini & Hochberg	Benjamini & Yekutieli	Overlaping Gene Symbols	Overlapping Gene IDs
	GO Biological Processes	GO:0042335	cuticle development	174	44	8.271	5.6906	2.509	9.98947e-22	21.0005	2.49737e-18	2.49737e-18	2.09815e-17	Cpr92A,Cpr92F,snu,Vajk4,Cpr30F,Cpr31A,t,CG34461,drd,stw,Acp65Aa,WASp,Vajk3,Vajk1,obst-A,snsl,Cpr30B,Vajk2,Cpr47Ea,Twdlbeta,reb,exp,Cpr49Ae,Cpr51A,resilin,Cpr62Bc,Cht7,Cpr64Aa,Cpr64Ab,Cpr64Ac,Cpr64Ad,Cpr66Cb,Cpr73D,Cpr76Bb,ect,EcR,Gld,kkv,l(2)gl,Ser,Ccp84Ag,Ccp84Af,Ccp84Ae,Cyp4g1	FBgn0038714,FBgn0038819,FBgn0039594,FBgn0050101,FBgn0051876,FBgn0053302,FBgn0086367,FBgn0250833,FBgn0260006,FBgn0286203,FBgn0020765,FBgn0024273,FBgn0028544,FBgn0028938,FBgn0031097,FBgn0031646,FBgn0032125,FBgn0032538,FBgn0033597,FBgn0033658,FBgn0033667,FBgn0033668,FBgn0033728,FBgn0033942,FBgn0034157,FBgn0035281,FBgn0035398,FBgn0035510,FBgn0035511,FBgn0035512,FBgn0035513,FBgn0035875,FBgn0036680,FBg…
	GO Biological Processes	GO:0032543	mitochondrial translation	105	34	6.391	7.2869	2.865	8.55749e-21	20.0677	2.13937e-17	1.06969e-17	8.98693e-17	mRpL40,mRpS11,mRpL55,mRpL35,mRpL36,mRpS18A,mRpS23,mRpL37,mEFG1,bsf,SerRS-m,bonsai,Lrpprc2,mRpL50,mRpS25,mRpL10,mEFTs,mRpL13,CG4679,mRpL41,P32,mRpL54,mRpL43,mRpL17,mRpL23,mRpL39,CG13458,IleRS-m,mRpS26,mRpL21,mRpL15,mRpL19,tko,mRpL47	FBgn0037892,FBgn0038474,FBgn0038678,FBgn0038923,FBgn0042112,FBgn0051450,FBgn0260407,FBgn0261380,FBgn0263133,FBgn0284256,FBgn0021750,FBgn0026261,FBgn0027794,FBgn0028648,FBgn0030572,FBgn0031231,FBgn0032646,FBgn0032720,FBgn0033816,FBgn0034001,FBgn0034259,FBgn0034579,FBgn0034893,FBgn0035122,FBgn0035335,FBgn0036462,FBgn0036479,FBgn0036569,FBgn0036774,FBgn0036853,FBgn0036990,FBgn0037608,FBgn0003714,FBg…
	GO Molecular Function	GO:0042302	structural constituent of cuticle	81	30	5.639	8.3347	3.059	2.06299e-20	19.6855	5.15747e-17	1.71916e-17	1.44434e-16	CG2150,Ccp84Ag,Ccp84Af,Ccp84Ae,Acp65Aa,Vajk3,Vajk1,obst-A,Cpr30B,Vajk2,Cpr47Ea,Twdlbeta,Cpr49Ae,Cpr51A,resilin,Cpr62Bc,Cpr64Aa,Cpr64Ab,Cpr64Ac,Cpr64Ad,Cpr66Cb,Cpr73D,Cpr76Bb,CG8927,Cpr92A,Cpr92F,Vajk4,Cpr30F,Cpr31A,CG34461	FBgn0003065,FBgn0004777,FBgn0004778,FBgn0004779,FBgn0020765,FBgn0028544,FBgn0028938,FBgn0031097,FBgn0032125,FBgn0032538,FBgn0033597,FBgn0033658,FBgn0033728,FBgn0033942,FBgn0034157,FBgn0035281,FBgn0035510,FBgn0035511,FBgn0035512,FBgn0035513,FBgn0035875,FBgn0036680,FBgn0036879,FBgn0038405,FBgn0038714,FBgn0038819,FBgn0050101,FBgn0051876,FBgn0053302,FBgn0250833
	GO Molecular Function	GO:0005214	structural constituent of chitin-based cuticle	76	29	5.451	8.587	3.102	3.38064e-20	19.471	8.4516e-17	2.1129e-17	1.77515e-16	CG2150,Ccp84Ag,Ccp84Af,Ccp84Ae,Acp65Aa,Vajk3,Vajk1,obst-A,Cpr30B,Vajk2,Cpr47Ea,Twdlbeta,Cpr49Ae,Cpr51A,resilin,Cpr62Bc,Cpr64Aa,Cpr64Ab,Cpr64Ac,Cpr64Ad,Cpr66Cb,Cpr73D,Cpr76Bb,Cpr92A,Cpr92F,Vajk4,Cpr30F,Cpr31A,CG34461	FBgn0003065,FBgn0004777,FBgn0004778,FBgn0004779,FBgn0020765,FBgn0028544,FBgn0028938,FBgn0031097,FBgn0032125,FBgn0032538,FBgn0033597,FBgn0033658,FBgn0033728,FBgn0033942,FBgn0034157,FBgn0035281,FBgn0035510,FBgn0035511,FBgn0035512,FBgn0035513,FBgn0035875,FBgn0036680,FBgn0036879,FBgn0038714,FBgn0038819,FBgn0050101,FBgn0051876,FBgn0053302,FBgn0250833
	GO Biological Processes	GO:0040003	chitin-based cuticle development	137	37	6.955	6.0777	2.604	1.70126e-19	18.7692	4.25316e-16	8.50632e-17	7.14656e-16	EcR,Gld,kkv,l(2)gl,Ccp84Ag,Ccp84Af,Ccp84Ae,Cpr92A,Cpr92F,Vajk4,Cpr30F,Cpr31A,CG34461,drd,stw,Acp65Aa,Vajk3,Vajk1,obst-A,Cpr30B,Vajk2,Cpr47Ea,Twdlbeta,reb,exp,Cpr49Ae,Cpr51A,resilin,Cpr62Bc,Cht7,Cpr64Aa,Cpr64Ab,Cpr64Ac,Cpr64Ad,Cpr66Cb,Cpr73D,Cpr76Bb	FBgn0000546,FBgn0001112,FBgn0001311,FBgn0002121,FBgn0004777,FBgn0004778,FBgn0004779,FBgn0038714,FBgn0038819,FBgn0050101,FBgn0051876,FBgn0053302,FBgn0250833,FBgn0260006,FBgn0286203,FBgn0020765,FBgn0028544,FBgn0028938,FBgn0031097,FBgn0032125,FBgn0032538,FBgn0033597,FBgn0033658,FBgn0033667,FBgn0033668,FBgn0033728,FBgn0033942,FBgn0034157,FBgn0035281,FBgn0035398,FBgn0035510,FBgn0035511,FBgn0035512,FBg…
	GO Cellular Component	GO:0031012	extracellular matrix	159	38	7.143	5.3783	2.427	5.30114e-18	17.2756	1.32529e-14	2.20881e-15	1.85572e-14	l(2)gl,CG2150,Ccp84Ag,Ccp84Af,Ccp84Ae,NetA,Acp65Aa,Mur2B,obst-B,Vajk3,Vajk1,obst-A,Tsp,Cpr30B,Vajk2,Cpr47Ea,Twdlbeta,Cpr49Ae,Cpr51A,resilin,CG15080,Cpr62Bc,Cpr64Aa,Cpr64Ab,Cpr64Ac,Cpr64Ad,Cpr66Cb,Cpr73D,Cpr76Bb,Muc91C,Cpr92A,Cpr92F,tnc,Vajk4,Cpr30F,CG31999,Cpr31A,CG34461	FBgn0002121,FBgn0003065,FBgn0004777,FBgn0004778,FBgn0004779,FBgn0015773,FBgn0020765,FBgn0025390,FBgn0027600,FBgn0028544,FBgn0028938,FBgn0031097,FBgn0031850,FBgn0032125,FBgn0032538,FBgn0033597,FBgn0033658,FBgn0033728,FBgn0033942,FBgn0034157,FBgn0034391,FBgn0035281,FBgn0035510,FBgn0035511,FBgn0035512,FBgn0035513,FBgn0035875,FBgn0036680,FBgn0036879,FBgn0038642,FBgn0038714,FBgn0038819,FBgn0039257,FBg…
	GO Cellular Component	GO:0005739	mitochondrion	676	82	15.414	2.7297	1.449	2.91873e-17	16.5348	7.29682e-14	1.0424e-14	8.75771e-14	Cyt-b5-r,Gdh,Hsc70-5,l(2)37Cc,tko,Phb2,Aldh,mRpL47,CG4278,Hsp60A,ScpX,Tom40,colt,Ppox,SerRS-m,scu,CG3156,Ant2,bonsai,PCB,pdgy,Lrpprc2,ppl,Mtpalpha,mRpL50,Miga,CG2124,mRpS25,mRpL10,CG11562,AIF,CG4957,mEFTs,mRpL13,L2HGDH,CG8728,CG14757,CG4679,Echs1,CG16935,CG8531,mRpL41,AsnRS-m,P32,mRpL54,mRpL43,mRpL17,mRpL23,CG14997,CG4611,ValRS-m,mRpL39,CG13458,IleRS-m,mRpS26,mRpL21,mRpL15,isoQC,mRpL19,GstZ1,GstZ…	FBgn0000406,FBgn0001098,FBgn0001220,FBgn0002031,FBgn0003714,FBgn0010551,FBgn0012036,FBgn0014023,FBgn0014092,FBgn0015245,FBgn0015808,FBgn0016041,FBgn0019830,FBgn0020018,FBgn0021750,FBgn0021765,FBgn0023536,FBgn0025111,FBgn0026261,FBgn0027580,FBgn0027601,FBgn0027794,FBgn0027945,FBgn0028479,FBgn0028648,FBgn0030037,FBgn0030217,FBgn0030572,FBgn0031231,FBgn0031247,FBgn0031392,FBgn0032205,FBgn0032646,FBg…
	REACTOME pathway	R-DME-5389840	Mitochondrial translation elongation	82	27	5.075	7.4098	2.889	5.64913e-17	16.248	1.41228e-13	1.76535e-14	1.48315e-13	tko,mRpL47,bonsai,mRpL50,mRpS25,mRpL10,mRpL13,CG4679,mRpL41,mRpL54,mRpL43,mRpL17,mRpL23,mRpL39,mRpS26,mRpL21,mRpL15,mRpL19,mRpL40,mRpS11,mRpL55,mRpL35,mRpL36,mRpS18A,mRpS23,mRpL37,mEFG1	FBgn0003714,FBgn0014023,FBgn0026261,FBgn0028648,FBgn0030572,FBgn0031231,FBgn0032720,FBgn0033816,FBgn0034001,FBgn0034579,FBgn0034893,FBgn0035122,FBgn0035335,FBgn0036462,FBgn0036774,FBgn0036853,FBgn0036990,FBgn0037608,FBgn0037892,FBgn0038474,FBgn0038678,FBgn0038923,FBgn0042112,FBgn0051450,FBgn0260407,FBgn0261380,FBgn0263133
	REACTOME pathway	R-DME-5368287	Mitochondrial translation	85	27	5.075	7.1483	2.838	1.59577e-16	15.797	3.98944e-13	4.43271e-14	3.72412e-13	tko,mRpL47,bonsai,mRpL50,mRpS25,mRpL10,mRpL13,CG4679,mRpL41,mRpL54,mRpL43,mRpL17,mRpL23,mRpL39,mRpS26,mRpL21,mRpL15,mRpL19,mRpL40,mRpS11,mRpL55,mRpL35,mRpL36,mRpS18A,mRpS23,mRpL37,mEFG1	FBgn0003714,FBgn0014023,FBgn0026261,FBgn0028648,FBgn0030572,FBgn0031231,FBgn0032720,FBgn0033816,FBgn0034001,FBgn0034579,FBgn0034893,FBgn0035122,FBgn0035335,FBgn0036462,FBgn0036774,FBgn0036853,FBgn0036990,FBgn0037608,FBgn0037892,FBgn0038474,FBgn0038678,FBgn0038923,FBgn0042112,FBgn0051450,FBgn0260407,FBgn0261380,FBgn0263133
	GO Molecular Function	GO:0005198	structural molecule activity	464	63	11.842	3.0555	1.611	1.02084e-15	14.991	2.5521e-12	2.5521e-13	2.14414e-12	CG2150,tko,Ccp84Ag,Ccp84Af,Ccp84Ae,bt,mRpL47,Acp65Aa,Mur2B,Scgdelta,bonsai,RpS10a,Vajk3,mRpL50,Vajk1,mRpS25,obst-A,mRpL10,Cpr30B,Vajk2,mRpL13,Cpr47Ea,Twdlbeta,Cpr49Ae,Cpr51A,mRpL41,resilin,mRpL54,mRpL43,mRpL17,Cpr62Bc,mRpL23,Cpr64Aa,Cpr64Ab,Cpr64Ac,Cpr64Ad,Cpr66Cb,mRpL39,Cpr73D,mRpS26,mRpL21,Cpr76Bb,mRpL15,mRpL19,mRpL40,CG8927,mRpS11,Muc91C,mRpL55,Cpr92A,Cpr92F,mRpL35,tnc,mRpL36,Vajk4,mRpS18A,Cpr…	FBgn0003065,FBgn0003714,FBgn0004777,FBgn0004778,FBgn0004779,FBgn0005666,FBgn0014023,FBgn0020765,FBgn0025390,FBgn0025391,FBgn0026261,FBgn0027494,FBgn0028544,FBgn0028648,FBgn0028938,FBgn0030572,FBgn0031097,FBgn0031231,FBgn0032125,FBgn0032538,FBgn0032720,FBgn0033597,FBgn0033658,FBgn0033728,FBgn0033942,FBgn0034001,FBgn0034157,FBgn0034579,FBgn0034893,FBgn0035122,FBgn0035281,FBgn0035335,FBgn0035510,FBg…
	REACTOME pathway	R-DME-5419276	Mitochondrial translation termination	84	26	4.887	6.9654	2.8	1.19556e-15	14.9224	2.98889e-12	2.71718e-13	2.28282e-12	tko,mRpL47,bonsai,mRpL50,mRpS25,mRpL10,mRpL13,CG4679,mRpL41,mRpL54,mRpL43,mRpL17,mRpL23,mRpL39,mRpS26,mRpL21,mRpL15,mRpL19,mRpL40,mRpS11,mRpL55,mRpL35,mRpL36,mRpS18A,mRpS23,mRpL37	FBgn0003714,FBgn0014023,FBgn0026261,FBgn0028648,FBgn0030572,FBgn0031231,FBgn0032720,FBgn0033816,FBgn0034001,FBgn0034579,FBgn0034893,FBgn0035122,FBgn0035335,FBgn0036462,FBgn0036774,FBgn0036853,FBgn0036990,FBgn0037608,FBgn0037892,FBgn0038474,FBgn0038678,FBgn0038923,FBgn0042112,FBgn0051450,FBgn0260407,FBgn0261380
	GO Cellular Component	GO:0005761	mitochondrial ribosome	79	25	4.699	7.1214	2.832	2.37706e-15	14.624	5.94265e-12	4.9522e-13	4.16058e-12	tko,mRpL47,bonsai,mRpL50,mRpS25,mRpL10,mRpL13,mRpL41,mRpL54,mRpL43,mRpL17,mRpL23,mRpL39,mRpS26,mRpL21,mRpL15,mRpL19,mRpL40,mRpS11,mRpL55,mRpL35,mRpL36,mRpS18A,mRpS23,mRpL37	FBgn0003714,FBgn0014023,FBgn0026261,FBgn0028648,FBgn0030572,FBgn0031231,FBgn0032720,FBgn0034001,FBgn0034579,FBgn0034893,FBgn0035122,FBgn0035335,FBgn0036462,FBgn0036774,FBgn0036853,FBgn0036990,FBgn0037608,FBgn0037892,FBgn0038474,FBgn0038678,FBgn0038923,FBgn0042112,FBgn0051450,FBgn0260407,FBgn0261380
	GO Cellular Component	GO:0005759	mitochondrial matrix	156	34	6.391	4.9047	2.294	6.12082e-15	14.2132	1.5302e-11	1.17708e-12	9.88919e-12	Gdh,tko,Aldh,mRpL47,Hsp60A,bonsai,PCB,Mtpalpha,mRpL50,mRpS25,mRpL10,mEFTs,mRpL13,CG8728,Echs1,mRpL41,P32,mRpL54,mRpL43,mRpL17,mRpL23,mRpL39,mRpS26,mRpL21,mRpL15,mRpL19,mRpL40,mRpS11,mRpL55,mRpL35,mRpL36,mRpS18A,mRpS23,mRpL37	FBgn0001098,FBgn0003714,FBgn0012036,FBgn0014023,FBgn0015245,FBgn0026261,FBgn0027580,FBgn0028479,FBgn0028648,FBgn0030572,FBgn0031231,FBgn0032646,FBgn0032720,FBgn0033235,FBgn0033879,FBgn0034001,FBgn0034259,FBgn0034579,FBgn0034893,FBgn0035122,FBgn0035335,FBgn0036462,FBgn0036774,FBgn0036853,FBgn0036990,FBgn0037608,FBgn0037892,FBgn0038474,FBgn0038678,FBgn0038923,FBgn0042112,FBgn0051450,FBgn0260407,FBg…
	GO Cellular Component	GO:0005576	extracellular region	821	80	15.038	2.1928	1.133	1.27748e-11	10.8936	3.1937e-08	2.28121e-09	1.91655e-08	l(2)gl,CG2150,Ccp84Ag,Ccp84Af,Ccp84Ae,NetA,Acp65Aa,Peritrophin-A,Mur2B,NPF,obst-B,TotA,Vajk3,Vajk1,obst-A,CG18641,Tsp,Cpr30B,spz4,CG16820,Ance-2,Vajk2,ChLD3,Cpr47Ea,Twdlbeta,Cpr49Ae,Cpr51A,CG8192,resilin,CG15080,CG9822,sona,Phk-3,Cpr62Bc,Cht7,ckd,CG12009,Cpr64Aa,Cpr64Ab,Cpr64Ac,Cpr64Ad,CG8492,CG13676,Cpr66Cb,CG4962,CG13062,Cpr73D,Cpr76Bb,isoQC,CG17919,Spn85F,CG10264,CG10407,CG14304,Muc91C,Cpr92A,…	FBgn0002121,FBgn0003065,FBgn0004777,FBgn0004778,FBgn0004779,FBgn0015773,FBgn0020765,FBgn0022770,FBgn0025390,FBgn0027109,FBgn0027600,FBgn0028396,FBgn0028544,FBgn0028938,FBgn0031097,FBgn0031426,FBgn0031850,FBgn0032125,FBgn0032362,FBgn0032495,FBgn0032535,FBgn0032538,FBgn0032598,FBgn0033597,FBgn0033658,FBgn0033728,FBgn0033942,FBgn0034030,FBgn0034157,FBgn0034391,FBgn0034623,FBgn0034903,FBgn0035089,FBg…
	GO Biological Processes	GO:0006030	chitin metabolic process	77	19	3.571	5.5529	2.473	6.76576e-10	9.16968	1.69144e-06	1.12763e-07	9.47372e-07	kkv,CG14304,CG13643,Cda5,CG32036,Cda4,Cht6,Peritrophin-A,Mur2B,obst-B,obst-A,ChLD3,reb,exp,CG8192,Cht7,ckd,CG12009,CG13676	FBgn0001311,FBgn0038629,FBgn0040601,FBgn0051973,FBgn0052036,FBgn0052499,FBgn0263132,FBgn0022770,FBgn0025390,FBgn0027600,FBgn0031097,FBgn0032598,FBgn0033667,FBgn0033668,FBgn0034030,FBgn0035398,FBgn0035427,FBgn0035430,FBgn0035844
	GO Cellular Component	GO:0015934	large ribosomal subunit	99	18	3.383	4.0916	2.033	3.01521e-07	6.52068	0.000753802	4.71126e-05	0.000395815	mRpL47,mRpL50,mRpL10,mRpL13,mRpL41,mRpL54,mRpL43,mRpL17,mRpL23,mRpL39,mRpL21,mRpL15,mRpL19,mRpL40,mRpL55,mRpL35,mRpL36,mRpL37	FBgn0014023,FBgn0028648,FBgn0031231,FBgn0032720,FBgn0034001,FBgn0034579,FBgn0034893,FBgn0035122,FBgn0035335,FBgn0036462,FBgn0036853,FBgn0036990,FBgn0037608,FBgn0037892,FBgn0038678,FBgn0038923,FBgn0042112,FBgn0261380
	REACTOME pathway	R-DME-72766	Translation	210	27	5.075	2.8933	1.533	6.34657e-07	6.19746	0.00158664	9.33319e-05	0.000784124	tko,mRpL47,bonsai,mRpL50,mRpS25,mRpL10,mRpL13,CG4679,mRpL41,mRpL54,mRpL43,mRpL17,mRpL23,mRpL39,mRpS26,mRpL21,mRpL15,mRpL19,mRpL40,mRpS11,mRpL55,mRpL35,mRpL36,mRpS18A,mRpS23,mRpL37,mEFG1	FBgn0003714,FBgn0014023,FBgn0026261,FBgn0028648,FBgn0030572,FBgn0031231,FBgn0032720,FBgn0033816,FBgn0034001,FBgn0034579,FBgn0034893,FBgn0035122,FBgn0035335,FBgn0036462,FBgn0036774,FBgn0036853,FBgn0036990,FBgn0037608,FBgn0037892,FBgn0038474,FBgn0038678,FBgn0038923,FBgn0042112,FBgn0051450,FBgn0260407,FBgn0261380,FBgn0263133
	REACTOME pathway	R-DME-193144	Estrogen biosynthesis	33	8	1.504	5.4555	2.448	7.4784e-05	4.12619	0.18696	0.0103867	0.0872632	Cyp4g1,Cyp4e2,Cyp4c3,Cyp4d8,Cyp4e1,Cyp4s3,CG9265,CG10638	FBgn0010019,FBgn0014469,FBgn0015032,FBgn0015033,FBgn0015034,FBgn0030615,FBgn0032910,FBgn0036290
	REACTOME pathway	R-DME-211976	Endogenous sterols	19	6	1.128	7.1065	2.829	0.000123705	3.90761	0.309263	0.0161045	0.135302	Cyp4g1,Cyp4e2,Cyp4c3,Cyp4d8,Cyp4e1,Cyp4s3	FBgn0010019,FBgn0014469,FBgn0015032,FBgn0015033,FBgn0015034,FBgn0030615
	REACTOME pathway	R-DME-8957322	Metabolism of steroids	100	14	2.632	3.1505	1.656	0.000128836	3.88996	0.32209	0.0161045	0.135302	EcR,Cyp4g1,Cyp4e2,Cyp4c3,Cyp4d8,Cyp4e1,ScpX,Cyp4s3,Mfe2,CG9265,Acox57D-d,Fatp3,CG10638,Spn85F	FBgn0000546,FBgn0010019,FBgn0014469,FBgn0015032,FBgn0015033,FBgn0015034,FBgn0015808,FBgn0030615,FBgn0030731,FBgn0032910,FBgn0034629,FBgn0034999,FBgn0036290,FBgn0037772
	REACTOME pathway	R-DME-211916	Vitamins	20	6	1.128	6.7511	2.755	0.000170131	3.76922	0.425327	0.0199984	0.168015	Cyp4g1,Cyp4e2,Cyp4c3,Cyp4d8,Cyp4e1,Cyp4s3	FBgn0010019,FBgn0014469,FBgn0015032,FBgn0015033,FBgn0015034,FBgn0030615
	GO Molecular Function	GO:0016491	oxidoreductase activity	529	42	7.895	1.7867	0.837	0.000182791	3.73805	0.456977	0.0199984	0.168015	Cyt-b5-r,Gdh,Gld,Cyp4g1,Aldh,Cyp4e2,Cyp4c3,Cyp4d8,Cyp4e1,Ppox,scu,Mtpalpha,CG10962,CG9521,Cyp4s3,Mfe2,AIF,CG10211,L2HGDH,CG9265,Cyp301a1,CG16935,CG11200,Acox57D-d,CG14997,CG10638,CG4842,Cyp305a1,CG10512,GILT1,cysu,wat,Trx-2,CG30427,UQCR-11L,CG30491,Mical,Egm,Skeletor,Tet,stw,Etf-QO	FBgn0000406,FBgn0001098,FBgn0001112,FBgn0010019,FBgn0012036,FBgn0014469,FBgn0015032,FBgn0015033,FBgn0015034,FBgn0020018,FBgn0021765,FBgn0028479,FBgn0030073,FBgn0030588,FBgn0030615,FBgn0030731,FBgn0031392,FBgn0032685,FBgn0032729,FBgn0032910,FBgn0033753,FBgn0033883,FBgn0034500,FBgn0034629,FBgn0035515,FBgn0036290,FBgn0036620,FBgn0036910,FBgn0037057,FBgn0038149,FBgn0038511,FBgn0039620,FBgn0040070,FBg…
	GO Cellular Component	GO:0005840	ribosome	271	26	4.887	2.159	1.11	0.000183985	3.73522	0.459962	0.0199984	0.168015	tko,mRpL47,bonsai,RpS10a,mRpL50,mRpS25,mRpL10,mRpL13,mRpL41,mRpL54,mRpL43,mRpL17,mRpL23,mRpL39,mRpS26,mRpL21,mRpL15,mRpL19,mRpL40,mRpS11,mRpL55,mRpL35,mRpL36,mRpS18A,mRpS23,mRpL37	FBgn0003714,FBgn0014023,FBgn0026261,FBgn0027494,FBgn0028648,FBgn0030572,FBgn0031231,FBgn0032720,FBgn0034001,FBgn0034579,FBgn0034893,FBgn0035122,FBgn0035335,FBgn0036462,FBgn0036774,FBgn0036853,FBgn0036990,FBgn0037608,FBgn0037892,FBgn0038474,FBgn0038678,FBgn0038923,FBgn0042112,FBgn0051450,FBgn0260407,FBgn0261380
	REACTOME pathway	R-DME-211897	Cytochrome P450 - arranged by substrate type	21	6	1.128	6.4296	2.685	0.000229308	3.63958	0.573269	0.0238862	0.200679	Cyp4g1,Cyp4e2,Cyp4c3,Cyp4d8,Cyp4e1,Cyp4s3	FBgn0010019,FBgn0014469,FBgn0015032,FBgn0015033,FBgn0015034,FBgn0030615
	REACTOME pathway	R-DME-211945	Phase I - Functionalization of compounds	49	9	1.692	4.1333	2.047	0.000264256	3.57797	0.660641	0.0264256	0.222014	Hsp83,Cyp4g1,Aldh,Cyp4e2,Cyp4c3,Cyp4d8,Cyp4e1,Cyp4s3,CG10175	FBgn0001233,FBgn0010019,FBgn0012036,FBgn0014469,FBgn0015032,FBgn0015033,FBgn0015034,FBgn0030615,FBgn0039084
	REACTOME pathway	R-DME-196791	Vitamin D (calciferol) metabolism	25	6	1.128	5.4009	2.433	0.000643126	3.1917	1	0.0605068	0.508346	Cyp4g1,Cyp4e2,Cyp4c3,Cyp4d8,Cyp4e1,Cyp4s3	FBgn0010019,FBgn0014469,FBgn0015032,FBgn0015033,FBgn0015034,FBgn0030615
	GO Biological Processes	GO:0070129	regulation of mitochondrial translation	10	4	0.752	9.0015	3.17	0.000653474	3.18477	1	0.0605068	0.508346	bsf,Lrpprc2,P32,CG13458	FBgn0284256,FBgn0027794,FBgn0034259,FBgn0036479
	GO Biological Processes	GO:0055114	oxidation-reduction process	478	37	6.955	1.7419	0.801	0.000710082	3.14869	1	0.0634002	0.532654	EcR,Gdh,Gld,Pgm1,Cyp4g1,Aldh,Cyp4e2,Cyp4c3,Cyp4d8,Cyp4e1,Ppox,Mtpalpha,CG9521,Cyp4s3,Mfe2,AIF,CG10211,L2HGDH,CG14757,Cyp301a1,Echs1,CG16935,Acox57D-d,CG14997,CG10638,Cyp305a1,CG10512,GILT1,cysu,wat,UQCR-11L,Mical,Egm,Tet,Gyg,stw,Etf-QO	FBgn0000546,FBgn0001098,FBgn0001112,FBgn0003076,FBgn0010019,FBgn0012036,FBgn0014469,FBgn0015032,FBgn0015033,FBgn0015034,FBgn0020018,FBgn0028479,FBgn0030588,FBgn0030615,FBgn0030731,FBgn0031392,FBgn0032685,FBgn0032729,FBgn0033274,FBgn0033753,FBgn0033879,FBgn0033883,FBgn0034629,FBgn0035515,FBgn0036290,FBgn0036910,FBgn0037057,FBgn0038149,FBgn0038511,FBgn0039620,FBgn0050354,FBgn0053208,FBgn0086712,FBg…
	KEGG Pathway D.mel	md:M00085	Fatty acid elongation in mitochondria	5	3	0.564	13.5023	3.755	0.000815913	3.08836	1	0.0679927	0.571238	Mtpalpha,Echs1,CG16935	FBgn0028479,FBgn0033879,FBgn0033883
	REACTOME pathway	R-DME-77346	Beta oxidation of decanoyl-CoA to octanoyl-CoA-CoA	5	3	0.564	13.5023	3.755	0.000815913	3.08836	1	0.0679927	0.571238	Mtpalpha,Echs1,CG16935	FBgn0028479,FBgn0033879,FBgn0033883
	REACTOME pathway	R-DME-193368	Synthesis of bile acids and bile salts via 7alpha-hydroxycholesterol	18	5	0.94	6.251	2.644	0.000899592	3.04595	1	0.0725477	0.609507	ScpX,Mfe2,Acox57D-d,Fatp3,CG10638	FBgn0015808,FBgn0030731,FBgn0034629,FBgn0034999,FBgn0036290
	REACTOME pathway	R-DME-196071	Metabolism of steroid hormones	58	9	1.692	3.492	1.804	0.000960647	3.01744	1	0.0732854	0.615705	Cyp4g1,Cyp4e2,Cyp4c3,Cyp4d8,Cyp4e1,Cyp4s3,CG9265,CG10638,Spn85F	FBgn0010019,FBgn0014469,FBgn0015032,FBgn0015033,FBgn0015034,FBgn0030615,FBgn0032910,FBgn0036290,FBgn0037772
	REACTOME pathway	R-DME-8949664	Processing of SMDT1	11	4	0.752	8.1832	3.033	0.000990967	3.00394	1	0.0732854	0.615705	l(2)37Cc,Phb2,CG8728,MCU	FBgn0002031,FBgn0010551,FBgn0033235,FBgn0042185
	REACTOME pathway	R-DME-194068	Bile acid and bile salt metabolism	27	6	1.128	5.0008	2.322	0.000996682	3.00144	1	0.0732854	0.615705	EcR,ScpX,Mfe2,Acox57D-d,Fatp3,CG10638	FBgn0000546,FBgn0015808,FBgn0030731,FBgn0034629,FBgn0034999,FBgn0036290
	GO Biological Processes	GO:0060537	muscle tissue development	28	6	1.128	4.8222	2.27	0.00122152	2.9131	1	0.0872514	0.733039	CG33521,Scgdelta,Fit2,Act57B,EcR,rst	FBgn0250819,FBgn0025391,FBgn0036688,FBgn0000044,FBgn0000546,FBgn0003285
	REACTOME pathway	R-DME-8949215	Mitochondrial calcium ion transport	12	4	0.752	7.5013	2.907	0.00143454	2.84329	1	0.0996206	0.836959	l(2)37Cc,Phb2,CG8728,MCU	FBgn0002031,FBgn0010551,FBgn0033235,FBgn0042185
	KEGG Pathway D.mel	path:map00970	Aminoacyl-tRNA biosynthesis	62	9	1.692	3.2667	1.708	0.00156393	2.80578	1	0.105671	0.887791	AsnRS-m,ValRS-m,IleRS-m,SerRS-m,GatA,CG1750,Slimp,AspRS-m,trnL1	FBgn0034177,FBgn0035942,FBgn0036569,FBgn0021750,FBgn0260779,FBgn0039836,FBgn0051133,FBgn0051739,FBgn0013699
	REACTOME pathway	R-DME-192105	Synthesis of bile acids and bile salts	21	5	0.94	5.358	2.422	0.00191312	2.71826	1	0.123976	1	ScpX,Mfe2,Acox57D-d,Fatp3,CG10638	FBgn0015808,FBgn0030731,FBgn0034629,FBgn0034999,FBgn0036290
	GO Molecular Function	GO:0043208	glycosphingolipid binding	2	2	0.376	22.5038	4.492	0.0019711	2.70529	1	0.123976	1	Dl,Ser	FBgn0000463,FBgn0004197
	GO Biological Processes	GO:0043039	tRNA aminoacylation	41	7	1.316	3.8421	1.942	0.00198361	2.70254	1	0.123976	1	Slimp,AspRS-m,GatA,SerRS-m,AsnRS-m,ValRS-m,IleRS-m	FBgn0051133,FBgn0051739,FBgn0260779,FBgn0021750,FBgn0034177,FBgn0035942,FBgn0036569
	REACTOME pathway	R-DME-8978868	Fatty acid metabolism	117	13	2.444	2.5004	1.322	0.0020468	2.68892	1	0.124805	1	ScpX,colt,Mtpalpha,Mfe2,Acbp1,Echs1,CG16935,Acox57D-d,Fatp3,CG10638,CG7342,CG4462,CG31523	FBgn0015808,FBgn0019830,FBgn0028479,FBgn0030731,FBgn0031992,FBgn0033879,FBgn0033883,FBgn0034629,FBgn0034999,FBgn0036290,FBgn0038716,FBgn0038752,FBgn0051523
	GO Biological Processes	GO:0006635	fatty acid beta-oxidation	31	6	1.128	4.3556	2.123	0.00213215	2.67118	1	0.126914	1	Mtpalpha,Mfe2,Echs1,Acox57D-d,Egm,Etf-QO	FBgn0028479,FBgn0030731,FBgn0033879,FBgn0034629,FBgn0086712,FBgn0286783
	GO Molecular Function	GO:0016614	oxidoreductase activity, acting on CH-OH group of donors	105	12	2.256	2.5719	1.363	0.00236671	2.62586	1	0.137599	1	Gld,scu,Mtpalpha,CG10962,CG9521,Mfe2,L2HGDH,CG9265,CG11200,CG10638,CG4842,CG30491	FBgn0001112,FBgn0021765,FBgn0028479,FBgn0030073,FBgn0030588,FBgn0030731,FBgn0032729,FBgn0032910,FBgn0034500,FBgn0036290,FBgn0036620,FBgn0050491
	GO Biological Processes	GO:0006412	translation	604	42	7.895	1.5648	0.646	0.00258803	2.58703	1	0.14374	1	tko,128up,mRpL47,mRpL40,mRpS11,mRpL55,mRpL35,mRpL36,Slimp,mRpS18A,AspRS-m,tut,mRpS23,GatA,mRpL37,mEFG1,bsf,SerRS-m,bonsai,RpS10a,Lrpprc2,mRpL50,mRpS25,mRpL10,mEFTs,mRpL13,CG4679,mRpL41,AsnRS-m,P32,mRpL54,mRpL43,mRpL17,mRpL23,ValRS-m,mRpL39,CG13458,IleRS-m,mRpS26,mRpL21,mRpL15,mRpL19	FBgn0003714,FBgn0010339,FBgn0014023,FBgn0037892,FBgn0038474,FBgn0038678,FBgn0038923,FBgn0042112,FBgn0051133,FBgn0051450,FBgn0051739,FBgn0052364,FBgn0260407,FBgn0260779,FBgn0261380,FBgn0263133,FBgn0284256,FBgn0021750,FBgn0026261,FBgn0027494,FBgn0027794,FBgn0028648,FBgn0030572,FBgn0031231,FBgn0032646,FBgn0032720,FBgn0033816,FBgn0034001,FBgn0034177,FBgn0034259,FBgn0034579,FBgn0034893,FBgn0035122,FBg…
	GO Biological Processes	GO:0006031	chitin biosynthetic process	7	3	0.564	9.6445	3.27	0.00267053	2.5734	1	0.14374	1	reb,exp,kkv	FBgn0033667,FBgn0033668,FBgn0001311
	REACTOME pathway	R-DME-77286	mitochondrial fatty acid beta-oxidation of saturated fatty acids	7	3	0.564	9.6445	3.27	0.00267053	2.5734	1	0.14374	1	Mtpalpha,Echs1,CG16935	FBgn0028479,FBgn0033879,FBgn0033883
	REACTOME pathway	R-DME-77289	Mitochondrial Fatty Acid Beta-Oxidation	14	4	0.752	6.4296	2.685	0.00270232	2.56826	1	0.14374	1	Mtpalpha,Acbp1,Echs1,CG16935	FBgn0028479,FBgn0031992,FBgn0033879,FBgn0033883
	KEGG Pathway D.mel	path:map00410	beta-Alanine metabolism	24	5	0.94	4.6883	2.229	0.00357961	2.44616	1	0.182633	1	Aldh,Mtpalpha,Echs1,Acox57D-d,CRMP	FBgn0012036,FBgn0028479,FBgn0033879,FBgn0034629,FBgn0023023
	GO Biological Processes	GO:0014706	striated muscle tissue development	24	5	0.94	4.6883	2.229	0.00357961	2.44616	1	0.182633	1	Act57B,EcR,rst,Scgdelta,Fit2	FBgn0000044,FBgn0000546,FBgn0003285,FBgn0025391,FBgn0036688
	GO Biological Processes	GO:0019395	fatty acid oxidation	35	6	1.128	3.8578	1.948	0.00404489	2.39309	1	0.202245	1	Mtpalpha,Mfe2,Echs1,Acox57D-d,Egm,Etf-QO	FBgn0028479,FBgn0030731,FBgn0033879,FBgn0034629,FBgn0086712,FBgn0286783
	GO Biological Processes	GO:0006034	cuticle chitin metabolic process	8	3	0.564	8.4389	3.077	0.00413249	2.38379	1	0.202573	1	kkv,reb,exp	FBgn0001311,FBgn0033667,FBgn0033668
	GO Biological Processes	GO:0034440	lipid oxidation	36	6	1.128	3.7506	1.907	0.00467542	2.33018	1	0.22478	1	Egm,Etf-QO,Mtpalpha,Mfe2,Echs1,Acox57D-d	FBgn0086712,FBgn0286783,FBgn0028479,FBgn0030731,FBgn0033879,FBgn0034629
	REACTOME pathway	R-DME-556833	Metabolism of lipids	392	29	5.451	1.6648	0.735	0.00496446	2.30413	1	0.234173	1	EcR,Cyp4g1,Sply,Cyp4e2,Cyp4c3,Cyp4d8,Cyp4e1,ScpX,colt,Mtpalpha,Miga,Cyp4s3,Mfe2,Acbp1,CG9265,CG2201,Echs1,CG16935,Acox57D-d,Fatp3,CG10638,Agpat3,Spn85F,CG7342,CG4462,CG10175,wat,CG31523,Pld	FBgn0000546,FBgn0010019,FBgn0010591,FBgn0014469,FBgn0015032,FBgn0015033,FBgn0015034,FBgn0015808,FBgn0019830,FBgn0028479,FBgn0030037,FBgn0030615,FBgn0030731,FBgn0031992,FBgn0032910,FBgn0032955,FBgn0033879,FBgn0033883,FBgn0034629,FBgn0034999,FBgn0036290,FBgn0036623,FBgn0037772,FBgn0038716,FBgn0038752,FBgn0039084,FBgn0039620,FBgn0051523,FBgn0286511
	GO Biological Processes	GO:0006631	fatty acid metabolic process	101	11	2.068	2.4509	1.293	0.00513088	2.28981	1	0.237541	1	scu,pdgy,Mtpalpha,Mfe2,Echs1,CG16935,Acox57D-d,Fatp3,CG31523,Egm,Etf-QO	FBgn0021765,FBgn0027601,FBgn0028479,FBgn0030731,FBgn0033879,FBgn0033883,FBgn0034629,FBgn0034999,FBgn0051523,FBgn0086712,FBgn0286783
	GO Biological Processes	GO:0006518	peptide metabolic process	725	47	8.835	1.4589	0.545	0.00569151	2.24477	1	0.243168	1	SerRS-m,bonsai,RpS10a,Lrpprc2,mRpL50,mRpS25,mRpL10,mEFTs,mRpL13,CG4679,mRpL41,AsnRS-m,P32,GstE1,mRpL54,mRpL43,mRpL17,mRpL23,ValRS-m,mRpL39,CG13458,IleRS-m,mRpS26,mRpL21,mRpL15,mRpL19,GstZ1,tko,128up,mRpL47,GstZ2,mRpL40,CG8774,mRpS11,mRpL55,mRpL35,mRpL36,Slimp,mRpS18A,AspRS-m,tut,CG32473,mRpS23,GatA,mRpL37,mEFG1,bsf	FBgn0021750,FBgn0026261,FBgn0027494,FBgn0027794,FBgn0028648,FBgn0030572,FBgn0031231,FBgn0032646,FBgn0032720,FBgn0033816,FBgn0034001,FBgn0034177,FBgn0034259,FBgn0034335,FBgn0034579,FBgn0034893,FBgn0035122,FBgn0035335,FBgn0035942,FBgn0036462,FBgn0036479,FBgn0036569,FBgn0036774,FBgn0036853,FBgn0036990,FBgn0037608,FBgn0037696,FBgn0003714,FBgn0010339,FBgn0014023,FBgn0037697,FBgn0037892,FBgn0038136,FBg…
	KEGG Pathway D.mel	md:M00862	beta-Oxidation, peroxisome, tri/dihydroxycholestanoyl-CoA => choloyl/chenodeoxycholoyl-CoA	3	2	0.376	15.0025	3.907	0.00573875	2.24118	1	0.243168	1	Mfe2,ScpX	FBgn0030731,FBgn0015808
	GO Biological Processes	GO:0006434	seryl-tRNA aminoacylation	3	2	0.376	15.0025	3.907	0.00573875	2.24118	1	0.243168	1	SerRS-m,Slimp	FBgn0021750,FBgn0051133
	GO Biological Processes	GO:1903108	regulation of mitochondrial transcription	3	2	0.376	15.0025	3.907	0.00573875	2.24118	1	0.243168	1	Lrpprc2,bsf	FBgn0027794,FBgn0284256
	REACTOME pathway	R-DME-77310	Beta oxidation of lauroyl-CoA to decanoyl-CoA-CoA	3	2	0.376	15.0025	3.907	0.00573875	2.24118	1	0.243168	1	Mtpalpha,Echs1	FBgn0028479,FBgn0033879
	KEGG Pathway D.mel	md:M00861	beta-Oxidation, peroxisome, VLCFA	9	3	0.564	7.5013	2.907	0.00599557	2.22217	1	0.249816	1	Mfe2,Acox57D-d,ScpX	FBgn0030731,FBgn0034629,FBgn0015808
	GO Molecular Function	GO:0004812	aminoacyl-tRNA ligase activity	38	6	1.128	3.5532	1.829	0.00614902	2.21119	1	0.252009	1	SerRS-m,AsnRS-m,ValRS-m,IleRS-m,Slimp,AspRS-m	FBgn0021750,FBgn0034177,FBgn0035942,FBgn0036569,FBgn0051133,FBgn0051739
	GO Biological Processes	GO:0019752	carboxylic acid metabolic process	329	25	4.699	1.71	0.774	0.00629964	2.20068	1	0.254018	1	GstZ2,Slimp,CG31523,AspRS-m,Egm,GatA,Etf-QO,SerRS-m,scu,PCB,pdgy,ppl,Mtpalpha,Mfe2,Echs1,CG16935,AsnRS-m,Acox57D-d,Fatp3,ValRS-m,IleRS-m,GstZ1,Gdh,Sply,Aldh	FBgn0037697,FBgn0051133,FBgn0051523,FBgn0051739,FBgn0086712,FBgn0260779,FBgn0286783,FBgn0021750,FBgn0021765,FBgn0027580,FBgn0027601,FBgn0027945,FBgn0028479,FBgn0030731,FBgn0033879,FBgn0033883,FBgn0034177,FBgn0034629,FBgn0034999,FBgn0035942,FBgn0036569,FBgn0037696,FBgn0001098,FBgn0010591,FBgn0012036
	REACTOME pathway	R-DME-211859	Biological oxidations	90	10	1.88	2.5004	1.322	0.00648508	2.18808	1	0.257344	1	Hsp83,Cyp4g1,Aldh,Cyp4e2,Cyp4c3,Cyp4d8,Cyp4e1,Cyp4s3,GstZ2,CG10175	FBgn0001233,FBgn0010019,FBgn0012036,FBgn0014469,FBgn0015032,FBgn0015033,FBgn0015034,FBgn0030615,FBgn0037697,FBgn0039084
	GO Biological Processes	GO:0009062	fatty acid catabolic process	39	6	1.128	3.4621	1.792	0.00700063	2.15486	1	0.273462	1	Egm,Etf-QO,Mtpalpha,Mfe2,Echs1,Acox57D-d	FBgn0086712,FBgn0286783,FBgn0028479,FBgn0030731,FBgn0033879,FBgn0034629
	GO Molecular Function	GO:0005506	iron ion binding	107	11	2.068	2.3135	1.21	0.00788914	2.10297	1	0.29341	1	Cyp4g1,Cyp4e2,Cyp4c3,Cyp4d8,Cyp4e1,Cyp4s3,Cyp301a1,Cyp305a1,Tet,rdgC,CG32500	FBgn0010019,FBgn0014469,FBgn0015032,FBgn0015033,FBgn0015034,FBgn0030615,FBgn0033753,FBgn0036910,FBgn0263392,FBgn0265959,FBgn0285970
	GO Biological Processes	GO:0006418	tRNA aminoacylation for protein translation	40	6	1.128	3.3756	1.755	0.00793441	2.10049	1	0.29341	1	SerRS-m,AsnRS-m,ValRS-m,IleRS-m,Slimp,AspRS-m	FBgn0021750,FBgn0034177,FBgn0035942,FBgn0036569,FBgn0051133,FBgn0051739
	REACTOME pathway	R-DME-1500931	Cell-Cell communication	40	6	1.128	3.3756	1.755	0.00793441	2.10049	1	0.29341	1	Act57B,rst,mew,zfh1,ics,Tsp66E	FBgn0000044,FBgn0003285,FBgn0004456,FBgn0004606,FBgn0028546,FBgn0035936
	GO Biological Processes	GO:0048738	cardiac muscle tissue development	10	3	0.564	6.7511	2.755	0.00828504	2.08171	1	0.29341	1	Scgdelta,Fit2,EcR	FBgn0025391,FBgn0036688,FBgn0000546
	GO Biological Processes	GO:0060439	trachea morphogenesis	10	3	0.564	6.7511	2.755	0.00828504	2.08171	1	0.29341	1	kkv,reb,exp	FBgn0001311,FBgn0033667,FBgn0033668
	REACTOME pathway	R-DME-389887	Beta-oxidation of pristanoyl-CoA	10	3	0.564	6.7511	2.755	0.00828504	2.08171	1	0.29341	1	ScpX,Mfe2,Acox57D-d	FBgn0015808,FBgn0030731,FBgn0034629
	REACTOME pathway	R-DME-446728	Cell junction organization	29	5	0.94	3.88	1.956	0.00833283	2.07921	1	0.29341	1	Act57B,mew,zfh1,ics,Tsp66E	FBgn0000044,FBgn0004456,FBgn0004606,FBgn0028546,FBgn0035936
	GO Molecular Function	GO:0048037	cofactor binding	307	23	4.323	1.6859	0.754	0.0100783	1.99661	1	0.349147	1	Cyt-b5-r,Gld,Cyp4g1,Sply,Cyp4e2,Cyp4c3,Cyp4d8,Cyp4e1,PCB,CG9521,Cyp4s3,AIF,Acbp1,CG10211,Cyp301a1,Acox57D-d,CG14997,Cyp305a1,cysu,Mical,Cisd2,Egm,CG32500	FBgn0000406,FBgn0001112,FBgn0010019,FBgn0010591,FBgn0014469,FBgn0015032,FBgn0015033,FBgn0015034,FBgn0027580,FBgn0030588,FBgn0030615,FBgn0031392,FBgn0031992,FBgn0032685,FBgn0033753,FBgn0034629,FBgn0035515,FBgn0036910,FBgn0038511,FBgn0053208,FBgn0062442,FBgn0086712,FBgn0285970
	KEGG Pathway D.mel	md:M00104	Bile acid biosynthesis, cholesterol => cholate/chenodeoxycholate	4	2	0.376	11.2519	3.492	0.01114	1.95312	1	0.349147	1	Mfe2,ScpX	FBgn0030731,FBgn0015808
	GO Biological Processes	GO:0006654	phosphatidic acid biosynthetic process	4	2	0.376	11.2519	3.492	0.01114	1.95312	1	0.349147	1	rdgA,Pld	FBgn0261549,FBgn0286511
	GO Biological Processes	GO:0070125	mitochondrial translational elongation	4	2	0.376	11.2519	3.492	0.01114	1.95312	1	0.349147	1	mEFTs,mEFG1	FBgn0032646,FBgn0263133
	GO Biological Processes	GO:0098725	symmetric cell division	4	2	0.376	11.2519	3.492	0.01114	1.95312	1	0.349147	1	tut,l(2)gl	FBgn0052364,FBgn0002121
	REACTOME pathway	R-DME-77348	Beta oxidation of octanoyl-CoA to hexanoyl-CoA	4	2	0.376	11.2519	3.492	0.01114	1.95312	1	0.349147	1	Mtpalpha,Echs1	FBgn0028479,FBgn0033879
	REACTOME pathway	R-DME-77350	Beta oxidation of hexanoyl-CoA to butanoyl-CoA	4	2	0.376	11.2519	3.492	0.01114	1.95312	1	0.349147	1	Mtpalpha,Echs1	FBgn0028479,FBgn0033879
	REACTOME pathway	R-DME-9652282	Drug-mediated inhibition of ERBB2 signaling	4	2	0.376	11.2519	3.492	0.01114	1.95312	1	0.349147	1	Hsp83,Egfr	FBgn0001233,FBgn0003731
	GO Biological Processes	GO:0006082	organic acid metabolic process	345	25	4.699	1.6307	0.705	0.0111727	1.95184	1	0.349147	1	Gdh,Sply,Aldh,GstZ2,Slimp,CG31523,AspRS-m,Egm,GatA,Etf-QO,SerRS-m,scu,PCB,pdgy,ppl,Mtpalpha,Mfe2,Echs1,CG16935,AsnRS-m,Acox57D-d,Fatp3,ValRS-m,IleRS-m,GstZ1	FBgn0001098,FBgn0010591,FBgn0012036,FBgn0037697,FBgn0051133,FBgn0051523,FBgn0051739,FBgn0086712,FBgn0260779,FBgn0286783,FBgn0021750,FBgn0021765,FBgn0027580,FBgn0027601,FBgn0027945,FBgn0028479,FBgn0030731,FBgn0033879,FBgn0033883,FBgn0034177,FBgn0034629,FBgn0034999,FBgn0035942,FBgn0036569,FBgn0037696
	REACTOME pathway	R-DME-390918	Peroxisomal lipid metabolism	21	4	0.752	4.2864	2.1	0.0126283	1.89865	1	0.389763	1	ScpX,Mfe2,Acox57D-d,Fatp3	FBgn0015808,FBgn0030731,FBgn0034629,FBgn0034999
	GO Molecular Function	GO:0016616	oxidoreductase activity, acting on the CH-OH group of donors, NAD or NADP as acceptor	85	9	1.692	2.3828	1.253	0.012945	1.8879	1	0.394665	1	scu,Mtpalpha,CG10962,Mfe2,CG9265,CG11200,CG10638,CG4842,CG30491	FBgn0021765,FBgn0028479,FBgn0030073,FBgn0030731,FBgn0032910,FBgn0034500,FBgn0036290,FBgn0036620,FBgn0050491
	GO Biological Processes	GO:0007156	homophilic cell adhesion via plasma membrane adhesion molecules	45	6	1.128	3.0005	1.585	0.0139796	1.85451	1	0.418105	1	Cad99C,ds,fw,peb,rst,Lac	FBgn0039709,FBgn0284247,FBgn0001083,FBgn0003053,FBgn0003285,FBgn0010238
	KEGG Pathway D.mel	md:M00087	beta-Oxidation	12	3	0.564	5.6259	2.492	0.0142156	1.84724	1	0.418105	1	Mtpalpha,Echs1,Acox57D-d	FBgn0028479,FBgn0033879,FBgn0034629
	GO Biological Processes	GO:0035076	ecdysone receptor-mediated signaling pathway	12	3	0.564	5.6259	2.492	0.0142156	1.84724	1	0.418105	1	EcR,Hr4,Oatp74D	FBgn0000546,FBgn0264562,FBgn0036732
	GO Biological Processes	GO:0060438	trachea development	22	4	0.752	4.0916	2.033	0.0149043	1.82669	1	0.428882	1	kkv,reb,exp,btl	FBgn0001311,FBgn0033667,FBgn0033668,FBgn0285896
	GO Biological Processes	GO:0035152	regulation of tube architecture, open tracheal system	87	9	1.692	2.328	1.219	0.0149251	1.82608	1	0.428882	1	wat,ds,kkv,peb,Egfr,mew,Lac,obst-A,uif	FBgn0039620,FBgn0284247,FBgn0001311,FBgn0003053,FBgn0003731,FBgn0004456,FBgn0010238,FBgn0031097,FBgn0031879
	GO Biological Processes	GO:0045214	sarcomere organization	34	5	0.94	3.3094	1.727	0.0162865	1.78817	1	0.462685	1	sals,Mical,CG33521,Scgdelta,bt	FBgn0051374,FBgn0053208,FBgn0250819,FBgn0025391,FBgn0005666
	GO Molecular Function	GO:0016705	oxidoreductase activity, acting on paired donors, with incorporation or reduction of molecular oxygen	120	11	2.068	2.0628	1.045	0.0177114	1.75175	1	0.484481	1	Cyp4g1,Cyp4e2,Cyp4c3,Cyp4d8,Cyp4e1,Cyp4s3,Cyp301a1,Cyp305a1,Mical,Skeletor,Tet	FBgn0010019,FBgn0014469,FBgn0015032,FBgn0015033,FBgn0015034,FBgn0030615,FBgn0033753,FBgn0036910,FBgn0053208,FBgn0262717,FBgn0263392
	GO Cellular Component	GO:0015935	small ribosomal subunit	75	8	1.504	2.4004	1.263	0.017854	1.74826	1	0.484481	1	tko,bonsai,RpS10a,mRpS25,mRpS26,mRpS11,mRpS18A,mRpS23	FBgn0003714,FBgn0026261,FBgn0027494,FBgn0030572,FBgn0036774,FBgn0038474,FBgn0051450,FBgn0260407
	KEGG Pathway D.mel	md:M00044	Tyrosine degradation, tyrosine => homogentisate	5	2	0.376	9.0015	3.17	0.0180227	1.74418	1	0.484481	1	GstZ1,GstZ2	FBgn0037696,FBgn0037697
	GO Biological Processes	GO:0046473	phosphatidic acid metabolic process	5	2	0.376	9.0015	3.17	0.0180227	1.74418	1	0.484481	1	rdgA,Pld	FBgn0261549,FBgn0286511
	GO Molecular Function	GO:0003857	3-hydroxyacyl-CoA dehydrogenase activity	5	2	0.376	9.0015	3.17	0.0180227	1.74418	1	0.484481	1	Mtpalpha,Mfe2	FBgn0028479,FBgn0030731
	GO Molecular Function	GO:0050660	flavin adenine dinucleotide binding	62	7	1.316	2.5407	1.345	0.0195479	1.7089	1	0.519891	1	Gld,CG9521,AIF,Acox57D-d,CG14997,Mical,Egm	FBgn0001112,FBgn0030588,FBgn0031392,FBgn0034629,FBgn0035515,FBgn0053208,FBgn0086712
	KEGG Pathway D.mel	path:map01212	Fatty acid metabolism	49	6	1.128	2.7556	1.462	0.0206976	1.68408	1	0.544674	1	Mfe2,Mtpalpha,Echs1,CG16935,Acox57D-d,ScpX	FBgn0030731,FBgn0028479,FBgn0033879,FBgn0033883,FBgn0034629,FBgn0015808
	GO Biological Processes	GO:0043401	steroid hormone mediated signaling pathway	14	3	0.564	4.8222	2.27	0.0220198	1.65719	1	0.561728	1	EcR,Hr4,Oatp74D	FBgn0000546,FBgn0264562,FBgn0036732
	REACTOME pathway	R-DME-2046104	alpha-linolenic (omega3) and linoleic (omega6) acid metabolism	14	3	0.564	4.8222	2.27	0.0220198	1.65719	1	0.561728	1	ScpX,Mfe2,CG31523	FBgn0015808,FBgn0030731,FBgn0051523
	REACTOME pathway	R-DME-2046106	alpha-linolenic acid (ALA) metabolism	14	3	0.564	4.8222	2.27	0.0220198	1.65719	1	0.561728	1	ScpX,Mfe2,CG31523	FBgn0015808,FBgn0030731,FBgn0051523
	PANTHER pathway D.mel	P00012	Cadherin signaling pathway	25	4	0.752	3.6006	1.848	0.0232163	1.63421	1	0.57466	1	Act57B,Egfr,Cad99C,ds	FBgn0000044,FBgn0003731,FBgn0039709,FBgn0284247
	GO Biological Processes	GO:0010669	epithelial structure maintenance	25	4	0.752	3.6006	1.848	0.0232163	1.63421	1	0.57466	1	peb,Egfr,mew,Lac	FBgn0003053,FBgn0003731,FBgn0004456,FBgn0010238
	REACTOME pathway	R-DME-5365859	RA biosynthesis pathway	25	4	0.752	3.6006	1.848	0.0232163	1.63421	1	0.57466	1	Aldh,CG9265,CG10638,CG30491	FBgn0012036,FBgn0032910,FBgn0036290,FBgn0050491
	GO Molecular Function	GO:0097367	carbohydrate derivative binding	873	51	9.586	1.3147	0.395	0.0262223	1.58133	1	0.610905	1	Dl,Hsc70-5,Hsp83,Egfr,Ser,bt,128up,Tie,Hsp60A,SerRS-m,Peritrophin-A,CG3156,Mur2B,PCB,obst-B,Vajk3,Vajk1,Nadsyn,obst-A,Tsp,Acbp1,CG4908,Vajk2,ChLD3,CG8192,resilin,AsnRS-m,TTLL6A,Cht7,ckd,CG12009,CG13676,ValRS-m,CG10738,IleRS-m,CG14721,CG14304,snu,CG13643,Vajk4,Slimp,AspRS-m,Cda5,CG32036,Cda4,Rgk3,eater,Cht6,mEFG1,btl,bor	FBgn0000463,FBgn0001220,FBgn0001233,FBgn0003731,FBgn0004197,FBgn0005666,FBgn0010339,FBgn0014073,FBgn0015245,FBgn0021750,FBgn0022770,FBgn0023536,FBgn0025390,FBgn0027580,FBgn0027600,FBgn0028544,FBgn0028938,FBgn0030512,FBgn0031097,FBgn0031850,FBgn0031992,FBgn0032195,FBgn0032538,FBgn0032598,FBgn0034030,FBgn0034157,FBgn0034177,FBgn0034459,FBgn0035398,FBgn0035427,FBgn0035430,FBgn0035844,FBgn0035942,FBg…
	KEGG Pathway D.mel	md:M00926	Heme biosynthesis, bacteria, glutamyl-tRNA => coproporphyrin III => heme	6	2	0.376	7.5013	2.907	0.0262451	1.58095	1	0.610905	1	Pbgs,Ppox	FBgn0036271,FBgn0020018
	GO Biological Processes	GO:0051926	negative regulation of calcium ion transport	6	2	0.376	7.5013	2.907	0.0262451	1.58095	1	0.610905	1	Rgk3,Ent2	FBgn0085426,FBgn0263916
	REACTOME pathway	R-DME-3322077	Glycogen synthesis	6	2	0.376	7.5013	2.907	0.0262451	1.58095	1	0.610905	1	Pgm1,Gyg	FBgn0003076,FBgn0265191
	KEGG Pathway D.mel	path:map00062	Fatty acid elongation	15	3	0.564	4.5008	2.17	0.0266355	1.57454	1	0.610905	1	Mtpalpha,Echs1,CG16935	FBgn0028479,FBgn0033879,FBgn0033883
	KEGG Pathway D.mel	path:map00650	Butanoate metabolism	15	3	0.564	4.5008	2.17	0.0266355	1.57454	1	0.610905	1	Mtpalpha,L2HGDH,Echs1	FBgn0028479,FBgn0032729,FBgn0033879
	GO Biological Processes	GO:0022400	regulation of rhodopsin mediated signaling pathway	15	3	0.564	4.5008	2.17	0.0266355	1.57454	1	0.610905	1	Lrpprc2,rdgA,rdgC	FBgn0027794,FBgn0261549,FBgn0265959
	GO Biological Processes	GO:0035296	regulation of tube diameter	15	3	0.564	4.5008	2.17	0.0266355	1.57454	1	0.610905	1	EcR,kkv,tnc	FBgn0000546,FBgn0001311,FBgn0039257
	GO Biological Processes	GO:0006839	mitochondrial transport	82	8	1.504	2.1955	1.135	0.0288907	1.53924	1	0.656608	1	Hsp60A,Tom40,colt,CG3156,CG8728,CG8531,MCU,ttm50	FBgn0015245,FBgn0016041,FBgn0019830,FBgn0023536,FBgn0033235,FBgn0033918,FBgn0042185,FBgn0250874
	GO Biological Processes	GO:0016042	lipid catabolic process	98	9	1.692	2.0667	1.047	0.029969	1.52333	1	0.67077	1	pdgy,Mtpalpha,Mfe2,CG18641,Echs1,Acox57D-d,Egm,Etf-QO,Sply	FBgn0027601,FBgn0028479,FBgn0030731,FBgn0031426,FBgn0033879,FBgn0034629,FBgn0086712,FBgn0286783,FBgn0010591
	GO Molecular Function	GO:0005201	extracellular matrix structural constituent	27	4	0.752	3.3339	1.737	0.0300505	1.52215	1	0.67077	1	Mur2B,resilin,Muc91C,tnc	FBgn0025390,FBgn0034157,FBgn0038642,FBgn0039257
	REACTOME pathway	R-DME-8935690	Digestion	40	5	0.94	2.813	1.492	0.0310317	1.50819	1	0.686542	1	CG18641,Cht7,CG6753,CG31871,Cht6	FBgn0031426,FBgn0035398,FBgn0038070,FBgn0051871,FBgn0263132
	GO Molecular Function	GO:0008106	alcohol dehydrogenase (NADP+) activity	16	3	0.564	4.2195	2.077	0.0317257	1.49859	1	0.695738	1	CG11200,CG10638,CG30491	FBgn0034500,FBgn0036290,FBgn0050491
	REACTOME pathway	R-DME-1430728	Metabolism	1067	60	11.278	1.2654	0.34	0.0330519	1.4808	1	0.698695	1	EcR,Gdh,Hsp83,Pgm1,pip,vls,Cyp4g1,Sply,Aldh,Cyp4e2,Cyp4c3,Cyp4d8,Cyp4e1,ScpX,Ipp,colt,Ppox,scu,Pka-R2,CRMP,santa-maria,PCB,ppl,Mtpalpha,Miga,Nadsyn,Cyp4s3,Mfe2,Acbp1,CG13392,CG4957,L2HGDH,CG9265,CG2201,Echs1,CG16935,Acox57D-d,Fatp3,CG14997,Snmp2,Pbgs,CG10638,Agpat3,CG2663,GstZ2,CG18542,Spn85F,CG14721,CG7342,CG4462,CG10175,wat,Trx-2,CG30491,CG31523,CG32939,Gyg,bsf,Pld,Etf-QO	FBgn0000546,FBgn0001098,FBgn0001233,FBgn0003076,FBgn0003089,FBgn0003978,FBgn0010019,FBgn0010591,FBgn0012036,FBgn0014469,FBgn0015032,FBgn0015033,FBgn0015034,FBgn0015808,FBgn0016672,FBgn0019830,FBgn0020018,FBgn0021765,FBgn0022382,FBgn0023023,FBgn0025697,FBgn0027580,FBgn0027945,FBgn0028479,FBgn0030037,FBgn0030512,FBgn0030615,FBgn0030731,FBgn0031992,FBgn0032033,FBgn0032205,FBgn0032729,FBgn0032910,FBg…
	GO Cellular Component	GO:0045177	apical part of cell	150	12	2.256	1.8003	0.848	0.0351293	1.45433	1	0.698695	1	Dl,kkv,rst,Ser,mew,Mbs,Traf4,uif,reb,exp,wat,Cad99C	FBgn0000463,FBgn0001311,FBgn0003285,FBgn0004197,FBgn0004456,FBgn0005536,FBgn0026319,FBgn0031879,FBgn0033667,FBgn0033668,FBgn0039620,FBgn0039709
	GO Biological Processes	GO:0070131	positive regulation of mitochondrial translation	7	2	0.376	6.4296	2.685	0.0356749	1.44764	1	0.698695	1	P32,CG13458	FBgn0034259,FBgn0036479
	GO Cellular Component	GO:0005903	brush border	7	2	0.376	6.4296	2.685	0.0356749	1.44764	1	0.698695	1	Nha1,Cad99C	FBgn0031865,FBgn0039709
	REACTOME pathway	R-DME-5652084	Fructose metabolism	7	2	0.376	6.4296	2.685	0.0356749	1.44764	1	0.698695	1	Aldh,CG10638	FBgn0012036,FBgn0036290
	REACTOME pathway	R-DME-6805567	Keratinization	7	2	0.376	6.4296	2.685	0.0356749	1.44764	1	0.698695	1	CG6753,CG31871	FBgn0038070,FBgn0051871
	REACTOME pathway	R-DME-6809371	Formation of the cornified envelope	7	2	0.376	6.4296	2.685	0.0356749	1.44764	1	0.698695	1	CG6753,CG31871	FBgn0038070,FBgn0051871
	REACTOME pathway	R-DME-70221	Glycogen breakdown (glycogenolysis)	7	2	0.376	6.4296	2.685	0.0356749	1.44764	1	0.698695	1	Pgm1,Gyg	FBgn0003076,FBgn0265191
	GO Biological Processes	GO:0001894	tissue homeostasis	56	6	1.128	2.4111	1.27	0.0371455	1.43009	1	0.698695	1	peb,Egfr,mew,Lac,rdgA,Miga	FBgn0003053,FBgn0003731,FBgn0004456,FBgn0010238,FBgn0261549,FBgn0030037
	GO Biological Processes	GO:0007620	copulation	17	3	0.564	3.9713	1.99	0.0372857	1.42846	1	0.698695	1	Gdh,Gld,fru	FBgn0001098,FBgn0001112,FBgn0004652
	GO Molecular Function	GO:0004033	aldo-keto reductase (NADP) activity	17	3	0.564	3.9713	1.99	0.0372857	1.42846	1	0.698695	1	CG11200,CG10638,CG30491	FBgn0034500,FBgn0036290,FBgn0050491
	GO Biological Processes	GO:0060581	cell fate commitment involved in pattern specification	29	4	0.752	3.104	1.634	0.0379524	1.42076	1	0.698695	1	uif,EcR,l(2)gl,Egfr	FBgn0031879,FBgn0000546,FBgn0002121,FBgn0003731
	GO Biological Processes	GO:0008544	epidermis development	57	6	1.128	2.3688	1.244	0.0400227	1.39769	1	0.698695	1	ds,EcR,fw,l(2)gl,Mbs,WASp	FBgn0284247,FBgn0000546,FBgn0001083,FBgn0002121,FBgn0005536,FBgn0024273
	GO Biological Processes	GO:0071456	cellular response to hypoxia	30	4	0.752	3.0005	1.585	0.0423078	1.37358	1	0.698695	1	Srlp,Hr4,Tom40,l(2)37Cc	FBgn0038049,FBgn0264562,FBgn0016041,FBgn0002031
	GO Biological Processes	GO:0045167	asymmetric protein localization involved in cell fate determination	18	3	0.564	3.7506	1.907	0.0433081	1.36343	1	0.698695	1	Traf4,uif,l(2)gl	FBgn0026319,FBgn0031879,FBgn0002121
	KEGG Pathway D.mel	path:map00520	Amino sugar and nucleotide sugar metabolism	44	5	0.94	2.5572	1.355	0.0443924	1.35269	1	0.698695	1	Cht6,Cht7,Mpi,Pgm1,kkv	FBgn0263132,FBgn0035398,FBgn0286506,FBgn0003076,FBgn0001311
	GO Biological Processes	GO:0006626	protein targeting to mitochondrion	44	5	0.94	2.5572	1.355	0.0443924	1.35269	1	0.698695	1	Hsp60A,Tom40,CG8728,CG8531,ttm50	FBgn0015245,FBgn0016041,FBgn0033235,FBgn0033918,FBgn0250874
	REACTOME pathway	R-DME-114608	Platelet degranulation	122	10	1.88	1.8446	0.883	0.0449605	1.34717	1	0.699024	1	Act57B,fw,bt,santa-maria,CG9095,Tsp,Snmp2,Tsp66E,Fit2,Spn85F	FBgn0000044,FBgn0001083,FBgn0005666,FBgn0025697,FBgn0030617,FBgn0031850,FBgn0035815,FBgn0035936,FBgn0036688,FBgn0037772
	KEGG Pathway D.mel	md:M00032	Lysine degradation, lysine => saccharopine => acetoacetyl-CoA	8	2	0.376	5.6259	2.492	0.046189	1.33546	1	0.699024	1	Mtpalpha,Echs1	FBgn0028479,FBgn0033879
	KEGG Pathway D.mel	md:M00121	Heme biosynthesis, plants and bacteria, glutamate => heme	8	2	0.376	5.6259	2.492	0.046189	1.33546	1	0.699024	1	Pbgs,Ppox	FBgn0036271,FBgn0020018
	KEGG Pathway D.mel	md:M00868	Heme biosynthesis, animals and fungi, glycine => heme	8	2	0.376	5.6259	2.492	0.046189	1.33546	1	0.699024	1	Pbgs,Ppox	FBgn0036271,FBgn0020018
	GO Biological Processes	GO:0005978	glycogen biosynthetic process	8	2	0.376	5.6259	2.492	0.046189	1.33546	1	0.699024	1	Pgm1,Gyg	FBgn0003076,FBgn0265191
	REACTOME pathway	R-DME-8963693	Aspartate and asparagine metabolism	8	2	0.376	5.6259	2.492	0.046189	1.33546	1	0.699024	1	CG18542,CG32939	FBgn0037731,FBgn0052939
	GO Biological Processes	GO:0030258	lipid modification	90	8	1.504	2.0003	1	0.0464152	1.33334	1	0.699024	1	Egm,rdgA,Etf-QO,Ipp,Mtpalpha,Mfe2,Echs1,Acox57D-d	FBgn0086712,FBgn0261549,FBgn0286783,FBgn0016672,FBgn0028479,FBgn0030731,FBgn0033879,FBgn0034629
	GO Cellular Component	GO:0062023	collagen-containing extracellular matrix	31	4	0.752	2.9037	1.538	0.0469331	1.32852	1	0.700733	1	NetA,Tsp,tnc,CG31999	FBgn0015773,FBgn0031850,FBgn0039257,FBgn0051999
	REACTOME pathway	R-DME-76005	Response to elevated platelet cytosolic Ca2+	123	10	1.88	1.8296	0.872	0.0470893	1.32708	1	0.700733	1	Act57B,fw,bt,santa-maria,CG9095,Tsp,Snmp2,Tsp66E,Fit2,Spn85F	FBgn0000044,FBgn0001083,FBgn0005666,FBgn0025697,FBgn0030617,FBgn0031850,FBgn0035815,FBgn0035936,FBgn0036688,FBgn0037772
	REACTOME pathway	R-DME-8963743	Digestion and absorption	45	5	0.94	2.5004	1.322	0.048194	1.31701	1	0.711194	1	CG18641,Cht7,CG6753,CG31871,Cht6	FBgn0031426,FBgn0035398,FBgn0038070,FBgn0051871,FBgn0263132
	GO Biological Processes	GO:0006399	tRNA metabolic process	124	10	1.88	1.8148	0.86	0.0492849	1.30729	1	0.711194	1	CG1750,Slimp,AspRS-m,GatA,SerRS-m,scu,AsnRS-m,CG4611,ValRS-m,IleRS-m	FBgn0039836,FBgn0051133,FBgn0051739,FBgn0260779,FBgn0021750,FBgn0021765,FBgn0034177,FBgn0035591,FBgn0035942,FBgn0036569
	GO Biological Processes	GO:0006790	sulfur compound metabolic process	141	11	2.068	1.7556	0.812	0.0494316	1.306	1	0.711194	1	scu,pdgy,GstE1,CG14997,GstZ1,GstZ2,CG14721,wat,CG30427,Tpst,CG32500	FBgn0021765,FBgn0027601,FBgn0034335,FBgn0035515,FBgn0037696,FBgn0037697,FBgn0037942,FBgn0039620,FBgn0043792,FBgn0086674,FBgn0285970
	GO Biological Processes	GO:0016056	rhodopsin mediated signaling pathway	19	3	0.564	3.5532	1.829	0.0497836	1.30291	1	0.711194	1	Lrpprc2,rdgA,rdgC	FBgn0027794,FBgn0261549,FBgn0265959
	GO Biological Processes	GO:0017004	cytochrome complex assembly	19	3	0.564	3.5532	1.829	0.0497836	1.30291	1	0.711194	1	CG11562,CG4908,bsf	FBgn0031247,FBgn0032195,FBgn0284256
	GO Molecular Function	GO:0004714	transmembrane receptor protein tyrosine kinase activity	19	3	0.564	3.5532	1.829	0.0497836	1.30291	1	0.711194	1	Egfr,Tie,btl	FBgn0003731,FBgn0014073,FBgn0285896
	REACTOME pathway	R-DME-202733	Cell surface interactions at the vascular wall	19	3	0.564	3.5532	1.829	0.0497836	1.30291	1	0.711194	1	fw,Tie,CG9095	FBgn0001083,FBgn0014073,FBgn0030617
	GO Biological Processes	GO:0007005	mitochondrion organization	176	13	2.444	1.6622	0.733	0.0501243	1.29995	1	0.711993	1	Hsp60A,Tom40,Miga,CG11562,CG4908,CG8728,CG14757,CG8531,Hsc70-5,dmGlut,ttm50,bsf,bor	FBgn0015245,FBgn0016041,FBgn0030037,FBgn0031247,FBgn0032195,FBgn0033235,FBgn0033274,FBgn0033918,FBgn0001220,FBgn0010497,FBgn0250874,FBgn0284256,FBgn0287225
	KEGG Pathway D.mel	path:map00280	Valine, leucine and isoleucine degradation	32	4	0.752	2.813	1.492	0.0518276	1.28544	1	0.724751	1	scu,Aldh,Mtpalpha,Echs1	FBgn0021765,FBgn0012036,FBgn0028479,FBgn0033879
	REACTOME pathway	R-DME-112311	Neurotransmitter clearance	32	4	0.752	2.813	1.492	0.0518276	1.28544	1	0.724751	1	Aldh,CG7342,CG4462,CG10175	FBgn0012036,FBgn0038716,FBgn0038752,FBgn0039084
	GO Biological Processes	GO:0007602	phototransduction	46	5	0.94	2.4461	1.29	0.0521821	1.28248	1	0.724751	1	rdgA,rdgC,Pld,santa-maria,Lrpprc2	FBgn0261549,FBgn0265959,FBgn0286511,FBgn0025697,FBgn0027794
	GO Biological Processes	GO:1990542	mitochondrial transmembrane transport	46	5	0.94	2.4461	1.29	0.0521821	1.28248	1	0.724751	1	MCU,ttm50,Hsp60A,Tom40,CG8531	FBgn0042185,FBgn0250874,FBgn0015245,FBgn0016041,FBgn0033918
	GO Biological Processes	GO:0030239	myofibril assembly	47	5	0.94	2.394	1.259	0.056357	1.24905	1	0.728192	1	sals,Mical,CG33521,Scgdelta,bt	FBgn0051374,FBgn0053208,FBgn0250819,FBgn0025391,FBgn0005666
	GO Biological Processes	GO:0055001	muscle cell development	62	6	1.128	2.1778	1.123	0.056493	1.24801	1	0.728192	1	Scgdelta,Act57B,bt,sals,Mical,CG33521	FBgn0025391,FBgn0000044,FBgn0005666,FBgn0051374,FBgn0053208,FBgn0250819
	KEGG Pathway D.mel	path:map00380	Tryptophan metabolism	20	3	0.564	3.3756	1.755	0.0567006	1.24641	1	0.728192	1	Aldh,Mtpalpha,Echs1	FBgn0012036,FBgn0028479,FBgn0033879
	GO Biological Processes	GO:0071390	cellular response to ecdysone	20	3	0.564	3.3756	1.755	0.0567006	1.24641	1	0.728192	1	Oatp74D,EcR,Hr4	FBgn0036732,FBgn0000546,FBgn0264562
	GO Molecular Function	GO:0016229	steroid dehydrogenase activity	20	3	0.564	3.3756	1.755	0.0567006	1.24641	1	0.728192	1	scu,CG10962,Mfe2	FBgn0021765,FBgn0030073,FBgn0030731
	KEGG Pathway D.mel	path:map00071	Fatty acid degradation	33	4	0.752	2.7277	1.448	0.0569896	1.2442	1	0.728192	1	Aldh,Mtpalpha,Echs1,Acox57D-d	FBgn0012036,FBgn0028479,FBgn0033879,FBgn0034629
	GO Biological Processes	GO:0006637	acyl-CoA metabolic process	33	4	0.752	2.7277	1.448	0.0569896	1.2442	1	0.728192	1	wat,CG30427,scu,pdgy	FBgn0039620,FBgn0043792,FBgn0021765,FBgn0027601
	GO Biological Processes	GO:0001174	transcriptional start site selection at RNA polymerase II promoter	9	2	0.376	5.0008	2.322	0.0576728	1.23903	1	0.728192	1	Rbp1,B52	FBgn0260944,FBgn0004587
	GO Biological Processes	GO:0007229	integrin-mediated signaling pathway	9	2	0.376	5.0008	2.322	0.0576728	1.23903	1	0.728192	1	ics,Fit2	FBgn0028546,FBgn0036688
	GO Biological Processes	GO:0010635	regulation of mitochondrial fusion	9	2	0.376	5.0008	2.322	0.0576728	1.23903	1	0.728192	1	Miga,dmGlut	FBgn0030037,FBgn0010497
	GO Biological Processes	GO:0070509	calcium ion import	9	2	0.376	5.0008	2.322	0.0576728	1.23903	1	0.728192	1	MCU,Ent2	FBgn0042185,FBgn0263916
	GO Cellular Component	GO:0005865	striated muscle thin filament	9	2	0.376	5.0008	2.322	0.0576728	1.23903	1	0.728192	1	bt,sals	FBgn0005666,FBgn0051374
	GO Molecular Function	GO:0004467	long-chain fatty acid-CoA ligase activity	9	2	0.376	5.0008	2.322	0.0576728	1.23903	1	0.728192	1	pdgy,Fatp3	FBgn0027601,FBgn0034999
	GO Molecular Function	GO:0042805	actinin binding	9	2	0.376	5.0008	2.322	0.0576728	1.23903	1	0.728192	1	bt,CG33521	FBgn0005666,FBgn0250819
	REACTOME pathway	R-DME-159418	Recycling of bile acids and salts	9	2	0.376	5.0008	2.322	0.0576728	1.23903	1	0.728192	1	EcR,Fatp3	FBgn0000546,FBgn0034999
	REACTOME pathway	R-DME-166658	Complement cascade	9	2	0.376	5.0008	2.322	0.0576728	1.23903	1	0.728192	1	fw,CG9095	FBgn0001083,FBgn0030617
	REACTOME pathway	R-DME-446107	Type I hemidesmosome assembly	9	2	0.376	5.0008	2.322	0.0576728	1.23903	1	0.728192	1	mew,Tsp66E	FBgn0004456,FBgn0035936
	REACTOME pathway	R-DME-977606	Regulation of Complement cascade	9	2	0.376	5.0008	2.322	0.0576728	1.23903	1	0.728192	1	fw,CG9095	FBgn0001083,FBgn0030617
	REACTOME pathway	R-DME-5362517	Signaling by Retinoic Acid	34	4	0.752	2.6475	1.405	0.0624167	1.2047	1	0.78413	1	Aldh,CG9265,CG10638,CG30491	FBgn0012036,FBgn0032910,FBgn0036290,FBgn0050491
	GO Biological Processes	GO:0045785	positive regulation of cell adhesion	21	3	0.564	3.2148	1.685	0.064046	1.19351	1	0.79621	1	robo2,peb,eater	FBgn0002543,FBgn0003053,FBgn0243514
	GO Molecular Function	GO:0005507	copper ion binding	21	3	0.564	3.2148	1.685	0.064046	1.19351	1	0.79621	1	MtnB,CG14757,stw	FBgn0002869,FBgn0033274,FBgn0286203
	GO Biological Processes	GO:0007155	cell adhesion	201	14	2.632	1.5674	0.648	0.0643338	1.19156	1	0.79621	1	Pgant3,Tsp,CG15080,EcR,fw,robo2,peb,rst,Egfr,mew,Lac,Cad99C,eater,ds	FBgn0027558,FBgn0031850,FBgn0034391,FBgn0000546,FBgn0001083,FBgn0002543,FBgn0003053,FBgn0003285,FBgn0003731,FBgn0004456,FBgn0010238,FBgn0039709,FBgn0243514,FBgn0284247
	GO Biological Processes	GO:0016051	carbohydrate biosynthetic process	49	5	0.94	2.2963	1.199	0.0652665	1.18531	1	0.803775	1	Pgant3,PCB,Pgant6,Gyg,Pgm1	FBgn0027558,FBgn0027580,FBgn0035375,FBgn0265191,FBgn0003076
	GO Biological Processes	GO:0033108	mitochondrial respiratory chain complex assembly	35	4	0.752	2.5719	1.363	0.0681057	1.16682	1	0.804556	1	CG11562,CG4908,CG14757,bsf	FBgn0031247,FBgn0032195,FBgn0033274,FBgn0284256
	GO Biological Processes	GO:0006032	chitin catabolic process	10	2	0.376	4.5008	2.17	0.0700198	1.15478	1	0.804556	1	Cht7,Cht6	FBgn0035398,FBgn0263132
	GO Biological Processes	GO:0006390	mitochondrial transcription	10	2	0.376	4.5008	2.17	0.0700198	1.15478	1	0.804556	1	bsf,Lrpprc2	FBgn0284256,FBgn0027794
	GO Biological Processes	GO:0007488	histoblast morphogenesis	10	2	0.376	4.5008	2.17	0.0700198	1.15478	1	0.804556	1	Cyp301a1,EcR	FBgn0033753,FBgn0000546
	GO Biological Processes	GO:0009409	response to cold	10	2	0.376	4.5008	2.17	0.0700198	1.15478	1	0.804556	1	Hsp83,TotA	FBgn0001233,FBgn0028396
	GO Molecular Function	GO:0004568	chitinase activity	10	2	0.376	4.5008	2.17	0.0700198	1.15478	1	0.804556	1	Cht7,Cht6	FBgn0035398,FBgn0263132
	KEGG Pathway D.mel	path:map01040	Biosynthesis of unsaturated fatty acids	22	3	0.564	3.0687	1.618	0.0718052	1.14384	1	0.804556	1	Mfe2,Acox57D-d,ScpX	FBgn0030731,FBgn0034629,FBgn0015808
	REACTOME pathway	R-DME-983170	Antigen Presentation: Folding, assembly and peptide loading of class I MHC	22	3	0.564	3.0687	1.618	0.0718052	1.14384	1	0.804556	1	CG3156,CG8774,CG32473	FBgn0023536,FBgn0038136,FBgn0052473
	GO Cellular Component	GO:0043235	receptor complex	66	6	1.128	2.0458	1.033	0.0722144	1.14138	1	0.804556	1	EcR,Egfr,mew,Tie,Ir76a,btl	FBgn0000546,FBgn0003731,FBgn0004456,FBgn0014073,FBgn0260874,FBgn0285896
	GO Biological Processes	GO:0042692	muscle cell differentiation	116	9	1.692	1.746	0.804	0.0730736	1.13624	1	0.804556	1	Act57B,rst,zfh1,bt,sals,Mical,CG33521,WASp,Scgdelta	FBgn0000044,FBgn0003285,FBgn0004606,FBgn0005666,FBgn0051374,FBgn0053208,FBgn0250819,FBgn0024273,FBgn0025391
	GO Molecular Function	GO:0016627	oxidoreductase activity, acting on the CH-CH group of donors	36	4	0.752	2.5004	1.322	0.0740529	1.13046	1	0.804556	1	Ppox,CG16935,Acox57D-d,Egm	FBgn0020018,FBgn0033883,FBgn0034629,FBgn0086712
	GO Biological Processes	GO:0033627	cell adhesion mediated by integrin	23	3	0.564	2.9353	1.554	0.0799625	1.09711	1	0.804556	1	Pgant3,Tsp,mew	FBgn0027558,FBgn0031850,FBgn0004456
	REACTOME pathway	R-DME-1483166	Synthesis of PA	23	3	0.564	2.9353	1.554	0.0799625	1.09711	1	0.804556	1	Miga,Agpat3,Pld	FBgn0030037,FBgn0036623,FBgn0286511
	GO Cellular Component	GO:0030016	myofibril	68	6	1.128	1.9856	0.99	0.0809253	1.09192	1	0.804556	1	bt,Scgdelta,CG1674,sals,CG33521,bsf	FBgn0005666,FBgn0025391,FBgn0039897,FBgn0051374,FBgn0250819,FBgn0284256
	GO Biological Processes	GO:0006520	cellular amino acid metabolic process	154	11	2.068	1.6074	0.685	0.0816825	1.08787	1	0.804556	1	GstZ2,Slimp,AspRS-m,GatA,SerRS-m,ppl,AsnRS-m,ValRS-m,IleRS-m,GstZ1,Gdh	FBgn0037697,FBgn0051133,FBgn0051739,FBgn0260779,FBgn0021750,FBgn0027945,FBgn0034177,FBgn0035942,FBgn0036569,FBgn0037696,FBgn0001098
	KEGG Pathway D.mel	md:M00013	Malonate semialdehyde pathway, propanoyl-CoA => acetyl-CoA	11	2	0.376	4.0916	2.033	0.0831307	1.08024	1	0.804556	1	Echs1,Acox57D-d	FBgn0033879,FBgn0034629
	GO Biological Processes	GO:0022409	positive regulation of cell-cell adhesion	11	2	0.376	4.0916	2.033	0.0831307	1.08024	1	0.804556	1	robo2,peb	FBgn0002543,FBgn0003053
	GO Biological Processes	GO:0035336	long-chain fatty-acyl-CoA metabolic process	11	2	0.376	4.0916	2.033	0.0831307	1.08024	1	0.804556	1	wat,CG30427	FBgn0039620,FBgn0043792
	GO Cellular Component	GO:0005902	microvillus	11	2	0.376	4.0916	2.033	0.0831307	1.08024	1	0.804556	1	WASp,Cad99C	FBgn0024273,FBgn0039709
	REACTOME pathway	R-DME-2132295	MHC class II antigen presentation	11	2	0.376	4.0916	2.033	0.0831307	1.08024	1	0.804556	1	CG9427,GILT1	FBgn0037721,FBgn0038149
	REACTOME pathway	R-DME-216083	Integrin cell surface interactions	11	2	0.376	4.0916	2.033	0.0831307	1.08024	1	0.804556	1	mew,Tsp	FBgn0004456,FBgn0031850
	REACTOME pathway	R-DME-2187335	The retinoid cycle in cones (daylight vision)	11	2	0.376	4.0916	2.033	0.0831307	1.08024	1	0.804556	1	CG9265,Cralbp	FBgn0032910,FBgn0035636
	REACTOME pathway	R-DME-2453902	The canonical retinoid cycle in rods (twilight vision)	11	2	0.376	4.0916	2.033	0.0831307	1.08024	1	0.804556	1	Cralbp,CG30491	FBgn0035636,FBgn0050491
	REACTOME pathway	R-DME-8982491	Glycogen metabolism	11	2	0.376	4.0916	2.033	0.0831307	1.08024	1	0.804556	1	Pgm1,Gyg	FBgn0003076,FBgn0265191
	GO Biological Processes	GO:0030198	extracellular matrix organization	53	5	0.94	2.123	1.086	0.0852978	1.06906	1	0.804556	1	Pgant3,obst-A,CG15080,Cad99C,CG31999	FBgn0027558,FBgn0031097,FBgn0034391,FBgn0039709,FBgn0051999
	GO Biological Processes	GO:0034605	cellular response to heat	38	4	0.752	2.3688	1.244	0.0867031	1.06197	1	0.804556	1	Hsp60A,TotA,Hsc70-5,Hsp83	FBgn0015245,FBgn0028396,FBgn0001220,FBgn0001233
	REACTOME pathway	R-DME-2187338	Visual phototransduction	38	4	0.752	2.3688	1.244	0.0867031	1.06197	1	0.804556	1	CG9265,Cralbp,CG10638,CG30491	FBgn0032910,FBgn0035636,FBgn0036290,FBgn0050491
	KEGG Pathway D.mel	path:map00640	Propanoate metabolism	24	3	0.564	2.813	1.492	0.0885012	1.05305	1	0.804556	1	Mtpalpha,Echs1,Acox57D-d	FBgn0028479,FBgn0033879,FBgn0034629
	GO Biological Processes	GO:0007603	phototransduction, visible light	24	3	0.564	2.813	1.492	0.0885012	1.05305	1	0.804556	1	Lrpprc2,rdgA,rdgC	FBgn0027794,FBgn0261549,FBgn0265959
	GO Biological Processes	GO:0008277	regulation of G protein-coupled receptor signaling pathway	24	3	0.564	2.813	1.492	0.0885012	1.05305	1	0.804556	1	rdgA,rdgC,Lrpprc2	FBgn0261549,FBgn0265959,FBgn0027794
	GO Cellular Component	GO:0031304	intrinsic component of mitochondrial inner membrane	24	3	0.564	2.813	1.492	0.0885012	1.05305	1	0.804556	1	Ppox,CG8531,MCU	FBgn0020018,FBgn0033918,FBgn0042185
	GO Molecular Function	GO:0015179	L-amino acid transmembrane transporter activity	24	3	0.564	2.813	1.492	0.0885012	1.05305	1	0.804556	1	dmGlut,sbm,slif	FBgn0010497,FBgn0030574,FBgn0037203
	GO Molecular Function	GO:0019199	transmembrane receptor protein kinase activity	24	3	0.564	2.813	1.492	0.0885012	1.05305	1	0.804556	1	Egfr,Tie,btl	FBgn0003731,FBgn0014073,FBgn0285896
	GO Molecular Function	GO:0008237	metallopeptidase activity	121	9	1.692	1.6738	0.743	0.0896351	1.04752	1	0.811913	1	Ance-2,Nepl8,CG8728,sona,CG10280,CG8774,CG4408,grsm,CG32473	FBgn0032535,FBgn0032585,FBgn0033235,FBgn0034903,FBgn0037395,FBgn0038136,FBgn0039073,FBgn0040493,FBgn0052473
	GO Biological Processes	GO:0061061	muscle structure development	213	14	2.632	1.4791	0.565	0.0929044	1.03196	1	0.81272	1	Act57B,Cf2,rst,mew,zfh1,fru,bt,Sply,sals,Mical,CG33521,WASp,Scgdelta,Tsp	FBgn0000044,FBgn0000286,FBgn0003285,FBgn0004456,FBgn0004606,FBgn0004652,FBgn0005666,FBgn0010591,FBgn0051374,FBgn0053208,FBgn0250819,FBgn0024273,FBgn0025391,FBgn0031850
	GO Cellular Component	GO:0005615	extracellular space	466	27	5.075	1.3039	0.383	0.095416	1.02038	1	0.81272	1	Peritrophin-A,TotA,CG18641,CG16820,Ance-2,Cpr51A,CG15080,CG9822,sona,Phk-3,CG8492,CG4962,CG13062,CG17919,Spn85F,CG10264,CG10407,CG4408,CG10175,CG13618,tnc,CG30287,CG31997,edin,CG40160,Egm,CG42326	FBgn0022770,FBgn0028396,FBgn0031426,FBgn0032495,FBgn0032535,FBgn0033942,FBgn0034391,FBgn0034623,FBgn0034903,FBgn0035089,FBgn0035813,FBgn0036597,FBgn0036603,FBgn0037433,FBgn0037772,FBgn0038394,FBgn0038395,FBgn0039073,FBgn0039084,FBgn0039203,FBgn0039257,FBgn0050287,FBgn0051997,FBgn0052185,FBgn0058160,FBgn0086712,FBgn0259226
	FlyBase signaling pathway (experimental evidence)	FBgg0001064	Notch Signaling Pathway Core Components	12	2	0.376	3.7506	1.907	0.0969138	1.01361	1	0.81272	1	Ser,Delta	FBgn0004197,FBgn0000463
	KEGG Pathway D.mel	path:map00770	Pantothenate and CoA biosynthesis	12	2	0.376	3.7506	1.907	0.0969138	1.01361	1	0.81272	1	Aldh,CRMP	FBgn0012036,FBgn0023023
	GO Biological Processes	GO:0000963	mitochondrial RNA processing	12	2	0.376	3.7506	1.907	0.0969138	1.01361	1	0.81272	1	bsf,scu	FBgn0284256,FBgn0021765
	GO Biological Processes	GO:0006783	heme biosynthetic process	12	2	0.376	3.7506	1.907	0.0969138	1.01361	1	0.81272	1	Ppox,Pbgs	FBgn0020018,FBgn0036271
	GO Biological Processes	GO:0043271	negative regulation of ion transport	12	2	0.376	3.7506	1.907	0.0969138	1.01361	1	0.81272	1	Rgk3,Ent2	FBgn0085426,FBgn0263916
	GO Biological Processes	GO:0043488	regulation of mRNA stability	12	2	0.376	3.7506	1.907	0.0969138	1.01361	1	0.81272	1	bsf,Lrpprc2	FBgn0284256,FBgn0027794
	GO Biological Processes	GO:0045168	cell-cell signaling involved in cell fate commitment	12	2	0.376	3.7506	1.907	0.0969138	1.01361	1	0.81272	1	Dl,Ser	FBgn0000463,FBgn0004197
	GO Biological Processes	GO:0046692	sperm competition	12	2	0.376	3.7506	1.907	0.0969138	1.01361	1	0.81272	1	Gdh,Gld	FBgn0001098,FBgn0001112
	GO Molecular Function	GO:0002161	aminoacyl-tRNA editing activity	12	2	0.376	3.7506	1.907	0.0969138	1.01361	1	0.81272	1	ValRS-m,IleRS-m	FBgn0035942,FBgn0036569
	REACTOME pathway	R-DME-189085	Digestion of dietary carbohydrate	12	2	0.376	3.7506	1.907	0.0969138	1.01361	1	0.81272	1	Cht7,Cht6	FBgn0035398,FBgn0263132
	REACTOME pathway	R-DME-193775	Synthesis of bile acids and bile salts via 24-hydroxycholesterol	12	2	0.376	3.7506	1.907	0.0969138	1.01361	1	0.81272	1	Fatp3,CG10638	FBgn0034999,FBgn0036290
	GO Biological Processes	GO:0042045	epithelial fluid transport	25	3	0.564	2.7005	1.433	0.0974036	1.01142	1	0.81272	1	kkv,colt,wat	FBgn0001311,FBgn0019830,FBgn0039620
	GO Molecular Function	GO:0016620	oxidoreductase activity, acting on the aldehyde or oxo group of donors, NAD or NADP as acceptor	25	3	0.564	2.7005	1.433	0.0974036	1.01142	1	0.81272	1	Aldh,wat,CG30427	FBgn0012036,FBgn0039620,FBgn0043792
	KEGG Pathway D.mel	path:map00561	Glycerolipid metabolism	40	4	0.752	2.2504	1.17	0.100325	0.998592	1	0.81272	1	rdgA,Aldh,CG10638,Agpat3	FBgn0261549,FBgn0012036,FBgn0036290,FBgn0036623
	GO Biological Processes	GO:0071482	cellular response to light stimulus	40	4	0.752	2.2504	1.17	0.100325	0.998592	1	0.81272	1	Lrpprc2,TotA,rdgA,rdgC	FBgn0027794,FBgn0028396,FBgn0261549,FBgn0265959
	GO Biological Processes	GO:0098609	cell-cell adhesion	124	9	1.692	1.6333	0.708	0.100554	0.9976	1	0.81272	1	Cad99C,ds,fw,robo2,peb,rst,Egfr,mew,Lac	FBgn0039709,FBgn0284247,FBgn0001083,FBgn0002543,FBgn0003053,FBgn0003285,FBgn0003731,FBgn0004456,FBgn0010238
	GO Biological Processes	GO:0048856	anatomical structure development	2364	117	21.992	1.1138	0.155	0.102063	0.99113	1	0.81272	1	Act57B,Cf2,ect,Dl,EcR,fw,Gld,gt,Hsc70-5,Hsp83,kkv,l(2)gl,lab,robo2,net,peb,pip,pwn,rst,swa,Egfr,vls,Ser,mew,zfh1,fru,Ccp84Ag,Ccp84Af,Ccp84Ae,Mbs,bt,Cyp4g1,Lac,dmGlut,Sply,Tie,toc,NetA,colt,Acp65Aa,scu,Pka-R2,WASp,Scgdelta,Traf4,NiPp1,Amph,Mtpalpha,Vajk3,ics,Vajk1,Tollo,Miga,CG11584,CG9521,obst-A,AIF,snsl,Tsp,uif,Cpr30B,CG13113,spz4,Vajk2,dmpd,CG12935,Cpr47Ea,Twdlbeta,reb,exp,Cpr49Ae,Cyp301a1,Cpr5…	FBgn0000044,FBgn0000286,FBgn0000451,FBgn0000463,FBgn0000546,FBgn0001083,FBgn0001112,FBgn0001150,FBgn0001220,FBgn0001233,FBgn0001311,FBgn0002121,FBgn0002522,FBgn0002543,FBgn0002931,FBgn0003053,FBgn0003089,FBgn0003174,FBgn0003285,FBgn0003655,FBgn0003731,FBgn0003978,FBgn0004197,FBgn0004456,FBgn0004606,FBgn0004652,FBgn0004777,FBgn0004778,FBgn0004779,FBgn0005536,FBgn0005666,FBgn0010019,FBgn0010238,FBg…
	GO Biological Processes	GO:0048546	digestive tract morphogenesis	56	5	0.94	2.0093	1.007	0.102201	0.990545	1	0.81272	1	EcR,kkv,Egfr,mew,tnc	FBgn0000546,FBgn0001311,FBgn0003731,FBgn0004456,FBgn0039257
	GO Biological Processes	GO:0044255	cellular lipid metabolic process	332	20	3.759	1.3556	0.439	0.103343	0.985721	1	0.81272	1	Ipp,scu,santa-maria,pdgy,Mtpalpha,Mfe2,CG2201,Echs1,CG16935,Acox57D-d,Fatp3,PIG-B,Sply,CG6753,CG31523,CG31871,Egm,rdgA,Pld,Etf-QO	FBgn0016672,FBgn0021765,FBgn0025697,FBgn0027601,FBgn0028479,FBgn0030731,FBgn0032955,FBgn0033879,FBgn0033883,FBgn0034629,FBgn0034999,FBgn0035464,FBgn0010591,FBgn0038070,FBgn0051523,FBgn0051871,FBgn0086712,FBgn0261549,FBgn0286511,FBgn0286783
	GO Biological Processes	GO:0046667	compound eye retinal cell programmed cell death	26	3	0.564	2.5966	1.377	0.106652	0.972032	1	0.81272	1	Dl,rst,Egfr	FBgn0000463,FBgn0003285,FBgn0003731
	GO Biological Processes	GO:0048619	embryonic hindgut morphogenesis	41	4	0.752	2.1955	1.135	0.107484	0.968654	1	0.81272	1	tnc,EcR,kkv,Egfr	FBgn0039257,FBgn0000546,FBgn0001311,FBgn0003731
	DRSC PathON signaling pathway target genes	PathON:9	TGF-beta/Activin signaling pathway	13	2	0.376	3.4621	1.792	0.111283	0.953569	1	0.81272	1	NetA,Vajk2	FBgn0015773,FBgn0032538
	GO Biological Processes	GO:0002082	regulation of oxidative phosphorylation	13	2	0.376	3.4621	1.792	0.111283	0.953569	1	0.81272	1	Lrpprc2,bsf	FBgn0027794,FBgn0284256
	GO Biological Processes	GO:0002385	mucosal immune response	13	2	0.376	3.4621	1.792	0.111283	0.953569	1	0.81272	1	Tollo,Cad99C	FBgn0029114,FBgn0039709
	GO Biological Processes	GO:0031440	regulation of mRNA 3'-end processing	13	2	0.376	3.4621	1.792	0.111283	0.953569	1	0.81272	1	Rbp1,B52	FBgn0260944,FBgn0004587
	GO Biological Processes	GO:0042168	heme metabolic process	13	2	0.376	3.4621	1.792	0.111283	0.953569	1	0.81272	1	Ppox,Pbgs	FBgn0020018,FBgn0036271
	GO Biological Processes	GO:0042220	response to cocaine	13	2	0.376	3.4621	1.792	0.111283	0.953569	1	0.81272	1	Pka-R2,EcR	FBgn0022382,FBgn0000546
	GO Biological Processes	GO:2000134	negative regulation of G1/S transition of mitotic cell cycle	13	2	0.376	3.4621	1.792	0.111283	0.953569	1	0.81272	1	Egfr,B52	FBgn0003731,FBgn0004587
	GO Cellular Component	GO:0009925	basal plasma membrane	13	2	0.376	3.4621	1.792	0.111283	0.953569	1	0.81272	1	Egfr,mew	FBgn0003731,FBgn0004456
	GO Cellular Component	GO:0042600	chorion	13	2	0.376	3.4621	1.792	0.111283	0.953569	1	0.81272	1	Mur2B,CG13113	FBgn0025390,FBgn0032126
	GO Molecular Function	GO:0003707	steroid hormone receptor activity	13	2	0.376	3.4621	1.792	0.111283	0.953569	1	0.81272	1	EcR,Hr4	FBgn0000546,FBgn0264562
	GO Molecular Function	GO:0008146	sulfotransferase activity	13	2	0.376	3.4621	1.792	0.111283	0.953569	1	0.81272	1	pip,Tpst	FBgn0003089,FBgn0086674
	REACTOME pathway	R-DME-189451	Heme biosynthesis	13	2	0.376	3.4621	1.792	0.111283	0.953569	1	0.81272	1	Ppox,Pbgs	FBgn0020018,FBgn0036271
	REACTOME pathway	R-DME-2022377	Metabolism of Angiotensinogen to Angiotensins	13	2	0.376	3.4621	1.792	0.111283	0.953569	1	0.81272	1	Ance-2,CG10175	FBgn0032535,FBgn0039084
	REACTOME pathway	R-DME-434313	Intracellular metabolism of fatty acids regulates insulin secretion	13	2	0.376	3.4621	1.792	0.111283	0.953569	1	0.81272	1	santa-maria,Snmp2	FBgn0025697,FBgn0035815
	GO Biological Processes	GO:0006629	lipid metabolic process	415	24	4.511	1.3014	0.38	0.11257	0.948576	1	0.81272	1	Ipp,scu,santa-maria,pdgy,Mtpalpha,CG9521,Mfe2,CG18641,CG2201,Echs1,CG16935,Acox57D-d,Fatp3,PIG-B,CG6753,CG31523,CG31871,Egm,rdgA,Pld,Etf-QO,Cyt-b5-r,EcR,Sply	FBgn0016672,FBgn0021765,FBgn0025697,FBgn0027601,FBgn0028479,FBgn0030588,FBgn0030731,FBgn0031426,FBgn0032955,FBgn0033879,FBgn0033883,FBgn0034629,FBgn0034999,FBgn0035464,FBgn0038070,FBgn0051523,FBgn0051871,FBgn0086712,FBgn0261549,FBgn0286511,FBgn0286783,FBgn0000406,FBgn0000546,FBgn0010591
	GO Biological Processes	GO:0001666	response to hypoxia	58	5	0.94	1.94	0.956	0.114325	0.941859	1	0.81272	1	l(2)37Cc,tko,Tom40,Srlp,Hr4	FBgn0002031,FBgn0003714,FBgn0016041,FBgn0038049,FBgn0264562
	GO Cellular Component	GO:0030018	Z disc	42	4	0.752	2.1432	1.1	0.114867	0.939803	1	0.81272	1	bt,CG1674,CG33521,bsf	FBgn0005666,FBgn0039897,FBgn0250819,FBgn0284256
	REACTOME pathway	R-DME-9033241	Peroxisomal protein import	42	4	0.752	2.1432	1.1	0.114867	0.939803	1	0.81272	1	ScpX,Mfe2,Acox57D-d,Fatp3	FBgn0015808,FBgn0030731,FBgn0034629,FBgn0034999
	GO Biological Processes	GO:0042044	fluid transport	27	3	0.564	2.5004	1.322	0.116227	0.934693	1	0.81272	1	colt,wat,kkv	FBgn0019830,FBgn0039620,FBgn0001311
	REACTOME pathway	R-DME-192456	Digestion of dietary lipid	27	3	0.564	2.5004	1.322	0.116227	0.934693	1	0.81272	1	CG18641,CG6753,CG31871	FBgn0031426,FBgn0038070,FBgn0051871
	REACTOME pathway	R-DME-373755	Semaphorin interactions	27	3	0.564	2.5004	1.322	0.116227	0.934693	1	0.81272	1	Hsp83,Egfr,CRMP	FBgn0001233,FBgn0003731,FBgn0023023
	GO Biological Processes	GO:0042067	establishment of ommatidial planar polarity	59	5	0.94	1.9071	0.931	0.120634	0.918531	1	0.81272	1	Dl,fw,peb,Egfr,ds	FBgn0000463,FBgn0001083,FBgn0003053,FBgn0003731,FBgn0284247
	GO Biological Processes	GO:0071478	cellular response to radiation	59	5	0.94	1.9071	0.931	0.120634	0.918531	1	0.81272	1	rdgA,rdgC,Tie,Lrpprc2,TotA	FBgn0261549,FBgn0265959,FBgn0014073,FBgn0027794,FBgn0028396
	GO Cellular Component	GO:0043296	apical junction complex	59	5	0.94	1.9071	0.931	0.120634	0.918531	1	0.81272	1	Dl,fw,l(2)gl,Mbs,Lac	FBgn0000463,FBgn0001083,FBgn0002121,FBgn0005536,FBgn0010238
	KEGG Pathway D.mel	path:map03010	ribosome	223	14	2.632	1.4128	0.499	0.121942	0.913847	1	0.81272	1	tko,mRpL10,mRpL13,bonsai,mRpL17,mRpL23,mRpL21,mRpL15,mRpL19,mRpS11,mRpL35,RpS10a,mRpL36,mRpS18A	FBgn0003714,FBgn0031231,FBgn0032720,FBgn0026261,FBgn0035122,FBgn0035335,FBgn0036853,FBgn0036990,FBgn0037608,FBgn0038474,FBgn0038923,FBgn0027494,FBgn0042112,FBgn0051450
	GO Biological Processes	GO:0010632	regulation of epithelial cell migration	43	4	0.752	2.0934	1.066	0.122467	0.911983	1	0.81272	1	Tie,robo2,peb,Egfr	FBgn0014073,FBgn0002543,FBgn0003053,FBgn0003731
	GO Cellular Component	GO:0031674	I band	43	4	0.752	2.0934	1.066	0.122467	0.911983	1	0.81272	1	bt,CG1674,CG33521,bsf	FBgn0005666,FBgn0039897,FBgn0250819,FBgn0284256
	REACTOME pathway	R-DME-9709957	Sensory Perception	43	4	0.752	2.0934	1.066	0.122467	0.911983	1	0.81272	1	CG9265,Cralbp,CG10638,CG30491	FBgn0032910,FBgn0035636,FBgn0036290,FBgn0050491
	GO Biological Processes	GO:0007275	multicellular organism development	2104	104	19.549	1.1124	0.154	0.122589	0.911549	1	0.81272	1	Tie,toc,NetA,colt,Acp65Aa,scu,Pka-R2,WASp,Scgdelta,Traf4,NiPp1,Amph,Mtpalpha,Vajk3,ics,Vajk1,Tollo,CG11584,CG9521,obst-A,snsl,Tsp,uif,Cpr30B,spz4,Vajk2,dmpd,CG12935,Cpr47Ea,Twdlbeta,reb,exp,Cpr49Ae,Cyp301a1,Cpr51A,resilin,sona,Phk-3,mthl9,Cpr62Bc,Cht7,Cpr64Aa,Cpr64Ab,Cpr64Ac,Cpr64Ad,Cpr66Cb,Cpr73D,Fit2,Oatp74D,Cpr76Bb,Cpr92A,Cpr92F,tnc,snu,wat,Cad99C,Trx-2,CG30427,Vajk4,Cpr30F,Mical,Cpr31A,eca,t,…	FBgn0014073,FBgn0015600,FBgn0015773,FBgn0019830,FBgn0020765,FBgn0021765,FBgn0022382,FBgn0024273,FBgn0025391,FBgn0026319,FBgn0026402,FBgn0027356,FBgn0028479,FBgn0028544,FBgn0028546,FBgn0028938,FBgn0029114,FBgn0030541,FBgn0030588,FBgn0031097,FBgn0031646,FBgn0031850,FBgn0031879,FBgn0032125,FBgn0032362,FBgn0032538,FBgn0033486,FBgn0033547,FBgn0033597,FBgn0033658,FBgn0033667,FBgn0033668,FBgn0033728,FBg…
	GO Biological Processes	GO:0008347	glial cell migration	28	3	0.564	2.4111	1.27	0.12611	0.89925	1	0.81272	1	NetA,Dl,btl	FBgn0015773,FBgn0000463,FBgn0285896
	GO Biological Processes	GO:0031589	cell-substrate adhesion	28	3	0.564	2.4111	1.27	0.12611	0.89925	1	0.81272	1	Pgant3,mew,eater	FBgn0027558,FBgn0004456,FBgn0243514
	GO Biological Processes	GO:0046666	retinal cell programmed cell death	28	3	0.564	2.4111	1.27	0.12611	0.89925	1	0.81272	1	Dl,rst,Egfr	FBgn0000463,FBgn0003285,FBgn0003731
	REACTOME pathway	R-DME-200425	Carnitine metabolism	28	3	0.564	2.4111	1.27	0.12611	0.89925	1	0.81272	1	colt,CG7342,CG4462	FBgn0019830,FBgn0038716,FBgn0038752
	GO Biological Processes	GO:0008535	respiratory chain complex IV assembly	14	2	0.376	3.2148	1.685	0.126161	0.899076	1	0.81272	1	CG11562,bsf	FBgn0031247,FBgn0284256
	GO Biological Processes	GO:0010171	body morphogenesis	14	2	0.376	3.2148	1.685	0.126161	0.899076	1	0.81272	1	Twdlbeta,lab	FBgn0033658,FBgn0002522
	GO Biological Processes	GO:0016059	deactivation of rhodopsin mediated signaling	14	2	0.376	3.2148	1.685	0.126161	0.899076	1	0.81272	1	rdgA,rdgC	FBgn0261549,FBgn0265959
	GO Biological Processes	GO:0019934	cGMP-mediated signaling	14	2	0.376	3.2148	1.685	0.126161	0.899076	1	0.81272	1	Pka-R2,CG10738	FBgn0022382,FBgn0036368
	GO Biological Processes	GO:0043487	regulation of RNA stability	14	2	0.376	3.2148	1.685	0.126161	0.899076	1	0.81272	1	Lrpprc2,bsf	FBgn0027794,FBgn0284256
	GO Biological Processes	GO:0051924	regulation of calcium ion transport	14	2	0.376	3.2148	1.685	0.126161	0.899076	1	0.81272	1	Rgk3,Ent2	FBgn0085426,FBgn0263916
	REACTOME pathway	R-DME-975634	Retinoid metabolism and transport	14	2	0.376	3.2148	1.685	0.126161	0.899076	1	0.81272	1	CG10638,CG30491	FBgn0036290,FBgn0050491
	GO Cellular Component	GO:0031224	intrinsic component of membrane	1104	57	10.714	1.1619	0.216	0.127986	0.892837	1	0.81272	1	Cyt-b5-r,Dl,kkv,pip,rst,Egfr,Ser,mew,dmGlut,Sply,Tie,Msr-110,colt,Ppox,CG3156,Scgdelta,CG14439,CG17600,Nha1,Kua,Tsp42Eg,Tsp42Eh,CG12825,CG8468,CG8531,mthl9,Tsp66E,CG10738,CG9628,Or71a,Oatp74D,ZnT77C,slif,Osi7,Osi9,Osi15,Osi18,Osi19,Osi20,CG6901,CG7342,CG4462,snu,AstA-R2,Cad99C,CG32795,MCU,CG31523,eca,eater,drd,Ir76a,Ptr,Ent2,pHCl-1,ds,btl	FBgn0000406,FBgn0000463,FBgn0001311,FBgn0003089,FBgn0003285,FBgn0003731,FBgn0004197,FBgn0004456,FBgn0010497,FBgn0010591,FBgn0014073,FBgn0015766,FBgn0019830,FBgn0020018,FBgn0023536,FBgn0025391,FBgn0029898,FBgn0031195,FBgn0031865,FBgn0032850,FBgn0033128,FBgn0033129,FBgn0033221,FBgn0033913,FBgn0033918,FBgn0035131,FBgn0035936,FBgn0036368,FBgn0036433,FBgn0036474,FBgn0036732,FBgn0037000,FBgn0037203,FBg…
	GO Cellular Component	GO:0016021	integral component of membrane	1083	56	10.526	1.1636	0.219	0.128085	0.892503	1	0.81272	1	Cyt-b5-r,Dl,kkv,pip,rst,Egfr,Ser,mew,dmGlut,Sply,Tie,Msr-110,colt,CG3156,Scgdelta,CG14439,CG17600,Nha1,Kua,Tsp42Eg,Tsp42Eh,CG12825,CG8468,CG8531,mthl9,Tsp66E,CG10738,CG9628,Or71a,Oatp74D,ZnT77C,slif,Osi7,Osi9,Osi15,Osi18,Osi19,Osi20,CG6901,CG7342,CG4462,snu,AstA-R2,Cad99C,CG32795,MCU,CG31523,eca,eater,drd,Ir76a,Ptr,Ent2,pHCl-1,ds,btl	FBgn0000406,FBgn0000463,FBgn0001311,FBgn0003089,FBgn0003285,FBgn0003731,FBgn0004197,FBgn0004456,FBgn0010497,FBgn0010591,FBgn0014073,FBgn0015766,FBgn0019830,FBgn0023536,FBgn0025391,FBgn0029898,FBgn0031195,FBgn0031865,FBgn0032850,FBgn0033128,FBgn0033129,FBgn0033221,FBgn0033913,FBgn0033918,FBgn0035131,FBgn0035936,FBgn0036368,FBgn0036433,FBgn0036474,FBgn0036732,FBgn0037000,FBgn0037203,FBgn0037414,FBg…
	KEGG Pathway D.mel	path:map04146	peroxisome	78	6	1.128	1.7311	0.792	0.132671	0.877225	1	0.833	1	Mfe2,Mtpalpha,Acox57D-d,CG30427,wat,ScpX	FBgn0030731,FBgn0028479,FBgn0034629,FBgn0043792,FBgn0039620,FBgn0015808
	REACTOME pathway	R-DME-1483206	Glycerophospholipid biosynthesis	78	6	1.128	1.7311	0.792	0.132671	0.877225	1	0.833	1	Mtpalpha,Miga,CG2201,Agpat3,CG10175,Pld	FBgn0028479,FBgn0030037,FBgn0032955,FBgn0036623,FBgn0039084,FBgn0286511
	GO Cellular Component	GO:0016607	nuclear speck	29	3	0.564	2.328	1.219	0.136282	0.865561	1	0.833	1	B52,NiPp1,Rbp1	FBgn0004587,FBgn0026402,FBgn0260944
	REACTOME pathway	R-DME-6811558	PI5P, PP2A and IER3 Regulate PI3K/AKT Signaling	29	3	0.564	2.328	1.219	0.136282	0.865561	1	0.833	1	Egfr,Tie,btl	FBgn0003731,FBgn0014073,FBgn0285896
	GO Molecular Function	GO:0008235	metalloexopeptidase activity	45	4	0.752	2.0003	1	0.138282	0.859235	1	0.833	1	CG8774,CG4408,grsm,CG32473	FBgn0038136,FBgn0039073,FBgn0040493,FBgn0052473
	GO Molecular Function	GO:0016810	hydrolase activity, acting on carbon-nitrogen (but not peptide) bonds	79	6	1.128	1.7091	0.773	0.138554	0.85838	1	0.833	1	CRMP,Nadsyn,ChLD3,Cda5,Cda4,GatA	FBgn0023023,FBgn0030512,FBgn0032598,FBgn0051973,FBgn0052499,FBgn0260779
	REACTOME pathway	R-DME-76002	Platelet activation, signaling and aggregation	171	11	2.068	1.4476	0.534	0.139941	0.854056	1	0.833	1	Act57B,fw,bt,santa-maria,CG9095,Tsp,Snmp2,Tsp66E,Fit2,Spn85F,rdgA	FBgn0000044,FBgn0001083,FBgn0005666,FBgn0025697,FBgn0030617,FBgn0031850,FBgn0035815,FBgn0035936,FBgn0036688,FBgn0037772,FBgn0261549
	GO Biological Processes	GO:0007507	heart development	97	7	1.316	1.624	0.7	0.139961	0.853993	1	0.833	1	Scgdelta,Fit2,Act57B,EcR,robo2,zfh1,Lac	FBgn0025391,FBgn0036688,FBgn0000044,FBgn0000546,FBgn0002543,FBgn0004606,FBgn0010238
	GO Biological Processes	GO:0006584	catecholamine metabolic process	15	2	0.376	3.0005	1.585	0.141472	0.849328	1	0.833	1	t,Skeletor	FBgn0086367,FBgn0262717
	GO Biological Processes	GO:0008053	mitochondrial fusion	15	2	0.376	3.0005	1.585	0.141472	0.849328	1	0.833	1	Miga,dmGlut	FBgn0030037,FBgn0010497
	GO Biological Processes	GO:0010002	cardioblast differentiation	15	2	0.376	3.0005	1.585	0.141472	0.849328	1	0.833	1	EcR,robo2	FBgn0000546,FBgn0002543
	GO Biological Processes	GO:0015807	L-amino acid transport	15	2	0.376	3.0005	1.585	0.141472	0.849328	1	0.833	1	dmGlut,slif	FBgn0010497,FBgn0037203
	GO Biological Processes	GO:0035073	pupariation	15	2	0.376	3.0005	1.585	0.141472	0.849328	1	0.833	1	EcR,Hr4	FBgn0000546,FBgn0264562
	GO Biological Processes	GO:0044331	cell-cell adhesion mediated by cadherin	15	2	0.376	3.0005	1.585	0.141472	0.849328	1	0.833	1	Cad99C,ds	FBgn0039709,FBgn0284247
	GO Biological Processes	GO:0055070	copper ion homeostasis	15	2	0.376	3.0005	1.585	0.141472	0.849328	1	0.833	1	CG30377,CG14757	FBgn0050377,FBgn0033274
	REACTOME pathway	R-DME-1236973	Cross-presentation of particulate exogenous antigens (phagosomes)	15	2	0.376	3.0005	1.585	0.141472	0.849328	1	0.833	1	santa-maria,Snmp2	FBgn0025697,FBgn0035815
	REACTOME pathway	R-DME-400451	Free fatty acids regulate insulin secretion	15	2	0.376	3.0005	1.585	0.141472	0.849328	1	0.833	1	santa-maria,Snmp2	FBgn0025697,FBgn0035815
	REACTOME pathway	R-DME-70895	Branched-chain amino acid catabolism	15	2	0.376	3.0005	1.585	0.141472	0.849328	1	0.833	1	scu,Echs1	FBgn0021765,FBgn0033879
	REACTOME pathway	R-DME-8863795	Downregulation of ERBB2 signaling	15	2	0.376	3.0005	1.585	0.141472	0.849328	1	0.833	1	Hsp83,Egfr	FBgn0001233,FBgn0003731
	GO Biological Processes	GO:0032502	developmental process	2448	119	22.368	1.0939	0.129	0.142873	0.84505	1	0.833	1	Act57B,Cf2,ect,Dl,EcR,fw,Gld,gt,Hsc70-5,Hsp83,kkv,l(2)gl,lab,robo2,net,peb,pip,pwn,rst,swa,Egfr,vls,Ser,mew,zfh1,fru,Ccp84Ag,Ccp84Af,Ccp84Ae,Mbs,Ets98B,bt,Cyp4g1,Lac,dmGlut,Sply,Tie,toc,NetA,colt,Acp65Aa,scu,Pka-R2,Taf8,WASp,Scgdelta,Traf4,NiPp1,Amph,Mtpalpha,Vajk3,ics,Vajk1,Tollo,Miga,CG11584,CG9521,obst-A,AIF,snsl,Tsp,uif,Cpr30B,CG13113,spz4,Vajk2,dmpd,CG12935,Cpr47Ea,Twdlbeta,reb,exp,Cpr49Ae,C…	FBgn0000044,FBgn0000286,FBgn0000451,FBgn0000463,FBgn0000546,FBgn0001083,FBgn0001112,FBgn0001150,FBgn0001220,FBgn0001233,FBgn0001311,FBgn0002121,FBgn0002522,FBgn0002543,FBgn0002931,FBgn0003053,FBgn0003089,FBgn0003174,FBgn0003285,FBgn0003655,FBgn0003731,FBgn0003978,FBgn0004197,FBgn0004456,FBgn0004606,FBgn0004652,FBgn0004777,FBgn0004778,FBgn0004779,FBgn0005536,FBgn0005659,FBgn0005666,FBgn0010019,FBg…
	REACTOME pathway	R-DME-9006931	Signaling by Nuclear Receptors	98	7	1.316	1.6074	0.685	0.145362	0.83755	1	0.833	1	EcR,Hsp83,Egfr,Aldh,CG9265,CG10638,CG30491	FBgn0000546,FBgn0001233,FBgn0003731,FBgn0012036,FBgn0032910,FBgn0036290,FBgn0050491
	GO Biological Processes	GO:0007442	hindgut morphogenesis	46	4	0.752	1.9568	0.968	0.146482	0.834217	1	0.833	1	EcR,kkv,Egfr,tnc	FBgn0000546,FBgn0001311,FBgn0003731,FBgn0039257
	GO Molecular Function	GO:0004177	aminopeptidase activity	46	4	0.752	1.9568	0.968	0.146482	0.834217	1	0.833	1	CG8774,CG18493,grsm,CG32473	FBgn0038136,FBgn0038701,FBgn0040493,FBgn0052473
	GO Biological Processes	GO:0003382	epithelial cell morphogenesis	30	3	0.564	2.2504	1.17	0.146724	0.833499	1	0.833	1	colt,WASp,Traf4	FBgn0019830,FBgn0024273,FBgn0026319
	GO Biological Processes	GO:0009584	detection of visible light	30	3	0.564	2.2504	1.17	0.146724	0.833499	1	0.833	1	Lrpprc2,rdgA,rdgC	FBgn0027794,FBgn0261549,FBgn0265959
	GO Biological Processes	GO:0019722	calcium-mediated signaling	30	3	0.564	2.2504	1.17	0.146724	0.833499	1	0.833	1	Cad99C,rdgC,P32	FBgn0039709,FBgn0265959,FBgn0034259
	GO Cellular Component	GO:0030017	sarcomere	63	5	0.94	1.786	0.837	0.147422	0.831438	1	0.833	1	bt,CG1674,sals,CG33521,bsf	FBgn0005666,FBgn0039897,FBgn0051374,FBgn0250819,FBgn0284256
	GO Biological Processes	GO:0007431	salivary gland development	117	8	1.504	1.5387	0.622	0.149304	0.82593	1	0.833	1	btl,EcR,gt,l(2)gl,robo2,Egfr,Ser,mew	FBgn0285896,FBgn0000546,FBgn0001150,FBgn0002121,FBgn0002543,FBgn0003731,FBgn0004197,FBgn0004456
	GO Cellular Component	GO:0005743	mitochondrial inner membrane	193	12	2.256	1.3992	0.485	0.151325	0.820089	1	0.833	1	Hsp60A,colt,Ppox,CG3156,Ant2,CG8728,CG8531,CG13458,MCU,UQCR-11L,ttm50,Etf-QO	FBgn0015245,FBgn0019830,FBgn0020018,FBgn0023536,FBgn0025111,FBgn0033235,FBgn0033918,FBgn0036479,FBgn0042185,FBgn0050354,FBgn0250874,FBgn0286783
	GO Cellular Component	GO:0005887	integral component of plasma membrane	391	22	4.135	1.2662	0.341	0.151674	0.81909	1	0.833	1	Egfr,mew,Tie,Tsp42Eg,Tsp42Eh,Tsp66E,CG10738,CG9628,Oatp74D,slif,Osi7,Osi9,Osi15,Osi18,Osi19,Osi20,AstA-R2,Cad99C,Ent2,pHCl-1,ds,btl	FBgn0003731,FBgn0004456,FBgn0014073,FBgn0033128,FBgn0033129,FBgn0035936,FBgn0036368,FBgn0036433,FBgn0036732,FBgn0037203,FBgn0037414,FBgn0037416,FBgn0037424,FBgn0037428,FBgn0037429,FBgn0037430,FBgn0039595,FBgn0039709,FBgn0263916,FBgn0264908,FBgn0284247,FBgn0285896
	GO Biological Processes	GO:0030335	positive regulation of cell migration	47	4	0.752	1.9152	0.937	0.154865	0.810046	1	0.833	1	robo2,peb,Egfr,Tie	FBgn0002543,FBgn0003053,FBgn0003731,FBgn0014073
	GO Biological Processes	GO:0035075	response to ecdysone	47	4	0.752	1.9152	0.937	0.154865	0.810046	1	0.833	1	Hr4,Oatp74D,EcR,l(2)gl	FBgn0264562,FBgn0036732,FBgn0000546,FBgn0002121
	GO Molecular Function	GO:0016298	lipase activity	47	4	0.752	1.9152	0.937	0.154865	0.810046	1	0.833	1	CG18641,CG6753,CG31871,Pld	FBgn0031426,FBgn0038070,FBgn0051871,FBgn0286511
	GO Biological Processes	GO:0042675	compound eye cone cell differentiation	16	2	0.376	2.813	1.492	0.15715	0.803684	1	0.833	1	Dl,Egfr	FBgn0000463,FBgn0003731
	GO Biological Processes	GO:0090162	establishment of epithelial cell polarity	16	2	0.376	2.813	1.492	0.15715	0.803684	1	0.833	1	l(2)gl,ds	FBgn0002121,FBgn0284247
	GO Biological Processes	GO:1904799	regulation of neuron remodeling	16	2	0.376	2.813	1.492	0.15715	0.803684	1	0.833	1	EcR,Mical	FBgn0000546,FBgn0053208
	REACTOME pathway	R-DME-383280	Nuclear Receptor transcription pathway	16	2	0.376	2.813	1.492	0.15715	0.803684	1	0.833	1	EcR,Hr4	FBgn0000546,FBgn0264562
	GO Biological Processes	GO:0009755	hormone-mediated signaling pathway	31	3	0.564	2.1778	1.123	0.157416	0.802952	1	0.833	1	Hr4,EcR,Oatp74D	FBgn0264562,FBgn0000546,FBgn0036732
	GO Biological Processes	GO:0035017	cuticle pattern formation	31	3	0.564	2.1778	1.123	0.157416	0.802952	1	0.833	1	WASp,l(2)gl,Ser	FBgn0024273,FBgn0002121,FBgn0004197
	GO Biological Processes	GO:0045746	negative regulation of Notch signaling pathway	31	3	0.564	2.1778	1.123	0.157416	0.802952	1	0.833	1	uif,Dl,l(2)gl	FBgn0031879,FBgn0000463,FBgn0002121
	REACTOME pathway	R-DME-9749641	Aspirin ADME	31	3	0.564	2.1778	1.123	0.157416	0.802952	1	0.833	1	CG7342,CG4462,CG10175	FBgn0038716,FBgn0038752,FBgn0039084
	GO Molecular Function	GO:0005509	calcium ion binding	176	11	2.068	1.4065	0.492	0.160443	0.794679	1	0.833	1	Dl,pwn,Ser,CG31650,Tsp,uif,Cad99C,CG31999,CG33978,rdgC,ds	FBgn0000463,FBgn0003174,FBgn0004197,FBgn0031673,FBgn0031850,FBgn0031879,FBgn0039709,FBgn0051999,FBgn0053978,FBgn0265959,FBgn0284247
	GO Biological Processes	GO:0055088	lipid homeostasis	65	5	0.94	1.7311	0.792	0.161687	0.791325	1	0.833	1	EcR,Egm,Acox57D-d,Fatp3,slif	FBgn0000546,FBgn0086712,FBgn0034629,FBgn0034999,FBgn0037203
	GO Cellular Component	GO:0005777	peroxisome	83	6	1.128	1.6268	0.702	0.163259	0.787124	1	0.833	1	ScpX,Mtpalpha,Mfe2,Acox57D-d,wat,CG30427	FBgn0015808,FBgn0028479,FBgn0030731,FBgn0034629,FBgn0039620,FBgn0043792
	GO Biological Processes	GO:0035151	regulation of tube size, open tracheal system	48	4	0.752	1.8753	0.907	0.163424	0.786684	1	0.833	1	kkv,Lac,obst-A,ds	FBgn0001311,FBgn0010238,FBgn0031097,FBgn0284247
	GO Cellular Component	GO:0016323	basolateral plasma membrane	48	4	0.752	1.8753	0.907	0.163424	0.786684	1	0.833	1	l(2)gl,Egfr,mew,ZnT77C	FBgn0002121,FBgn0003731,FBgn0004456,FBgn0037000
	GO Molecular Function	GO:0046872	metal ion binding	873	45	8.459	1.16	0.214	0.164725	0.783242	1	0.833	1	Dl,EcR,MtnB,Pgm1,pwn,Ser,Cyp4g1,Cyp4e2,Cyp4c3,Cyp4d8,Cyp4e1,SF1,Traf4,PCB,Cyp4s3,Usp39,CG31650,Tsp,uif,CG8728,CG14757,Cyp301a1,Pbgs,Cyp305a1,isoQC,CG14655,CG10280,CG8319,CG8774,MtnC,CG4408,Cad99C,grsm,CG31028,CG31999,CG32473,CG33978,Tet,Hr4,rdgC,ds,CG32500,stw,Mpi,bor	FBgn0000463,FBgn0000546,FBgn0002869,FBgn0003076,FBgn0003174,FBgn0004197,FBgn0010019,FBgn0014469,FBgn0015032,FBgn0015033,FBgn0015034,FBgn0025571,FBgn0026319,FBgn0027580,FBgn0030615,FBgn0030969,FBgn0031673,FBgn0031850,FBgn0031879,FBgn0033235,FBgn0033274,FBgn0033753,FBgn0036271,FBgn0036910,FBgn0036999,FBgn0037275,FBgn0037395,FBgn0037722,FBgn0038136,FBgn0038790,FBgn0039073,FBgn0039709,FBgn0040493,FBg…
	DRSC PathON signaling pathway target genes	PathON:5	Jak/Stat signaling pathway	32	3	0.564	2.1097	1.077	0.168339	0.773816	1	0.836673	1	Ser,zfh1,TotA	FBgn0004197,FBgn0004606,FBgn0028396
	GO Cellular Component	GO:0032592	integral component of mitochondrial membrane	32	3	0.564	2.1097	1.077	0.168339	0.773816	1	0.836673	1	CG3156,CG8531,MCU	FBgn0023536,FBgn0033918,FBgn0042185
	GO Molecular Function	GO:0015297	antiporter activity	32	3	0.564	2.1097	1.077	0.168339	0.773816	1	0.836673	1	colt,Ant2,Nha1	FBgn0019830,FBgn0025111,FBgn0031865
	REACTOME pathway	R-DME-6806667	Metabolism of fat-soluble vitamins	32	3	0.564	2.1097	1.077	0.168339	0.773816	1	0.836673	1	CG10638,CG2663,CG30491	FBgn0036290,FBgn0037323,FBgn0050491
	GO Molecular Function	GO:0008238	exopeptidase activity	84	6	1.128	1.6074	0.685	0.169713	0.770286	1	0.83882	1	Ance-2,CG8774,CG18493,CG4408,grsm,CG32473	FBgn0032535,FBgn0038136,FBgn0038701,FBgn0039073,FBgn0040493,FBgn0052473
	GO Molecular Function	GO:0050662	coenzyme binding	159	10	1.88	1.4153	0.501	0.170238	0.768942	1	0.83882	1	Gld,Sply,PCB,CG9521,AIF,Acbp1,Acox57D-d,CG14997,Mical,Egm	FBgn0001112,FBgn0010591,FBgn0027580,FBgn0030588,FBgn0031392,FBgn0031992,FBgn0034629,FBgn0035515,FBgn0053208,FBgn0086712
	GO Biological Processes	GO:0009913	epidermal cell differentiation	49	4	0.752	1.837	0.877	0.172149	0.764095	1	0.83882	1	WASp,ds,fw,Mbs	FBgn0024273,FBgn0284247,FBgn0001083,FBgn0005536
	GO Biological Processes	GO:0030155	regulation of cell adhesion	49	4	0.752	1.837	0.877	0.172149	0.764095	1	0.83882	1	eater,robo2,peb,Pgant3	FBgn0243514,FBgn0002543,FBgn0003053,FBgn0027558
	GO Biological Processes	GO:0001895	retina homeostasis	17	2	0.376	2.6475	1.405	0.173132	0.761622	1	0.83882	1	Miga,rdgA	FBgn0030037,FBgn0261549
	GO Biological Processes	GO:0007432	salivary gland boundary specification	17	2	0.376	2.6475	1.405	0.173132	0.761622	1	0.83882	1	robo2,mew	FBgn0002543,FBgn0004456
	GO Biological Processes	GO:0008052	sensory organ boundary specification	17	2	0.376	2.6475	1.405	0.173132	0.761622	1	0.83882	1	l(2)gl,uif	FBgn0002121,FBgn0031879
	GO Biological Processes	GO:0035210	prepupal development	17	2	0.376	2.6475	1.405	0.173132	0.761622	1	0.83882	1	EcR,Hr4	FBgn0000546,FBgn0264562
	GO Biological Processes	GO:0061355	Wnt protein secretion	17	2	0.376	2.6475	1.405	0.173132	0.761622	1	0.83882	1	sona,eca	FBgn0034903,FBgn0069242
	GO Molecular Function	GO:0015645	fatty acid ligase activity	17	2	0.376	2.6475	1.405	0.173132	0.761622	1	0.83882	1	pdgy,Fatp3	FBgn0027601,FBgn0034999
	GO Molecular Function	GO:0016405	CoA-ligase activity	17	2	0.376	2.6475	1.405	0.173132	0.761622	1	0.83882	1	pdgy,Fatp3	FBgn0027601,FBgn0034999
	REACTOME pathway	R-DME-109704	PI3K Cascade	17	2	0.376	2.6475	1.405	0.173132	0.761622	1	0.83882	1	Tie,btl	FBgn0014073,FBgn0285896
	REACTOME pathway	R-DME-189445	Metabolism of porphyrins	17	2	0.376	2.6475	1.405	0.173132	0.761622	1	0.83882	1	Ppox,Pbgs	FBgn0020018,FBgn0036271
	GO Biological Processes	GO:0006119	oxidative phosphorylation	85	6	1.128	1.5885	0.668	0.176271	0.753819	1	0.852375	1	Lrpprc2,AIF,CG14757,UQCR-11L,bsf,Etf-QO	FBgn0027794,FBgn0031392,FBgn0033274,FBgn0050354,FBgn0284256,FBgn0286783
	KEGG Pathway D.mel	path:map00310	Lysine degradation	33	3	0.564	2.0458	1.033	0.179473	0.746	1	0.862853	1	Aldh,Mtpalpha,Echs1	FBgn0012036,FBgn0028479,FBgn0033879
	GO Biological Processes	GO:0010634	positive regulation of epithelial cell migration	33	3	0.564	2.0458	1.033	0.179473	0.746	1	0.862853	1	peb,Egfr,Tie	FBgn0003053,FBgn0003731,FBgn0014073
	REACTOME pathway	R-DME-199418	Negative regulation of the PI3K/AKT network	33	3	0.564	2.0458	1.033	0.179473	0.746	1	0.862853	1	Egfr,Tie,btl	FBgn0003731,FBgn0014073,FBgn0285896
	GO Biological Processes	GO:0009266	response to temperature stimulus	123	8	1.504	1.4637	0.55	0.180978	0.742374	1	0.863702	1	rdgA,rdgC,Hsc70-5,Hsp83,Hsp60A,santa-maria,TotA,GstE1	FBgn0261549,FBgn0265959,FBgn0001220,FBgn0001233,FBgn0015245,FBgn0025697,FBgn0028396,FBgn0034335
	GO Biological Processes	GO:0010038	response to metal ion	50	4	0.752	1.8003	0.848	0.181032	0.742245	1	0.863702	1	TotA,ZnT77C,MtnC,MtnB	FBgn0028396,FBgn0037000,FBgn0038790,FBgn0002869
	GO Biological Processes	GO:0046474	glycerophospholipid biosynthetic process	50	4	0.752	1.8003	0.848	0.181032	0.742245	1	0.863702	1	rdgA,Pld,CG2201,PIG-B	FBgn0261549,FBgn0286511,FBgn0032955,FBgn0035464
	GO Biological Processes	GO:2000147	positive regulation of cell motility	50	4	0.752	1.8003	0.848	0.181032	0.742245	1	0.863702	1	robo2,peb,Egfr,Tie	FBgn0002543,FBgn0003053,FBgn0003731,FBgn0014073
	GO Cellular Component	GO:0016324	apical plasma membrane	68	5	0.94	1.6547	0.727	0.184066	0.735026	1	0.864627	1	rst,Ser,mew,uif,Cad99C	FBgn0003285,FBgn0004197,FBgn0004456,FBgn0031879,FBgn0039709
	GO Cellular Component	GO:0031226	intrinsic component of plasma membrane	404	22	4.135	1.2255	0.293	0.189254	0.722955	1	0.864627	1	Egfr,mew,Tie,Tsp42Eg,Tsp42Eh,Tsp66E,CG10738,CG9628,Oatp74D,slif,Osi7,Osi9,Osi15,Osi18,Osi19,Osi20,AstA-R2,Cad99C,Ent2,pHCl-1,ds,btl	FBgn0003731,FBgn0004456,FBgn0014073,FBgn0033128,FBgn0033129,FBgn0035936,FBgn0036368,FBgn0036433,FBgn0036732,FBgn0037203,FBgn0037414,FBgn0037416,FBgn0037424,FBgn0037428,FBgn0037429,FBgn0037430,FBgn0039595,FBgn0039709,FBgn0263916,FBgn0264908,FBgn0284247,FBgn0285896
	GO Biological Processes	GO:0009072	aromatic amino acid family metabolic process	18	2	0.376	2.5004	1.322	0.18936	0.722711	1	0.864627	1	GstZ1,GstZ2	FBgn0037696,FBgn0037697
	GO Cellular Component	GO:0031672	A band	18	2	0.376	2.5004	1.322	0.18936	0.722711	1	0.864627	1	bt,bsf	FBgn0005666,FBgn0284256
	GO Molecular Function	GO:0004984	olfactory receptor activity	18	2	0.376	2.5004	1.322	0.18936	0.722711	1	0.864627	1	Or71a,Ir76a	FBgn0036474,FBgn0260874
	GO Molecular Function	GO:0016247	channel regulator activity	18	2	0.376	2.5004	1.322	0.18936	0.722711	1	0.864627	1	Slip1,Rgk3	FBgn0024728,FBgn0085426
	REACTOME pathway	R-DME-112399	IRS-mediated signalling	18	2	0.376	2.5004	1.322	0.18936	0.722711	1	0.864627	1	Tie,btl	FBgn0014073,FBgn0285896
	REACTOME pathway	R-DME-2428928	IRS-related events triggered by IGF1R	18	2	0.376	2.5004	1.322	0.18936	0.722711	1	0.864627	1	Tie,btl	FBgn0014073,FBgn0285896
	REACTOME pathway	R-DME-428890	Role of ABL in ROBO-SLIT signaling	18	2	0.376	2.5004	1.322	0.18936	0.722711	1	0.864627	1	robo2,Lac	FBgn0002543,FBgn0010238
	GO Biological Processes	GO:0007591	molting cycle, chitin-based cuticle	87	6	1.128	1.552	0.634	0.18969	0.721956	1	0.864627	1	Cht6,obst-A,Cht7,EcR,Gld,l(2)gl	FBgn0263132,FBgn0031097,FBgn0035398,FBgn0000546,FBgn0001112,FBgn0002121
	GO Biological Processes	GO:0048565	digestive tract development	87	6	1.128	1.552	0.634	0.18969	0.721956	1	0.864627	1	tnc,EcR,kkv,lab,Egfr,mew	FBgn0039257,FBgn0000546,FBgn0001311,FBgn0002522,FBgn0003731,FBgn0004456
	GO Cellular Component	GO:0045179	apical cortex	51	4	0.752	1.765	0.82	0.190063	0.721102	1	0.864627	1	Dl,Ser,Mbs,Traf4	FBgn0000463,FBgn0004197,FBgn0005536,FBgn0026319
	GO Biological Processes	GO:0006006	glucose metabolic process	34	3	0.564	1.9856	0.99	0.190802	0.719418	1	0.864627	1	PCB,Gld,Pgm1	FBgn0027580,FBgn0001112,FBgn0003076
	GO Biological Processes	GO:0008407	chaeta morphogenesis	34	3	0.564	1.9856	0.99	0.190802	0.719418	1	0.864627	1	Dl,pwn,WASp	FBgn0000463,FBgn0003174,FBgn0024273
	GO Molecular Function	GO:0019843	rRNA binding	34	3	0.564	1.9856	0.99	0.190802	0.719418	1	0.864627	1	CG4679,mRpS11,mRpS18A	FBgn0033816,FBgn0038474,FBgn0051450
	GO Biological Processes	GO:0005975	carbohydrate metabolic process	223	13	2.444	1.3119	0.392	0.19358	0.71314	1	0.864627	1	Ipp,Pgant3,PCB,ChLD3,Pgant6,Cht7,Gld,Pgm1,Cda5,Cda4,Cht6,Gyg,Mpi	FBgn0016672,FBgn0027558,FBgn0027580,FBgn0032598,FBgn0035375,FBgn0035398,FBgn0001112,FBgn0003076,FBgn0051973,FBgn0052499,FBgn0263132,FBgn0265191,FBgn0286506
	GO Cellular Component	GO:0005740	mitochondrial envelope	244	14	2.632	1.2912	0.369	0.197831	0.703706	1	0.864627	1	Hsp60A,Tom40,colt,Ppox,CG3156,Ant2,AIF,CG8728,CG8531,CG13458,MCU,UQCR-11L,ttm50,Etf-QO	FBgn0015245,FBgn0016041,FBgn0019830,FBgn0020018,FBgn0023536,FBgn0025111,FBgn0031392,FBgn0033235,FBgn0033918,FBgn0036479,FBgn0042185,FBgn0050354,FBgn0250874,FBgn0286783
	FlyBase signaling pathway (experimental evidence)	FBgg0001068	Notch Signaling Pathway	70	5	0.94	1.6074	0.685	0.19958	0.699882	1	0.864627	1	Ser,Delta,hbs,l(2)gl,uif	FBgn0004197,FBgn0000463,FBgn0287864,FBgn0002121,FBgn0031879
	GO Molecular Function	GO:0052689	carboxylic ester hydrolase activity	70	5	0.94	1.6074	0.685	0.19958	0.699882	1	0.864627	1	CG18641,ValRS-m,IleRS-m,CG6567,CG10175	FBgn0031426,FBgn0035942,FBgn0036569,FBgn0037842,FBgn0039084
	GO Biological Processes	GO:0015893	drug transport	35	3	0.564	1.9289	0.948	0.202304	0.693995	1	0.864627	1	Ant2,slif,dmGlut	FBgn0025111,FBgn0037203,FBgn0010497
	GO Biological Processes	GO:0030858	positive regulation of epithelial cell differentiation	35	3	0.564	1.9289	0.948	0.202304	0.693995	1	0.864627	1	Tie,peb,Egfr	FBgn0014073,FBgn0003053,FBgn0003731
	KEGG Pathway D.mel	path:map01240	Biosynthesis of cofactors	108	7	1.316	1.4586	0.545	0.204406	0.689506	1	0.864627	1	Nadsyn,Aldh,CG9265,Pbgs,Mpi,CG14721,Ppox	FBgn0030512,FBgn0012036,FBgn0032910,FBgn0036271,FBgn0286506,FBgn0037942,FBgn0020018
	KEGG Pathway D.mel	md:M00056	O-glycan biosynthesis, mucin type core	19	2	0.376	2.3688	1.244	0.205781	0.686594	1	0.864627	1	Pgant3,Pgant6	FBgn0027558,FBgn0035375
	KEGG Pathway D.mel	path:map00350	Tyrosine metabolism	19	2	0.376	2.3688	1.244	0.205781	0.686594	1	0.864627	1	GstZ1,GstZ2	FBgn0037696,FBgn0037697
	KEGG Pathway D.mel	path:map00512	Mucin type O-glycan biosynthesis	19	2	0.376	2.3688	1.244	0.205781	0.686594	1	0.864627	1	Pgant3,Pgant6	FBgn0027558,FBgn0035375
	GO Cellular Component	GO:0031514	motile cilium	19	2	0.376	2.3688	1.244	0.205781	0.686594	1	0.864627	1	Gas8,CG7352	FBgn0029667,FBgn0037581
	GO Molecular Function	GO:0000049	tRNA binding	19	2	0.376	2.3688	1.244	0.205781	0.686594	1	0.864627	1	IleRS-m,Slimp	FBgn0036569,FBgn0051133
	REACTOME pathway	R-DME-2404192	Signaling by Type 1 Insulin-like Growth Factor 1 Receptor (IGF1R)	19	2	0.376	2.3688	1.244	0.205781	0.686594	1	0.864627	1	Tie,btl	FBgn0014073,FBgn0285896
	REACTOME pathway	R-DME-2428924	IGF1R signaling cascade	19	2	0.376	2.3688	1.244	0.205781	0.686594	1	0.864627	1	Tie,btl	FBgn0014073,FBgn0285896
	REACTOME pathway	R-DME-445144	Signal transduction by L1	19	2	0.376	2.3688	1.244	0.205781	0.686594	1	0.864627	1	Egfr,btl	FBgn0003731,FBgn0285896
	REACTOME pathway	R-DME-74751	Insulin receptor signalling cascade	19	2	0.376	2.3688	1.244	0.205781	0.686594	1	0.864627	1	Tie,btl	FBgn0014073,FBgn0285896
	GO Biological Processes	GO:0007422	peripheral nervous system development	53	4	0.752	1.6984	0.764	0.208534	0.680822	1	0.873259	1	Dl,EcR,Egfr,Tollo	FBgn0000463,FBgn0000546,FBgn0003731,FBgn0029114
	GO Biological Processes	GO:0008587	imaginal disc-derived wing margin morphogenesis	53	4	0.752	1.6984	0.764	0.208534	0.680822	1	0.873259	1	ics,Dl,Ser,mew	FBgn0028546,FBgn0000463,FBgn0004197,FBgn0004456
	GO Biological Processes	GO:0007517	muscle organ development	90	6	1.128	1.5003	0.585	0.210519	0.676709	1	0.878627	1	Act57B,rst,mew,fru,WASp,Tsp	FBgn0000044,FBgn0003285,FBgn0004456,FBgn0004652,FBgn0024273,FBgn0031850
	GO Molecular Function	GO:0008514	organic anion transmembrane transporter activity	90	6	1.128	1.5003	0.585	0.210519	0.676709	1	0.878627	1	dmGlut,Ant2,sbm,CG8468,Oatp74D,slif	FBgn0010497,FBgn0025111,FBgn0030574,FBgn0033913,FBgn0036732,FBgn0037203
	GO Biological Processes	GO:0009952	anterior/posterior pattern specification	148	9	1.692	1.3685	0.453	0.212529	0.672583	1	0.885536	1	Dl,EcR,gt,Hsp83,l(2)gl,swa,vls,Ser,dmpd	FBgn0000463,FBgn0000546,FBgn0001150,FBgn0001233,FBgn0002121,FBgn0003655,FBgn0003978,FBgn0004197,FBgn0033486
	GO Biological Processes	GO:0007443	Malpighian tubule morphogenesis	36	3	0.564	1.8753	0.907	0.213963	0.66966	1	0.887079	1	EcR,kkv,Egfr	FBgn0000546,FBgn0001311,FBgn0003731
	GO Biological Processes	GO:0019991	septate junction assembly	36	3	0.564	1.8753	0.907	0.213963	0.66966	1	0.887079	1	CG9628,l(2)gl,Lac	FBgn0036433,FBgn0002121,FBgn0010238
	GO Molecular Function	GO:0004713	protein tyrosine kinase activity	36	3	0.564	1.8753	0.907	0.213963	0.66966	1	0.887079	1	Egfr,Tie,btl	FBgn0003731,FBgn0014073,FBgn0285896
	GO Molecular Function	GO:0043169	cation binding	897	45	8.459	1.129	0.175	0.214671	0.668226	1	0.888539	1	Dl,EcR,MtnB,Pgm1,pwn,Ser,Cyp4g1,Cyp4e2,Cyp4c3,Cyp4d8,Cyp4e1,SF1,Traf4,PCB,Cyp4s3,Usp39,CG31650,Tsp,uif,CG8728,CG14757,Cyp301a1,Pbgs,Cyp305a1,isoQC,CG14655,CG10280,CG8319,CG8774,MtnC,CG4408,Cad99C,grsm,CG31028,CG31999,CG32473,CG33978,Tet,Hr4,rdgC,ds,CG32500,stw,Mpi,bor	FBgn0000463,FBgn0000546,FBgn0002869,FBgn0003076,FBgn0003174,FBgn0004197,FBgn0010019,FBgn0014469,FBgn0015032,FBgn0015033,FBgn0015034,FBgn0025571,FBgn0026319,FBgn0027580,FBgn0030615,FBgn0030969,FBgn0031673,FBgn0031850,FBgn0031879,FBgn0033235,FBgn0033274,FBgn0033753,FBgn0036271,FBgn0036910,FBgn0036999,FBgn0037275,FBgn0037395,FBgn0037722,FBgn0038136,FBgn0038790,FBgn0039073,FBgn0039709,FBgn0040493,FBg…
	GO Cellular Component	GO:1990904	ribonucleoprotein complex	706	36	6.767	1.1475	0.198	0.215544	0.666465	1	0.890676	1	tko,vls,B52,mRpL47,scu,SF1,bonsai,RpS10a,mRpL50,mRpS25,Usp39,mRpL10,Sf3b1,mRpL13,Ars2,mRpL41,CG9344,mRpL54,mRpL43,mRpL17,mRpL23,mRpL39,mRpS26,mRpL21,mRpL15,mRpL19,mRpL40,mRpS11,mRpL55,mRpL35,CG1542,mRpL36,mRpS18A,l(2)k09022,mRpS23,mRpL37	FBgn0003714,FBgn0003978,FBgn0004587,FBgn0014023,FBgn0021765,FBgn0025571,FBgn0026261,FBgn0027494,FBgn0028648,FBgn0030572,FBgn0030969,FBgn0031231,FBgn0031266,FBgn0032720,FBgn0033062,FBgn0034001,FBgn0034564,FBgn0034579,FBgn0034893,FBgn0035122,FBgn0035335,FBgn0036462,FBgn0036774,FBgn0036853,FBgn0036990,FBgn0037608,FBgn0037892,FBgn0038474,FBgn0038678,FBgn0038923,FBgn0039828,FBgn0042112,FBgn0051450,FBg…
	GO Molecular Function	GO:0003779	actin binding	110	7	1.316	1.4321	0.518	0.217195	0.66315	1	0.896019	1	bt,WASp,CG12964,CG1674,sals,Mical,mim	FBgn0005666,FBgn0024273,FBgn0034022,FBgn0039897,FBgn0051374,FBgn0053208,FBgn0053558
	KEGG Pathway D.mel	path:map00030	Pentose phosphate pathway	20	2	0.376	2.2504	1.17	0.222346	0.652971	1	0.905317	1	Gld,Pgm1	FBgn0001112,FBgn0003076
	KEGG Pathway D.mel	path:map00981	Insect hormone biosynthesis	20	2	0.376	2.2504	1.17	0.222346	0.652971	1	0.905317	1	CG10962,Aldh	FBgn0030073,FBgn0012036
	GO Biological Processes	GO:0000028	ribosomal small subunit assembly	20	2	0.376	2.2504	1.17	0.222346	0.652971	1	0.905317	1	mRpS11,RpS10a	FBgn0038474,FBgn0027494
	GO Biological Processes	GO:0009312	oligosaccharide biosynthetic process	20	2	0.376	2.2504	1.17	0.222346	0.652971	1	0.905317	1	Pgant3,Pgant6	FBgn0027558,FBgn0035375
	GO Biological Processes	GO:0016339	calcium-dependent cell-cell adhesion via plasma membrane cell adhesion molecules	20	2	0.376	2.2504	1.17	0.222346	0.652971	1	0.905317	1	Cad99C,ds	FBgn0039709,FBgn0284247
	GO Biological Processes	GO:0045292	mRNA cis splicing, via spliceosome	20	2	0.376	2.2504	1.17	0.222346	0.652971	1	0.905317	1	Rbp1,B52	FBgn0260944,FBgn0004587
	REACTOME pathway	R-DME-1483191	Synthesis of PC	20	2	0.376	2.2504	1.17	0.222346	0.652971	1	0.905317	1	CG2201,CG10175	FBgn0032955,FBgn0039084
	REACTOME pathway	R-DME-446353	Cell-extracellular matrix interactions	20	2	0.376	2.2504	1.17	0.222346	0.652971	1	0.905317	1	Act57B,ics	FBgn0000044,FBgn0028546
	GO Molecular Function	GO:0016853	isomerase activity	92	6	1.128	1.4676	0.553	0.224832	0.648143	1	0.905337	1	Pgm1,Echs1,GstZ1,GstZ2,yellow-c,Mpi	FBgn0003076,FBgn0033879,FBgn0037696,FBgn0037697,FBgn0041713,FBgn0286506
	REACTOME pathway	R-DME-6798695	Neutrophil degranulation	436	23	4.323	1.1871	0.247	0.225002	0.647814	1	0.905337	1	fw,Hsp83,Pgm1,santa-maria,Amph,Vha100-3,CG9095,Nepl8,CG9822,Fatp3,Cht7,Snmp2,Pbgs,Oatp74D,isoQC,Spn85F,CG8774,AstA-R2,CG32473,Cht6,Gyg,Pld,bor	FBgn0001083,FBgn0001233,FBgn0003076,FBgn0025697,FBgn0027356,FBgn0028669,FBgn0030617,FBgn0032585,FBgn0034623,FBgn0034999,FBgn0035398,FBgn0035815,FBgn0036271,FBgn0036732,FBgn0036999,FBgn0037772,FBgn0038136,FBgn0039595,FBgn0052473,FBgn0263132,FBgn0265191,FBgn0286511,FBgn0287225
	GO Biological Processes	GO:0042386	hemocyte differentiation	38	3	0.564	1.7766	0.829	0.237681	0.624006	1	0.905337	1	Ser,zfh1,mxc	FBgn0004197,FBgn0004606,FBgn0260789
	REACTOME pathway	R-DME-2029480	Fcgamma receptor (FCGR) dependent phagocytosis	38	3	0.564	1.7766	0.829	0.237681	0.624006	1	0.905337	1	Act57B,Hsp83,Pld	FBgn0000044,FBgn0001233,FBgn0286511
	KEGG Pathway D.mel	path:map00565	Ether lipid metabolism	21	2	0.376	2.1432	1.1	0.239009	0.621586	1	0.905337	1	Kua,Pld	FBgn0032850,FBgn0286511
	GO Biological Processes	GO:0000245	spliceosomal complex assembly	21	2	0.376	2.1432	1.1	0.239009	0.621586	1	0.905337	1	Usp39,Sf3b1	FBgn0030969,FBgn0031266
	GO Biological Processes	GO:0007448	anterior/posterior pattern specification, imaginal disc	21	2	0.376	2.1432	1.1	0.239009	0.621586	1	0.905337	1	Dl,Ser	FBgn0000463,FBgn0004197
	GO Biological Processes	GO:0043171	peptide catabolic process	21	2	0.376	2.1432	1.1	0.239009	0.621586	1	0.905337	1	CG8774,CG32473	FBgn0038136,FBgn0052473
	REACTOME pathway	R-DME-2161517	Abacavir transmembrane transport	21	2	0.376	2.1432	1.1	0.239009	0.621586	1	0.905337	1	CG7342,CG4462	FBgn0038716,FBgn0038752
	REACTOME pathway	R-DME-425397	Transport of vitamins, nucleosides, and related molecules	21	2	0.376	2.1432	1.1	0.239009	0.621586	1	0.905337	1	Fatp3,Oatp74D	FBgn0034999,FBgn0036732
	REACTOME pathway	R-DME-428542	Regulation of commissural axon pathfinding by SLIT and ROBO	21	2	0.376	2.1432	1.1	0.239009	0.621586	1	0.905337	1	robo2,Lac	FBgn0002543,FBgn0010238
	REACTOME pathway	R-DME-549127	Organic cation transport	21	2	0.376	2.1432	1.1	0.239009	0.621586	1	0.905337	1	CG7342,CG4462	FBgn0038716,FBgn0038752
	REACTOME pathway	R-DME-549132	Organic cation/anion/zwitterion transport	21	2	0.376	2.1432	1.1	0.239009	0.621586	1	0.905337	1	CG7342,CG4462	FBgn0038716,FBgn0038752
	REACTOME pathway	R-DME-561048	Organic anion transport	21	2	0.376	2.1432	1.1	0.239009	0.621586	1	0.905337	1	CG7342,CG4462	FBgn0038716,FBgn0038752
	GO Molecular Function	GO:0046914	transition metal ion binding	590	30	5.639	1.1443	0.194	0.245738	0.609527	1	0.929418	1	EcR,MtnB,Cyp4g1,Cyp4e2,Cyp4c3,Cyp4d8,Cyp4e1,SF1,Traf4,Cyp4s3,Usp39,CG14757,Cyp301a1,Pbgs,Cyp305a1,isoQC,CG14655,CG10280,CG8319,CG8774,CG4408,grsm,CG32473,Tet,Hr4,rdgC,CG32500,stw,Mpi,bor	FBgn0000546,FBgn0002869,FBgn0010019,FBgn0014469,FBgn0015032,FBgn0015033,FBgn0015034,FBgn0025571,FBgn0026319,FBgn0030615,FBgn0030969,FBgn0033274,FBgn0033753,FBgn0036271,FBgn0036910,FBgn0036999,FBgn0037275,FBgn0037395,FBgn0037722,FBgn0038136,FBgn0039073,FBgn0040493,FBgn0052473,FBgn0263392,FBgn0264562,FBgn0265959,FBgn0285970,FBgn0286203,FBgn0286506,FBgn0287225
	GO Cellular Component	GO:0031966	mitochondrial membrane	235	13	2.444	1.2449	0.316	0.246809	0.607638	1	0.93206	1	Hsp60A,Tom40,colt,Ppox,CG3156,Ant2,CG8728,CG8531,CG13458,MCU,UQCR-11L,ttm50,Etf-QO	FBgn0015245,FBgn0016041,FBgn0019830,FBgn0020018,FBgn0023536,FBgn0025111,FBgn0033235,FBgn0033918,FBgn0036479,FBgn0042185,FBgn0050354,FBgn0250874,FBgn0286783
	GO Biological Processes	GO:0035088	establishment or maintenance of apical/basal cell polarity	39	3	0.564	1.7311	0.792	0.249704	0.602574	1	0.934517	1	l(2)gl,Egfr,ds	FBgn0002121,FBgn0003731,FBgn0284247
	GO Biological Processes	GO:0097305	response to alcohol	115	7	1.316	1.3698	0.454	0.250344	0.601462	1	0.934517	1	EcR,l(2)gl,Egfr,Aldh,Hr4,Pka-R2,Oatp74D	FBgn0000546,FBgn0002121,FBgn0003731,FBgn0012036,FBgn0264562,FBgn0022382,FBgn0036732
	KEGG Pathway D.mel	path:map04330	Notch signaling pathway	22	2	0.376	2.0458	1.033	0.255729	0.592219	1	0.934517	1	Dl,Ser	FBgn0000463,FBgn0004197
	GO Biological Processes	GO:0007398	ectoderm development	22	2	0.376	2.0458	1.033	0.255729	0.592219	1	0.934517	1	Dl,peb	FBgn0000463,FBgn0003053
	GO Biological Processes	GO:0070374	positive regulation of ERK1 and ERK2 cascade	22	2	0.376	2.0458	1.033	0.255729	0.592219	1	0.934517	1	btl,Egfr	FBgn0285896,FBgn0003731
	GO Cellular Component	GO:0030864	cortical actin cytoskeleton	22	2	0.376	2.0458	1.033	0.255729	0.592219	1	0.934517	1	l(2)gl,WASp	FBgn0002121,FBgn0024273
	GO Molecular Function	GO:0038024	cargo receptor activity	22	2	0.376	2.0458	1.033	0.255729	0.592219	1	0.934517	1	eca,eater	FBgn0069242,FBgn0243514
	KEGG Pathway D.mel	path:map00564	Glycerophospholipid metabolism	58	4	0.752	1.552	0.634	0.256678	0.590611	1	0.934517	1	rdgA,CG2201,Pld,Agpat3	FBgn0261549,FBgn0032955,FBgn0286511,FBgn0036623
	GO Biological Processes	GO:0016331	morphogenesis of embryonic epithelium	116	7	1.316	1.358	0.441	0.257154	0.589807	1	0.934517	1	kkv,l(2)gl,peb,Egfr,Mbs,Lac,Traf4	FBgn0001311,FBgn0002121,FBgn0003053,FBgn0003731,FBgn0005536,FBgn0010238,FBgn0026319
	GO Biological Processes	GO:0008406	gonad development	40	3	0.564	1.6878	0.755	0.261816	0.582003	1	0.934517	1	robo2,Egfr,zfh1	FBgn0002543,FBgn0003731,FBgn0004606
	GO Biological Processes	GO:0016203	muscle attachment	40	3	0.564	1.6878	0.755	0.261816	0.582003	1	0.934517	1	mew,WASp,Tsp	FBgn0004456,FBgn0024273,FBgn0031850
	GO Biological Processes	GO:0046847	filopodium assembly	40	3	0.564	1.6878	0.755	0.261816	0.582003	1	0.934517	1	CG15456,mim,btl	FBgn0040650,FBgn0053558,FBgn0285896
	GO Cellular Component	GO:0005911	cell-cell junction	97	6	1.128	1.392	0.477	0.261888	0.581885	1	0.934517	1	Dl,fw,l(2)gl,rst,Mbs,Lac	FBgn0000463,FBgn0001083,FBgn0002121,FBgn0003285,FBgn0005536,FBgn0010238
	GO Biological Processes	GO:0007298	border follicle cell migration	117	7	1.316	1.3464	0.429	0.264017	0.578368	1	0.934517	1	mim,btl,Dl,EcR,peb,Egfr,Tie	FBgn0053558,FBgn0285896,FBgn0000463,FBgn0000546,FBgn0003053,FBgn0003731,FBgn0014073
	KEGG Pathway D.mel	path:map04214	Apoptosis - fly	59	4	0.752	1.5257	0.609	0.266572	0.574185	1	0.934517	1	AIF,Traf4,EcR,Egfr	FBgn0031392,FBgn0026319,FBgn0000546,FBgn0003731
	GO Biological Processes	GO:0033993	response to lipid	59	4	0.752	1.5257	0.609	0.266572	0.574185	1	0.934517	1	Oatp74D,EcR,l(2)gl,Hr4	FBgn0036732,FBgn0000546,FBgn0002121,FBgn0264562
	GO Cellular Component	GO:0009986	cell surface	59	4	0.752	1.5257	0.609	0.266572	0.574185	1	0.934517	1	Dl,Hsp83,Ser,eater	FBgn0000463,FBgn0001233,FBgn0004197,FBgn0243514
	GO Biological Processes	GO:0007015	actin filament organization	138	8	1.504	1.3046	0.384	0.270841	0.567285	1	0.934517	1	Dl,swa,mew,bt,CG1674,sals,Mical,WASp	FBgn0000463,FBgn0003655,FBgn0004456,FBgn0005666,FBgn0039897,FBgn0051374,FBgn0053208,FBgn0024273
	GO Biological Processes	GO:0003383	apical constriction	23	2	0.376	1.9568	0.968	0.272469	0.564683	1	0.934517	1	WASp,Traf4	FBgn0024273,FBgn0026319
	GO Biological Processes	GO:0035051	cardiocyte differentiation	23	2	0.376	1.9568	0.968	0.272469	0.564683	1	0.934517	1	EcR,robo2	FBgn0000546,FBgn0002543
	GO Biological Processes	GO:0036011	imaginal disc-derived leg segmentation	23	2	0.376	1.9568	0.968	0.272469	0.564683	1	0.934517	1	Dl,Ser	FBgn0000463,FBgn0004197
	GO Biological Processes	GO:1904580	regulation of intracellular mRNA localization	23	2	0.376	1.9568	0.968	0.272469	0.564683	1	0.934517	1	l(2)gl,swa	FBgn0002121,FBgn0003655
	GO Cellular Component	GO:0031305	integral component of mitochondrial inner membrane	23	2	0.376	1.9568	0.968	0.272469	0.564683	1	0.934517	1	CG8531,MCU	FBgn0033918,FBgn0042185
	GO Molecular Function	GO:0008376	acetylgalactosaminyltransferase activity	23	2	0.376	1.9568	0.968	0.272469	0.564683	1	0.934517	1	Pgant3,Pgant6	FBgn0027558,FBgn0035375
	REACTOME pathway	R-DME-9010553	Regulation of expression of SLITs and ROBOs	23	2	0.376	1.9568	0.968	0.272469	0.564683	1	0.934517	1	robo2,Lac	FBgn0002543,FBgn0010238
	KEGG Pathway D.mel	path:map00620	Pyruvate metabolism	41	3	0.564	1.6466	0.719	0.274	0.562249	1	0.934517	1	Aldh,PCB,CG11052	FBgn0012036,FBgn0027580,FBgn0040524
	GO Biological Processes	GO:0031124	mRNA 3'-end processing	41	3	0.564	1.6466	0.719	0.274	0.562249	1	0.934517	1	B52,Rbp1,bsf	FBgn0004587,FBgn0260944,FBgn0284256
	GO Molecular Function	GO:0016667	oxidoreductase activity, acting on a sulfur group of donors	41	3	0.564	1.6466	0.719	0.274	0.562249	1	0.934517	1	CG14997,GILT1,Trx-2	FBgn0035515,FBgn0038149,FBgn0040070
	REACTOME pathway	R-DME-74752	Signaling by Insulin receptor	41	3	0.564	1.6466	0.719	0.274	0.562249	1	0.934517	1	Tie,Vha100-3,btl	FBgn0014073,FBgn0028669,FBgn0285896
	GO Biological Processes	GO:0042274	ribosomal small subunit biogenesis	60	4	0.752	1.5003	0.585	0.276534	0.558251	1	0.941875	1	mRpS11,l(2)k09022,RpS10a,CG9344	FBgn0038474,FBgn0086451,FBgn0027494,FBgn0034564
	GO Biological Processes	GO:0045596	negative regulation of cell differentiation	120	7	1.316	1.3127	0.393	0.284899	0.545309	1	0.963069	1	btl,Dl,EcR,l(2)gl,Egfr,Ser,zfh1	FBgn0285896,FBgn0000463,FBgn0000546,FBgn0002121,FBgn0003731,FBgn0004197,FBgn0004606
	GO Cellular Component	GO:0015629	actin cytoskeleton	120	7	1.316	1.3127	0.393	0.284899	0.545309	1	0.963069	1	Act57B,l(2)gl,bt,WASp,CG1674,sals,Mical	FBgn0000044,FBgn0002121,FBgn0005666,FBgn0024273,FBgn0039897,FBgn0051374,FBgn0053208
	GO Biological Processes	GO:0030490	maturation of SSU-rRNA	42	3	0.564	1.6074	0.685	0.286241	0.543268	1	0.963069	1	CG9344,mRpS11,l(2)k09022	FBgn0034564,FBgn0038474,FBgn0086451
	GO Biological Processes	GO:0035215	genital disc development	42	3	0.564	1.6074	0.685	0.286241	0.543268	1	0.963069	1	Egfr,tnc,btl	FBgn0003731,FBgn0039257,FBgn0285896
	GO Biological Processes	GO:0055076	transition metal ion homeostasis	42	3	0.564	1.6074	0.685	0.286241	0.543268	1	0.963069	1	CG30377,stw,CG14757	FBgn0050377,FBgn0286203,FBgn0033274
	GO Molecular Function	GO:0050839	cell adhesion molecule binding	42	3	0.564	1.6074	0.685	0.286241	0.543268	1	0.963069	1	mew,CG15080,ds	FBgn0004456,FBgn0034391,FBgn0284247
	REACTOME pathway	R-DME-373760	L1CAM interactions	42	3	0.564	1.6074	0.685	0.286241	0.543268	1	0.963069	1	Act57B,Egfr,btl	FBgn0000044,FBgn0003731,FBgn0285896
	DRSC PathON signaling pathway target genes	PathON:3	Hippo signaling pathway	24	2	0.376	1.8753	0.907	0.289193	0.538812	1	0.963069	1	Tsp,ds	FBgn0031850,FBgn0284247
	KEGG Pathway D.mel	path:map00051	Fructose and mannose metabolism	24	2	0.376	1.8753	0.907	0.289193	0.538812	1	0.963069	1	CG10638,Mpi	FBgn0036290,FBgn0286506
	GO Molecular Function	GO:0019905	syntaxin binding	24	2	0.376	1.8753	0.907	0.289193	0.538812	1	0.963069	1	l(2)gl,CG5886	FBgn0002121,FBgn0039379
	REACTOME pathway	R-DME-2161522	Abacavir ADME	24	2	0.376	1.8753	0.907	0.289193	0.538812	1	0.963069	1	CG7342,CG4462	FBgn0038716,FBgn0038752
	REACTOME pathway	R-DME-2980736	Peptide hormone metabolism	24	2	0.376	1.8753	0.907	0.289193	0.538812	1	0.963069	1	Ance-2,CG10175	FBgn0032535,FBgn0039084
	REACTOME pathway	R-DME-9793528	Ciprofloxacin ADME	24	2	0.376	1.8753	0.907	0.289193	0.538812	1	0.963069	1	CG7342,CG4462	FBgn0038716,FBgn0038752
	REACTOME pathway	R-DME-196854	Metabolism of vitamins and cofactors	122	7	1.316	1.2912	0.369	0.299036	0.524277	1	0.963069	1	Hsp83,PCB,Nadsyn,CG10638,CG2663,CG14721,CG30491	FBgn0001233,FBgn0027580,FBgn0030512,FBgn0036290,FBgn0037323,FBgn0037942,FBgn0050491
	GO Biological Processes	GO:0009408	response to heat	82	5	0.94	1.3722	0.456	0.300084	0.522758	1	0.963069	1	Hsp60A,TotA,GstE1,Hsc70-5,Hsp83	FBgn0015245,FBgn0028396,FBgn0034335,FBgn0001220,FBgn0001233
	KEGG Pathway D.mel	path:map00500	Starch and sucrose metabolism	25	2	0.376	1.8003	0.848	0.305871	0.514462	1	0.963069	1	Gyg,Pgm1	FBgn0265191,FBgn0003076
	GO Biological Processes	GO:0006469	negative regulation of protein kinase activity	25	2	0.376	1.8003	0.848	0.305871	0.514462	1	0.963069	1	l(2)gl,ics	FBgn0002121,FBgn0028546
	GO Biological Processes	GO:0070252	actin-mediated cell contraction	25	2	0.376	1.8003	0.848	0.305871	0.514462	1	0.963069	1	WASp,Traf4	FBgn0024273,FBgn0026319
	GO Biological Processes	GO:0072583	clathrin-dependent endocytosis	25	2	0.376	1.8003	0.848	0.305871	0.514462	1	0.963069	1	Cad99C,WASp	FBgn0039709,FBgn0024273
	GO Biological Processes	GO:2000045	regulation of G1/S transition of mitotic cell cycle	25	2	0.376	1.8003	0.848	0.305871	0.514462	1	0.963069	1	Egfr,B52	FBgn0003731,FBgn0004587
	GO Molecular Function	GO:0043130	ubiquitin binding	25	2	0.376	1.8003	0.848	0.305871	0.514462	1	0.963069	1	Mvb12,Cks85A	FBgn0030894,FBgn0037613
	REACTOME pathway	R-DME-913709	O-linked glycosylation of mucins	25	2	0.376	1.8003	0.848	0.305871	0.514462	1	0.963069	1	Pgant3,Pgant6	FBgn0027558,FBgn0035375
	GO Biological Processes	GO:0007608	sensory perception of smell	63	4	0.752	1.4288	0.515	0.306745	0.513223	1	0.964606	1	mew,Or71a,Ir76a,rdgA	FBgn0004456,FBgn0036474,FBgn0260874,FBgn0261549
	GO Biological Processes	GO:0007498	mesoderm development	83	5	0.94	1.3556	0.439	0.308854	0.510246	1	0.968803	1	Dl,zfh1,bt,CG44245,Scgdelta	FBgn0000463,FBgn0004606,FBgn0005666,FBgn0265180,FBgn0025391
	REACTOME pathway	R-DME-9609507	Protein localization	83	5	0.94	1.3556	0.439	0.308854	0.510246	1	0.968803	1	ScpX,Ant2,Mfe2,Acox57D-d,Fatp3	FBgn0015808,FBgn0025111,FBgn0030731,FBgn0034629,FBgn0034999
	GO Biological Processes	GO:0006749	glutathione metabolic process	44	3	0.564	1.5343	0.618	0.310836	0.507469	1	0.973796	1	GstE1,GstZ1,GstZ2	FBgn0034335,FBgn0037696,FBgn0037697
	GO Biological Processes	GO:0007424	open tracheal system development	228	12	2.256	1.1844	0.244	0.314934	0.501781	1	0.978553	1	wat,ds,btl,colt,obst-A,uif,kkv,robo2,peb,Egfr,mew,Lac	FBgn0039620,FBgn0284247,FBgn0285896,FBgn0019830,FBgn0031097,FBgn0031879,FBgn0001311,FBgn0002543,FBgn0003053,FBgn0003731,FBgn0004456,FBgn0010238
	GO Biological Processes	GO:0009617	response to bacterium	228	12	2.256	1.1844	0.244	0.314934	0.501781	1	0.978553	1	EcR,GILT1,CG32795,edin,eater,Traf4,TotA,Ars2,Phk-3,CG8492,slif,CG17919	FBgn0000546,FBgn0038149,FBgn0040384,FBgn0052185,FBgn0243514,FBgn0026319,FBgn0028396,FBgn0033062,FBgn0035089,FBgn0035813,FBgn0037203,FBgn0037433
	GO Biological Processes	GO:0010623	programmed cell death involved in cell development	104	6	1.128	1.2983	0.377	0.316081	0.500201	1	0.978553	1	Dl,EcR,l(2)gl,rst,Egfr,AIF	FBgn0000463,FBgn0000546,FBgn0002121,FBgn0003285,FBgn0003731,FBgn0031392
	GO Biological Processes	GO:1905879	regulation of oogenesis	64	4	0.752	1.4065	0.492	0.316895	0.499084	1	0.978553	1	Tie,peb,swa,Egfr	FBgn0014073,FBgn0003053,FBgn0003655,FBgn0003731
	GO Biological Processes	GO:0007030	Golgi organization	84	5	0.94	1.3395	0.422	0.317661	0.498036	1	0.978553	1	CG31650,CG10738,CG13049,eca,Pld	FBgn0031673,FBgn0036368,FBgn0036592,FBgn0069242,FBgn0286511
	GO Biological Processes	GO:0006979	response to oxidative stress	125	7	1.316	1.2602	0.334	0.320506	0.494164	1	0.978553	1	cysu,Trx-2,MCU,Egm,TotA,CG10211,GstE1	FBgn0038511,FBgn0040070,FBgn0042185,FBgn0086712,FBgn0028396,FBgn0032685,FBgn0034335
	GO Biological Processes	GO:0007006	mitochondrial membrane organization	26	2	0.376	1.7311	0.792	0.322472	0.491508	1	0.978553	1	ttm50,CG8531	FBgn0250874,FBgn0033918
	GO Biological Processes	GO:0009612	response to mechanical stimulus	26	2	0.376	1.7311	0.792	0.322472	0.491508	1	0.978553	1	tko,TotA	FBgn0003714,FBgn0028396
	GO Biological Processes	GO:0018212	peptidyl-tyrosine modification	26	2	0.376	1.7311	0.792	0.322472	0.491508	1	0.978553	1	Tie,Tpst	FBgn0014073,FBgn0086674
	GO Biological Processes	GO:0046329	negative regulation of JNK cascade	26	2	0.376	1.7311	0.792	0.322472	0.491508	1	0.978553	1	peb,ics	FBgn0003053,FBgn0028546
	GO Biological Processes	GO:0072347	response to anesthetic	26	2	0.376	1.7311	0.792	0.322472	0.491508	1	0.978553	1	EcR,Pka-R2	FBgn0000546,FBgn0022382
	GO Cellular Component	GO:0098858	actin-based cell projection	26	2	0.376	1.7311	0.792	0.322472	0.491508	1	0.978553	1	WASp,Cad99C	FBgn0024273,FBgn0039709
	GO Molecular Function	GO:0019208	phosphatase regulator activity	26	2	0.376	1.7311	0.792	0.322472	0.491508	1	0.978553	1	Mbs,NiPp1	FBgn0005536,FBgn0026402
	REACTOME pathway	R-DME-1227986	Signaling by ERBB2	26	2	0.376	1.7311	0.792	0.322472	0.491508	1	0.978553	1	Hsp83,Egfr	FBgn0001233,FBgn0003731
	REACTOME pathway	R-DME-8964043	Plasma lipoprotein clearance	26	2	0.376	1.7311	0.792	0.322472	0.491508	1	0.978553	1	EcR,CG10175	FBgn0000546,FBgn0039084
	REACTOME pathway	R-DME-9013418	RHOBTB2 GTPase cycle	26	2	0.376	1.7311	0.792	0.322472	0.491508	1	0.978553	1	Act57B,Hsp83	FBgn0000044,FBgn0001233
	GO Biological Processes	GO:0035317	imaginal disc-derived wing hair organization	45	3	0.564	1.5003	0.585	0.323161	0.490581	1	0.978553	1	ds,fw,Mbs	FBgn0284247,FBgn0001083,FBgn0005536
	GO Biological Processes	GO:0040014	regulation of multicellular organism growth	45	3	0.564	1.5003	0.585	0.323161	0.490581	1	0.978553	1	gt,pip,Hr4	FBgn0001150,FBgn0003089,FBgn0264562
	REACTOME pathway	R-DME-5173105	O-linked glycosylation	45	3	0.564	1.5003	0.585	0.323161	0.490581	1	0.978553	1	Pgant3,Tsp,Pgant6	FBgn0027558,FBgn0031850,FBgn0035375
	GO Biological Processes	GO:0007548	sex differentiation	85	5	0.94	1.3238	0.405	0.326498	0.48612	1	0.978553	1	robo2,Egfr,zfh1,fru,tnc	FBgn0002543,FBgn0003731,FBgn0004606,FBgn0004652,FBgn0039257
	GO Biological Processes	GO:0001933	negative regulation of protein phosphorylation	65	4	0.752	1.3848	0.47	0.327073	0.485356	1	0.978553	1	ics,CG8312,l(2)gl,peb	FBgn0028546,FBgn0037720,FBgn0002121,FBgn0003053
	GO Biological Processes	GO:0008654	phospholipid biosynthetic process	65	4	0.752	1.3848	0.47	0.327073	0.485356	1	0.978553	1	CG2201,PIG-B,rdgA,Pld	FBgn0032955,FBgn0035464,FBgn0261549,FBgn0286511
	GO Biological Processes	GO:0040017	positive regulation of locomotion	65	4	0.752	1.3848	0.47	0.327073	0.485356	1	0.978553	1	Tie,robo2,peb,Egfr	FBgn0014073,FBgn0002543,FBgn0003053,FBgn0003731
	GO Molecular Function	GO:0004222	metalloendopeptidase activity	65	4	0.752	1.3848	0.47	0.327073	0.485356	1	0.978553	1	Nepl8,CG8728,sona,CG10280	FBgn0032585,FBgn0033235,FBgn0034903,FBgn0037395
	GO Biological Processes	GO:0007297	ovarian follicle cell migration	126	7	1.316	1.2502	0.322	0.327722	0.484495	1	0.978553	1	Dl,EcR,peb,Egfr,Tie,mim,btl	FBgn0000463,FBgn0000546,FBgn0003053,FBgn0003731,FBgn0014073,FBgn0053558,FBgn0285896
	GO Biological Processes	GO:0048863	stem cell differentiation	86	5	0.94	1.3084	0.388	0.33536	0.474489	1	0.978553	1	Dl,EcR,robo2,Egfr,Taf8	FBgn0000463,FBgn0000546,FBgn0002543,FBgn0003731,FBgn0022724
	GO Biological Processes	GO:0007605	sensory perception of sound	46	3	0.564	1.4676	0.553	0.335487	0.474324	1	0.978553	1	rdgA,tko,CG14636	FBgn0261549,FBgn0003714,FBgn0037217
	GO Biological Processes	GO:0035316	non-sensory hair organization	46	3	0.564	1.4676	0.553	0.335487	0.474324	1	0.978553	1	fw,Mbs,ds	FBgn0001083,FBgn0005536,FBgn0284247
	GO Biological Processes	GO:0043297	apical junction assembly	46	3	0.564	1.4676	0.553	0.335487	0.474324	1	0.978553	1	CG9628,l(2)gl,Lac	FBgn0036433,FBgn0002121,FBgn0010238
	REACTOME pathway	R-DME-163685	Integration of energy metabolism	46	3	0.564	1.4676	0.553	0.335487	0.474324	1	0.978553	1	Pka-R2,santa-maria,Snmp2	FBgn0022382,FBgn0025697,FBgn0035815
	FlyBase signaling pathway (experimental evidence)	FBgg0001063	Negative Regulators of Notch Signaling Pathway	27	2	0.376	1.6669	0.737	0.338972	0.469836	1	0.978556	1	l(2)gl,uif	FBgn0002121,FBgn0031879
	KEGG Pathway D.mel	path:map00052	Galactose metabolism	27	2	0.376	1.6669	0.737	0.338972	0.469836	1	0.978556	1	CG10638,Pgm1	FBgn0036290,FBgn0003076
	KEGG Pathway D.mel	path:map04320	Dorso-ventral axis formation	27	2	0.376	1.6669	0.737	0.338972	0.469836	1	0.978556	1	Cf2,Egfr	FBgn0000286,FBgn0003731
	GO Biological Processes	GO:0006458	'de novo' protein folding	27	2	0.376	1.6669	0.737	0.338972	0.469836	1	0.978556	1	Hsc70-5,Hsp60A	FBgn0001220,FBgn0015245
	GO Biological Processes	GO:0006936	muscle contraction	27	2	0.376	1.6669	0.737	0.338972	0.469836	1	0.978556	1	Amph,bt	FBgn0027356,FBgn0005666
	GO Biological Processes	GO:0032873	negative regulation of stress-activated MAPK cascade	27	2	0.376	1.6669	0.737	0.338972	0.469836	1	0.978556	1	peb,ics	FBgn0003053,FBgn0028546
	GO Biological Processes	GO:0070303	negative regulation of stress-activated protein kinase signaling cascade	27	2	0.376	1.6669	0.737	0.338972	0.469836	1	0.978556	1	ics,peb	FBgn0028546,FBgn0003053
	REACTOME pathway	R-DME-416476	G alpha (q) signalling events	27	2	0.376	1.6669	0.737	0.338972	0.469836	1	0.978556	1	Egfr,rdgA	FBgn0003731,FBgn0261549
	DRSC PathON signaling pathway core components	PathON:8	Notch signaling pathway	67	4	0.752	1.3435	0.426	0.347478	0.459072	1	0.988569	1	Dl,l(2)gl,Ser,uif	FBgn0000463,FBgn0002121,FBgn0004197,FBgn0031879
	GO Biological Processes	GO:0042326	negative regulation of phosphorylation	67	4	0.752	1.3435	0.426	0.347478	0.459072	1	0.988569	1	CG8312,ics,l(2)gl,peb	FBgn0037720,FBgn0028546,FBgn0002121,FBgn0003053
	REACTOME pathway	R-DME-71387	Metabolism of carbohydrates	129	7	1.316	1.2211	0.288	0.349509	0.456542	1	0.988569	1	Pgm1,pip,vls,Aldh,PCB,CG10638,Gyg	FBgn0003076,FBgn0003089,FBgn0003978,FBgn0012036,FBgn0027580,FBgn0036290,FBgn0265191
	GO Biological Processes	GO:0031032	actomyosin structure organization	88	5	0.94	1.2786	0.355	0.35314	0.452054	1	0.988569	1	bt,Scgdelta,sals,Mical,CG33521	FBgn0005666,FBgn0025391,FBgn0051374,FBgn0053208,FBgn0250819
	KEGG Pathway D.mel	path:map01250	Biosynthesis of nucleotide sugars	28	2	0.376	1.6074	0.685	0.355346	0.449349	1	0.988569	1	Mpi,Pgm1	FBgn0286506,FBgn0003076
	GO Biological Processes	GO:0005977	glycogen metabolic process	28	2	0.376	1.6074	0.685	0.355346	0.449349	1	0.988569	1	Gyg,Pgm1	FBgn0265191,FBgn0003076
	GO Biological Processes	GO:0007406	negative regulation of neuroblast proliferation	28	2	0.376	1.6074	0.685	0.355346	0.449349	1	0.988569	1	EcR,l(2)gl	FBgn0000546,FBgn0002121
	GO Biological Processes	GO:0035071	salivary gland cell autophagic cell death	28	2	0.376	1.6074	0.685	0.355346	0.449349	1	0.988569	1	EcR,l(2)gl	FBgn0000546,FBgn0002121
	GO Biological Processes	GO:0046661	male sex differentiation	28	2	0.376	1.6074	0.685	0.355346	0.449349	1	0.988569	1	fru,tnc	FBgn0004652,FBgn0039257
	GO Biological Processes	GO:0046834	lipid phosphorylation	28	2	0.376	1.6074	0.685	0.355346	0.449349	1	0.988569	1	Ipp,rdgA	FBgn0016672,FBgn0261549
	GO Molecular Function	GO:0004601	peroxidase activity	28	2	0.376	1.6074	0.685	0.355346	0.449349	1	0.988569	1	CG10211,cysu	FBgn0032685,FBgn0038511
	GO Molecular Function	GO:0035326	enhancer binding	28	2	0.376	1.6074	0.685	0.355346	0.449349	1	0.988569	1	gt,lab	FBgn0001150,FBgn0002522
	REACTOME pathway	R-DME-350431	Planar Cell Polarity pathway	28	2	0.376	1.6074	0.685	0.355346	0.449349	1	0.988569	1	Mbs,ds	FBgn0005536,FBgn0284247
	REACTOME pathway	R-DME-352230	Amino acid transport across the plasma membrane	28	2	0.376	1.6074	0.685	0.355346	0.449349	1	0.988569	1	sbm,slif	FBgn0030574,FBgn0037203
	GO Biological Processes	GO:0055065	metal ion homeostasis	109	6	1.128	1.2387	0.309	0.355799	0.448795	1	0.988569	1	MtnB,CG14757,MtnC,MCU,CG30377,stw	FBgn0002869,FBgn0033274,FBgn0038790,FBgn0042185,FBgn0050377,FBgn0286203
	GO Cellular Component	GO:0099738	cell cortex region	68	4	0.752	1.3238	0.405	0.357692	0.446491	1	0.988569	1	Dl,Ser,Mbs,Traf4	FBgn0000463,FBgn0004197,FBgn0005536,FBgn0026319
	GO Biological Processes	GO:0035264	multicellular organism growth	48	3	0.564	1.4065	0.492	0.360094	0.443584	1	0.988569	1	Hr4,gt,pip	FBgn0264562,FBgn0001150,FBgn0003089
	GO Molecular Function	GO:0015171	amino acid transmembrane transporter activity	48	3	0.564	1.4065	0.492	0.360094	0.443584	1	0.988569	1	dmGlut,sbm,slif	FBgn0010497,FBgn0030574,FBgn0037203
	GO Biological Processes	GO:0007435	salivary gland morphogenesis	89	5	0.94	1.2643	0.338	0.362047	0.441234	1	0.988569	1	EcR,l(2)gl,Ser,mew,btl	FBgn0000546,FBgn0002121,FBgn0004197,FBgn0004456,FBgn0285896
	GO Biological Processes	GO:0050829	defense response to Gram-negative bacterium	110	6	1.128	1.2275	0.296	0.363795	0.439143	1	0.988569	1	Traf4,Ars2,CG8492,slif,CG32795,edin	FBgn0026319,FBgn0033062,FBgn0035813,FBgn0037203,FBgn0040384,FBgn0052185
	KEGG Pathway D.mel	path:map01100	Metabolic pathways	958	45	8.459	1.0571	0.08	0.369168	0.432775	1	0.988786	1	rdgA,Cht6,Nadsyn,Mfe2,scu,Aldh,Mtpalpha,L2HGDH,Kua,CG9265,CG2201,Pld,Pgant3,PCB,Echs1,CG16935,GstE1,Gyg,Acox57D-d,Pgant6,Cht7,PIG-B,CG14997,Pbgs,CG10638,Agpat3,ppl,CRMP,Gld,GstZ1,GstZ2,Mpi,CG14721,Ipp,GatA,Gdh,Ppox,CG1750,Pgm1,ScpX,kkv,Sply,CG11052,Vha100-3,UQCR-11L	FBgn0261549,FBgn0263132,FBgn0030512,FBgn0030731,FBgn0021765,FBgn0012036,FBgn0028479,FBgn0032729,FBgn0032850,FBgn0032910,FBgn0032955,FBgn0286511,FBgn0027558,FBgn0027580,FBgn0033879,FBgn0033883,FBgn0034335,FBgn0265191,FBgn0034629,FBgn0035375,FBgn0035398,FBgn0035464,FBgn0035515,FBgn0036271,FBgn0036290,FBgn0036623,FBgn0027945,FBgn0023023,FBgn0001112,FBgn0037696,FBgn0037697,FBgn0286506,FBgn0037942,FBg…
	GO Cellular Component	GO:0030054	cell junction	153	8	1.504	1.1767	0.235	0.37039	0.431341	1	0.988786	1	Dl,fw,l(2)gl,rst,mew,Mbs,Lac,Tsp	FBgn0000463,FBgn0001083,FBgn0002121,FBgn0003285,FBgn0004456,FBgn0005536,FBgn0010238,FBgn0031850
	GO Biological Processes	GO:0007494	midgut development	29	2	0.376	1.552	0.634	0.371573	0.429956	1	0.988786	1	lab,mew	FBgn0002522,FBgn0004456
	GO Biological Processes	GO:0009311	oligosaccharide metabolic process	29	2	0.376	1.552	0.634	0.371573	0.429956	1	0.988786	1	Pgant3,Pgant6	FBgn0027558,FBgn0035375
	GO Biological Processes	GO:0010821	regulation of mitochondrion organization	29	2	0.376	1.552	0.634	0.371573	0.429956	1	0.988786	1	Miga,dmGlut	FBgn0030037,FBgn0010497
	GO Biological Processes	GO:0016334	establishment or maintenance of polarity of follicular epithelium	29	2	0.376	1.552	0.634	0.371573	0.429956	1	0.988786	1	l(2)gl,Egfr	FBgn0002121,FBgn0003731
	GO Biological Processes	GO:0022407	regulation of cell-cell adhesion	29	2	0.376	1.552	0.634	0.371573	0.429956	1	0.988786	1	robo2,peb	FBgn0002543,FBgn0003053
	GO Biological Processes	GO:0042026	protein refolding	29	2	0.376	1.552	0.634	0.371573	0.429956	1	0.988786	1	Hsc70-5,Hsp60A	FBgn0001220,FBgn0015245
	GO Biological Processes	GO:0048102	autophagic cell death	29	2	0.376	1.552	0.634	0.371573	0.429956	1	0.988786	1	EcR,l(2)gl	FBgn0000546,FBgn0002121
	GO Molecular Function	GO:0016782	transferase activity, transferring sulfur-containing groups	29	2	0.376	1.552	0.634	0.371573	0.429956	1	0.988786	1	pip,Tpst	FBgn0003089,FBgn0086674
	GO Molecular Function	GO:0016830	carbon-carbon lyase activity	29	2	0.376	1.552	0.634	0.371573	0.429956	1	0.988786	1	Cyp4g1,Sply	FBgn0010019,FBgn0010591
	REACTOME pathway	R-DME-75105	Fatty acyl-CoA biosynthesis	29	2	0.376	1.552	0.634	0.371573	0.429956	1	0.988786	1	Fatp3,CG31523	FBgn0034999,FBgn0051523
	REACTOME pathway	R-DME-1483257	Phospholipid metabolism	111	6	1.128	1.2164	0.283	0.371801	0.429689	1	0.988786	1	Mtpalpha,Miga,CG2201,Agpat3,CG10175,Pld	FBgn0028479,FBgn0030037,FBgn0032955,FBgn0036623,FBgn0039084,FBgn0286511
	GO Biological Processes	GO:0006865	amino acid transport	49	3	0.564	1.3778	0.462	0.372352	0.429047	1	0.988786	1	sbm,slif,dmGlut	FBgn0030574,FBgn0037203,FBgn0010497
	GO Biological Processes	GO:0050906	detection of stimulus involved in sensory perception	49	3	0.564	1.3778	0.462	0.372352	0.429047	1	0.988786	1	Ir76a,rdgC,Or71a	FBgn0260874,FBgn0265959,FBgn0036474
	GO Molecular Function	GO:0008289	lipid binding	154	8	1.504	1.169	0.225	0.377189	0.423441	1	0.988786	1	Dl,EcR,Ser,Amph,Acox57D-d,Cralbp,mim,Pld	FBgn0000463,FBgn0000546,FBgn0004197,FBgn0027356,FBgn0034629,FBgn0035636,FBgn0053558,FBgn0286511
	GO Biological Processes	GO:0048608	reproductive structure development	70	4	0.752	1.2859	0.363	0.378104	0.422389	1	0.988786	1	robo2,Egfr,zfh1,tnc	FBgn0002543,FBgn0003731,FBgn0004606,FBgn0039257
	GO Molecular Function	GO:0008092	cytoskeletal protein binding	262	13	2.444	1.1166	0.159	0.381742	0.41823	1	0.988786	1	l(2)gl,bt,toc,WASp,Gas8,CG11584,CG12964,Cad99C,CG1674,sals,Mical,mim,CG33521	FBgn0002121,FBgn0005666,FBgn0015600,FBgn0024273,FBgn0029667,FBgn0030541,FBgn0034022,FBgn0039709,FBgn0039897,FBgn0051374,FBgn0053208,FBgn0053558,FBgn0250819
	GO Biological Processes	GO:0042592	homeostatic process	436	21	3.947	1.0839	0.116	0.383111	0.416675	1	0.988786	1	Vha100-3,Miga,uif,CG14757,Acox57D-d,Fatp3,slif,EcR,MtnB,peb,Egfr,mew,zfh1,Lac,MtnC,Trx-2,MCU,CG30377,Egm,rdgA,stw	FBgn0028669,FBgn0030037,FBgn0031879,FBgn0033274,FBgn0034629,FBgn0034999,FBgn0037203,FBgn0000546,FBgn0002869,FBgn0003053,FBgn0003731,FBgn0004456,FBgn0004606,FBgn0010238,FBgn0038790,FBgn0040070,FBgn0042185,FBgn0050377,FBgn0086712,FBgn0261549,FBgn0286203
	GO Biological Processes	GO:0008049	male courtship behavior	50	3	0.564	1.3502	0.433	0.384563	0.415032	1	0.988786	1	NPF,tko,fru	FBgn0027109,FBgn0003714,FBgn0004652
	GO Molecular Function	GO:0016811	hydrolase activity, acting on carbon-nitrogen (but not peptide) bonds, in linear amides	50	3	0.564	1.3502	0.433	0.384563	0.415032	1	0.988786	1	Nadsyn,Cda4,GatA	FBgn0030512,FBgn0052499,FBgn0260779
	REACTOME pathway	R-DME-5628897	TP53 Regulates Metabolic Genes	50	3	0.564	1.3502	0.433	0.384563	0.415032	1	0.988786	1	CG4957,Trx-2,bsf	FBgn0032205,FBgn0040070,FBgn0284256
	GO Biological Processes	GO:0000462	maturation of SSU-rRNA from tricistronic rRNA transcript (SSU-rRNA, 5.8S rRNA, LSU-rRNA)	30	2	0.376	1.5003	0.585	0.387634	0.411579	1	0.988786	1	mRpS11,l(2)k09022	FBgn0038474,FBgn0086451
	GO Biological Processes	GO:0006414	translational elongation	30	2	0.376	1.5003	0.585	0.387634	0.411579	1	0.988786	1	mEFTs,mEFG1	FBgn0032646,FBgn0263133
	GO Biological Processes	GO:0045197	establishment or maintenance of epithelial cell apical/basal polarity	30	2	0.376	1.5003	0.585	0.387634	0.411579	1	0.988786	1	l(2)gl,ds	FBgn0002121,FBgn0284247
	GO Molecular Function	GO:0008081	phosphoric diester hydrolase activity	30	2	0.376	1.5003	0.585	0.387634	0.411579	1	0.988786	1	Pka-R2,Pld	FBgn0022382,FBgn0286511
	GO Molecular Function	GO:0015108	chloride transmembrane transporter activity	30	2	0.376	1.5003	0.585	0.387634	0.411579	1	0.988786	1	Nha1,pHCl-1	FBgn0031865,FBgn0264908
	GO Molecular Function	GO:0032182	ubiquitin-like protein binding	30	2	0.376	1.5003	0.585	0.387634	0.411579	1	0.988786	1	Mvb12,Cks85A	FBgn0030894,FBgn0037613
	REACTOME pathway	R-DME-5578768	Physiological factors	30	2	0.376	1.5003	0.585	0.387634	0.411579	1	0.988786	1	Nepl8,CG10175	FBgn0032585,FBgn0039084
	GO Cellular Component	GO:0005938	cell cortex	177	9	1.692	1.1443	0.194	0.388016	0.411151	1	0.988786	1	Dl,l(2)gl,Ser,Mbs,toc,WASp,Traf4,sbm,Hil	FBgn0000463,FBgn0002121,FBgn0004197,FBgn0005536,FBgn0015600,FBgn0024273,FBgn0026319,FBgn0030574,FBgn0050147
	REACTOME pathway	R-DME-1266738	Developmental Biology	177	9	1.692	1.1443	0.194	0.388016	0.411151	1	0.988786	1	Act57B,Hsp83,robo2,Egfr,Lac,CRMP,CG6753,CG31871,btl	FBgn0000044,FBgn0001233,FBgn0002543,FBgn0003731,FBgn0010238,FBgn0023023,FBgn0038070,FBgn0051871,FBgn0285896
	GO Biological Processes	GO:0030334	regulation of cell migration	71	4	0.752	1.2678	0.342	0.388289	0.410845	1	0.988786	1	Tie,robo2,peb,Egfr	FBgn0014073,FBgn0002543,FBgn0003053,FBgn0003731
	GO Biological Processes	GO:0050768	negative regulation of neurogenesis	71	4	0.752	1.2678	0.342	0.388289	0.410845	1	0.988786	1	Dl,EcR,l(2)gl,btl	FBgn0000463,FBgn0000546,FBgn0002121,FBgn0285896
	GO Biological Processes	GO:0055080	cation homeostasis	135	7	1.316	1.1669	0.223	0.393461	0.405099	1	0.988786	1	Vha100-3,CG14757,MtnB,MtnC,MCU,CG30377,stw	FBgn0028669,FBgn0033274,FBgn0002869,FBgn0038790,FBgn0042185,FBgn0050377,FBgn0286203
	GO Biological Processes	GO:0001709	cell fate determination	114	6	1.128	1.1844	0.244	0.39584	0.402481	1	0.988786	1	l(2)gl,lab,peb,Egfr,Traf4,uif	FBgn0002121,FBgn0002522,FBgn0003053,FBgn0003731,FBgn0026319,FBgn0031879
	GO Biological Processes	GO:2000243	positive regulation of reproductive process	51	3	0.564	1.3238	0.405	0.39672	0.401516	1	0.988786	1	peb,Egfr,Tie	FBgn0003053,FBgn0003731,FBgn0014073
	GO Biological Processes	GO:0007219	Notch signaling pathway	72	4	0.752	1.2502	0.322	0.398452	0.399624	1	0.988786	1	uif,Dl,l(2)gl,Ser	FBgn0031879,FBgn0000463,FBgn0002121,FBgn0004197
	DRSC PathON signaling pathway target genes	PathON:4	Insulin signaling pathway	31	2	0.376	1.4519	0.538	0.403511	0.394145	1	0.988786	1	pdgy,CG10211	FBgn0027601,FBgn0032685
	GO Biological Processes	GO:0008363	larval chitin-based cuticle development	31	2	0.376	1.4519	0.538	0.403511	0.394145	1	0.988786	1	obst-A,l(2)gl	FBgn0031097,FBgn0002121
	GO Biological Processes	GO:0072499	photoreceptor cell axon guidance	31	2	0.376	1.4519	0.538	0.403511	0.394145	1	0.988786	1	NetA,peb	FBgn0015773,FBgn0003053
	GO Cellular Component	GO:0032154	cleavage furrow	31	2	0.376	1.4519	0.538	0.403511	0.394145	1	0.988786	1	Amph,Hil	FBgn0027356,FBgn0050147
	GO Molecular Function	GO:0016684	oxidoreductase activity, acting on peroxide as acceptor	31	2	0.376	1.4519	0.538	0.403511	0.394145	1	0.988786	1	CG10211,cysu	FBgn0032685,FBgn0038511
	REACTOME pathway	R-DME-376176	Signaling by ROBO receptors	31	2	0.376	1.4519	0.538	0.403511	0.394145	1	0.988786	1	robo2,Lac	FBgn0002543,FBgn0010238
	GO Biological Processes	GO:0001738	morphogenesis of a polarized epithelium	115	6	1.128	1.1741	0.232	0.403849	0.393781	1	0.988786	1	ds,Dl,fw,l(2)gl,peb,Egfr	FBgn0284247,FBgn0000463,FBgn0001083,FBgn0002121,FBgn0003053,FBgn0003731
	GO Biological Processes	GO:0007314	oocyte anterior/posterior axis specification	73	4	0.752	1.2331	0.302	0.408586	0.388716	1	0.988786	1	Hsp83,l(2)gl,swa,vls	FBgn0001233,FBgn0002121,FBgn0003655,FBgn0003978
	KEGG Pathway D.mel	path:map03018	RNA degradation	52	3	0.564	1.2983	0.377	0.408811	0.388478	1	0.988786	1	Hsp60A,Hsc70-5,CG9344	FBgn0015245,FBgn0001220,FBgn0034564
	GO Biological Processes	GO:0006898	receptor-mediated endocytosis	52	3	0.564	1.2983	0.377	0.408811	0.388478	1	0.988786	1	Cad99C,mim,WASp	FBgn0039709,FBgn0053558,FBgn0024273
	GO Biological Processes	GO:0031334	positive regulation of protein complex assembly	52	3	0.564	1.2983	0.377	0.408811	0.388478	1	0.988786	1	sals,Hsp83,WASp	FBgn0051374,FBgn0001233,FBgn0024273
	GO Biological Processes	GO:0051495	positive regulation of cytoskeleton organization	52	3	0.564	1.2983	0.377	0.408811	0.388478	1	0.988786	1	WASp,CG1674,sals	FBgn0024273,FBgn0039897,FBgn0051374
	REACTOME pathway	R-DME-425366	Transport of bile salts and organic acids, metal ions and amine compounds	52	3	0.564	1.2983	0.377	0.408811	0.388478	1	0.988786	1	ZnT77C,CG7342,CG4462	FBgn0037000,FBgn0038716,FBgn0038752
	GO Biological Processes	GO:0010631	epithelial cell migration	159	8	1.504	1.1323	0.179	0.411261	0.385882	1	0.988786	1	mim,btl,Dl,EcR,robo2,peb,Egfr,Tie	FBgn0053558,FBgn0285896,FBgn0000463,FBgn0000546,FBgn0002543,FBgn0003053,FBgn0003731,FBgn0014073
	GO Biological Processes	GO:0015711	organic anion transport	116	6	1.128	1.164	0.219	0.41185	0.385261	1	0.988786	1	ScpX,Ant2,sbm,Oatp74D,slif,dmGlut	FBgn0015808,FBgn0025111,FBgn0030574,FBgn0036732,FBgn0037203,FBgn0010497
	REACTOME pathway	R-DME-109582	Hemostasis	268	13	2.444	1.0916	0.126	0.413199	0.383841	1	0.988786	1	Act57B,fw,bt,Tie,Pka-R2,santa-maria,CG9095,Tsp,Snmp2,Tsp66E,Fit2,Spn85F,rdgA	FBgn0000044,FBgn0001083,FBgn0005666,FBgn0014073,FBgn0022382,FBgn0025697,FBgn0030617,FBgn0031850,FBgn0035815,FBgn0035936,FBgn0036688,FBgn0037772,FBgn0261549
	GO Biological Processes	GO:0001667	ameboidal-type cell migration	181	9	1.692	1.119	0.162	0.413579	0.383441	1	0.988786	1	mim,btl,Dl,EcR,robo2,peb,Egfr,Sply,Tie	FBgn0053558,FBgn0285896,FBgn0000463,FBgn0000546,FBgn0002543,FBgn0003053,FBgn0003731,FBgn0010591,FBgn0014073
	GO Molecular Function	GO:0008236	serine-type peptidase activity	181	9	1.692	1.119	0.162	0.413579	0.383441	1	0.988786	1	alphaTry,CG14218,CG8170,CG3088,CG18493,CG7432,CG10232,CG30287,CG40160	FBgn0003863,FBgn0031031,FBgn0033365,FBgn0036015,FBgn0038701,FBgn0038727,FBgn0039108,FBgn0050287,FBgn0058160
	GO Biological Processes	GO:0090132	epithelium migration	160	8	1.504	1.1252	0.17	0.418077	0.378744	1	0.988786	1	mim,btl,Tie,Dl,EcR,robo2,peb,Egfr	FBgn0053558,FBgn0285896,FBgn0014073,FBgn0000463,FBgn0000546,FBgn0002543,FBgn0003053,FBgn0003731
	GO Biological Processes	GO:0031123	RNA 3'-end processing	74	4	0.752	1.2164	0.283	0.418686	0.378112	1	0.988786	1	CG4611,Rbp1,bsf,B52	FBgn0035591,FBgn0260944,FBgn0284256,FBgn0004587
	GO Biological Processes	GO:0070838	divalent metal ion transport	74	4	0.752	1.2164	0.283	0.418686	0.378112	1	0.988786	1	MCU,Rgk3,Ent2,ZnT77C	FBgn0042185,FBgn0085426,FBgn0263916,FBgn0037000
	KEGG Pathway D.mel	path:map00514	Other types of O-glycan biosynthesis	32	2	0.376	1.4065	0.492	0.419189	0.37759	1	0.988786	1	Pgant3,Pgant6	FBgn0027558,FBgn0035375
	GO Biological Processes	GO:0008345	larval locomotory behavior	32	2	0.376	1.4065	0.492	0.419189	0.37759	1	0.988786	1	EcR,NPF	FBgn0000546,FBgn0027109
	GO Biological Processes	GO:0010004	gastrulation involving germ band extension	32	2	0.376	1.4065	0.492	0.419189	0.37759	1	0.988786	1	Traf4,Pld	FBgn0026319,FBgn0286511
	GO Biological Processes	GO:0030838	positive regulation of actin filament polymerization	32	2	0.376	1.4065	0.492	0.419189	0.37759	1	0.988786	1	sals,WASp	FBgn0051374,FBgn0024273
	GO Molecular Function	GO:0004497	monooxygenase activity	32	2	0.376	1.4065	0.492	0.419189	0.37759	1	0.988786	1	Mical,Skeletor	FBgn0053208,FBgn0262717
	GO Molecular Function	GO:0017171	serine hydrolase activity	182	9	1.692	1.1128	0.154	0.419972	0.37678	1	0.988786	1	alphaTry,CG14218,CG8170,CG3088,CG18493,CG7432,CG10232,CG30287,CG40160	FBgn0003863,FBgn0031031,FBgn0033365,FBgn0036015,FBgn0038701,FBgn0038727,FBgn0039108,FBgn0050287,FBgn0058160
	GO Biological Processes	GO:0072002	Malpighian tubule development	53	3	0.564	1.2738	0.349	0.420827	0.375896	1	0.988786	1	EcR,kkv,Egfr	FBgn0000546,FBgn0001311,FBgn0003731
	GO Biological Processes	GO:0008358	maternal determination of anterior/posterior axis, embryo	75	4	0.752	1.2002	0.263	0.428745	0.367801	1	0.992647	1	Hsp83,l(2)gl,swa,vls	FBgn0001233,FBgn0002121,FBgn0003655,FBgn0003978
	GO Biological Processes	GO:0035222	wing disc pattern formation	75	4	0.752	1.2002	0.263	0.428745	0.367801	1	0.992647	1	Dl,peb,Ser,ds	FBgn0000463,FBgn0003053,FBgn0004197,FBgn0284247
	GO Biological Processes	GO:0007389	pattern specification process	448	21	3.947	1.0549	0.077	0.432263	0.364252	1	0.992647	1	Cf2,Dl,EcR,gt,Hsp83,l(2)gl,lab,robo2,net,peb,pip,swa,Egfr,vls,Ser,mew,WASp,uif,dmpd,eca,ds	FBgn0000286,FBgn0000463,FBgn0000546,FBgn0001150,FBgn0001233,FBgn0002121,FBgn0002522,FBgn0002543,FBgn0002931,FBgn0003053,FBgn0003089,FBgn0003655,FBgn0003731,FBgn0003978,FBgn0004197,FBgn0004456,FBgn0024273,FBgn0031879,FBgn0033486,FBgn0069242,FBgn0284247
	GO Molecular Function	GO:0019887	protein kinase regulator activity	54	3	0.564	1.2502	0.322	0.432761	0.363752	1	0.992647	1	l(2)gl,Pka-R2,Cks85A	FBgn0002121,FBgn0022382,FBgn0037613
	PANTHER pathway D.mel	P00005	Angiogenesis	33	2	0.376	1.3639	0.448	0.434654	0.361856	1	0.992647	1	Dl,Ser	FBgn0000463,FBgn0004197
	GO Biological Processes	GO:0000082	G1/S transition of mitotic cell cycle	33	2	0.376	1.3639	0.448	0.434654	0.361856	1	0.992647	1	Egfr,B52	FBgn0003731,FBgn0004587
	GO Biological Processes	GO:0007455	eye-antennal disc morphogenesis	33	2	0.376	1.3639	0.448	0.434654	0.361856	1	0.992647	1	Dl,Egfr	FBgn0000463,FBgn0003731
	GO Biological Processes	GO:0030048	actin filament-based movement	33	2	0.376	1.3639	0.448	0.434654	0.361856	1	0.992647	1	WASp,Traf4	FBgn0024273,FBgn0026319
	GO Biological Processes	GO:0045187	regulation of circadian sleep/wake cycle, sleep	33	2	0.376	1.3639	0.448	0.434654	0.361856	1	0.992647	1	EcR,Hsp83	FBgn0000546,FBgn0001233
	GO Biological Processes	GO:0045455	ecdysteroid metabolic process	33	2	0.376	1.3639	0.448	0.434654	0.361856	1	0.992647	1	scu,CG9521	FBgn0021765,FBgn0030588
	GO Biological Processes	GO:0050907	detection of chemical stimulus involved in sensory perception	33	2	0.376	1.3639	0.448	0.434654	0.361856	1	0.992647	1	Or71a,Ir76a	FBgn0036474,FBgn0260874
	GO Biological Processes	GO:0060285	cilium-dependent cell motility	33	2	0.376	1.3639	0.448	0.434654	0.361856	1	0.992647	1	Gas8,Tektin-C	FBgn0029667,FBgn0035638
	GO Biological Processes	GO:0070371	ERK1 and ERK2 cascade	33	2	0.376	1.3639	0.448	0.434654	0.361856	1	0.992647	1	Egfr,btl	FBgn0003731,FBgn0285896
	GO Biological Processes	GO:2000647	negative regulation of stem cell proliferation	33	2	0.376	1.3639	0.448	0.434654	0.361856	1	0.992647	1	EcR,l(2)gl	FBgn0000546,FBgn0002121
	GO Cellular Component	GO:0045178	basal part of cell	33	2	0.376	1.3639	0.448	0.434654	0.361856	1	0.992647	1	Egfr,mew	FBgn0003731,FBgn0004456
	GO Molecular Function	GO:0015036	disulfide oxidoreductase activity	33	2	0.376	1.3639	0.448	0.434654	0.361856	1	0.992647	1	GILT1,Trx-2	FBgn0038149,FBgn0040070
	REACTOME pathway	R-DME-2029482	Regulation of actin dynamics for phagocytic cup formation	33	2	0.376	1.3639	0.448	0.434654	0.361856	1	0.992647	1	Act57B,Hsp83	FBgn0000044,FBgn0001233
	GO Biological Processes	GO:0030031	cell projection assembly	119	6	1.128	1.1346	0.182	0.435779	0.360734	1	0.992647	1	CG15456,mim,btl,Tektin-C,TMEM216,Egfr	FBgn0040650,FBgn0053558,FBgn0285896,FBgn0035638,FBgn0037614,FBgn0003731
	GO Molecular Function	GO:0019904	protein domain specific binding	76	4	0.752	1.1844	0.244	0.438758	0.357775	1	0.992647	1	Hsp83,rst,Egfr,mim	FBgn0001233,FBgn0003285,FBgn0003731,FBgn0053558
	GO Biological Processes	GO:0006091	generation of precursor metabolites and energy	185	9	1.692	1.0948	0.131	0.439126	0.357411	1	0.992647	1	EcR,Pgm1,Lrpprc2,AIF,CG14757,UQCR-11L,Gyg,bsf,Etf-QO	FBgn0000546,FBgn0003076,FBgn0027794,FBgn0031392,FBgn0033274,FBgn0050354,FBgn0265191,FBgn0284256,FBgn0286783
	GO Biological Processes	GO:0008595	anterior/posterior axis specification, embryo	98	5	0.94	1.1482	0.199	0.441928	0.354649	1	0.992647	1	gt,Hsp83,l(2)gl,swa,vls	FBgn0001150,FBgn0001233,FBgn0002121,FBgn0003655,FBgn0003978
	DRSC PathON signaling pathway core components	PathON:7	NF-kappa B/Toll signaling pathway	55	3	0.564	1.2275	0.296	0.444603	0.352027	1	0.992647	1	pip,Tollo,spz4	FBgn0003089,FBgn0029114,FBgn0032362
	GO Biological Processes	GO:0006816	calcium ion transport	55	3	0.564	1.2275	0.296	0.444603	0.352027	1	0.992647	1	MCU,Rgk3,Ent2	FBgn0042185,FBgn0085426,FBgn0263916
	GO Biological Processes	GO:0007315	pole plasm assembly	55	3	0.564	1.2275	0.296	0.444603	0.352027	1	0.992647	1	Hsp83,swa,vls	FBgn0001233,FBgn0003655,FBgn0003978
	GO Molecular Function	GO:0016765	transferase activity, transferring alkyl or aryl (other than methyl) groups	55	3	0.564	1.2275	0.296	0.444603	0.352027	1	0.992647	1	GstE1,GstZ1,GstZ2	FBgn0034335,FBgn0037696,FBgn0037697
	GO Biological Processes	GO:0050801	ion homeostasis	142	7	1.316	1.1093	0.15	0.444737	0.351896	1	0.992647	1	MtnC,MCU,CG30377,stw,Vha100-3,CG14757,MtnB	FBgn0038790,FBgn0042185,FBgn0050377,FBgn0286203,FBgn0028669,FBgn0033274,FBgn0002869
	GO Biological Processes	GO:0048598	embryonic morphogenesis	208	10	1.88	1.0819	0.114	0.445504	0.351149	1	0.992647	1	tnc,Pld,Traf4,EcR,kkv,l(2)gl,peb,Egfr,Mbs,Lac	FBgn0039257,FBgn0286511,FBgn0026319,FBgn0000546,FBgn0001311,FBgn0002121,FBgn0003053,FBgn0003731,FBgn0005536,FBgn0010238
	GO Biological Processes	GO:0022900	electron transport chain	77	4	0.752	1.169	0.225	0.44872	0.348025	1	0.992647	1	AIF,CG14757,UQCR-11L,Etf-QO	FBgn0031392,FBgn0033274,FBgn0050354,FBgn0286783
	KEGG Pathway D.mel	path:map04520	adherens junction	34	2	0.376	1.3238	0.405	0.449895	0.346889	1	0.992647	1	rst,hbs	FBgn0003285,FBgn0287864
	GO Biological Processes	GO:0035070	salivary gland histolysis	34	2	0.376	1.3238	0.405	0.449895	0.346889	1	0.992647	1	EcR,l(2)gl	FBgn0000546,FBgn0002121
	GO Biological Processes	GO:0035159	regulation of tube length, open tracheal system	34	2	0.376	1.3238	0.405	0.449895	0.346889	1	0.992647	1	ds,kkv	FBgn0284247,FBgn0001311
	GO Cellular Component	GO:0005918	septate junction	34	2	0.376	1.3238	0.405	0.449895	0.346889	1	0.992647	1	l(2)gl,Lac	FBgn0002121,FBgn0010238
	GO Cellular Component	GO:0030863	cortical cytoskeleton	34	2	0.376	1.3238	0.405	0.449895	0.346889	1	0.992647	1	l(2)gl,WASp	FBgn0002121,FBgn0024273
	GO Molecular Function	GO:0005230	extracellular ligand-gated ion channel activity	34	2	0.376	1.3238	0.405	0.449895	0.346889	1	0.992647	1	CG11155,pHCl-1	FBgn0039927,FBgn0264908
	GO Molecular Function	GO:0005319	lipid transporter activity	34	2	0.376	1.3238	0.405	0.449895	0.346889	1	0.992647	1	ScpX,Fatp3	FBgn0015808,FBgn0034999
	REACTOME pathway	R-DME-442660	Na+/Cl- dependent neurotransmitter transporters	34	2	0.376	1.3238	0.405	0.449895	0.346889	1	0.992647	1	CG7342,CG4462	FBgn0038716,FBgn0038752
	REACTOME pathway	R-DME-5674135	MAP2K and MAPK activation	34	2	0.376	1.3238	0.405	0.449895	0.346889	1	0.992647	1	Act57B,CG17919	FBgn0000044,FBgn0037433
	GO Biological Processes	GO:0006650	glycerophospholipid metabolic process	99	5	0.94	1.1366	0.185	0.450693	0.346119	1	0.992647	1	Ipp,CG2201,PIG-B,rdgA,Pld	FBgn0016672,FBgn0032955,FBgn0035464,FBgn0261549,FBgn0286511
	GO Biological Processes	GO:0007618	mating	99	5	0.94	1.1366	0.185	0.450693	0.346119	1	0.992647	1	NPF,Gdh,Gld,tko,fru	FBgn0027109,FBgn0001098,FBgn0001112,FBgn0003714,FBgn0004652
	GO Biological Processes	GO:0055085	transmembrane transport	497	23	4.323	1.0414	0.059	0.451059	0.345767	1	0.992647	1	CG6901,CG7342,CG4462,snu,MCU,Rgk3,ttm50,Ent2,pHCl-1,Hsp60A,Tom40,CG3156,Ant2,Vha100-3,CG14439,sbm,Nha1,CG8468,CG8531,Oatp74D,ZnT77C,slif,dmGlut	FBgn0038414,FBgn0038716,FBgn0038752,FBgn0039594,FBgn0042185,FBgn0085426,FBgn0250874,FBgn0263916,FBgn0264908,FBgn0015245,FBgn0016041,FBgn0023536,FBgn0025111,FBgn0028669,FBgn0029898,FBgn0030574,FBgn0031865,FBgn0033913,FBgn0033918,FBgn0036732,FBgn0037000,FBgn0037203,FBgn0010497
	REACTOME pathway	R-DME-112315	Transmission across Chemical Synapses	143	7	1.316	1.1016	0.14	0.452016	0.344846	1	0.992779	1	Aldh,Pka-R2,CG7342,CG4462,CG10175,CG11155,pHCl-1	FBgn0012036,FBgn0022382,FBgn0038716,FBgn0038752,FBgn0039084,FBgn0039927,FBgn0264908
	GO Biological Processes	GO:0007043	cell-cell junction assembly	56	3	0.564	1.2056	0.27	0.456347	0.340705	1	0.992779	1	CG9628,l(2)gl,Lac	FBgn0036433,FBgn0002121,FBgn0010238
	GO Biological Processes	GO:0035214	eye-antennal disc development	56	3	0.564	1.2056	0.27	0.456347	0.340705	1	0.992779	1	Dl,Egfr,Ser	FBgn0000463,FBgn0003731,FBgn0004197
	GO Biological Processes	GO:0060179	male mating behavior	56	3	0.564	1.2056	0.27	0.456347	0.340705	1	0.992779	1	NPF,tko,fru	FBgn0027109,FBgn0003714,FBgn0004652
	GO Molecular Function	GO:0051015	actin filament binding	56	3	0.564	1.2056	0.27	0.456347	0.340705	1	0.992779	1	bt,WASp,sals	FBgn0005666,FBgn0024273,FBgn0051374
	GO Molecular Function	GO:0048018	receptor ligand activity	78	4	0.752	1.154	0.207	0.458626	0.338541	1	0.992779	1	Dl,Ser,NPF,spz4	FBgn0000463,FBgn0004197,FBgn0027109,FBgn0032362
	GO Biological Processes	GO:0009416	response to light stimulus	122	6	1.128	1.1067	0.146	0.459532	0.337684	1	0.992779	1	santa-maria,Lrpprc2,TotA,rdgA,rdgC,Pld	FBgn0025697,FBgn0027794,FBgn0028396,FBgn0261549,FBgn0265959,FBgn0286511
	KEGG Pathway D.mel	path:map00860	Porphyrin metabolism	35	2	0.376	1.2859	0.363	0.464901	0.33264	1	0.992779	1	Pbgs,Ppox	FBgn0036271,FBgn0020018
	GO Biological Processes	GO:0000041	transition metal ion transport	35	2	0.376	1.2859	0.363	0.464901	0.33264	1	0.992779	1	ZnT77C,stw	FBgn0037000,FBgn0286203
	GO Biological Processes	GO:0003012	muscle system process	35	2	0.376	1.2859	0.363	0.464901	0.33264	1	0.992779	1	bt,Amph	FBgn0005666,FBgn0027356
	GO Biological Processes	GO:0009410	response to xenobiotic stimulus	35	2	0.376	1.2859	0.363	0.464901	0.33264	1	0.992779	1	Pka-R2,EcR	FBgn0022382,FBgn0000546
	GO Biological Processes	GO:0043409	negative regulation of MAPK cascade	35	2	0.376	1.2859	0.363	0.464901	0.33264	1	0.992779	1	ics,peb	FBgn0028546,FBgn0003053
	GO Biological Processes	GO:0045931	positive regulation of mitotic cell cycle	35	2	0.376	1.2859	0.363	0.464901	0.33264	1	0.992779	1	Dl,CG10738	FBgn0000463,FBgn0036368
	GO Cellular Component	GO:0031965	nuclear membrane	35	2	0.376	1.2859	0.363	0.464901	0.33264	1	0.992779	1	toc,GV1	FBgn0015600,FBgn0027790
	GO Molecular Function	GO:0005539	glycosaminoglycan binding	35	2	0.376	1.2859	0.363	0.464901	0.33264	1	0.992779	1	Tsp,eater	FBgn0031850,FBgn0243514
	REACTOME pathway	R-DME-181430	Norepinephrine Neurotransmitter Release Cycle	35	2	0.376	1.2859	0.363	0.464901	0.33264	1	0.992779	1	CG7342,CG4462	FBgn0038716,FBgn0038752
	REACTOME pathway	R-DME-9706574	RHOBTB GTPase Cycle	35	2	0.376	1.2859	0.363	0.464901	0.33264	1	0.992779	1	Act57B,Hsp83	FBgn0000044,FBgn0001233
	REACTOME pathway	R-DME-425407	SLC-mediated transmembrane transport	145	7	1.316	1.0864	0.12	0.466517	0.331132	1	0.992779	1	sbm,Fatp3,Oatp74D,ZnT77C,slif,CG7342,CG4462	FBgn0030574,FBgn0034999,FBgn0036732,FBgn0037000,FBgn0037203,FBgn0038716,FBgn0038752
	KEGG Pathway D.mel	path:map04144	Endocytosis	123	6	1.128	1.0977	0.134	0.467397	0.330314	1	0.992779	1	Mvb12,Pld,Amph,Egfr,btl,WASp	FBgn0030894,FBgn0286511,FBgn0027356,FBgn0003731,FBgn0285896,FBgn0024273
	GO Biological Processes	GO:0050954	sensory perception of mechanical stimulus	57	3	0.564	1.1844	0.244	0.467985	0.329768	1	0.992779	1	rdgA,CG14636,tko	FBgn0261549,FBgn0037217,FBgn0003714
	GO Biological Processes	GO:0000578	embryonic axis specification	101	5	0.94	1.114	0.156	0.468111	0.329651	1	0.992779	1	gt,Hsp83,l(2)gl,swa,vls	FBgn0001150,FBgn0001233,FBgn0002121,FBgn0003655,FBgn0003978
	GO Biological Processes	GO:0007391	dorsal closure	101	5	0.94	1.114	0.156	0.468111	0.329651	1	0.992779	1	l(2)gl,peb,Egfr,Mbs,Traf4	FBgn0002121,FBgn0003053,FBgn0003731,FBgn0005536,FBgn0026319
	GO Biological Processes	GO:0048512	circadian behavior	101	5	0.94	1.114	0.156	0.468111	0.329651	1	0.992779	1	Pka-R2,NPF,EcR,Hsp83,Mbs	FBgn0022382,FBgn0027109,FBgn0000546,FBgn0001233,FBgn0005536
	GO Molecular Function	GO:0000981	DNA-binding transcription factor activity, RNA polymerase II-specific	212	10	1.88	1.0615	0.086	0.469525	0.328341	1	0.992779	1	Cf2,EcR,gt,lab,peb,zfh1,Ets98B,CG14655,NfI,Hr4	FBgn0000286,FBgn0000546,FBgn0001150,FBgn0002522,FBgn0003053,FBgn0004606,FBgn0005659,FBgn0037275,FBgn0042696,FBgn0264562
	KEGG Pathway D.mel	path:map01200	Carbon metabolism	102	5	0.94	1.1031	0.142	0.476756	0.321704	1	1	1	PCB,Echs1,Acox57D-d,ppl,Gdh	FBgn0027580,FBgn0033879,FBgn0034629,FBgn0027945,FBgn0001098
	GO Biological Processes	GO:0048640	negative regulation of developmental growth	80	4	0.752	1.1252	0.17	0.47825	0.320345	1	1	1	btl,WASp,gt,l(2)gl	FBgn0285896,FBgn0024273,FBgn0001150,FBgn0002121
	FlyBase signaling pathway (experimental evidence)	FBgg0000912	Positive Regulators of Hippo Signaling Pathway	36	2	0.376	1.2502	0.322	0.479662	0.319065	1	1	1	l(2)gl,ds	FBgn0002121,FBgn0284247
	GO Biological Processes	GO:0006661	phosphatidylinositol biosynthetic process	36	2	0.376	1.2502	0.322	0.479662	0.319065	1	1	1	PIG-B,rdgA	FBgn0035464,FBgn0261549
	GO Biological Processes	GO:0050802	circadian sleep/wake cycle, sleep	36	2	0.376	1.2502	0.322	0.479662	0.319065	1	1	1	EcR,Hsp83	FBgn0000546,FBgn0001233
	GO Biological Processes	GO:0070588	calcium ion transmembrane transport	36	2	0.376	1.2502	0.322	0.479662	0.319065	1	1	1	MCU,Rgk3	FBgn0042185,FBgn0085426
	REACTOME pathway	R-DME-9707564	Cytoprotection by HMOX1	36	2	0.376	1.2502	0.322	0.479662	0.319065	1	1	1	CG4957,bsf	FBgn0032205,FBgn0284256
	GO Biological Processes	GO:0007447	imaginal disc pattern formation	103	5	0.94	1.0924	0.128	0.485355	0.31394	1	1	1	Dl,peb,Egfr,Ser,ds	FBgn0000463,FBgn0003053,FBgn0003731,FBgn0004197,FBgn0284247
	GO Biological Processes	GO:0007622	rhythmic behavior	103	5	0.94	1.0924	0.128	0.485355	0.31394	1	1	1	EcR,Hsp83,Mbs,Pka-R2,NPF	FBgn0000546,FBgn0001233,FBgn0005536,FBgn0022382,FBgn0027109
	GO Biological Processes	GO:0044782	cilium organization	59	3	0.564	1.1443	0.194	0.490919	0.30899	1	1	1	Tektin-C,CG7352,TMEM216	FBgn0035638,FBgn0037581,FBgn0037614
	GO Molecular Function	GO:0019207	kinase regulator activity	59	3	0.564	1.1443	0.194	0.490919	0.30899	1	1	1	l(2)gl,Pka-R2,Cks85A	FBgn0002121,FBgn0022382,FBgn0037613
	GO Biological Processes	GO:0001736	establishment of planar polarity	104	5	0.94	1.0819	0.114	0.493904	0.306357	1	1	1	ds,Dl,fw,peb,Egfr	FBgn0284247,FBgn0000463,FBgn0001083,FBgn0003053,FBgn0003731
	GO Biological Processes	GO:0007164	establishment of tissue polarity	104	5	0.94	1.0819	0.114	0.493904	0.306357	1	1	1	ds,Dl,fw,peb,Egfr	FBgn0284247,FBgn0000463,FBgn0001083,FBgn0003053,FBgn0003731
	GO Molecular Function	GO:0004857	enzyme inhibitor activity	104	5	0.94	1.0819	0.114	0.493904	0.306357	1	1	1	l(2)gl,Mbs,NiPp1,Spn85F,CG5639	FBgn0002121,FBgn0005536,FBgn0026402,FBgn0037772,FBgn0039527
	GO Cellular Component	GO:0005884	actin filament	37	2	0.376	1.2164	0.283	0.49417	0.306123	1	1	1	WASp,Mical	FBgn0024273,FBgn0053208
	REACTOME pathway	R-DME-422356	Regulation of insulin secretion	37	2	0.376	1.2164	0.283	0.49417	0.306123	1	1	1	santa-maria,Snmp2	FBgn0025697,FBgn0035815
	REACTOME pathway	R-DME-422475	Axon guidance	149	7	1.316	1.0572	0.08	0.49523	0.305193	1	1	1	Act57B,Hsp83,robo2,Egfr,Lac,CRMP,btl	FBgn0000044,FBgn0001233,FBgn0002543,FBgn0003731,FBgn0010238,FBgn0023023,FBgn0285896
	GO Molecular Function	GO:0030246	carbohydrate binding	82	4	0.752	1.0977	0.134	0.497593	0.303126	1	1	1	fw,CG9095,CG6055,CG14866	FBgn0001083,FBgn0030617,FBgn0031918,FBgn0038315
	REACTOME pathway	R-DME-611105	Respiratory electron transport	82	4	0.752	1.0977	0.134	0.497593	0.303126	1	1	1	CG13392,CG4957,bsf,Etf-QO	FBgn0032033,FBgn0032205,FBgn0284256,FBgn0286783
	GO Biological Processes	GO:0046034	ATP metabolic process	127	6	1.128	1.0632	0.088	0.498526	0.302312	1	1	1	Lrpprc2,AIF,CG14757,UQCR-11L,bsf,Etf-QO	FBgn0027794,FBgn0031392,FBgn0033274,FBgn0050354,FBgn0284256,FBgn0286783
	REACTOME pathway	R-DME-71291	Metabolism of amino acids and derivatives	172	8	1.504	1.0467	0.066	0.498985	0.301913	1	1	1	Gdh,scu,ppl,Echs1,CG14997,GstZ2,CG18542,CG32939	FBgn0001098,FBgn0021765,FBgn0027945,FBgn0033879,FBgn0035515,FBgn0037697,FBgn0037731,FBgn0052939
	GO Biological Processes	GO:0007619	courtship behavior	60	3	0.564	1.1252	0.17	0.502202	0.299122	1	1	1	tko,fru,NPF	FBgn0003714,FBgn0004652,FBgn0027109
	GO Biological Processes	GO:0008593	regulation of Notch signaling pathway	60	3	0.564	1.1252	0.17	0.502202	0.299122	1	1	1	uif,Dl,l(2)gl	FBgn0031879,FBgn0000463,FBgn0002121
	GO Molecular Function	GO:0015276	ligand-gated ion channel activity	60	3	0.564	1.1252	0.17	0.502202	0.299122	1	1	1	CG11155,Ir76a,pHCl-1	FBgn0039927,FBgn0260874,FBgn0264908
	GO Molecular Function	GO:0008233	peptidase activity	421	19	3.571	1.0156	0.022	0.50633	0.295566	1	1	1	alphaTry,Usp39,CG14218,Ance-2,Nepl8,CG8728,CG8170,sona,CG3088,CG10280,CG8774,CG18493,CG7432,CG4408,CG10232,grsm,CG30287,CG32473,CG40160	FBgn0003863,FBgn0030969,FBgn0031031,FBgn0032535,FBgn0032585,FBgn0033235,FBgn0033365,FBgn0034903,FBgn0036015,FBgn0037395,FBgn0038136,FBgn0038701,FBgn0038727,FBgn0039073,FBgn0039108,FBgn0040493,FBgn0050287,FBgn0052473,FBgn0058160
	PANTHER pathway D.mel	P00018	EGF receptor signaling pathway	38	2	0.376	1.1844	0.244	0.50842	0.293778	1	1	1	Egfr,CG17919	FBgn0003731,FBgn0037433
	GO Biological Processes	GO:0003007	heart morphogenesis	38	2	0.376	1.1844	0.244	0.50842	0.293778	1	1	1	robo2,Lac	FBgn0002543,FBgn0010238
	GO Biological Processes	GO:0006090	pyruvate metabolic process	38	2	0.376	1.1844	0.244	0.50842	0.293778	1	1	1	PCB,Aldh	FBgn0027580,FBgn0012036
	GO Biological Processes	GO:0032273	positive regulation of protein polymerization	38	2	0.376	1.1844	0.244	0.50842	0.293778	1	1	1	WASp,sals	FBgn0024273,FBgn0051374
	GO Biological Processes	GO:0034599	cellular response to oxidative stress	38	2	0.376	1.1844	0.244	0.50842	0.293778	1	1	1	Egm,TotA	FBgn0086712,FBgn0028396
	REACTOME pathway	R-DME-174824	Plasma lipoprotein assembly, remodeling, and clearance	38	2	0.376	1.1844	0.244	0.50842	0.293778	1	1	1	EcR,CG10175	FBgn0000546,FBgn0039084
	REACTOME pathway	R-DME-9675108	Nervous system development	151	7	1.316	1.0432	0.061	0.50941	0.292933	1	1	1	Act57B,Hsp83,robo2,Egfr,Lac,CRMP,btl	FBgn0000044,FBgn0001233,FBgn0002543,FBgn0003731,FBgn0010238,FBgn0023023,FBgn0285896
	GO Biological Processes	GO:0040012	regulation of locomotion	106	5	0.94	1.0615	0.086	0.510841	0.291714	1	1	1	Tie,NetA,robo2,peb,Egfr	FBgn0014073,FBgn0015773,FBgn0002543,FBgn0003053,FBgn0003731
	GO Biological Processes	GO:0006417	regulation of translation	129	6	1.128	1.0467	0.066	0.513857	0.289158	1	1	1	tut,bsf,Lrpprc2,mRpL13,P32,CG13458	FBgn0052364,FBgn0284256,FBgn0027794,FBgn0032720,FBgn0034259,FBgn0036479
	GO Biological Processes	GO:0045165	cell fate commitment	265	12	2.256	1.019	0.027	0.515567	0.287715	1	1	1	btl,Dl,EcR,l(2)gl,lab,robo2,peb,Egfr,Ser,WASp,Traf4,uif	FBgn0285896,FBgn0000463,FBgn0000546,FBgn0002121,FBgn0002522,FBgn0002543,FBgn0003053,FBgn0003731,FBgn0004197,FBgn0024273,FBgn0026319,FBgn0031879
	GO Biological Processes	GO:0042063	gliogenesis	84	4	0.752	1.0716	0.1	0.516624	0.286826	1	1	1	Dl,Ser,btl,NetA	FBgn0000463,FBgn0004197,FBgn0285896,FBgn0015773
	GO Molecular Function	GO:0045182	translation regulator activity	84	4	0.752	1.0716	0.1	0.516624	0.286826	1	1	1	mEFTs,P32,CG13458,mEFG1	FBgn0032646,FBgn0034259,FBgn0036479,FBgn0263133
	GO Biological Processes	GO:0002064	epithelial cell development	311	14	2.632	1.013	0.019	0.519473	0.284437	1	1	1	toc,colt,WASp,Traf4,CG13113,Cad99C,mim,btl,Cf2,Dl,EcR,peb,Egfr,Tie	FBgn0015600,FBgn0019830,FBgn0024273,FBgn0026319,FBgn0032126,FBgn0039709,FBgn0053558,FBgn0285896,FBgn0000286,FBgn0000463,FBgn0000546,FBgn0003053,FBgn0003731,FBgn0014073
	GO Biological Processes	GO:0008354	germ cell migration	39	2	0.376	1.154	0.207	0.522404	0.281993	1	1	1	mim,zfh1	FBgn0053558,FBgn0004606
	GO Biological Processes	GO:0035148	tube formation	39	2	0.376	1.154	0.207	0.522404	0.281993	1	1	1	wat,kkv	FBgn0039620,FBgn0001311
	GO Biological Processes	GO:0045727	positive regulation of translation	39	2	0.376	1.154	0.207	0.522404	0.281993	1	1	1	P32,CG13458	FBgn0034259,FBgn0036479
	GO Biological Processes	GO:0048103	somatic stem cell division	39	2	0.376	1.154	0.207	0.522404	0.281993	1	1	1	l(2)gl,zfh1	FBgn0002121,FBgn0004606
	REACTOME pathway	R-DME-71406	Pyruvate metabolism and Citric Acid (TCA) cycle	39	2	0.376	1.154	0.207	0.522404	0.281993	1	1	1	L2HGDH,GstZ2	FBgn0032729,FBgn0037697
	GO Biological Processes	GO:0045216	cell-cell junction organization	62	3	0.564	1.0889	0.123	0.524376	0.280357	1	1	1	l(2)gl,Lac,CG9628	FBgn0002121,FBgn0010238,FBgn0036433
	GO Biological Processes	GO:0001708	cell fate specification	85	4	0.752	1.059	0.083	0.526013	0.279004	1	1	1	Dl,robo2,Egfr,btl	FBgn0000463,FBgn0002543,FBgn0003731,FBgn0285896
	GO Cellular Component	GO:0016604	nuclear body	85	4	0.752	1.059	0.083	0.526013	0.279004	1	1	1	B52,NiPp1,mxc,Rbp1	FBgn0004587,FBgn0026402,FBgn0260789,FBgn0260944
	GO Molecular Function	GO:0008194	UDP-glycosyltransferase activity	85	4	0.752	1.059	0.083	0.526013	0.279004	1	1	1	kkv,Pgant3,Pgant6,Gyg	FBgn0001311,FBgn0027558,FBgn0035375,FBgn0265191
	GO Biological Processes	GO:0007309	oocyte axis specification	108	5	0.94	1.0418	0.059	0.527544	0.277741	1	1	1	Hsp83,l(2)gl,swa,Egfr,vls	FBgn0001233,FBgn0002121,FBgn0003655,FBgn0003731,FBgn0003978
	GO Biological Processes	GO:0009948	anterior/posterior axis specification	108	5	0.94	1.0418	0.059	0.527544	0.277741	1	1	1	gt,Hsp83,l(2)gl,swa,vls	FBgn0001150,FBgn0001233,FBgn0002121,FBgn0003655,FBgn0003978
	GO Biological Processes	GO:0007476	imaginal disc-derived wing morphogenesis	268	12	2.256	1.0076	0.011	0.531513	0.274486	1	1	1	Dl,EcR,fw,net,Egfr,Ser,mew,fru,Mbs,tnc,ds,ics	FBgn0000463,FBgn0000546,FBgn0001083,FBgn0002931,FBgn0003731,FBgn0004197,FBgn0004456,FBgn0004652,FBgn0005536,FBgn0039257,FBgn0284247,FBgn0028546
	GO Biological Processes	GO:0048870	cell motility	314	14	2.632	1.0034	0.005	0.534214	0.272285	1	1	1	Dl,EcR,robo2,peb,Egfr,mew,zfh1,Sply,mim,btl,Tie,NetA,Gas8,Tektin-C	FBgn0000463,FBgn0000546,FBgn0002543,FBgn0003053,FBgn0003731,FBgn0004456,FBgn0004606,FBgn0010591,FBgn0053558,FBgn0285896,FBgn0014073,FBgn0015773,FBgn0029667,FBgn0035638
	GO Biological Processes	GO:0046328	regulation of JNK cascade	63	3	0.564	1.0716	0.1	0.535258	0.271437	1	1	1	Traf4,ics,peb	FBgn0026319,FBgn0028546,FBgn0003053
	REACTOME pathway	R-DME-8980692	RHOA GTPase cycle	63	3	0.564	1.0716	0.1	0.535258	0.271437	1	1	1	P32,RhoGAP102A,Pld	FBgn0034259,FBgn0259216,FBgn0286511
	GO Biological Processes	GO:0006605	protein targeting	109	5	0.94	1.0323	0.046	0.535801	0.270996	1	1	1	ttm50,Hsp60A,Tom40,CG8728,CG8531	FBgn0250874,FBgn0015245,FBgn0016041,FBgn0033235,FBgn0033918
	GO Biological Processes	GO:0007427	epithelial cell migration, open tracheal system	40	2	0.376	1.1252	0.17	0.536119	0.270739	1	1	1	robo2,btl	FBgn0002543,FBgn0285896
	GO Biological Processes	GO:0042749	regulation of circadian sleep/wake cycle	40	2	0.376	1.1252	0.17	0.536119	0.270739	1	1	1	EcR,Hsp83	FBgn0000546,FBgn0001233
	GO Cellular Component	GO:0032153	cell division site	40	2	0.376	1.1252	0.17	0.536119	0.270739	1	1	1	Amph,Hil	FBgn0027356,FBgn0050147
	GO Molecular Function	GO:0017022	myosin binding	40	2	0.376	1.1252	0.17	0.536119	0.270739	1	1	1	l(2)gl,Cad99C	FBgn0002121,FBgn0039709
	GO Molecular Function	GO:0051536	iron-sulfur cluster binding	40	2	0.376	1.1252	0.17	0.536119	0.270739	1	1	1	Cisd2,CG32500	FBgn0062442,FBgn0285970
	REACTOME pathway	R-DME-9018519	Estrogen-dependent gene expression	40	2	0.376	1.1252	0.17	0.536119	0.270739	1	1	1	Hsp83,Egfr	FBgn0001233,FBgn0003731
	REACTOME pathway	R-DME-5673001	RAF/MAP kinase cascade	132	6	1.128	1.0229	0.033	0.536511	0.270421	1	1	1	Act57B,l(2)37Cc,Egfr,Tie,CG17919,btl	FBgn0000044,FBgn0002031,FBgn0003731,FBgn0014073,FBgn0037433,FBgn0285896
	GO Biological Processes	GO:0035282	segmentation	201	9	1.692	1.0076	0.011	0.539173	0.268272	1	1	1	Dl,gt,Hsp83,l(2)gl,lab,swa,Egfr,vls,Ser	FBgn0000463,FBgn0001150,FBgn0001233,FBgn0002121,FBgn0002522,FBgn0003655,FBgn0003731,FBgn0003978,FBgn0004197
	REACTOME pathway	R-DME-5684996	MAPK1/MAPK3 signaling	133	6	1.128	1.0152	0.022	0.543963	0.264431	1	1	1	Act57B,l(2)37Cc,Egfr,Tie,CG17919,btl	FBgn0000044,FBgn0002031,FBgn0003731,FBgn0014073,FBgn0037433,FBgn0285896
	GO Biological Processes	GO:0050795	regulation of behavior	87	4	0.752	1.0347	0.049	0.544521	0.263985	1	1	1	EcR,Hsp83,Mbs,eca	FBgn0000546,FBgn0001233,FBgn0005536,FBgn0069242
	GO Biological Processes	GO:0042325	regulation of phosphorylation	225	10	1.88	1.0002	0	0.545869	0.262911	1	1	1	Pka-R2,Traf4,Lrpprc2,ics,l(2)gl,peb,Egfr,CG8312,bsf,btl	FBgn0022382,FBgn0026319,FBgn0027794,FBgn0028546,FBgn0002121,FBgn0003053,FBgn0003731,FBgn0037720,FBgn0284256,FBgn0285896
	GO Biological Processes	GO:0016579	protein deubiquitination	41	2	0.376	1.0977	0.134	0.549561	0.259984	1	1	1	Usp39,Sgf11	FBgn0030969,FBgn0036804
	GO Molecular Function	GO:0016209	antioxidant activity	41	2	0.376	1.0977	0.134	0.549561	0.259984	1	1	1	CG10211,cysu	FBgn0032685,FBgn0038511
	REACTOME pathway	R-DME-72187	mRNA 3'-end processing	41	2	0.376	1.0977	0.134	0.549561	0.259984	1	1	1	CstF50,Rbp1	FBgn0039867,FBgn0260944
	GO Biological Processes	GO:0007304	chorion-containing eggshell formation	88	4	0.752	1.0229	0.033	0.553635	0.256777	1	1	1	CG13113,Cad99C,Cf2,Egfr	FBgn0032126,FBgn0039709,FBgn0000286,FBgn0003731
	GO Biological Processes	GO:0045471	response to ethanol	65	3	0.564	1.0386	0.055	0.55659	0.254465	1	1	1	Pka-R2,Egfr,Aldh	FBgn0022382,FBgn0003731,FBgn0012036
	REACTOME pathway	R-DME-392499	Metabolism of proteins	934	41	7.707	0.9879	-0.018	0.557755	0.253557	1	1	1	Act57B,EcR,tko,mRpL47,bonsai,Pgant3,mRpL50,mRpS25,mRpL10,CG31650,Tsp,Ance-2,mRpL13,CG4679,mRpL41,mRpL54,mRpL43,mRpL17,mRpL23,Pgant6,PIG-B,mRpL39,mRpS26,mRpL21,mRpL15,mRpL19,Spn85F,mRpL40,mRpS11,mRpL55,mRpL35,CG10175,Trx-2,mRpL36,mRpS18A,eca,mRpS23,mRpL37,mEFG1,stw,Mpi	FBgn0000044,FBgn0000546,FBgn0003714,FBgn0014023,FBgn0026261,FBgn0027558,FBgn0028648,FBgn0030572,FBgn0031231,FBgn0031673,FBgn0031850,FBgn0032535,FBgn0032720,FBgn0033816,FBgn0034001,FBgn0034579,FBgn0034893,FBgn0035122,FBgn0035335,FBgn0035375,FBgn0035464,FBgn0036462,FBgn0036774,FBgn0036853,FBgn0036990,FBgn0037608,FBgn0037772,FBgn0037892,FBgn0038474,FBgn0038678,FBgn0038923,FBgn0039084,FBgn0040070,FBg…
	GO Biological Processes	GO:0009953	dorsal/ventral pattern formation	135	6	1.128	1.0002	0	0.558706	0.252816	1	1	1	Cf2,Dl,peb,pip,Egfr,eca	FBgn0000286,FBgn0000463,FBgn0003053,FBgn0003089,FBgn0003731,FBgn0069242
	GO Biological Processes	GO:0007308	oocyte construction	112	5	0.94	1.0046	0.007	0.560166	0.251684	1	1	1	Hsp83,l(2)gl,swa,Egfr,vls	FBgn0001233,FBgn0002121,FBgn0003655,FBgn0003731,FBgn0003978
	GO Biological Processes	GO:0030703	eggshell formation	89	4	0.752	1.0114	0.016	0.56265	0.249761	1	1	1	CG13113,Cf2,Egfr,Cad99C	FBgn0032126,FBgn0000286,FBgn0003731,FBgn0039709
	GO Molecular Function	GO:0004722	protein serine/threonine phosphatase activity	42	2	0.376	1.0716	0.1	0.562727	0.249702	1	1	1	ttm50,rdgC	FBgn0250874,FBgn0265959
	REACTOME pathway	R-DME-72165	mRNA Splicing - Minor Pathway	42	2	0.376	1.0716	0.1	0.562727	0.249702	1	1	1	Sf3b1,Rbp1	FBgn0031266,FBgn0260944
	GO Biological Processes	GO:0008154	actin polymerization or depolymerization	66	3	0.564	1.0229	0.033	0.567034	0.246391	1	1	1	WASp,sals,Mical	FBgn0024273,FBgn0051374,FBgn0053208
	GO Molecular Function	GO:0038023	signaling receptor activity	275	12	2.256	0.982	-0.026	0.568029	0.245629	1	1	1	EcR,Egfr,Tie,mthl9,CG10738,Or71a,AstA-R2,CG11155,Ir76a,Hr4,pHCl-1,btl	FBgn0000546,FBgn0003731,FBgn0014073,FBgn0035131,FBgn0036368,FBgn0036474,FBgn0039595,FBgn0039927,FBgn0260874,FBgn0264562,FBgn0264908,FBgn0285896
	GO Cellular Component	GO:0071944	cell periphery	1211	53	9.962	0.9849	-0.022	0.569803	0.244275	1	1	1	Act57B,Dl,Hsp83,l(2)gl,rst,Egfr,Ser,mew,Mbs,Lac,dmGlut,Tie,toc,Pka-R2,WASp,Mur2B,Scgdelta,Traf4,Amph,Vha100-3,sbm,uif,CG13113,Ance-2,Tsp42Eg,Tsp42Eh,Tsp66E,CG10738,CG9628,Or71a,Oatp74D,ZnT77C,slif,Osi7,Osi9,Osi15,Osi18,Osi19,Osi20,GILT1,snu,AstA-R2,Cad99C,CG11155,Hil,Mical,Rgk3,Ptr,Ent2,pHCl-1,ds,btl,stw	FBgn0000044,FBgn0000463,FBgn0001233,FBgn0002121,FBgn0003285,FBgn0003731,FBgn0004197,FBgn0004456,FBgn0005536,FBgn0010238,FBgn0010497,FBgn0014073,FBgn0015600,FBgn0022382,FBgn0024273,FBgn0025390,FBgn0025391,FBgn0026319,FBgn0027356,FBgn0028669,FBgn0030574,FBgn0031879,FBgn0032126,FBgn0032535,FBgn0033128,FBgn0033129,FBgn0035936,FBgn0036368,FBgn0036433,FBgn0036474,FBgn0036732,FBgn0037000,FBgn0037203,FBg…
	GO Biological Processes	GO:0003015	heart process	43	2	0.376	1.0467	0.066	0.575615	0.239868	1	1	1	Scgdelta,Egfr	FBgn0025391,FBgn0003731
	GO Biological Processes	GO:0003333	amino acid transmembrane transport	43	2	0.376	1.0467	0.066	0.575615	0.239868	1	1	1	sbm,slif	FBgn0030574,FBgn0037203
	GO Biological Processes	GO:0008202	steroid metabolic process	43	2	0.376	1.0467	0.066	0.575615	0.239868	1	1	1	scu,CG9521	FBgn0021765,FBgn0030588
	GO Biological Processes	GO:0008592	regulation of Toll signaling pathway	43	2	0.376	1.0467	0.066	0.575615	0.239868	1	1	1	pip,spz4	FBgn0003089,FBgn0032362
	GO Cellular Component	GO:0032589	neuron projection membrane	43	2	0.376	1.0467	0.066	0.575615	0.239868	1	1	1	Ser,Or71a	FBgn0004197,FBgn0036474
	REACTOME pathway	R-DME-194138	Signaling by VEGF	43	2	0.376	1.0467	0.066	0.575615	0.239868	1	1	1	Act57B,Hsp83	FBgn0000044,FBgn0001233
	REACTOME pathway	R-DME-4420097	VEGFA-VEGFR2 Pathway	43	2	0.376	1.0467	0.066	0.575615	0.239868	1	1	1	Act57B,Hsp83	FBgn0000044,FBgn0001233
	GO Biological Processes	GO:0042775	mitochondrial ATP synthesis coupled electron transport	67	3	0.564	1.0076	0.011	0.577325	0.238579	1	1	1	AIF,CG14757,UQCR-11L	FBgn0031392,FBgn0033274,FBgn0050354
	GO Biological Processes	GO:0045475	locomotor rhythm	67	3	0.564	1.0076	0.011	0.577325	0.238579	1	1	1	Mbs,Pka-R2,NPF	FBgn0005536,FBgn0022382,FBgn0027109
	GO Biological Processes	GO:0001700	embryonic development via the syncytial blastoderm	161	7	1.316	0.9784	-0.032	0.577976	0.23809	1	1	1	Traf4,EcR,l(2)gl,peb,Egfr,zfh1,Mbs	FBgn0026319,FBgn0000546,FBgn0002121,FBgn0003053,FBgn0003731,FBgn0004606,FBgn0005536
	GO Biological Processes	GO:0009314	response to radiation	161	7	1.316	0.9784	-0.032	0.577976	0.23809	1	1	1	Tie,santa-maria,Lrpprc2,TotA,rdgA,rdgC,Pld	FBgn0014073,FBgn0025697,FBgn0027794,FBgn0028396,FBgn0261549,FBgn0265959,FBgn0286511
	GO Biological Processes	GO:0009798	axis specification	161	7	1.316	0.9784	-0.032	0.577976	0.23809	1	1	1	gt,Hsp83,l(2)gl,pip,swa,Egfr,vls	FBgn0001150,FBgn0001233,FBgn0002121,FBgn0003089,FBgn0003655,FBgn0003731,FBgn0003978
	GO Biological Processes	GO:0007472	wing disc morphogenesis	277	12	2.256	0.9749	-0.037	0.578258	0.237878	1	1	1	Dl,EcR,fw,net,Egfr,Ser,mew,fru,Mbs,ics,tnc,ds	FBgn0000463,FBgn0000546,FBgn0001083,FBgn0002931,FBgn0003731,FBgn0004197,FBgn0004456,FBgn0004652,FBgn0005536,FBgn0028546,FBgn0039257,FBgn0284247
	GO Biological Processes	GO:0046486	glycerolipid metabolic process	138	6	1.128	0.9784	-0.032	0.580394	0.236277	1	1	1	Ipp,pdgy,CG2201,PIG-B,rdgA,Pld	FBgn0016672,FBgn0027601,FBgn0032955,FBgn0035464,FBgn0261549,FBgn0286511
	REACTOME pathway	R-DME-1428517	The citric acid (TCA) cycle and respiratory electron transport	138	6	1.128	0.9784	-0.032	0.580394	0.236277	1	1	1	CG13392,CG4957,L2HGDH,GstZ2,bsf,Etf-QO	FBgn0032033,FBgn0032205,FBgn0032729,FBgn0037697,FBgn0284256,FBgn0286783
	GO Biological Processes	GO:0006367	transcription initiation from RNA polymerase II promoter	68	3	0.564	0.9928	-0.01	0.587462	0.23102	1	1	1	Rbp1,Taf8,B52	FBgn0260944,FBgn0022724,FBgn0004587
	GO Biological Processes	GO:0030718	germ-line stem cell population maintenance	68	3	0.564	0.9928	-0.01	0.587462	0.23102	1	1	1	Dl,Egfr,Ser	FBgn0000463,FBgn0003731,FBgn0004197
	GO Molecular Function	GO:0003713	transcription coactivator activity	68	3	0.564	0.9928	-0.01	0.587462	0.23102	1	1	1	EcR,dmpd,Sgf11	FBgn0000546,FBgn0033486,FBgn0036804
	REACTOME pathway	R-DME-5683057	MAPK family signaling cascades	139	6	1.128	0.9714	-0.042	0.587503	0.23099	1	1	1	Act57B,l(2)37Cc,Egfr,Tie,CG17919,btl	FBgn0000044,FBgn0002031,FBgn0003731,FBgn0014073,FBgn0037433,FBgn0285896
	GO Biological Processes	GO:0030537	larval behavior	44	2	0.376	1.0229	0.033	0.588224	0.230457	1	1	1	NPF,EcR	FBgn0027109,FBgn0000546
	GO Biological Processes	GO:0035172	hemocyte proliferation	44	2	0.376	1.0229	0.033	0.588224	0.230457	1	1	1	EcR,mxc	FBgn0000546,FBgn0260789
	GO Biological Processes	GO:0050830	defense response to Gram-positive bacterium	44	2	0.376	1.0229	0.033	0.588224	0.230457	1	1	1	edin,eater	FBgn0052185,FBgn0243514
	REACTOME pathway	R-DME-1474244	Extracellular matrix organization	44	2	0.376	1.0229	0.033	0.588224	0.230457	1	1	1	mew,Tsp	FBgn0004456,FBgn0031850
	GO Biological Processes	GO:0035218	leg disc development	92	4	0.752	0.9784	-0.032	0.589088	0.22982	1	1	1	ds,Dl,Egfr,Ser	FBgn0284247,FBgn0000463,FBgn0003731,FBgn0004197
	GO Cellular Component	GO:0005912	adherens junction	92	4	0.752	0.9784	-0.032	0.589088	0.22982	1	1	1	Dl,rst,mew,Tsp	FBgn0000463,FBgn0003285,FBgn0004456,FBgn0031850
	REACTOME pathway	R-DME-382551	Transport of small molecules	372	16	3.008	0.9679	-0.047	0.590514	0.22877	1	1	1	EcR,l(2)37Cc,Phb2,Pka-R2,Vha100-3,sbm,Nha1,CG8728,Fatp3,Oatp74D,ZnT77C,slif,CG7342,CG4462,CG10175,MCU	FBgn0000546,FBgn0002031,FBgn0010551,FBgn0022382,FBgn0028669,FBgn0030574,FBgn0031865,FBgn0033235,FBgn0034999,FBgn0036732,FBgn0037000,FBgn0037203,FBgn0038716,FBgn0038752,FBgn0039084,FBgn0042185
	GO Molecular Function	GO:0022804	active transmembrane transporter activity	210	9	1.692	0.9644	-0.052	0.5925	0.227312	1	1	1	dmGlut,Tom40,colt,CG3156,Ant2,Vha100-3,Nha1,Oatp74D,MCU	FBgn0010497,FBgn0016041,FBgn0019830,FBgn0023536,FBgn0025111,FBgn0028669,FBgn0031865,FBgn0036732,FBgn0042185
	GO Cellular Component	GO:0031301	integral component of organelle membrane	140	6	1.128	0.9644	-0.052	0.594549	0.225812	1	1	1	pip,CG3156,CG8531,MCU,CG31523,drd	FBgn0003089,FBgn0023536,FBgn0033918,FBgn0042185,FBgn0051523,FBgn0260006
	GO Biological Processes	GO:0007480	imaginal disc-derived leg morphogenesis	69	3	0.564	0.9784	-0.032	0.597442	0.223704	1	1	1	ds,Dl,Ser	FBgn0284247,FBgn0000463,FBgn0004197
	GO Biological Processes	GO:0042773	ATP synthesis coupled electron transport	69	3	0.564	0.9784	-0.032	0.597442	0.223704	1	1	1	UQCR-11L,AIF,CG14757	FBgn0050354,FBgn0031392,FBgn0033274
	GO Cellular Component	GO:0005929	cilium	69	3	0.564	0.9784	-0.032	0.597442	0.223704	1	1	1	Gas8,CG7352,TMEM216	FBgn0029667,FBgn0037581,FBgn0037614
	GO Molecular Function	GO:0004553	hydrolase activity, hydrolyzing O-glycosyl compounds	69	3	0.564	0.9784	-0.032	0.597442	0.223704	1	1	1	Cht7,CG8492,Cht6	FBgn0035398,FBgn0035813,FBgn0263132
	GO Biological Processes	GO:0016477	cell migration	281	12	2.256	0.961	-0.057	0.598408	0.223002	1	1	1	Tie,NetA,mim,btl,Dl,EcR,robo2,peb,Egfr,mew,zfh1,Sply	FBgn0014073,FBgn0015773,FBgn0053558,FBgn0285896,FBgn0000463,FBgn0000546,FBgn0002543,FBgn0003053,FBgn0003731,FBgn0004456,FBgn0004606,FBgn0010591
	REACTOME pathway	R-DME-9748784	Drug ADME	117	5	0.94	0.9617	-0.056	0.599293	0.222361	1	1	1	CG10638,Spn85F,CG7342,CG4462,CG10175	FBgn0036290,FBgn0037772,FBgn0038716,FBgn0038752,FBgn0039084
	KEGG Pathway D.mel	path:map00010	Glycolysis / Gluconeogenesis	45	2	0.376	1.0002	0	0.600552	0.221449	1	1	1	Aldh,Pgm1	FBgn0012036,FBgn0003076
	GO Biological Processes	GO:0007316	pole plasm RNA localization	45	2	0.376	1.0002	0	0.600552	0.221449	1	1	1	Hsp83,swa	FBgn0001233,FBgn0003655
	GO Biological Processes	GO:0019094	pole plasm mRNA localization	45	2	0.376	1.0002	0	0.600552	0.221449	1	1	1	Hsp83,swa	FBgn0001233,FBgn0003655
	GO Biological Processes	GO:0042745	circadian sleep/wake cycle	45	2	0.376	1.0002	0	0.600552	0.221449	1	1	1	EcR,Hsp83	FBgn0000546,FBgn0001233
	GO Biological Processes	GO:0045570	regulation of imaginal disc growth	45	2	0.376	1.0002	0	0.600552	0.221449	1	1	1	l(2)gl,Egfr	FBgn0002121,FBgn0003731
	GO Biological Processes	GO:1902692	regulation of neuroblast proliferation	45	2	0.376	1.0002	0	0.600552	0.221449	1	1	1	EcR,l(2)gl	FBgn0000546,FBgn0002121
	GO Biological Processes	GO:0000122	negative regulation of transcription by RNA polymerase II	188	8	1.504	0.9576	-0.063	0.600794	0.221274	1	1	1	EcR,esc,gt,net,peb,zfh1,NfI,CG14655	FBgn0000546,FBgn0000588,FBgn0001150,FBgn0002931,FBgn0003053,FBgn0004606,FBgn0042696,FBgn0037275
	GO Biological Processes	GO:0008284	positive regulation of cell population proliferation	70	3	0.564	0.9644	-0.052	0.607263	0.216623	1	1	1	Dl,Egfr,CG10738	FBgn0000463,FBgn0003731,FBgn0036368
	GO Molecular Function	GO:0015081	sodium ion transmembrane transporter activity	70	3	0.564	0.9644	-0.052	0.607263	0.216623	1	1	1	dmGlut,Nha1,CG11155	FBgn0010497,FBgn0031865,FBgn0039927
	REACTOME pathway	R-DME-168249	Innate Immune System	584	25	4.699	0.9633	-0.054	0.607456	0.216485	1	1	1	Act57B,fw,Hsp83,Pgm1,santa-maria,Amph,Vha100-3,CG9095,Nepl8,CG9822,Fatp3,Cht7,Snmp2,Pbgs,Oatp74D,isoQC,Spn85F,CG8774,AstA-R2,Trx-2,CG32473,Cht6,Gyg,Pld,bor	FBgn0000044,FBgn0001083,FBgn0001233,FBgn0003076,FBgn0025697,FBgn0027356,FBgn0028669,FBgn0030617,FBgn0032585,FBgn0034623,FBgn0034999,FBgn0035398,FBgn0035815,FBgn0036271,FBgn0036732,FBgn0036999,FBgn0037772,FBgn0038136,FBgn0039595,FBgn0040070,FBgn0052473,FBgn0263132,FBgn0265191,FBgn0286511,FBgn0287225
	GO Biological Processes	GO:0030029	actin filament-based process	283	12	2.256	0.9542	-0.068	0.608319	0.215869	1	1	1	Dl,l(2)gl,swa,mew,bt,CG1674,sals,Mical,CG33521,WASp,Scgdelta,Traf4	FBgn0000463,FBgn0002121,FBgn0003655,FBgn0004456,FBgn0005666,FBgn0039897,FBgn0051374,FBgn0053208,FBgn0250819,FBgn0024273,FBgn0025391,FBgn0026319
	GO Biological Processes	GO:0006909	phagocytosis	46	2	0.376	0.9784	-0.032	0.612601	0.212822	1	1	1	eater,EcR	FBgn0243514,FBgn0000546
	GO Biological Processes	GO:0007520	myoblast fusion	46	2	0.376	0.9784	-0.032	0.612601	0.212822	1	1	1	rst,WASp	FBgn0003285,FBgn0024273
	GO Molecular Function	GO:0000149	SNARE binding	46	2	0.376	0.9784	-0.032	0.612601	0.212822	1	1	1	l(2)gl,CG5886	FBgn0002121,FBgn0039379
	GO Biological Processes	GO:0007254	JNK cascade	71	3	0.564	0.9509	-0.073	0.616924	0.209768	1	1	1	Traf4,ics,peb	FBgn0026319,FBgn0028546,FBgn0003053
	GO Biological Processes	GO:0007306	eggshell chorion assembly	71	3	0.564	0.9509	-0.073	0.616924	0.209768	1	1	1	Cf2,Egfr,CG13113	FBgn0000286,FBgn0003731,FBgn0032126
	GO Molecular Function	GO:0004175	endopeptidase activity	285	12	2.256	0.9475	-0.078	0.618115	0.208931	1	1	1	alphaTry,CG14218,Nepl8,CG8728,CG8170,sona,CG3088,CG10280,CG7432,CG10232,CG30287,CG40160	FBgn0003863,FBgn0031031,FBgn0032585,FBgn0033235,FBgn0033365,FBgn0034903,FBgn0036015,FBgn0037395,FBgn0038727,FBgn0039108,FBgn0050287,FBgn0058160
	GO Molecular Function	GO:0001653	peptide receptor activity	47	2	0.376	0.9576	-0.063	0.62437	0.204558	1	1	1	CG10738,AstA-R2	FBgn0036368,FBgn0039595
	GO Biological Processes	GO:0002168	instar larval development	72	3	0.564	0.9377	-0.093	0.626423	0.203132	1	1	1	l(2)gl,Ser,obst-A	FBgn0002121,FBgn0004197,FBgn0031097
	GO Biological Processes	GO:0007478	leg disc morphogenesis	72	3	0.564	0.9377	-0.093	0.626423	0.203132	1	1	1	Dl,Ser,ds	FBgn0000463,FBgn0004197,FBgn0284247
	GO Biological Processes	GO:0043410	positive regulation of MAPK cascade	72	3	0.564	0.9377	-0.093	0.626423	0.203132	1	1	1	Egfr,btl,Traf4	FBgn0003731,FBgn0285896,FBgn0026319
	REACTOME pathway	R-DME-112314	Neurotransmitter receptors and postsynaptic signal transmission	72	3	0.564	0.9377	-0.093	0.626423	0.203132	1	1	1	Pka-R2,CG11155,pHCl-1	FBgn0022382,FBgn0039927,FBgn0264908
	REACTOME pathway	R-DME-381426	Regulation of Insulin-like Growth Factor (IGF) transport and uptake by Insulin-like Growth Factor Binding Proteins (IGFBPs)	72	3	0.564	0.9377	-0.093	0.626423	0.203132	1	1	1	CG31650,Spn85F,stw	FBgn0031673,FBgn0037772,FBgn0286203
	REACTOME pathway	R-DME-8957275	Post-translational protein phosphorylation	72	3	0.564	0.9377	-0.093	0.626423	0.203132	1	1	1	CG31650,Spn85F,stw	FBgn0031673,FBgn0037772,FBgn0286203
	REACTOME pathway	R-DME-917937	Iron uptake and transport	72	3	0.564	0.9377	-0.093	0.626423	0.203132	1	1	1	Vha100-3,CG7342,CG4462	FBgn0028669,FBgn0038716,FBgn0038752
	GO Biological Processes	GO:0043408	regulation of MAPK cascade	121	5	0.94	0.9299	-0.105	0.62914	0.201253	1	1	1	Traf4,ics,peb,Egfr,btl	FBgn0026319,FBgn0028546,FBgn0003053,FBgn0003731,FBgn0285896
	GO Molecular Function	GO:0016746	transferase activity, transferring acyl groups	169	7	1.316	0.9321	-0.101	0.629341	0.201114	1	1	1	ScpX,CG12560,Naa35,Agpat3,isoQC,CG31523,drd	FBgn0015808,FBgn0031974,FBgn0034982,FBgn0036623,FBgn0036999,FBgn0051523,FBgn0260006
	GO Biological Processes	GO:0022416	chaeta development	73	3	0.564	0.9248	-0.113	0.635759	0.196708	1	1	1	WASp,Dl,pwn	FBgn0024273,FBgn0000463,FBgn0003174
	GO Biological Processes	GO:0022904	respiratory electron transport chain	73	3	0.564	0.9248	-0.113	0.635759	0.196708	1	1	1	UQCR-11L,AIF,CG14757	FBgn0050354,FBgn0031392,FBgn0033274
	GO Biological Processes	GO:0046488	phosphatidylinositol metabolic process	73	3	0.564	0.9248	-0.113	0.635759	0.196708	1	1	1	rdgA,Ipp,PIG-B	FBgn0261549,FBgn0016672,FBgn0035464
	GO Biological Processes	GO:0017148	negative regulation of translation	48	2	0.376	0.9377	-0.093	0.63586	0.196639	1	1	1	tut,mRpL13	FBgn0052364,FBgn0032720
	GO Molecular Function	GO:0043021	ribonucleoprotein complex binding	48	2	0.376	0.9377	-0.093	0.63586	0.196639	1	1	1	CG4679,P32	FBgn0033816,FBgn0034259
	GO Biological Processes	GO:0045926	negative regulation of growth	98	4	0.752	0.9185	-0.123	0.639046	0.194468	1	1	1	WASp,btl,gt,l(2)gl	FBgn0024273,FBgn0285896,FBgn0001150,FBgn0002121
	GO Molecular Function	GO:0004888	transmembrane signaling receptor activity	219	9	1.692	0.9248	-0.113	0.64274	0.191965	1	1	1	Egfr,Tie,mthl9,Or71a,AstA-R2,CG11155,Ir76a,pHCl-1,btl	FBgn0003731,FBgn0014073,FBgn0035131,FBgn0036474,FBgn0039595,FBgn0039927,FBgn0260874,FBgn0264908,FBgn0285896
	REACTOME pathway	R-DME-163200	Respiratory electron transport, ATP synthesis by chemiosmotic coupling, and heat production by uncoupling proteins.	99	4	0.752	0.9092	-0.137	0.646977	0.189111	1	1	1	CG13392,CG4957,bsf,Etf-QO	FBgn0032033,FBgn0032205,FBgn0284256,FBgn0286783
	GO Biological Processes	GO:0006665	sphingolipid metabolic process	49	2	0.376	0.9185	-0.123	0.647073	0.189047	1	1	1	CG31523,Sply	FBgn0051523,FBgn0010591
	GO Biological Processes	GO:0007218	neuropeptide signaling pathway	49	2	0.376	0.9185	-0.123	0.647073	0.189047	1	1	1	AstA-R2,NPF	FBgn0039595,FBgn0027109
	GO Biological Processes	GO:0042255	ribosome assembly	49	2	0.376	0.9185	-0.123	0.647073	0.189047	1	1	1	mRpS11,RpS10a	FBgn0038474,FBgn0027494
	GO Biological Processes	GO:0009792	embryo development ending in birth or egg hatching	172	7	1.316	0.9159	-0.127	0.647672	0.188645	1	1	1	EcR,l(2)gl,peb,Egfr,zfh1,Mbs,Traf4	FBgn0000546,FBgn0002121,FBgn0003053,FBgn0003731,FBgn0004606,FBgn0005536,FBgn0026319
	GO Biological Processes	GO:0048599	oocyte development	124	5	0.94	0.9074	-0.14	0.650621	0.186672	1	1	1	Hsp83,l(2)gl,swa,Egfr,vls	FBgn0001233,FBgn0002121,FBgn0003655,FBgn0003731,FBgn0003978
	GO Biological Processes	GO:0008298	intracellular mRNA localization	75	3	0.564	0.9002	-0.152	0.653939	0.184463	1	1	1	Hsp83,l(2)gl,swa	FBgn0001233,FBgn0002121,FBgn0003655
	GO Biological Processes	GO:0098656	anion transmembrane transport	75	3	0.564	0.9002	-0.152	0.653939	0.184463	1	1	1	pHCl-1,sbm,slif	FBgn0264908,FBgn0030574,FBgn0037203
	DRSC PathON signaling pathway core components	PathON:1	EGFR/FGFR/PvR signaling pathway	100	4	0.752	0.9002	-0.152	0.654792	0.183897	1	1	1	robo2,Egfr,mew,btl	FBgn0002543,FBgn0003731,FBgn0004456,FBgn0285896
	GO Biological Processes	GO:0030036	actin cytoskeleton organization	269	11	2.068	0.9202	-0.12	0.654932	0.183804	1	1	1	Dl,l(2)gl,swa,mew,bt,CG1674,sals,Mical,CG33521,WASp,Scgdelta	FBgn0000463,FBgn0002121,FBgn0003655,FBgn0004456,FBgn0005666,FBgn0039897,FBgn0051374,FBgn0053208,FBgn0250819,FBgn0024273,FBgn0025391
	GO Biological Processes	GO:0006633	fatty acid biosynthetic process	50	2	0.376	0.9002	-0.152	0.658011	0.181767	1	1	1	CG31523,Fatp3	FBgn0051523,FBgn0034999
	GO Biological Processes	GO:2000177	regulation of neural precursor cell proliferation	50	2	0.376	0.9002	-0.152	0.658011	0.181767	1	1	1	EcR,l(2)gl	FBgn0000546,FBgn0002121
	REACTOME pathway	R-DME-73856	RNA Polymerase II Transcription Termination	50	2	0.376	0.9002	-0.152	0.658011	0.181767	1	1	1	CstF50,Rbp1	FBgn0039867,FBgn0260944
	REACTOME pathway	R-DME-9013423	RAC3 GTPase cycle	50	2	0.376	0.9002	-0.152	0.658011	0.181767	1	1	1	Ser,RhoGAP102A	FBgn0004197,FBgn0259216
	GO Molecular Function	GO:0016798	hydrolase activity, acting on glycosyl bonds	76	3	0.564	0.8883	-0.171	0.662782	0.17863	1	1	1	Cht7,CG8492,Cht6	FBgn0035398,FBgn0035813,FBgn0263132
	GO Biological Processes	GO:0042742	defense response to bacterium	199	8	1.504	0.9047	-0.144	0.664346	0.177606	1	1	1	Traf4,Ars2,CG8492,slif,GILT1,CG32795,edin,eater	FBgn0026319,FBgn0033062,FBgn0035813,FBgn0037203,FBgn0038149,FBgn0040384,FBgn0052185,FBgn0243514
	GO Biological Processes	GO:0006163	purine nucleotide metabolic process	126	5	0.94	0.893	-0.163	0.664497	0.177507	1	1	1	scu,pdgy,CG10738,wat,CG30427	FBgn0021765,FBgn0027601,FBgn0036368,FBgn0039620,FBgn0043792
	GO Biological Processes	GO:0009259	ribonucleotide metabolic process	126	5	0.94	0.893	-0.163	0.664497	0.177507	1	1	1	scu,pdgy,CG10738,wat,CG30427	FBgn0021765,FBgn0027601,FBgn0036368,FBgn0039620,FBgn0043792
	GO Biological Processes	GO:0098542	defense response to other organism	343	14	2.632	0.9185	-0.123	0.667271	0.175698	1	1	1	Traf4,Tollo,AIF,spz4,Ars2,CG8492,slif,CG2150,B52,GILT1,Trx-2,CG32795,edin,eater	FBgn0026319,FBgn0029114,FBgn0031392,FBgn0032362,FBgn0033062,FBgn0035813,FBgn0037203,FBgn0003065,FBgn0004587,FBgn0038149,FBgn0040070,FBgn0040384,FBgn0052185,FBgn0243514
	GO Biological Processes	GO:0008063	Toll signaling pathway	51	2	0.376	0.8825	-0.18	0.668676	0.174784	1	1	1	pip,spz4	FBgn0003089,FBgn0032362
	GO Biological Processes	GO:0008306	associative learning	51	2	0.376	0.8825	-0.18	0.668676	0.174784	1	1	1	Egfr,Ent2	FBgn0003731,FBgn0263916
	GO Biological Processes	GO:0009060	aerobic respiration	51	2	0.376	0.8825	-0.18	0.668676	0.174784	1	1	1	CG14757,UQCR-11L	FBgn0033274,FBgn0050354
	GO Biological Processes	GO:0016333	morphogenesis of follicular epithelium	51	2	0.376	0.8825	-0.18	0.668676	0.174784	1	1	1	l(2)gl,Egfr	FBgn0002121,FBgn0003731
	GO Biological Processes	GO:0030866	cortical actin cytoskeleton organization	51	2	0.376	0.8825	-0.18	0.668676	0.174784	1	1	1	WASp,l(2)gl	FBgn0024273,FBgn0002121
	GO Biological Processes	GO:0042445	hormone metabolic process	51	2	0.376	0.8825	-0.18	0.668676	0.174784	1	1	1	scu,CG9521	FBgn0021765,FBgn0030588
	REACTOME pathway	R-DME-1236975	Antigen processing-Cross presentation	51	2	0.376	0.8825	-0.18	0.668676	0.174784	1	1	1	santa-maria,Snmp2	FBgn0025697,FBgn0035815
	GO Biological Processes	GO:0006402	mRNA catabolic process	77	3	0.564	0.8768	-0.19	0.67146	0.17298	1	1	1	Lrpprc2,CG31759,bsf	FBgn0027794,FBgn0051759,FBgn0284256
	GO Biological Processes	GO:0008033	tRNA processing	77	3	0.564	0.8768	-0.19	0.67146	0.17298	1	1	1	CG1750,scu,CG4611	FBgn0039836,FBgn0021765,FBgn0035591
	GO Biological Processes	GO:0051403	stress-activated MAPK cascade	77	3	0.564	0.8768	-0.19	0.67146	0.17298	1	1	1	peb,Traf4,ics	FBgn0003053,FBgn0026319,FBgn0028546
	REACTOME pathway	R-DME-196849	Metabolism of water-soluble vitamins and cofactors	77	3	0.564	0.8768	-0.19	0.67146	0.17298	1	1	1	PCB,Nadsyn,CG14721	FBgn0027580,FBgn0030512,FBgn0037942
	GO Biological Processes	GO:0048737	imaginal disc-derived appendage development	321	13	2.444	0.9114	-0.134	0.674847	0.170795	1	1	1	Dl,EcR,fw,net,Egfr,Ser,mew,fru,Mbs,tnc,ds,ics,sona	FBgn0000463,FBgn0000546,FBgn0001083,FBgn0002931,FBgn0003731,FBgn0004197,FBgn0004456,FBgn0004652,FBgn0005536,FBgn0039257,FBgn0284247,FBgn0028546,FBgn0034903
	GO Biological Processes	GO:0001932	regulation of protein phosphorylation	201	8	1.504	0.8957	-0.159	0.67523	0.170548	1	1	1	CG8312,btl,l(2)gl,peb,Egfr,Pka-R2,Traf4,ics	FBgn0037720,FBgn0285896,FBgn0002121,FBgn0003053,FBgn0003731,FBgn0022382,FBgn0026319,FBgn0028546
	GO Biological Processes	GO:0035220	wing disc development	369	15	2.82	0.9148	-0.128	0.676608	0.169663	1	1	1	Dl,EcR,fw,net,peb,Egfr,Ser,mew,fru,Mbs,tnc,eca,ds,Vajk3,ics	FBgn0000463,FBgn0000546,FBgn0001083,FBgn0002931,FBgn0003053,FBgn0003731,FBgn0004197,FBgn0004456,FBgn0004652,FBgn0005536,FBgn0039257,FBgn0069242,FBgn0284247,FBgn0028544,FBgn0028546
	GO Biological Processes	GO:0008361	regulation of cell size	103	4	0.752	0.8739	-0.194	0.677534	0.169069	1	1	1	CG10738,gt,Cad99C,btl	FBgn0036368,FBgn0001150,FBgn0039709,FBgn0285896
	GO Biological Processes	GO:0000904	cell morphogenesis involved in differentiation	464	19	3.571	0.9215	-0.118	0.67787	0.168854	1	1	1	NetA,colt,Pka-R2,WASp,Traf4,NiPp1,CG11584,Dl,EcR,gt,robo2,peb,mew,zfh1,fru,Mbs,Mical,ds,btl	FBgn0015773,FBgn0019830,FBgn0022382,FBgn0024273,FBgn0026319,FBgn0026402,FBgn0030541,FBgn0000463,FBgn0000546,FBgn0001150,FBgn0002543,FBgn0003053,FBgn0004456,FBgn0004606,FBgn0004652,FBgn0005536,FBgn0053208,FBgn0284247,FBgn0285896
	GO Biological Processes	GO:0048675	axon extension	52	2	0.376	0.8655	-0.208	0.67907	0.168085	1	1	1	btl,Mbs	FBgn0285896,FBgn0005536
	GO Biological Processes	GO:0050832	defense response to fungus	52	2	0.376	0.8655	-0.208	0.67907	0.168085	1	1	1	Trx-2,AIF	FBgn0040070,FBgn0031392
	REACTOME pathway	R-DME-9757110	Prednisone ADME	52	2	0.376	0.8655	-0.208	0.67907	0.168085	1	1	1	CG10638,Spn85F	FBgn0036290,FBgn0037772
	GO Biological Processes	GO:0008340	determination of adult lifespan	153	6	1.128	0.8825	-0.18	0.67995	0.167523	1	1	1	Mtpalpha,mthl9,Trx-2,CG30427,EcR,Egfr	FBgn0028479,FBgn0035131,FBgn0040070,FBgn0043792,FBgn0000546,FBgn0003731
	GO Biological Processes	GO:0043086	negative regulation of catalytic activity	78	3	0.564	0.8655	-0.208	0.679973	0.167508	1	1	1	Spn85F,l(2)gl,ics	FBgn0037772,FBgn0002121,FBgn0028546
	GO Biological Processes	GO:0009880	embryonic pattern specification	178	7	1.316	0.885	-0.176	0.682693	0.165775	1	1	1	gt,Hsp83,l(2)gl,pip,swa,Egfr,vls	FBgn0001150,FBgn0001233,FBgn0002121,FBgn0003089,FBgn0003655,FBgn0003731,FBgn0003978
	GO Biological Processes	GO:0019693	ribose phosphate metabolic process	129	5	0.94	0.8722	-0.197	0.684628	0.164545	1	1	1	scu,pdgy,CG10738,wat,CG30427	FBgn0021765,FBgn0027601,FBgn0036368,FBgn0039620,FBgn0043792
	GO Biological Processes	GO:0045333	cellular respiration	104	4	0.752	0.8655	-0.208	0.684879	0.164386	1	1	1	EcR,AIF,CG14757,UQCR-11L	FBgn0000546,FBgn0031392,FBgn0033274,FBgn0050354
	GO Molecular Function	GO:0016747	transferase activity, transferring acyl groups other than amino-acyl groups	154	6	1.128	0.8768	-0.19	0.686012	0.163668	1	1	1	ScpX,CG12560,Naa35,Agpat3,CG31523,drd	FBgn0015808,FBgn0031974,FBgn0034982,FBgn0036623,FBgn0051523,FBgn0260006
	GO Biological Processes	GO:0007409	axonogenesis	324	13	2.444	0.9029	-0.147	0.687629	0.162646	1	1	1	gt,robo2,peb,mew,zfh1,fru,Mbs,NetA,Pka-R2,WASp,NiPp1,Mical,btl	FBgn0001150,FBgn0002543,FBgn0003053,FBgn0004456,FBgn0004606,FBgn0004652,FBgn0005536,FBgn0015773,FBgn0022382,FBgn0024273,FBgn0026402,FBgn0053208,FBgn0285896
	KEGG Pathway D.mel	path:map04070	Phosphatidylinositol signaling system	53	2	0.376	0.8492	-0.236	0.689198	0.161656	1	1	1	rdgA,Ipp	FBgn0261549,FBgn0016672
	GO Biological Processes	GO:0009593	detection of chemical stimulus	53	2	0.376	0.8492	-0.236	0.689198	0.161656	1	1	1	Ir76a,Or71a	FBgn0260874,FBgn0036474
	GO Biological Processes	GO:0030833	regulation of actin filament polymerization	53	2	0.376	0.8492	-0.236	0.689198	0.161656	1	1	1	WASp,sals	FBgn0024273,FBgn0051374
	GO Biological Processes	GO:0060271	cilium assembly	53	2	0.376	0.8492	-0.236	0.689198	0.161656	1	1	1	Tektin-C,TMEM216	FBgn0035638,FBgn0037614
	GO Biological Processes	GO:0072091	regulation of stem cell proliferation	53	2	0.376	0.8492	-0.236	0.689198	0.161656	1	1	1	EcR,l(2)gl	FBgn0000546,FBgn0002121
	GO Molecular Function	GO:0009055	electron transfer activity	53	2	0.376	0.8492	-0.236	0.689198	0.161656	1	1	1	UQCR-11L,Etf-QO	FBgn0050354,FBgn0286783
	REACTOME pathway	R-DME-15869	Metabolism of nucleotides	53	2	0.376	0.8492	-0.236	0.689198	0.161656	1	1	1	CRMP,Trx-2	FBgn0023023,FBgn0040070
	GO Biological Processes	GO:0009887	animal organ morphogenesis	703	29	5.451	0.9283	-0.107	0.690725	0.160695	1	1	1	Dl,EcR,fw,kkv,l(2)gl,robo2,net,peb,pwn,rst,Egfr,Ser,mew,fru,Mbs,Lac,NetA,WASp,Traf4,Amph,ics,uif,reb,exp,Cyp301a1,tnc,Egm,ds,btl	FBgn0000463,FBgn0000546,FBgn0001083,FBgn0001311,FBgn0002121,FBgn0002543,FBgn0002931,FBgn0003053,FBgn0003174,FBgn0003285,FBgn0003731,FBgn0004197,FBgn0004456,FBgn0004652,FBgn0005536,FBgn0010238,FBgn0015773,FBgn0024273,FBgn0026319,FBgn0027356,FBgn0028546,FBgn0031879,FBgn0033667,FBgn0033668,FBgn0033753,FBgn0039257,FBgn0086712,FBgn0284247,FBgn0285896
	GO Biological Processes	GO:0042461	photoreceptor cell development	105	4	0.752	0.8573	-0.222	0.692106	0.159827	1	1	1	Amph,EcR,peb,Mbs	FBgn0027356,FBgn0000546,FBgn0003053,FBgn0005536
	GO Biological Processes	GO:0030030	cell projection organization	587	24	4.511	0.9201	-0.12	0.695067	0.157973	1	1	1	NetA,Pka-R2,WASp,NiPp1,CG11584,Tektin-C,CG7352,TMEM216,EcR,fw,gt,robo2,peb,Egfr,mew,zfh1,fru,Mbs,Cad99C,CG15456,Mical,mim,ds,btl	FBgn0015773,FBgn0022382,FBgn0024273,FBgn0026402,FBgn0030541,FBgn0035638,FBgn0037581,FBgn0037614,FBgn0000546,FBgn0001083,FBgn0001150,FBgn0002543,FBgn0003053,FBgn0003731,FBgn0004456,FBgn0004606,FBgn0004652,FBgn0005536,FBgn0039709,FBgn0040650,FBgn0053208,FBgn0053558,FBgn0284247,FBgn0285896
	GO Biological Processes	GO:0009306	protein secretion	80	3	0.564	0.8439	-0.245	0.696507	0.157075	1	1	1	eca,Tpst,sona	FBgn0069242,FBgn0086674,FBgn0034903
	GO Biological Processes	GO:0017145	stem cell division	80	3	0.564	0.8439	-0.245	0.696507	0.157075	1	1	1	tut,l(2)gl,zfh1	FBgn0052364,FBgn0002121,FBgn0004606
	GO Biological Processes	GO:0031098	stress-activated protein kinase signaling cascade	80	3	0.564	0.8439	-0.245	0.696507	0.157075	1	1	1	peb,Traf4,ics	FBgn0003053,FBgn0026319,FBgn0028546
	GO Biological Processes	GO:0042752	regulation of circadian rhythm	80	3	0.564	0.8439	-0.245	0.696507	0.157075	1	1	1	EcR,Hsp83,Mbs	FBgn0000546,FBgn0001233,FBgn0005536
	GO Biological Processes	GO:0044262	cellular carbohydrate metabolic process	80	3	0.564	0.8439	-0.245	0.696507	0.157075	1	1	1	Ipp,Gyg,Pgm1	FBgn0016672,FBgn0265191,FBgn0003076
	GO Biological Processes	GO:0010259	multicellular organism aging	156	6	1.128	0.8655	-0.208	0.697909	0.156201	1	1	1	Mtpalpha,mthl9,EcR,Egfr,Trx-2,CG30427	FBgn0028479,FBgn0035131,FBgn0000546,FBgn0003731,FBgn0040070,FBgn0043792
	KEGG Pathway D.mel	path:map04391	Hippo signaling pathway - fly	54	2	0.376	0.8335	-0.263	0.699061	0.155485	1	1	1	l(2)gl,ds	FBgn0002121,FBgn0284247
	GO Biological Processes	GO:0007450	dorsal/ventral pattern formation, imaginal disc	54	2	0.376	0.8335	-0.263	0.699061	0.155485	1	1	1	Dl,peb	FBgn0000463,FBgn0003053
	GO Biological Processes	GO:0007474	imaginal disc-derived wing vein specification	54	2	0.376	0.8335	-0.263	0.699061	0.155485	1	1	1	net,Egfr	FBgn0002931,FBgn0003731
	GO Biological Processes	GO:0016322	neuron remodeling	54	2	0.376	0.8335	-0.263	0.699061	0.155485	1	1	1	Mical,EcR	FBgn0053208,FBgn0000546
	GO Biological Processes	GO:0031647	regulation of protein stability	54	2	0.376	0.8335	-0.263	0.699061	0.155485	1	1	1	fw,Hsp83	FBgn0001083,FBgn0001233
	GO Cellular Component	GO:0019005	SCF ubiquitin ligase complex	54	2	0.376	0.8335	-0.263	0.699061	0.155485	1	1	1	dmpd,Cks85A	FBgn0033486,FBgn0037613
	REACTOME pathway	R-DME-112310	Neurotransmitter release cycle	54	2	0.376	0.8335	-0.263	0.699061	0.155485	1	1	1	CG7342,CG4462	FBgn0038716,FBgn0038752
	GO Biological Processes	GO:0009888	tissue development	963	40	7.519	0.9347	-0.097	0.699159	0.155424	1	1	1	tnc,Cad99C,mim,eca,CG33521,CG44245,ds,btl,Act57B,Cf2,Dl,EcR,fw,kkv,l(2)gl,robo2,net,peb,rst,Egfr,Ser,mew,zfh1,fru,Mbs,bt,Lac,Tie,toc,NetA,colt,WASp,Scgdelta,Traf4,Vajk3,ics,Tollo,CG13113,Cyp301a1,Fit2	FBgn0039257,FBgn0039709,FBgn0053558,FBgn0069242,FBgn0250819,FBgn0265180,FBgn0284247,FBgn0285896,FBgn0000044,FBgn0000286,FBgn0000463,FBgn0000546,FBgn0001083,FBgn0001311,FBgn0002121,FBgn0002543,FBgn0002931,FBgn0003053,FBgn0003285,FBgn0003731,FBgn0004197,FBgn0004456,FBgn0004606,FBgn0004652,FBgn0005536,FBgn0005666,FBgn0010238,FBgn0014073,FBgn0015600,FBgn0015773,FBgn0019830,FBgn0024273,FBgn0025391,FBg…
	GO Biological Processes	GO:0007560	imaginal disc morphogenesis	375	15	2.82	0.9002	-0.152	0.700239	0.154754	1	1	1	Dl,EcR,fw,l(2)gl,net,Egfr,Ser,mew,fru,Mbs,tnc,ds,Traf4,ics,Cyp301a1	FBgn0000463,FBgn0000546,FBgn0001083,FBgn0002121,FBgn0002931,FBgn0003731,FBgn0004197,FBgn0004456,FBgn0004652,FBgn0005536,FBgn0039257,FBgn0284247,FBgn0026319,FBgn0028546,FBgn0033753
	GO Biological Processes	GO:0030707	ovarian follicle cell development	279	11	2.068	0.8872	-0.173	0.701153	0.154187	1	1	1	Cad99C,mim,btl,Tie,toc,CG13113,Cf2,Dl,EcR,peb,Egfr	FBgn0039709,FBgn0053558,FBgn0285896,FBgn0014073,FBgn0015600,FBgn0032126,FBgn0000286,FBgn0000463,FBgn0000546,FBgn0003053,FBgn0003731
	GO Cellular Component	GO:0005886	plasma membrane	1104	46	8.647	0.9377	-0.093	0.702626	0.153276	1	1	1	Act57B,Dl,Hsp83,l(2)gl,rst,Egfr,Ser,mew,Lac,dmGlut,Tie,Pka-R2,Scgdelta,Amph,Vha100-3,uif,Ance-2,Tsp42Eg,Tsp42Eh,Tsp66E,CG10738,CG9628,Or71a,Oatp74D,ZnT77C,slif,Osi7,Osi9,Osi15,Osi18,Osi19,Osi20,GILT1,snu,AstA-R2,Cad99C,CG11155,Hil,Mical,Rgk3,Ptr,Ent2,pHCl-1,ds,btl,stw	FBgn0000044,FBgn0000463,FBgn0001233,FBgn0002121,FBgn0003285,FBgn0003731,FBgn0004197,FBgn0004456,FBgn0010238,FBgn0010497,FBgn0014073,FBgn0022382,FBgn0025391,FBgn0027356,FBgn0028669,FBgn0031879,FBgn0032535,FBgn0033128,FBgn0033129,FBgn0035936,FBgn0036368,FBgn0036433,FBgn0036474,FBgn0036732,FBgn0037000,FBgn0037203,FBgn0037414,FBgn0037416,FBgn0037424,FBgn0037428,FBgn0037429,FBgn0037430,FBgn0038149,FBg…
	GO Biological Processes	GO:0008285	negative regulation of cell population proliferation	81	3	0.564	0.8335	-0.263	0.704528	0.152102	1	1	1	EcR,Hsp83,l(2)gl	FBgn0000546,FBgn0001233,FBgn0002121
	GO Biological Processes	GO:0006457	protein folding	107	4	0.752	0.8413	-0.249	0.706205	0.15107	1	1	1	Hsp60A,Pfdn1,Hsc70-5,Hsp83	FBgn0015245,FBgn0031776,FBgn0001220,FBgn0001233
	GO Biological Processes	GO:0019098	reproductive behavior	107	4	0.752	0.8413	-0.249	0.706205	0.15107	1	1	1	tko,fru,NPF,eca	FBgn0003714,FBgn0004652,FBgn0027109,FBgn0069242
	GO Biological Processes	GO:0030100	regulation of endocytosis	55	2	0.376	0.8183	-0.289	0.708663	0.14956	1	1	1	Cad99C,mim	FBgn0039709,FBgn0053558
	GO Biological Processes	GO:0060811	intracellular mRNA localization involved in anterior/posterior axis specification	55	2	0.376	0.8183	-0.289	0.708663	0.14956	1	1	1	Hsp83,swa	FBgn0001233,FBgn0003655
	GO Molecular Function	GO:0008047	enzyme activator activity	133	5	0.94	0.846	-0.241	0.71018	0.148631	1	1	1	esc,l(2)gl,CG8531,Cks85A,RhoGAP102A	FBgn0000588,FBgn0002121,FBgn0033918,FBgn0037613,FBgn0259216
	GO Molecular Function	GO:0016758	transferase activity, transferring hexosyl groups	133	5	0.94	0.846	-0.241	0.71018	0.148631	1	1	1	kkv,Pgant3,Pgant6,PIG-B,Gyg	FBgn0001311,FBgn0027558,FBgn0035375,FBgn0035464,FBgn0265191
	REACTOME pathway	R-DME-397014	Muscle contraction	82	3	0.564	0.8233	-0.281	0.712386	0.147285	1	1	1	Aldh,Nepl8,CG10175	FBgn0012036,FBgn0032585,FBgn0039084
	GO Biological Processes	GO:0035239	tube morphogenesis	475	19	3.571	0.9002	-0.152	0.716157	0.144992	1	1	1	Dl,EcR,fw,kkv,l(2)gl,net,Egfr,Ser,mew,fru,Mbs,Traf4,ics,Cyp301a1,tnc,wat,Cad99C,ds,btl	FBgn0000463,FBgn0000546,FBgn0001083,FBgn0001311,FBgn0002121,FBgn0002931,FBgn0003731,FBgn0004197,FBgn0004456,FBgn0004652,FBgn0005536,FBgn0026319,FBgn0028546,FBgn0033753,FBgn0039257,FBgn0039620,FBgn0039709,FBgn0284247,FBgn0285896
	GO Biological Processes	GO:0006644	phospholipid metabolic process	134	5	0.94	0.8397	-0.252	0.716336	0.144883	1	1	1	rdgA,Pld,Ipp,CG2201,PIG-B	FBgn0261549,FBgn0286511,FBgn0016672,FBgn0032955,FBgn0035464
	GO Biological Processes	GO:0022618	ribonucleoprotein complex assembly	134	5	0.94	0.8397	-0.252	0.716336	0.144883	1	1	1	Hsp83,mRpS11,RpS10a,Usp39,Sf3b1	FBgn0001233,FBgn0038474,FBgn0027494,FBgn0030969,FBgn0031266
	DRSC PathON signaling pathway target genes	PathON:2	Hedgehog signaling pathway	56	2	0.376	0.8037	-0.315	0.718008	0.143871	1	1	1	Ser,Cad99C	FBgn0004197,FBgn0039709
	GO Biological Processes	GO:0007446	imaginal disc growth	56	2	0.376	0.8037	-0.315	0.718008	0.143871	1	1	1	l(2)gl,Egfr	FBgn0002121,FBgn0003731
	GO Biological Processes	GO:0006643	membrane lipid metabolic process	83	3	0.564	0.8134	-0.298	0.720082	0.142618	1	1	1	PIG-B,Sply,CG31523	FBgn0035464,FBgn0010591,FBgn0051523
	GO Biological Processes	GO:0035592	establishment of protein localization to extracellular region	83	3	0.564	0.8134	-0.298	0.720082	0.142618	1	1	1	eca,Tpst,sona	FBgn0069242,FBgn0086674,FBgn0034903
	GO Biological Processes	GO:0043068	positive regulation of programmed cell death	83	3	0.564	0.8134	-0.298	0.720082	0.142618	1	1	1	EcR,l(2)gl,Traf4	FBgn0000546,FBgn0002121,FBgn0026319
	GO Biological Processes	GO:0045859	regulation of protein kinase activity	83	3	0.564	0.8134	-0.298	0.720082	0.142618	1	1	1	l(2)gl,Traf4,ics	FBgn0002121,FBgn0026319,FBgn0028546
	GO Biological Processes	GO:0042493	response to drug	185	7	1.316	0.8515	-0.232	0.72066	0.142269	1	1	1	EcR,Egfr,dmGlut,Aldh,Pka-R2,Ant2,slif	FBgn0000546,FBgn0003731,FBgn0010497,FBgn0012036,FBgn0022382,FBgn0025111,FBgn0037203
	GO Biological Processes	GO:0006897	endocytosis	160	6	1.128	0.8439	-0.245	0.72079	0.142191	1	1	1	Cad99C,mim,eater,WASp,Amph,EcR	FBgn0039709,FBgn0053558,FBgn0243514,FBgn0024273,FBgn0027356,FBgn0000546
	GO Biological Processes	GO:0009117	nucleotide metabolic process	160	6	1.128	0.8439	-0.245	0.72079	0.142191	1	1	1	scu,pdgy,Nadsyn,CG10738,wat,CG30427	FBgn0021765,FBgn0027601,FBgn0030512,FBgn0036368,FBgn0039620,FBgn0043792
	GO Biological Processes	GO:0035120	post-embryonic appendage morphogenesis	308	12	2.256	0.8768	-0.19	0.721295	0.141887	1	1	1	ics,Dl,EcR,fw,net,Egfr,Ser,mew,fru,Mbs,tnc,ds	FBgn0028546,FBgn0000463,FBgn0000546,FBgn0001083,FBgn0002931,FBgn0003731,FBgn0004197,FBgn0004456,FBgn0004652,FBgn0005536,FBgn0039257,FBgn0284247
	GO Biological Processes	GO:0000165	MAPK cascade	135	5	0.94	0.8335	-0.263	0.722399	0.141223	1	1	1	Traf4,ics,peb,Egfr,btl	FBgn0026319,FBgn0028546,FBgn0003053,FBgn0003731,FBgn0285896
	GO Biological Processes	GO:0006952	defense response	357	14	2.632	0.8825	-0.18	0.723349	0.140652	1	1	1	Traf4,Tollo,AIF,spz4,Ars2,CG8492,slif,GILT1,Trx-2,CG32795,edin,eater,CG2150,B52	FBgn0026319,FBgn0029114,FBgn0031392,FBgn0032362,FBgn0033062,FBgn0035813,FBgn0037203,FBgn0038149,FBgn0040070,FBgn0040384,FBgn0052185,FBgn0243514,FBgn0003065,FBgn0004587
	GO Molecular Function	GO:0032559	adenyl ribonucleotide binding	573	23	4.323	0.9033	-0.147	0.724902	0.139721	1	1	1	Hsc70-5,Hsp83,Egfr,bt,Tie,Hsp60A,SerRS-m,CG3156,PCB,Nadsyn,Acbp1,CG4908,AsnRS-m,TTLL6A,ValRS-m,CG10738,IleRS-m,CG14721,snu,Slimp,AspRS-m,btl,bor	FBgn0001220,FBgn0001233,FBgn0003731,FBgn0005666,FBgn0014073,FBgn0015245,FBgn0021750,FBgn0023536,FBgn0027580,FBgn0030512,FBgn0031992,FBgn0032195,FBgn0034177,FBgn0034459,FBgn0035942,FBgn0036368,FBgn0036569,FBgn0037942,FBgn0039594,FBgn0051133,FBgn0051739,FBgn0285896,FBgn0287225
	GO Biological Processes	GO:0007350	blastoderm segmentation	161	6	1.128	0.8386	-0.254	0.726318	0.138873	1	1	1	gt,Hsp83,l(2)gl,swa,Egfr,vls	FBgn0001150,FBgn0001233,FBgn0002121,FBgn0003655,FBgn0003731,FBgn0003978
	GO Biological Processes	GO:0008038	neuron recognition	110	4	0.752	0.8183	-0.289	0.726465	0.138785	1	1	1	WASp,robo2,mew,fru	FBgn0024273,FBgn0002543,FBgn0004456,FBgn0004652
	GO Biological Processes	GO:0008064	regulation of actin polymerization or depolymerization	57	2	0.376	0.7896	-0.341	0.727099	0.138406	1	1	1	WASp,sals	FBgn0024273,FBgn0051374
	GO Biological Processes	GO:0030010	establishment of cell polarity	57	2	0.376	0.7896	-0.341	0.727099	0.138406	1	1	1	ds,l(2)gl	FBgn0284247,FBgn0002121
	GO Biological Processes	GO:0030832	regulation of actin filament length	57	2	0.376	0.7896	-0.341	0.727099	0.138406	1	1	1	sals,WASp	FBgn0051374,FBgn0024273
	GO Biological Processes	GO:0048542	lymph gland development	57	2	0.376	0.7896	-0.341	0.727099	0.138406	1	1	1	Ser,zfh1	FBgn0004197,FBgn0004606
	GO Cellular Component	GO:0005798	Golgi-associated vesicle	57	2	0.376	0.7896	-0.341	0.727099	0.138406	1	1	1	sona,eca	FBgn0034903,FBgn0069242
	GO Biological Processes	GO:0042330	taxis	334	13	2.444	0.8759	-0.191	0.728058	0.137834	1	1	1	NetA,Pka-R2,santa-maria,NiPp1,gt,robo2,peb,mew,zfh1,fru,Mical,rdgA,rdgC	FBgn0015773,FBgn0022382,FBgn0025697,FBgn0026402,FBgn0001150,FBgn0002543,FBgn0003053,FBgn0004456,FBgn0004606,FBgn0004652,FBgn0053208,FBgn0261549,FBgn0265959
	GO Biological Processes	GO:0007568	aging	162	6	1.128	0.8335	-0.263	0.731769	0.135626	1	1	1	Mtpalpha,mthl9,EcR,Egfr,Trx-2,CG30427	FBgn0028479,FBgn0035131,FBgn0000546,FBgn0003731,FBgn0040070,FBgn0043792
	GO Biological Processes	GO:0019827	stem cell population maintenance	85	3	0.564	0.7943	-0.332	0.734994	0.133716	1	1	1	Dl,Egfr,Ser	FBgn0000463,FBgn0003731,FBgn0004197
	GO Molecular Function	GO:0008017	microtubule binding	85	3	0.564	0.7943	-0.332	0.734994	0.133716	1	1	1	toc,Gas8,CG11584	FBgn0015600,FBgn0029667,FBgn0030541
	GO Biological Processes	GO:0019935	cyclic-nucleotide-mediated signaling	58	2	0.376	0.776	-0.366	0.735942	0.133156	1	1	1	Pka-R2,CG10738	FBgn0022382,FBgn0036368
	GO Biological Processes	GO:0045787	positive regulation of cell cycle	58	2	0.376	0.776	-0.366	0.735942	0.133156	1	1	1	Dl,CG10738	FBgn0000463,FBgn0036368
	GO Biological Processes	GO:0060810	intracellular mRNA localization involved in pattern specification process	58	2	0.376	0.776	-0.366	0.735942	0.133156	1	1	1	Hsp83,swa	FBgn0001233,FBgn0003655
	REACTOME pathway	R-DME-112316	Neuronal System	188	7	1.316	0.8379	-0.255	0.735955	0.133149	1	1	1	Aldh,Pka-R2,CG7342,CG4462,CG10175,CG11155,pHCl-1	FBgn0012036,FBgn0022382,FBgn0038716,FBgn0038752,FBgn0039084,FBgn0039927,FBgn0264908
	GO Biological Processes	GO:0006753	nucleoside phosphate metabolic process	163	6	1.128	0.8284	-0.272	0.737144	0.132448	1	1	1	wat,CG30427,scu,pdgy,Nadsyn,CG10738	FBgn0039620,FBgn0043792,FBgn0021765,FBgn0027601,FBgn0030512,FBgn0036368
	GO Biological Processes	GO:0061564	axon development	337	13	2.444	0.8681	-0.204	0.739512	0.131055	1	1	1	Mical,btl,gt,robo2,peb,mew,zfh1,fru,Mbs,NetA,Pka-R2,WASp,NiPp1	FBgn0053208,FBgn0285896,FBgn0001150,FBgn0002543,FBgn0003053,FBgn0004456,FBgn0004606,FBgn0004652,FBgn0005536,FBgn0015773,FBgn0022382,FBgn0024273,FBgn0026402
	GO Molecular Function	GO:0000166	nucleotide binding	839	34	6.391	0.912	-0.133	0.740264	0.130613	1	1	1	Gld,Hsc70-5,Hsp83,Egfr,bt,128up,Tie,Hsp60A,SerRS-m,CG3156,PCB,Nadsyn,CG9521,AIF,Acbp1,CG4908,AsnRS-m,TTLL6A,Acox57D-d,CG14997,ValRS-m,CG10738,mRpL39,IleRS-m,CG14721,snu,Slimp,AspRS-m,Mical,Rgk3,Egm,mEFG1,btl,bor	FBgn0001112,FBgn0001220,FBgn0001233,FBgn0003731,FBgn0005666,FBgn0010339,FBgn0014073,FBgn0015245,FBgn0021750,FBgn0023536,FBgn0027580,FBgn0030512,FBgn0030588,FBgn0031392,FBgn0031992,FBgn0032195,FBgn0034177,FBgn0034459,FBgn0034629,FBgn0035515,FBgn0035942,FBgn0036368,FBgn0036462,FBgn0036569,FBgn0037942,FBgn0039594,FBgn0051133,FBgn0051739,FBgn0053208,FBgn0085426,FBgn0086712,FBgn0263133,FBgn0285896,FBg…
	REACTOME pathway	R-DME-9006934	Signaling by Receptor Tyrosine Kinases	164	6	1.128	0.8233	-0.281	0.742441	0.129338	1	1	1	Act57B,Hsp83,Egfr,Tie,Vha100-3,btl	FBgn0000044,FBgn0001233,FBgn0003731,FBgn0014073,FBgn0028669,FBgn0285896
	GO Biological Processes	GO:0008360	regulation of cell shape	59	2	0.376	0.7628	-0.391	0.744539	0.128112	1	1	1	l(2)gl,WASp	FBgn0002121,FBgn0024273
	GO Biological Processes	GO:0030041	actin filament polymerization	59	2	0.376	0.7628	-0.391	0.744539	0.128112	1	1	1	WASp,sals	FBgn0024273,FBgn0051374
	GO Biological Processes	GO:0030865	cortical cytoskeleton organization	59	2	0.376	0.7628	-0.391	0.744539	0.128112	1	1	1	l(2)gl,WASp	FBgn0002121,FBgn0024273
	GO Biological Processes	GO:0042157	lipoprotein metabolic process	59	2	0.376	0.7628	-0.391	0.744539	0.128112	1	1	1	CG6567,PIG-B	FBgn0037842,FBgn0035464
	GO Cellular Component	GO:0010008	endosome membrane	59	2	0.376	0.7628	-0.391	0.744539	0.128112	1	1	1	Mvb12,uif	FBgn0030894,FBgn0031879
	GO Biological Processes	GO:0035114	imaginal disc-derived appendage morphogenesis	314	12	2.256	0.86	-0.218	0.745061	0.127808	1	1	1	Dl,EcR,fw,net,Egfr,Ser,mew,fru,Mbs,tnc,ds,ics	FBgn0000463,FBgn0000546,FBgn0001083,FBgn0002931,FBgn0003731,FBgn0004197,FBgn0004456,FBgn0004652,FBgn0005536,FBgn0039257,FBgn0284247,FBgn0028546
	GO Biological Processes	GO:0007411	axon guidance	265	10	1.88	0.8492	-0.236	0.746157	0.12717	1	1	1	Mical,gt,robo2,peb,mew,zfh1,fru,NetA,Pka-R2,NiPp1	FBgn0053208,FBgn0001150,FBgn0002543,FBgn0003053,FBgn0004456,FBgn0004606,FBgn0004652,FBgn0015773,FBgn0022382,FBgn0026402
	GO Biological Processes	GO:0060562	epithelial tube morphogenesis	436	17	3.195	0.8774	-0.189	0.746157	0.12717	1	1	1	Traf4,ics,Cyp301a1,Dl,EcR,fw,kkv,l(2)gl,net,Egfr,Ser,mew,fru,Mbs,tnc,ds,btl	FBgn0026319,FBgn0028546,FBgn0033753,FBgn0000463,FBgn0000546,FBgn0001083,FBgn0001311,FBgn0002121,FBgn0002931,FBgn0003731,FBgn0004197,FBgn0004456,FBgn0004652,FBgn0005536,FBgn0039257,FBgn0284247,FBgn0285896
	GO Biological Processes	GO:0071692	protein localization to extracellular region	87	3	0.564	0.776	-0.366	0.749271	0.125361	1	1	1	sona,eca,Tpst	FBgn0034903,FBgn0069242,FBgn0086674
	GO Biological Processes	GO:0050770	regulation of axonogenesis	60	2	0.376	0.7501	-0.415	0.752896	0.123265	1	1	1	btl,NetA	FBgn0285896,FBgn0015773
	REACTOME pathway	R-DME-8939211	ESR-mediated signaling	60	2	0.376	0.7501	-0.415	0.752896	0.123265	1	1	1	Hsp83,Egfr	FBgn0001233,FBgn0003731
	GO Biological Processes	GO:0001745	compound eye morphogenesis	292	11	2.068	0.8477	-0.238	0.755226	0.121923	1	1	1	Dl,fw,peb,rst,Egfr,Ser,Mbs,Amph,Egm,ds,btl	FBgn0000463,FBgn0001083,FBgn0003053,FBgn0003285,FBgn0003731,FBgn0004197,FBgn0005536,FBgn0027356,FBgn0086712,FBgn0284247,FBgn0285896
	GO Biological Processes	GO:0008356	asymmetric cell division	88	3	0.564	0.7672	-0.382	0.756176	0.121377	1	1	1	Dl,l(2)gl,WASp	FBgn0000463,FBgn0002121,FBgn0024273
	GO Biological Processes	GO:0042060	wound healing	88	3	0.564	0.7672	-0.382	0.756176	0.121377	1	1	1	Mtpalpha,Cht7,Egfr	FBgn0028479,FBgn0035398,FBgn0003731
	GO Biological Processes	GO:0035107	appendage morphogenesis	317	12	2.256	0.8519	-0.231	0.756427	0.121233	1	1	1	tnc,ds,ics,Dl,EcR,fw,net,Egfr,Ser,mew,fru,Mbs	FBgn0039257,FBgn0284247,FBgn0028546,FBgn0000463,FBgn0000546,FBgn0001083,FBgn0002931,FBgn0003731,FBgn0004197,FBgn0004456,FBgn0004652,FBgn0005536
	GO Biological Processes	GO:0009994	oocyte differentiation	141	5	0.94	0.798	-0.326	0.756826	0.121004	1	1	1	Hsp83,l(2)gl,swa,Egfr,vls	FBgn0001233,FBgn0002121,FBgn0003655,FBgn0003731,FBgn0003978
	GO Biological Processes	GO:0030001	metal ion transport	167	6	1.128	0.8085	-0.307	0.757873	0.120403	1	1	1	Nha1,ZnT77C,MCU,Rgk3,Ent2,stw	FBgn0031865,FBgn0037000,FBgn0042185,FBgn0085426,FBgn0263916,FBgn0286203
	GO Biological Processes	GO:0060033	anatomical structure regression	61	2	0.376	0.7378	-0.439	0.761016	0.118606	1	1	1	EcR,l(2)gl	FBgn0000546,FBgn0002121
	REACTOME pathway	R-DME-6807505	RNA polymerase II transcribes snRNA genes	61	2	0.376	0.7378	-0.439	0.761016	0.118606	1	1	1	Taf8,Ars2	FBgn0022724,FBgn0033062
	GO Biological Processes	GO:0007623	circadian rhythm	142	5	0.94	0.7924	-0.336	0.762241	0.117908	1	1	1	Pka-R2,NPF,EcR,Hsp83,Mbs	FBgn0022382,FBgn0027109,FBgn0000546,FBgn0001233,FBgn0005536
	GO Biological Processes	GO:0023014	signal transduction by protein phosphorylation	142	5	0.94	0.7924	-0.336	0.762241	0.117908	1	1	1	Traf4,ics,peb,Egfr,btl	FBgn0026319,FBgn0028546,FBgn0003053,FBgn0003731,FBgn0285896
	GO Biological Processes	GO:0006401	RNA catabolic process	89	3	0.564	0.7586	-0.399	0.762927	0.117517	1	1	1	CG31759,bsf,Lrpprc2	FBgn0051759,FBgn0284256,FBgn0027794
	GO Biological Processes	GO:0006811	ion transport	417	16	3.008	0.8635	-0.212	0.763352	0.117275	1	1	1	dmGlut,CG11155,MCU,Rgk3,Ent2,pHCl-1,stw,ScpX,colt,Ant2,Vha100-3,sbm,Nha1,Oatp74D,ZnT77C,slif	FBgn0010497,FBgn0039927,FBgn0042185,FBgn0085426,FBgn0263916,FBgn0264908,FBgn0286203,FBgn0015808,FBgn0019830,FBgn0025111,FBgn0028669,FBgn0030574,FBgn0031865,FBgn0036732,FBgn0037000,FBgn0037203
	GO Molecular Function	GO:0043168	anion binding	968	39	7.331	0.9067	-0.141	0.765775	0.115899	1	1	1	Gld,Hsc70-5,Hsp83,Egfr,bt,128up,Sply,Tie,Hsp60A,SerRS-m,CG3156,Amph,PCB,Nadsyn,CG9521,AIF,Tsp,Acbp1,CG4908,AsnRS-m,TTLL6A,Acox57D-d,CG14997,ValRS-m,CG10738,IleRS-m,CG17919,CG14721,snu,Slimp,AspRS-m,Mical,mim,Rgk3,Egm,mEFG1,btl,Pld,bor	FBgn0001112,FBgn0001220,FBgn0001233,FBgn0003731,FBgn0005666,FBgn0010339,FBgn0010591,FBgn0014073,FBgn0015245,FBgn0021750,FBgn0023536,FBgn0027356,FBgn0027580,FBgn0030512,FBgn0030588,FBgn0031392,FBgn0031850,FBgn0031992,FBgn0032195,FBgn0034177,FBgn0034459,FBgn0034629,FBgn0035515,FBgn0035942,FBgn0036368,FBgn0036569,FBgn0037433,FBgn0037942,FBgn0039594,FBgn0051133,FBgn0051739,FBgn0053208,FBgn0053558,FBg…
	GO Cellular Component	GO:0071011	precatalytic spliceosome	143	5	0.94	0.7868	-0.346	0.767565	0.114885	1	1	1	B52,SF1,Usp39,Sf3b1,Ars2	FBgn0004587,FBgn0025571,FBgn0030969,FBgn0031266,FBgn0033062
	GO Cellular Component	GO:0005769	early endosome	62	2	0.376	0.7259	-0.462	0.768904	0.114128	1	1	1	Dl,uif	FBgn0000463,FBgn0031879
	GO Cellular Component	GO:0005795	Golgi stack	62	2	0.376	0.7259	-0.462	0.768904	0.114128	1	1	1	Pgant3,Pgant6	FBgn0027558,FBgn0035375
	GO Biological Processes	GO:0050877	nervous system process	370	14	2.632	0.8515	-0.232	0.769791	0.113627	1	1	1	CRMP,Or71a,CG14636,EcR,tko,Egfr,mew,MCU,t,Ir76a,rdgA,Ent2,pHCl-1,rdgC	FBgn0023023,FBgn0036474,FBgn0037217,FBgn0000546,FBgn0003714,FBgn0003731,FBgn0004456,FBgn0042185,FBgn0086367,FBgn0260874,FBgn0261549,FBgn0263916,FBgn0264908,FBgn0265959
	GO Biological Processes	GO:0019538	protein metabolic process	2301	96	18.045	0.9389	-0.091	0.774954	0.110724	1	1	1	Tie,SerRS-m,Pka-R2,Slip1,santa-maria,bonsai,Traf4,NiPp1,RpS10a,Pgant3,Lrpprc2,ics,mRpL50,Tollo,mRpS25,Usp39,mRpL10,CG12560,Ance-2,Nepl8,mEFTs,mRpL13,CG8728,CG14757,CG8170,dmpd,CG4679,mRpL41,AsnRS-m,P32,TTLL6A,mRpL54,mRpL43,sona,Naa35,mRpL17,mRpL23,PIG-B,ValRS-m,CG3088,viaf,CG10738,mRpL39,CG13458,IleRS-m,mRpS26,Sgf11,mRpL21,mRpL15,isoQC,CG10280,mRpL19,esc,l(2)gl,peb,pip,tko,Egfr,alphaTry,bt,128up,…	FBgn0014073,FBgn0021750,FBgn0022382,FBgn0024728,FBgn0025697,FBgn0026261,FBgn0026319,FBgn0026402,FBgn0027494,FBgn0027558,FBgn0027794,FBgn0028546,FBgn0028648,FBgn0029114,FBgn0030572,FBgn0030969,FBgn0031231,FBgn0031974,FBgn0032535,FBgn0032585,FBgn0032646,FBgn0032720,FBgn0033235,FBgn0033274,FBgn0033365,FBgn0033486,FBgn0033816,FBgn0034001,FBgn0034177,FBgn0034259,FBgn0034459,FBgn0034579,FBgn0034893,FBg…
	GO Biological Processes	GO:0060322	head development	118	4	0.752	0.7628	-0.391	0.775361	0.110496	1	1	1	EcR,gt,lab,robo2	FBgn0000546,FBgn0001150,FBgn0002522,FBgn0002543
	GO Biological Processes	GO:0007617	mating behavior	91	3	0.564	0.7419	-0.431	0.775974	0.110153	1	1	1	tko,fru,NPF	FBgn0003714,FBgn0004652,FBgn0027109
	GO Biological Processes	GO:0007423	sensory organ development	446	17	3.195	0.8578	-0.221	0.777677	0.109201	1	1	1	NetA,WASp,Traf4,Amph,uif,Dl,fw,l(2)gl,peb,pwn,rst,Egfr,Ser,Mbs,Egm,ds,btl	FBgn0015773,FBgn0024273,FBgn0026319,FBgn0027356,FBgn0031879,FBgn0000463,FBgn0001083,FBgn0002121,FBgn0003053,FBgn0003174,FBgn0003285,FBgn0003731,FBgn0004197,FBgn0005536,FBgn0086712,FBgn0284247,FBgn0285896
	GO Biological Processes	GO:0042254	ribosome biogenesis	197	7	1.316	0.7996	-0.323	0.778296	0.108855	1	1	1	RpS10a,mRpL10,CG9344,mRpS11,CG1542,mRpL36,l(2)k09022	FBgn0027494,FBgn0031231,FBgn0034564,FBgn0038474,FBgn0039828,FBgn0042112,FBgn0086451
	GO Biological Processes	GO:0009611	response to wounding	119	4	0.752	0.7564	-0.403	0.78096	0.107371	1	1	1	Mtpalpha,Cht7,kkv,Egfr	FBgn0028479,FBgn0035398,FBgn0001311,FBgn0003731
	GO Biological Processes	GO:0010942	positive regulation of cell death	92	3	0.564	0.7338	-0.447	0.782273	0.106641	1	1	1	EcR,l(2)gl,Traf4	FBgn0000546,FBgn0002121,FBgn0026319
	REACTOME pathway	R-DME-8856828	Clathrin-mediated endocytosis	92	3	0.564	0.7338	-0.447	0.782273	0.106641	1	1	1	Act57B,Egfr,Amph	FBgn0000044,FBgn0003731,FBgn0027356
	GO Molecular Function	GO:0042802	identical protein binding	146	5	0.94	0.7707	-0.376	0.782994	0.106242	1	1	1	Gdh,robo2,Lac,Mfe2,mim	FBgn0001098,FBgn0002543,FBgn0010238,FBgn0030731,FBgn0053558
	GO Biological Processes	GO:0007612	learning	64	2	0.376	0.7032	-0.508	0.784002	0.105683	1	1	1	Ent2,Egfr	FBgn0263916,FBgn0003731
	GO Biological Processes	GO:0009620	response to fungus	64	2	0.376	0.7032	-0.508	0.784002	0.105683	1	1	1	AIF,Trx-2	FBgn0031392,FBgn0040070
	GO Biological Processes	GO:0009950	dorsal/ventral axis specification	64	2	0.376	0.7032	-0.508	0.784002	0.105683	1	1	1	pip,Egfr	FBgn0003089,FBgn0003731
	GO Biological Processes	GO:0043065	positive regulation of apoptotic process	64	2	0.376	0.7032	-0.508	0.784002	0.105683	1	1	1	EcR,Traf4	FBgn0000546,FBgn0026319
	GO Biological Processes	GO:0046467	membrane lipid biosynthetic process	64	2	0.376	0.7032	-0.508	0.784002	0.105683	1	1	1	PIG-B,CG31523	FBgn0035464,FBgn0051523
	GO Molecular Function	GO:0004540	ribonuclease activity	64	2	0.376	0.7032	-0.508	0.784002	0.105683	1	1	1	scu,CG31759	FBgn0021765,FBgn0051759
	GO Molecular Function	GO:0042277	peptide binding	64	2	0.376	0.7032	-0.508	0.784002	0.105683	1	1	1	CG8774,CG32473	FBgn0038136,FBgn0052473
	REACTOME pathway	R-DME-425393	Transport of inorganic cations/anions and amino acids/oligopeptides	64	2	0.376	0.7032	-0.508	0.784002	0.105683	1	1	1	sbm,slif	FBgn0030574,FBgn0037203
	REACTOME pathway	R-DME-5576891	Cardiac conduction	64	2	0.376	0.7032	-0.508	0.784002	0.105683	1	1	1	Nepl8,CG10175	FBgn0032585,FBgn0039084
	REACTOME pathway	R-DME-983712	Ion channel transport	64	2	0.376	0.7032	-0.508	0.784002	0.105683	1	1	1	Vha100-3,Nha1	FBgn0028669,FBgn0031865
	GO Biological Processes	GO:0042327	positive regulation of phosphorylation	120	4	0.752	0.7501	-0.415	0.786448	0.10433	1	1	1	Egfr,bsf,btl,Traf4	FBgn0003731,FBgn0284256,FBgn0285896,FBgn0026319
	REACTOME pathway	R-DME-372790	Signaling by GPCR	120	4	0.752	0.7501	-0.415	0.786448	0.10433	1	1	1	Egfr,Pka-R2,AstA-R2,rdgA	FBgn0003731,FBgn0022382,FBgn0039595,FBgn0261549
	GO Biological Processes	GO:0010608	posttranscriptional regulation of gene expression	199	7	1.316	0.7916	-0.337	0.786989	0.104031	1	1	1	Lrpprc2,mRpL13,Ars2,P32,CG13458,tut,bsf	FBgn0027794,FBgn0032720,FBgn0033062,FBgn0034259,FBgn0036479,FBgn0052364,FBgn0284256
	GO Biological Processes	GO:0007349	cellularization	93	3	0.564	0.7259	-0.462	0.788426	0.103239	1	1	1	EcR,vls,Pld	FBgn0000546,FBgn0003978,FBgn0286511
	GO Biological Processes	GO:0006997	nucleus organization	65	2	0.376	0.6924	-0.53	0.791221	0.101702	1	1	1	Skeletor,P32	FBgn0262717,FBgn0034259
	GO Biological Processes	GO:0030431	sleep	65	2	0.376	0.6924	-0.53	0.791221	0.101702	1	1	1	EcR,Hsp83	FBgn0000546,FBgn0001233
	GO Biological Processes	GO:0046620	regulation of organ growth	65	2	0.376	0.6924	-0.53	0.791221	0.101702	1	1	1	l(2)gl,Egfr	FBgn0002121,FBgn0003731
	REACTOME pathway	R-DME-195258	RHO GTPase Effectors	65	2	0.376	0.6924	-0.53	0.791221	0.101702	1	1	1	Act57B,Mbs	FBgn0000044,FBgn0005536
	GO Biological Processes	GO:0002165	instar larval or pupal development	525	20	3.759	0.8573	-0.222	0.794011	0.100173	1	1	1	scu,Traf4,ics,CG9521,obst-A,Cyp301a1,tnc,Hr4,ds,Dl,EcR,fw,Gld,l(2)gl,net,Egfr,Ser,mew,fru,Mbs	FBgn0021765,FBgn0026319,FBgn0028546,FBgn0030588,FBgn0031097,FBgn0033753,FBgn0039257,FBgn0264562,FBgn0284247,FBgn0000463,FBgn0000546,FBgn0001083,FBgn0001112,FBgn0002121,FBgn0002931,FBgn0003731,FBgn0004197,FBgn0004456,FBgn0004652,FBgn0005536
	GO Biological Processes	GO:0048592	eye morphogenesis	303	11	2.068	0.817	-0.292	0.79547	0.0993761	1	1	1	Amph,Dl,fw,peb,rst,Egfr,Ser,Mbs,Egm,ds,btl	FBgn0027356,FBgn0000463,FBgn0001083,FBgn0003053,FBgn0003285,FBgn0003731,FBgn0004197,FBgn0005536,FBgn0086712,FBgn0284247,FBgn0285896
	GO Biological Processes	GO:0007606	sensory perception of chemical stimulus	122	4	0.752	0.7378	-0.439	0.797096	0.0984896	1	1	1	Or71a,Ir76a,rdgA,mew	FBgn0036474,FBgn0260874,FBgn0261549,FBgn0004456
	GO Biological Processes	GO:0042048	olfactory behavior	66	2	0.376	0.6819	-0.552	0.798227	0.0978736	1	1	1	Egfr,NPF	FBgn0003731,FBgn0027109
	GO Molecular Function	GO:0008135	translation factor activity, RNA binding	66	2	0.376	0.6819	-0.552	0.798227	0.0978736	1	1	1	mEFTs,mEFG1	FBgn0032646,FBgn0263133
	GO Biological Processes	GO:0045595	regulation of cell differentiation	404	15	2.82	0.8355	-0.259	0.799207	0.0973406	1	1	1	Dl,EcR,l(2)gl,peb,swa,Egfr,Ser,zfh1,Mbs,Tie,NetA,Taf8,sals,Mical,btl	FBgn0000463,FBgn0000546,FBgn0002121,FBgn0003053,FBgn0003655,FBgn0003731,FBgn0004197,FBgn0004606,FBgn0005536,FBgn0014073,FBgn0015773,FBgn0022724,FBgn0051374,FBgn0053208,FBgn0285896
	GO Biological Processes	GO:0060548	negative regulation of cell death	123	4	0.752	0.7318	-0.45	0.802257	0.0956866	1	1	1	Egfr,Aldh,CG15456,Tie	FBgn0003731,FBgn0012036,FBgn0040650,FBgn0014073
	GO Biological Processes	GO:0009165	nucleotide biosynthetic process	96	3	0.564	0.7032	-0.508	0.806024	0.0936521	1	1	1	pdgy,Nadsyn,CG10738	FBgn0027601,FBgn0030512,FBgn0036368
	GO Biological Processes	GO:0072594	establishment of protein localization to organelle	151	5	0.94	0.7452	-0.424	0.806934	0.0931618	1	1	1	ttm50,Hsp60A,Tom40,CG8728,CG8531	FBgn0250874,FBgn0015245,FBgn0016041,FBgn0033235,FBgn0033918
	REACTOME pathway	R-DME-168256	Immune System	797	31	5.827	0.8753	-0.192	0.807727	0.0927356	1	1	1	Act57B,fw,Hsp83,Pgm1,Tie,CG3156,santa-maria,Amph,Vha100-3,CG9095,Nepl8,CG9822,Fatp3,Cht7,Snmp2,Pbgs,Oatp74D,isoQC,CG9427,Spn85F,CG8774,GILT1,CG5886,AstA-R2,Trx-2,CG31759,CG32473,Cht6,Gyg,Pld,bor	FBgn0000044,FBgn0001083,FBgn0001233,FBgn0003076,FBgn0014073,FBgn0023536,FBgn0025697,FBgn0027356,FBgn0028669,FBgn0030617,FBgn0032585,FBgn0034623,FBgn0034999,FBgn0035398,FBgn0035815,FBgn0036271,FBgn0036732,FBgn0036999,FBgn0037721,FBgn0037772,FBgn0038136,FBgn0038149,FBgn0039379,FBgn0039595,FBgn0040070,FBgn0051759,FBgn0052473,FBgn0263132,FBgn0265191,FBgn0286511,FBgn0287225
	GO Biological Processes	GO:0006935	chemotaxis	282	10	1.88	0.798	-0.326	0.810187	0.091415	1	1	1	NetA,Pka-R2,NiPp1,gt,robo2,peb,mew,zfh1,fru,Mical	FBgn0015773,FBgn0022382,FBgn0026402,FBgn0001150,FBgn0002543,FBgn0003053,FBgn0004456,FBgn0004606,FBgn0004652,FBgn0053208
	GO Biological Processes	GO:0048813	dendrite morphogenesis	152	5	0.94	0.7403	-0.434	0.811462	0.0907316	1	1	1	NetA,CG11584,Mical,EcR,fru	FBgn0015773,FBgn0030541,FBgn0053208,FBgn0000546,FBgn0004652
	GO Biological Processes	GO:0010817	regulation of hormone levels	68	2	0.376	0.6619	-0.595	0.811617	0.090649	1	1	1	scu,CG9521	FBgn0021765,FBgn0030588
	GO Biological Processes	GO:0006364	rRNA processing	125	4	0.752	0.7201	-0.474	0.81226	0.0903048	1	1	1	mRpS11,CG1542,l(2)k09022,CG9344	FBgn0038474,FBgn0039828,FBgn0086451,FBgn0034564
	GO Biological Processes	GO:0007611	learning or memory	153	5	0.94	0.7354	-0.443	0.815905	0.0883602	1	1	1	MCU,Ent2,EcR,Egfr,CRMP	FBgn0042185,FBgn0263916,FBgn0000546,FBgn0003731,FBgn0023023
	GO Biological Processes	GO:0032956	regulation of actin cytoskeleton organization	98	3	0.564	0.6889	-0.538	0.817059	0.0877466	1	1	1	WASp,CG1674,sals	FBgn0024273,FBgn0039897,FBgn0051374
	KEGG Pathway D.mel	path:map04145	Phagosome	69	2	0.376	0.6523	-0.616	0.81801	0.0872413	1	1	1	Tsp,Vha100-3	FBgn0031850,FBgn0028669
	GO Biological Processes	GO:0006164	purine nucleotide biosynthetic process	69	2	0.376	0.6523	-0.616	0.81801	0.0872413	1	1	1	pdgy,CG10738	FBgn0027601,FBgn0036368
	GO Biological Processes	GO:0007173	epidermal growth factor receptor signaling pathway	69	2	0.376	0.6523	-0.616	0.81801	0.0872413	1	1	1	Egfr,Mvb12	FBgn0003731,FBgn0030894
	GO Cellular Component	GO:0016020	membrane	2217	91	17.105	0.9237	-0.115	0.819555	0.0864219	1	1	1	Act57B,Cyt-b5-r,Dl,Hsp83,kkv,l(2)37Cc,l(2)gl,pip,rst,Egfr,Ser,mew,Lac,dmGlut,Phb2,Sply,Tie,Hsp60A,toc,Msr-110,Tom40,colt,Ppox,Pka-R2,CG3156,Ant2,Scgdelta,santa-maria,Amph,GV1,Vha100-3,CG14439,sbm,Mvb12,CG17600,Nha1,uif,Ance-2,Kua,Tsp42Eg,Tsp42Eh,CG12825,CG8728,reb,exp,CG8468,CG8531,mthl9,PIG-B,Snmp2,Tsp66E,CG10738,CG9628,Or71a,CG13458,Oatp74D,ZnT77C,slif,Osi7,Osi9,Osi15,Osi18,Osi19,Osi20,GILT1,CG…	FBgn0000044,FBgn0000406,FBgn0000463,FBgn0001233,FBgn0001311,FBgn0002031,FBgn0002121,FBgn0003089,FBgn0003285,FBgn0003731,FBgn0004197,FBgn0004456,FBgn0010238,FBgn0010497,FBgn0010551,FBgn0010591,FBgn0014073,FBgn0015245,FBgn0015600,FBgn0015766,FBgn0016041,FBgn0019830,FBgn0020018,FBgn0022382,FBgn0023536,FBgn0025111,FBgn0025391,FBgn0025697,FBgn0027356,FBgn0027790,FBgn0028669,FBgn0029898,FBgn0030574,FBg…
	GO Biological Processes	GO:0008610	lipid biosynthetic process	181	6	1.128	0.746	-0.423	0.820949	0.0856839	1	1	1	CG31523,rdgA,Pld,CG2201,Fatp3,PIG-B	FBgn0051523,FBgn0261549,FBgn0286511,FBgn0032955,FBgn0034999,FBgn0035464
	GO Biological Processes	GO:0000902	cell morphogenesis	536	20	3.759	0.8397	-0.252	0.821925	0.0851677	1	1	1	Dl,EcR,gt,l(2)gl,robo2,peb,mew,zfh1,fru,Mbs,Mical,ds,btl,NetA,colt,Pka-R2,WASp,Traf4,NiPp1,CG11584	FBgn0000463,FBgn0000546,FBgn0001150,FBgn0002121,FBgn0002543,FBgn0003053,FBgn0004456,FBgn0004606,FBgn0004652,FBgn0005536,FBgn0053208,FBgn0284247,FBgn0285896,FBgn0015773,FBgn0019830,FBgn0022382,FBgn0024273,FBgn0026319,FBgn0026402,FBgn0030541
	GO Cellular Component	GO:0005737	cytoplasm	3762	158	29.699	0.9451	-0.081	0.82208	0.085086	1	1	1	Cf2,Cyt-b5-r,Dl,EcR,Gdh,Hsc70-5,Hsp83,kkv,l(2)37Cc,l(2)gl,Pgm1,pip,tko,vls,Ser,Mbs,bt,128up,Phb2,Sply,Aldh,mRpL47,CG4278,Hsp60A,toc,NetA,ScpX,Tom40,colt,Ppox,SerRS-m,scu,Pka-R2,CRMP,CG3156,WASp,Ant2,Scgdelta,bonsai,Traf4,Amph,RpS10a,Pgant3,PCB,pdgy,Lrpprc2,ppl,Mtpalpha,mRpL50,Vha100-3,Gas8,Miga,CG2124,Nadsyn,mRpS25,sbm,Mfe2,Mvb12,mRpL10,CG11562,AIF,snsl,CG31650,uif,CG4957,mEFTs,mRpL13,L2HGDH,CG22…	FBgn0000286,FBgn0000406,FBgn0000463,FBgn0000546,FBgn0001098,FBgn0001220,FBgn0001233,FBgn0001311,FBgn0002031,FBgn0002121,FBgn0003076,FBgn0003089,FBgn0003714,FBgn0003978,FBgn0004197,FBgn0005536,FBgn0005666,FBgn0010339,FBgn0010551,FBgn0010591,FBgn0012036,FBgn0014023,FBgn0014092,FBgn0015245,FBgn0015600,FBgn0015773,FBgn0015808,FBgn0016041,FBgn0019830,FBgn0020018,FBgn0021750,FBgn0021765,FBgn0022382,FBg…
	GO Biological Processes	GO:0007369	gastrulation	70	2	0.376	0.643	-0.637	0.824209	0.0839629	1	1	1	Traf4,Pld	FBgn0026319,FBgn0286511
	GO Biological Processes	GO:0045930	negative regulation of mitotic cell cycle	70	2	0.376	0.643	-0.637	0.824209	0.0839629	1	1	1	Egfr,B52	FBgn0003731,FBgn0004587
	GO Cellular Component	GO:0036464	cytoplasmic ribonucleoprotein granule	70	2	0.376	0.643	-0.637	0.824209	0.0839629	1	1	1	vls,CG9344	FBgn0003978,FBgn0034564
	GO Biological Processes	GO:0006470	protein dephosphorylation	100	3	0.564	0.6751	-0.567	0.827557	0.0822021	1	1	1	NiPp1,ttm50,rdgC	FBgn0026402,FBgn0250874,FBgn0265959
	GO Biological Processes	GO:0032970	regulation of actin filament-based process	100	3	0.564	0.6751	-0.567	0.827557	0.0822021	1	1	1	CG1674,sals,WASp	FBgn0039897,FBgn0051374,FBgn0024273
	GO Molecular Function	GO:0016757	transferase activity, transferring glycosyl groups	156	5	0.94	0.7213	-0.471	0.828733	0.0815855	1	1	1	kkv,Pgant3,Pgant6,PIG-B,Gyg	FBgn0001311,FBgn0027558,FBgn0035375,FBgn0035464,FBgn0265191
	GO Biological Processes	GO:0042391	regulation of membrane potential	71	2	0.376	0.6339	-0.658	0.830217	0.0808085	1	1	1	Hsc70-5,pHCl-1	FBgn0001220,FBgn0264908
	GO Cellular Component	GO:0031252	cell leading edge	71	2	0.376	0.6339	-0.658	0.830217	0.0808085	1	1	1	Ser,Or71a	FBgn0004197,FBgn0036474
	GO Cellular Component	GO:0035770	ribonucleoprotein granule	71	2	0.376	0.6339	-0.658	0.830217	0.0808085	1	1	1	vls,CG9344	FBgn0003978,FBgn0034564
	GO Biological Processes	GO:0016310	phosphorylation	540	20	3.759	0.8335	-0.263	0.831371	0.0802051	1	1	1	Tie,Ipp,Pka-R2,Traf4,Lrpprc2,ics,AIF,CG14757,CG10738,l(2)gl,peb,Egfr,bt,CG8312,CG13850,UQCR-11L,rdgA,bsf,btl,Etf-QO	FBgn0014073,FBgn0016672,FBgn0022382,FBgn0026319,FBgn0027794,FBgn0028546,FBgn0031392,FBgn0033274,FBgn0036368,FBgn0002121,FBgn0003053,FBgn0003731,FBgn0005666,FBgn0037720,FBgn0038961,FBgn0050354,FBgn0261549,FBgn0284256,FBgn0285896,FBgn0286783
	REACTOME pathway	R-DME-388396	GPCR downstream signalling	101	3	0.564	0.6684	-0.581	0.83261	0.0795583	1	1	1	Egfr,Pka-R2,rdgA	FBgn0003731,FBgn0022382,FBgn0261549
	GO Cellular Component	GO:0005681	spliceosomal complex	184	6	1.128	0.7338	-0.447	0.832621	0.0795525	1	1	1	B52,SF1,Usp39,Sf3b1,Ars2,CG9344	FBgn0004587,FBgn0025571,FBgn0030969,FBgn0031266,FBgn0033062,FBgn0034564
	GO Biological Processes	GO:0002164	larval development	157	5	0.94	0.7167	-0.481	0.832844	0.0794362	1	1	1	EcR,l(2)gl,Ser,obst-A,Oatp74D	FBgn0000546,FBgn0002121,FBgn0004197,FBgn0031097,FBgn0036732
	GO Molecular Function	GO:0046873	metal ion transmembrane transporter activity	157	5	0.94	0.7167	-0.481	0.832844	0.0794362	1	1	1	dmGlut,Nha1,ZnT77C,CG11155,MCU	FBgn0010497,FBgn0031865,FBgn0037000,FBgn0039927,FBgn0042185
	KEGG Pathway D.mel	path:map03040	Spliceosome	130	4	0.752	0.6924	-0.53	0.835466	0.078071	1	1	1	Usp39,Sf3b1,CG9344,B52	FBgn0030969,FBgn0031266,FBgn0034564,FBgn0004587
	GO Molecular Function	GO:0004866	endopeptidase inhibitor activity	72	2	0.376	0.6251	-0.678	0.836039	0.0777732	1	1	1	Spn85F,CG5639	FBgn0037772,FBgn0039527
	GO Biological Processes	GO:0007346	regulation of mitotic cell cycle	158	5	0.94	0.7121	-0.49	0.836875	0.0773394	1	1	1	CG10738,Cks85A,Dl,Egfr,B52	FBgn0036368,FBgn0037613,FBgn0000463,FBgn0003731,FBgn0004587
	GO Biological Processes	GO:0006352	DNA-templated transcription, initiation	102	3	0.564	0.6619	-0.595	0.837536	0.0769967	1	1	1	Taf8,B52,Rbp1	FBgn0022724,FBgn0004587,FBgn0260944
	GO Biological Processes	GO:0007420	brain development	102	3	0.564	0.6619	-0.595	0.837536	0.0769967	1	1	1	EcR,lab,robo2	FBgn0000546,FBgn0002522,FBgn0002543
	GO Biological Processes	GO:0040011	locomotion	593	22	4.135	0.8349	-0.26	0.839467	0.0759966	1	1	1	Dl,EcR,gt,robo2,peb,Egfr,mew,zfh1,fru,Sply,Mical,mim,rdgA,rdgC,btl,Tie,NetA,Pka-R2,santa-maria,NiPp1,Gas8,Tektin-C	FBgn0000463,FBgn0000546,FBgn0001150,FBgn0002543,FBgn0003053,FBgn0003731,FBgn0004456,FBgn0004606,FBgn0004652,FBgn0010591,FBgn0053208,FBgn0053558,FBgn0261549,FBgn0265959,FBgn0285896,FBgn0014073,FBgn0015773,FBgn0022382,FBgn0025697,FBgn0026402,FBgn0029667,FBgn0035638
	GO Biological Processes	GO:0007552	metamorphosis	444	16	3.008	0.8109	-0.302	0.839857	0.0757946	1	1	1	tnc,ds,Traf4,ics,Cyp301a1,Phk-3,Dl,EcR,fw,l(2)gl,net,Egfr,Ser,mew,fru,Mbs	FBgn0039257,FBgn0284247,FBgn0026319,FBgn0028546,FBgn0033753,FBgn0035089,FBgn0000463,FBgn0000546,FBgn0001083,FBgn0002121,FBgn0002931,FBgn0003731,FBgn0004197,FBgn0004456,FBgn0004652,FBgn0005536
	GO Biological Processes	GO:0035295	tube development	667	25	4.699	0.8435	-0.246	0.840002	0.0757197	1	1	1	ect,Dl,EcR,fw,kkv,l(2)gl,lab,robo2,net,peb,Egfr,Ser,mew,fru,Mbs,tnc,wat,Cad99C,eca,ds,btl,Traf4,Vajk3,ics,Cyp301a1	FBgn0000451,FBgn0000463,FBgn0000546,FBgn0001083,FBgn0001311,FBgn0002121,FBgn0002522,FBgn0002543,FBgn0002931,FBgn0003053,FBgn0003731,FBgn0004197,FBgn0004456,FBgn0004652,FBgn0005536,FBgn0039257,FBgn0039620,FBgn0039709,FBgn0069242,FBgn0284247,FBgn0285896,FBgn0026319,FBgn0028544,FBgn0028546,FBgn0033753
	GO Molecular Function	GO:0016788	hydrolase activity, acting on ester bonds	394	14	2.632	0.7996	-0.323	0.840869	0.0752717	1	1	1	Ipp,scu,Pka-R2,CG18641,ValRS-m,IleRS-m,CG6567,CG6753,CG10175,CG31759,CG31871,ttm50,rdgC,Pld	FBgn0016672,FBgn0021765,FBgn0022382,FBgn0031426,FBgn0035942,FBgn0036569,FBgn0037842,FBgn0038070,FBgn0039084,FBgn0051759,FBgn0051871,FBgn0250874,FBgn0265959,FBgn0286511
	GO Molecular Function	GO:0003824	catalytic activity	3321	138	25.94	0.9351	-0.097	0.840893	0.0752591	1	1	1	Cyt-b5-r,esc,Gdh,Gld,Hsc70-5,kkv,Pgm1,pip,Egfr,alphaTry,bt,Cyp4g1,Sply,Aldh,Tie,Cyp4e2,Cyp4c3,Cyp4d8,Cyp4e1,ScpX,Ipp,Ppox,SerRS-m,scu,Pka-R2,CRMP,CG3156,Slip1,Pgant3,PCB,pdgy,Mtpalpha,CG10962,Nadsyn,CG9521,Cyp4s3,Mfe2,Usp39,CG14218,AIF,CG18641,CG12560,Ance-2,Nepl8,ChLD3,CG10211,L2HGDH,CG9265,CG2201,CG8728,CG8170,dmpd,Cyp301a1,Echs1,CG16935,AsnRS-m,CG6984,GstE1,TTLL6A,CG11200,Acox57D-d,sona,Naa35,…	FBgn0000406,FBgn0000588,FBgn0001098,FBgn0001112,FBgn0001220,FBgn0001311,FBgn0003076,FBgn0003089,FBgn0003731,FBgn0003863,FBgn0005666,FBgn0010019,FBgn0010591,FBgn0012036,FBgn0014073,FBgn0014469,FBgn0015032,FBgn0015033,FBgn0015034,FBgn0015808,FBgn0016672,FBgn0020018,FBgn0021750,FBgn0021765,FBgn0022382,FBgn0023023,FBgn0023536,FBgn0024728,FBgn0027558,FBgn0027580,FBgn0027601,FBgn0028479,FBgn0030073,FBg…
	GO Biological Processes	GO:0007635	chemosensory behavior	73	2	0.376	0.6165	-0.698	0.841681	0.0748524	1	1	1	NPF,Egfr	FBgn0027109,FBgn0003731
	GO Molecular Function	GO:0003700	DNA-binding transcription factor activity	369	13	2.444	0.7928	-0.335	0.841851	0.0747648	1	1	1	Cf2,EcR,gt,lab,net,peb,zfh1,fru,Ets98B,CG14655,CG8319,NfI,Hr4	FBgn0000286,FBgn0000546,FBgn0001150,FBgn0002522,FBgn0002931,FBgn0003053,FBgn0004606,FBgn0004652,FBgn0005659,FBgn0037275,FBgn0037722,FBgn0042696,FBgn0264562
	GO Molecular Function	GO:0015631	tubulin binding	103	3	0.564	0.6554	-0.61	0.842336	0.0745148	1	1	1	toc,Gas8,CG11584	FBgn0015600,FBgn0029667,FBgn0030541
	GO Molecular Function	GO:0015075	ion transmembrane transporter activity	396	14	2.632	0.7956	-0.33	0.845952	0.0726541	1	1	1	dmGlut,colt,Ant2,Vha100-3,sbm,Nha1,CG8468,Oatp74D,ZnT77C,slif,CG11155,MCU,Ir76a,pHCl-1	FBgn0010497,FBgn0019830,FBgn0025111,FBgn0028669,FBgn0030574,FBgn0031865,FBgn0033913,FBgn0036732,FBgn0037000,FBgn0037203,FBgn0039927,FBgn0042185,FBgn0260874,FBgn0264908
	KEGG Pathway D.mel	path:map00983	Drug metabolism - other enzymes	74	2	0.376	0.6082	-0.717	0.847146	0.0720415	1	1	1	GstE1,CRMP	FBgn0034335,FBgn0023023
	GO Biological Processes	GO:0034976	response to endoplasmic reticulum stress	74	2	0.376	0.6082	-0.717	0.847146	0.0720415	1	1	1	CG15611,Egm	FBgn0034194,FBgn0086712
	GO Biological Processes	GO:0045995	regulation of embryonic development	74	2	0.376	0.6082	-0.717	0.847146	0.0720415	1	1	1	swa,WASp	FBgn0003655,FBgn0024273
	REACTOME pathway	R-DME-9013149	RAC1 GTPase cycle	74	2	0.376	0.6082	-0.717	0.847146	0.0720415	1	1	1	Ser,Pld	FBgn0004197,FBgn0286511
	GO Biological Processes	GO:0048667	cell morphogenesis involved in neuron differentiation	422	15	2.82	0.7999	-0.322	0.847614	0.0718018	1	1	1	NetA,Pka-R2,WASp,NiPp1,CG11584,EcR,gt,robo2,peb,mew,zfh1,fru,Mbs,Mical,btl	FBgn0015773,FBgn0022382,FBgn0024273,FBgn0026402,FBgn0030541,FBgn0000546,FBgn0001150,FBgn0002543,FBgn0003053,FBgn0004456,FBgn0004606,FBgn0004652,FBgn0005536,FBgn0053208,FBgn0285896
	GO Biological Processes	GO:0048812	neuron projection morphogenesis	423	15	2.82	0.798	-0.326	0.85002	0.0705711	1	1	1	Mical,btl,EcR,gt,robo2,peb,mew,zfh1,fru,Mbs,NetA,Pka-R2,WASp,NiPp1,CG11584	FBgn0053208,FBgn0285896,FBgn0000546,FBgn0001150,FBgn0002543,FBgn0003053,FBgn0004456,FBgn0004606,FBgn0004652,FBgn0005536,FBgn0015773,FBgn0022382,FBgn0024273,FBgn0026402,FBgn0030541
	GO Molecular Function	GO:0030414	peptidase inhibitor activity	75	2	0.376	0.6001	-0.737	0.85244	0.0693363	1	1	1	Spn85F,CG5639	FBgn0037772,FBgn0039527
	GO Cellular Component	GO:0005700	polytene chromosome	190	6	1.128	0.7106	-0.493	0.854134	0.068474	1	1	1	EcR,esc,Hsp83,peb,B52,Skeletor	FBgn0000546,FBgn0000588,FBgn0001233,FBgn0003053,FBgn0004587,FBgn0262717
	GO Biological Processes	GO:0001654	eye development	374	13	2.444	0.7822	-0.354	0.854639	0.0682171	1	1	1	NetA,Traf4,Amph,Egm,ds,btl,Dl,fw,peb,rst,Egfr,Ser,Mbs	FBgn0015773,FBgn0026319,FBgn0027356,FBgn0086712,FBgn0284247,FBgn0285896,FBgn0000463,FBgn0001083,FBgn0003053,FBgn0003285,FBgn0003731,FBgn0004197,FBgn0005536
	GO Biological Processes	GO:0042440	pigment metabolic process	106	3	0.564	0.6369	-0.651	0.856006	0.0675231	1	1	1	Ppox,santa-maria,Pbgs	FBgn0020018,FBgn0025697,FBgn0036271
	GO Biological Processes	GO:0008219	cell death	349	12	2.256	0.7738	-0.37	0.856347	0.0673502	1	1	1	Tie,Hsp60A,Traf4,AIF,viaf,Dl,EcR,l(2)gl,rst,Egfr,Aldh,CG15456	FBgn0014073,FBgn0015245,FBgn0026319,FBgn0031392,FBgn0036237,FBgn0000463,FBgn0000546,FBgn0002121,FBgn0003285,FBgn0003731,FBgn0012036,FBgn0040650
	GO Biological Processes	GO:0006812	cation transport	271	9	1.692	0.7474	-0.42	0.856572	0.0672363	1	1	1	colt,Vha100-3,Nha1,ZnT77C,slif,MCU,Rgk3,Ent2,stw	FBgn0019830,FBgn0028669,FBgn0031865,FBgn0037000,FBgn0037203,FBgn0042185,FBgn0085426,FBgn0263916,FBgn0286203
	GO Biological Processes	GO:0007186	G protein-coupled receptor signaling pathway	191	6	1.128	0.7069	-0.5	0.85749	0.0667709	1	1	1	NPF,Lrpprc2,mthl9,AstA-R2,rdgA,rdgC	FBgn0027109,FBgn0027794,FBgn0035131,FBgn0039595,FBgn0261549,FBgn0265959
	GO Biological Processes	GO:0006066	alcohol metabolic process	76	2	0.376	0.5922	-0.756	0.857566	0.0667326	1	1	1	Ipp,scu	FBgn0016672,FBgn0021765
	GO Biological Processes	GO:0008045	motor neuron axon guidance	76	2	0.376	0.5922	-0.756	0.857566	0.0667326	1	1	1	zfh1,NetA	FBgn0004606,FBgn0015773
	GO Cellular Component	GO:1902495	transmembrane transporter complex	76	2	0.376	0.5922	-0.756	0.857566	0.0667326	1	1	1	snu,MCU	FBgn0039594,FBgn0042185
	GO Molecular Function	GO:0019901	protein kinase binding	76	2	0.376	0.5922	-0.756	0.857566	0.0667326	1	1	1	Mbs,Cks85A	FBgn0005536,FBgn0037613
	REACTOME pathway	R-DME-3371556	Cellular response to heat stress	76	2	0.376	0.5922	-0.756	0.857566	0.0667326	1	1	1	Hsc70-5,Hsp83	FBgn0001220,FBgn0001233
	GO Molecular Function	GO:0005215	transporter activity	577	21	3.947	0.819	-0.288	0.85766	0.0666849	1	1	1	dmGlut,ScpX,Tom40,colt,CG3156,Ant2,Vha100-3,sbm,Nha1,CG8468,Fatp3,Oatp74D,ZnT77C,slif,CG6901,CG7342,CG11155,MCU,Ir76a,Ent2,pHCl-1	FBgn0010497,FBgn0015808,FBgn0016041,FBgn0019830,FBgn0023536,FBgn0025111,FBgn0028669,FBgn0030574,FBgn0031865,FBgn0033913,FBgn0034999,FBgn0036732,FBgn0037000,FBgn0037203,FBgn0038414,FBgn0038716,FBgn0039927,FBgn0042185,FBgn0260874,FBgn0263916,FBgn0264908
	GO Biological Processes	GO:0060341	regulation of cellular localization	136	4	0.752	0.6619	-0.595	0.860104	0.0654491	1	1	1	l(2)gl,peb,swa,ScpX	FBgn0002121,FBgn0003053,FBgn0003655,FBgn0015808
	GO Molecular Function	GO:0005543	phospholipid binding	107	3	0.564	0.6309	-0.665	0.860327	0.0653363	1	1	1	Amph,mim,Pld	FBgn0027356,FBgn0053558,FBgn0286511
	REACTOME pathway	R-DME-9711123	Cellular response to chemical stress	107	3	0.564	0.6309	-0.665	0.860327	0.0653363	1	1	1	CG4957,Trx-2,bsf	FBgn0032205,FBgn0040070,FBgn0284256
	GO Molecular Function	GO:0022857	transmembrane transporter activity	529	19	3.571	0.8083	-0.307	0.86162	0.064684	1	1	1	dmGlut,Tom40,colt,CG3156,Ant2,Vha100-3,sbm,Nha1,CG8468,Oatp74D,ZnT77C,slif,CG6901,CG7342,CG11155,MCU,Ir76a,Ent2,pHCl-1	FBgn0010497,FBgn0016041,FBgn0019830,FBgn0023536,FBgn0025111,FBgn0028669,FBgn0030574,FBgn0031865,FBgn0033913,FBgn0036732,FBgn0037000,FBgn0037203,FBgn0038414,FBgn0038716,FBgn0039927,FBgn0042185,FBgn0260874,FBgn0263916,FBgn0264908
	GO Biological Processes	GO:0035265	organ growth	77	2	0.376	0.5845	-0.775	0.862529	0.0642265	1	1	1	l(2)gl,Egfr	FBgn0002121,FBgn0003731
	GO Biological Processes	GO:0010941	regulation of cell death	247	8	1.504	0.7289	-0.456	0.863743	0.0636154	1	1	1	EcR,l(2)gl,Egfr,Aldh,Tie,Traf4,viaf,CG15456	FBgn0000546,FBgn0002121,FBgn0003731,FBgn0012036,FBgn0014073,FBgn0026319,FBgn0036237,FBgn0040650
	GO Biological Processes	GO:0048749	compound eye development	353	12	2.256	0.765	-0.386	0.866208	0.062378	1	1	1	Dl,fw,peb,rst,Egfr,Ser,Mbs,NetA,Amph,Egm,ds,btl	FBgn0000463,FBgn0001083,FBgn0003053,FBgn0003285,FBgn0003731,FBgn0004197,FBgn0005536,FBgn0015773,FBgn0027356,FBgn0086712,FBgn0284247,FBgn0285896
	GO Biological Processes	GO:0048638	regulation of developmental growth	221	7	1.316	0.7128	-0.488	0.866327	0.062318	1	1	1	gt,l(2)gl,pip,Egfr,Hr4,btl,WASp	FBgn0001150,FBgn0002121,FBgn0003089,FBgn0003731,FBgn0264562,FBgn0285896,FBgn0024273
	GO Molecular Function	GO:0030234	enzyme regulator activity	301	10	1.88	0.7476	-0.42	0.866583	0.0621896	1	1	1	esc,l(2)gl,Mbs,Pka-R2,NiPp1,CG8531,Cks85A,Spn85F,CG5639,RhoGAP102A	FBgn0000588,FBgn0002121,FBgn0005536,FBgn0022382,FBgn0026402,FBgn0033918,FBgn0037613,FBgn0037772,FBgn0039527,FBgn0259216
	GO Biological Processes	GO:0048066	developmental pigmentation	78	2	0.376	0.577	-0.793	0.867333	0.0618143	1	1	1	t,santa-maria	FBgn0086367,FBgn0025697
	GO Biological Processes	GO:0002009	morphogenesis of an epithelium	557	20	3.759	0.808	-0.308	0.867445	0.0617581	1	1	1	tnc,ds,btl,Dl,EcR,fw,kkv,l(2)gl,net,peb,Egfr,Ser,mew,fru,Mbs,Lac,Traf4,ics,Tollo,Cyp301a1	FBgn0039257,FBgn0284247,FBgn0285896,FBgn0000463,FBgn0000546,FBgn0001083,FBgn0001311,FBgn0002121,FBgn0002931,FBgn0003053,FBgn0003731,FBgn0004197,FBgn0004456,FBgn0004652,FBgn0005536,FBgn0010238,FBgn0026319,FBgn0028546,FBgn0029114,FBgn0033753
	GO Biological Processes	GO:0009653	anatomical structure morphogenesis	1363	53	9.962	0.8751	-0.192	0.871114	0.0599248	1	1	1	NetA,colt,Pka-R2,WASp,Scgdelta,Traf4,NiPp1,Amph,ics,Tollo,Miga,CG11584,uif,CG13113,spz4,Twdlbeta,reb,exp,Cyp301a1,tnc,wat,Cad99C,sals,Mical,Egm,CG33521,ds,btl,Pld,Cf2,Dl,EcR,fw,gt,Hsc70-5,kkv,l(2)gl,lab,robo2,net,peb,pwn,rst,Egfr,vls,Ser,mew,zfh1,fru,Mbs,bt,Lac,dmGlut	FBgn0015773,FBgn0019830,FBgn0022382,FBgn0024273,FBgn0025391,FBgn0026319,FBgn0026402,FBgn0027356,FBgn0028546,FBgn0029114,FBgn0030037,FBgn0030541,FBgn0031879,FBgn0032126,FBgn0032362,FBgn0033658,FBgn0033667,FBgn0033668,FBgn0033753,FBgn0039257,FBgn0039620,FBgn0039709,FBgn0051374,FBgn0053208,FBgn0086712,FBgn0250819,FBgn0284247,FBgn0285896,FBgn0286511,FBgn0000286,FBgn0000463,FBgn0000546,FBgn0001083,FBg…
	GO Biological Processes	GO:0007525	somatic muscle development	79	2	0.376	0.5697	-0.812	0.871982	0.0594924	1	1	1	Cf2,Sply	FBgn0000286,FBgn0010591
	GO Cellular Component	GO:0005874	microtubule	79	2	0.376	0.5697	-0.812	0.871982	0.0594924	1	1	1	Gas8,CG11584	FBgn0029667,FBgn0030541
	GO Molecular Function	GO:0042393	histone binding	79	2	0.376	0.5697	-0.812	0.871982	0.0594924	1	1	1	P32,Cks85A	FBgn0034259,FBgn0037613
	GO Biological Processes	GO:0016358	dendrite development	168	5	0.94	0.6698	-0.578	0.872953	0.0590092	1	1	1	Mical,NetA,CG11584,EcR,fru	FBgn0053208,FBgn0015773,FBgn0030541,FBgn0000546,FBgn0004652
	GO Biological Processes	GO:0009636	response to toxic substance	140	4	0.752	0.643	-0.637	0.874723	0.0581295	1	1	1	Egfr,Aldh,Pka-R2,ZnT77C	FBgn0003731,FBgn0012036,FBgn0022382,FBgn0037000
	GO Biological Processes	GO:0022604	regulation of cell morphogenesis	140	4	0.752	0.643	-0.637	0.874723	0.0581295	1	1	1	btl,NetA,WASp,l(2)gl	FBgn0285896,FBgn0015773,FBgn0024273,FBgn0002121
	GO Molecular Function	GO:0000978	RNA polymerase II proximal promoter sequence-specific DNA binding	80	2	0.376	0.5626	-0.83	0.876482	0.0572572	1	1	1	peb,Hr4	FBgn0003053,FBgn0264562
	GO Biological Processes	GO:0001934	positive regulation of protein phosphorylation	111	3	0.564	0.6082	-0.717	0.876495	0.0572508	1	1	1	Egfr,Traf4,btl	FBgn0003731,FBgn0026319,FBgn0285896
	REACTOME pathway	R-DME-9012999	RHO GTPase cycle	198	6	1.128	0.6819	-0.552	0.879242	0.0558917	1	1	1	Act57B,Hsp83,Ser,P32,RhoGAP102A,Pld	FBgn0000044,FBgn0001233,FBgn0004197,FBgn0034259,FBgn0259216,FBgn0286511
	GO Cellular Component	GO:0042995	cell projection	437	15	2.82	0.7724	-0.373	0.880721	0.0551616	1	1	1	EcR,robo2,Egfr,Ser,NetA,WASp,Gas8,Or71a,CG7352,TMEM216,Cad99C,Mical,Ir76a,pHCl-1,btl	FBgn0000546,FBgn0002543,FBgn0003731,FBgn0004197,FBgn0015773,FBgn0024273,FBgn0029667,FBgn0036474,FBgn0037581,FBgn0037614,FBgn0039709,FBgn0053208,FBgn0260874,FBgn0264908,FBgn0285896
	GO Biological Processes	GO:0031047	gene silencing by RNA	81	2	0.376	0.5556	-0.848	0.880835	0.0551055	1	1	1	Hsp83,Ars2	FBgn0001233,FBgn0033062
	GO Biological Processes	GO:0051604	protein maturation	81	2	0.376	0.5556	-0.848	0.880835	0.0551055	1	1	1	CG8728,Naa35	FBgn0033235,FBgn0034982
	GO Biological Processes	GO:0009791	post-embryonic development	590	21	3.947	0.801	-0.32	0.881911	0.0545754	1	1	1	scu,Traf4,ics,CG9521,obst-A,Cyp301a1,Oatp74D,tnc,Hr4,ds,Dl,EcR,fw,Gld,l(2)gl,net,Egfr,Ser,mew,fru,Mbs	FBgn0021765,FBgn0026319,FBgn0028546,FBgn0030588,FBgn0031097,FBgn0033753,FBgn0036732,FBgn0039257,FBgn0264562,FBgn0284247,FBgn0000463,FBgn0000546,FBgn0001083,FBgn0001112,FBgn0002121,FBgn0002931,FBgn0003731,FBgn0004197,FBgn0004456,FBgn0004652,FBgn0005536
	GO Biological Processes	GO:0051301	cell division	227	7	1.316	0.6939	-0.527	0.88319	0.0539457	1	1	1	Act57B,Dl,l(2)gl,Egfr,zfh1,tut,WASp	FBgn0000044,FBgn0000463,FBgn0002121,FBgn0003731,FBgn0004606,FBgn0052364,FBgn0024273
	GO Biological Processes	GO:0007444	imaginal disc development	541	19	3.571	0.7903	-0.34	0.884487	0.0533085	1	1	1	Dl,EcR,fw,l(2)gl,net,peb,Egfr,Ser,mew,fru,Mbs,tnc,eca,ds,btl,Traf4,Vajk3,ics,Cyp301a1	FBgn0000463,FBgn0000546,FBgn0001083,FBgn0002121,FBgn0002931,FBgn0003053,FBgn0003731,FBgn0004197,FBgn0004456,FBgn0004652,FBgn0005536,FBgn0039257,FBgn0069242,FBgn0284247,FBgn0285896,FBgn0026319,FBgn0028544,FBgn0028546,FBgn0033753
	FlyBase signaling pathway (experimental evidence)	FBgg0000917	Hippo Signaling Pathway	82	2	0.376	0.5489	-0.865	0.885046	0.0530341	1	1	1	ds,l(2)gl	FBgn0284247,FBgn0002121
	GO Biological Processes	GO:0007286	spermatid development	82	2	0.376	0.5489	-0.865	0.885046	0.0530341	1	1	1	EcR,WASp	FBgn0000546,FBgn0024273
	GO Cellular Component	GO:1990204	oxidoreductase complex	82	2	0.376	0.5489	-0.865	0.885046	0.0530341	1	1	1	ppl,UQCR-11L	FBgn0027945,FBgn0050354
	GO Biological Processes	GO:0007613	memory	114	3	0.564	0.5922	-0.756	0.88751	0.051827	1	1	1	EcR,CRMP,MCU	FBgn0000546,FBgn0023023,FBgn0042185
	GO Cellular Component	GO:0030532	small nuclear ribonucleoprotein complex	83	2	0.376	0.5423	-0.883	0.889119	0.05104	1	1	1	Sf3b1,CG9344	FBgn0031266,FBgn0034564
	REACTOME pathway	R-DME-8856688	Golgi-to-ER retrograde transport	83	2	0.376	0.5423	-0.883	0.889119	0.05104	1	1	1	Agpat3,eca	FBgn0036623,FBgn0069242
	GO Molecular Function	GO:0000977	RNA polymerase II regulatory region sequence-specific DNA binding	202	6	1.128	0.6684	-0.581	0.890372	0.0504287	1	1	1	EcR,gt,peb,zfh1,CG14655,Hr4	FBgn0000546,FBgn0001150,FBgn0003053,FBgn0004606,FBgn0037275,FBgn0264562
	GO Biological Processes	GO:0012501	programmed cell death	311	10	1.88	0.7236	-0.467	0.890392	0.0504185	1	1	1	CG15456,Dl,EcR,l(2)gl,rst,Egfr,Hsp60A,Traf4,AIF,viaf	FBgn0040650,FBgn0000463,FBgn0000546,FBgn0002121,FBgn0003285,FBgn0003731,FBgn0015245,FBgn0026319,FBgn0031392,FBgn0036237
	GO Cellular Component	GO:0005815	microtubule organizing center	115	3	0.564	0.5871	-0.768	0.890982	0.0501313	1	1	1	Hsp83,toc,Mical	FBgn0001233,FBgn0015600,FBgn0053208
	GO Biological Processes	GO:0009725	response to hormone	145	4	0.752	0.6208	-0.688	0.891127	0.0500602	1	1	1	EcR,l(2)gl,Oatp74D,Hr4	FBgn0000546,FBgn0002121,FBgn0036732,FBgn0264562
	GO Molecular Function	GO:0005216	ion channel activity	145	4	0.752	0.6208	-0.688	0.891127	0.0500602	1	1	1	CG11155,MCU,Ir76a,pHCl-1	FBgn0039927,FBgn0042185,FBgn0260874,FBgn0264908
	GO Biological Processes	GO:0042127	regulation of cell population proliferation	203	6	1.128	0.6651	-0.588	0.893014	0.0491417	1	1	1	CG10738,Dl,EcR,Hsp83,l(2)gl,Egfr	FBgn0036368,FBgn0000463,FBgn0000546,FBgn0001233,FBgn0002121,FBgn0003731
	GO Biological Processes	GO:0000380	alternative mRNA splicing, via spliceosome	84	2	0.376	0.5358	-0.9	0.893058	0.0491202	1	1	1	Rbp1,B52	FBgn0260944,FBgn0004587
	GO Biological Processes	GO:0042051	compound eye photoreceptor development	84	2	0.376	0.5358	-0.9	0.893058	0.0491202	1	1	1	Amph,Mbs	FBgn0027356,FBgn0005536
	GO Molecular Function	GO:0000987	proximal promoter sequence-specific DNA binding	84	2	0.376	0.5358	-0.9	0.893058	0.0491202	1	1	1	peb,Hr4	FBgn0003053,FBgn0264562
	GO Biological Processes	GO:0032870	cellular response to hormone stimulus	116	3	0.564	0.582	-0.781	0.894357	0.0484889	1	1	1	Oatp74D,Hr4,EcR	FBgn0036732,FBgn0264562,FBgn0000546
	GO Molecular Function	GO:0044877	protein-containing complex binding	232	7	1.316	0.679	-0.559	0.895854	0.0477629	1	1	1	esc,swa,bt,WASp,CG4679,P32,sals	FBgn0000588,FBgn0003655,FBgn0005666,FBgn0024273,FBgn0033816,FBgn0034259,FBgn0051374
	GO Biological Processes	GO:0007405	neuroblast proliferation	85	2	0.376	0.5295	-0.917	0.896867	0.0472719	1	1	1	EcR,l(2)gl	FBgn0000546,FBgn0002121
	GO Cellular Component	GO:0031248	protein acetyltransferase complex	85	2	0.376	0.5295	-0.917	0.896867	0.0472719	1	1	1	Naa35,Sgf11	FBgn0034982,FBgn0036804
	GO Cellular Component	GO:0090575	RNA polymerase II transcription factor complex	85	2	0.376	0.5295	-0.917	0.896867	0.0472719	1	1	1	EcR,Taf8	FBgn0000546,FBgn0022724
	REACTOME pathway	R-DME-6791226	Major pathway of rRNA processing in the nucleolus and cytosol	85	2	0.376	0.5295	-0.917	0.896867	0.0472719	1	1	1	CG1542,l(2)k09022	FBgn0039828,FBgn0086451
	REACTOME pathway	R-DME-72312	rRNA processing	85	2	0.376	0.5295	-0.917	0.896867	0.0472719	1	1	1	CG1542,l(2)k09022	FBgn0039828,FBgn0086451
	REACTOME pathway	R-DME-8868773	rRNA processing in the nucleus and cytosol	85	2	0.376	0.5295	-0.917	0.896867	0.0472719	1	1	1	CG1542,l(2)k09022	FBgn0039828,FBgn0086451
	GO Biological Processes	GO:0061024	membrane organization	205	6	1.128	0.6586	-0.603	0.898137	0.0466574	1	1	1	EcR,mim,ttm50,Pld,WASp,CG8531	FBgn0000546,FBgn0053558,FBgn0250874,FBgn0286511,FBgn0024273,FBgn0033918
	REACTOME pathway	R-DME-194315	Signaling by Rho GTPases	233	7	1.316	0.6761	-0.565	0.898242	0.0466065	1	1	1	Act57B,Hsp83,Ser,Mbs,P32,RhoGAP102A,Pld	FBgn0000044,FBgn0001233,FBgn0004197,FBgn0005536,FBgn0034259,FBgn0259216,FBgn0286511
	GO Molecular Function	GO:0017076	purine nucleotide binding	726	26	4.887	0.8059	-0.311	0.898575	0.0464459	1	1	1	Hsc70-5,Hsp83,Egfr,bt,128up,Tie,Hsp60A,SerRS-m,CG3156,PCB,Nadsyn,Acbp1,CG4908,AsnRS-m,TTLL6A,ValRS-m,CG10738,IleRS-m,CG14721,snu,Slimp,AspRS-m,Rgk3,mEFG1,btl,bor	FBgn0001220,FBgn0001233,FBgn0003731,FBgn0005666,FBgn0010339,FBgn0014073,FBgn0015245,FBgn0021750,FBgn0023536,FBgn0027580,FBgn0030512,FBgn0031992,FBgn0032195,FBgn0034177,FBgn0034459,FBgn0035942,FBgn0036368,FBgn0036569,FBgn0037942,FBgn0039594,FBgn0051133,FBgn0051739,FBgn0085426,FBgn0263133,FBgn0285896,FBgn0287225
	GO Biological Processes	GO:0051049	regulation of transport	261	8	1.504	0.6898	-0.536	0.899259	0.046115	1	1	1	ScpX,sona,Cad99C,mim,Rgk3,eater,Ent2,Pld	FBgn0015808,FBgn0034903,FBgn0039709,FBgn0053558,FBgn0085426,FBgn0243514,FBgn0263916,FBgn0286511
	GO Biological Processes	GO:0045088	regulation of innate immune response	86	2	0.376	0.5233	-0.934	0.900549	0.0454925	1	1	1	CG32795,slif	FBgn0040384,FBgn0037203
	GO Molecular Function	GO:0004721	phosphoprotein phosphatase activity	86	2	0.376	0.5233	-0.934	0.900549	0.0454925	1	1	1	ttm50,rdgC	FBgn0250874,FBgn0265959
	GO Biological Processes	GO:0007163	establishment or maintenance of cell polarity	206	6	1.128	0.6554	-0.61	0.900619	0.0454589	1	1	1	Dl,fw,l(2)gl,peb,Egfr,ds	FBgn0000463,FBgn0001083,FBgn0002121,FBgn0003053,FBgn0003731,FBgn0284247
	GO Biological Processes	GO:0040008	regulation of growth	289	9	1.692	0.7008	-0.513	0.900887	0.0453299	1	1	1	Hr4,btl,WASp,bonsai,slif,gt,l(2)gl,pip,Egfr	FBgn0264562,FBgn0285896,FBgn0024273,FBgn0026261,FBgn0037203,FBgn0001150,FBgn0002121,FBgn0003089,FBgn0003731
	GO Biological Processes	GO:0098655	cation transmembrane transport	178	5	0.94	0.6321	-0.662	0.902041	0.0447736	1	1	1	Vha100-3,ZnT77C,slif,MCU,Rgk3	FBgn0028669,FBgn0037000,FBgn0037203,FBgn0042185,FBgn0085426
	GO Biological Processes	GO:0031344	regulation of cell projection organization	149	4	0.752	0.6041	-0.727	0.902867	0.044376	1	1	1	Cad99C,CG15456,btl,NetA	FBgn0039709,FBgn0040650,FBgn0285896,FBgn0015773
	REACTOME pathway	R-DME-9006925	Intracellular signaling by second messengers	149	4	0.752	0.6041	-0.727	0.902867	0.044376	1	1	1	Egfr,Tie,Pka-R2,btl	FBgn0003731,FBgn0014073,FBgn0022382,FBgn0285896
	GO Molecular Function	GO:0001012	RNA polymerase II regulatory region DNA binding	207	6	1.128	0.6523	-0.616	0.903049	0.0442887	1	1	1	EcR,gt,peb,zfh1,CG14655,Hr4	FBgn0000546,FBgn0001150,FBgn0003053,FBgn0004606,FBgn0037275,FBgn0264562
	GO Biological Processes	GO:0042462	eye photoreceptor cell development	87	2	0.376	0.5173	-0.951	0.904109	0.0437793	1	1	1	Mbs,Amph	FBgn0005536,FBgn0027356
	GO Biological Processes	GO:0048663	neuron fate commitment	87	2	0.376	0.5173	-0.951	0.904109	0.0437793	1	1	1	Dl,Egfr	FBgn0000463,FBgn0003731
	GO Cellular Component	GO:0031461	cullin-RING ubiquitin ligase complex	87	2	0.376	0.5173	-0.951	0.904109	0.0437793	1	1	1	dmpd,Cks85A	FBgn0033486,FBgn0037613
	GO Biological Processes	GO:0045664	regulation of neuron differentiation	180	5	0.94	0.6251	-0.678	0.907111	0.0423398	1	1	1	EcR,Mbs,Mical,btl,NetA	FBgn0000546,FBgn0005536,FBgn0053208,FBgn0285896,FBgn0015773
	REACTOME pathway	R-DME-9716542	Signaling by Rho GTPases, Miro GTPases and RHOBTB3	237	7	1.316	0.6647	-0.589	0.907338	0.0422307	1	1	1	Act57B,Hsp83,Ser,Mbs,P32,RhoGAP102A,Pld	FBgn0000044,FBgn0001233,FBgn0004197,FBgn0005536,FBgn0034259,FBgn0259216,FBgn0286511
	KEGG Pathway D.mel	path:map04013	MAPK signaling pathway - fly	88	2	0.376	0.5114	-0.967	0.907549	0.0421298	1	1	1	peb,Egfr	FBgn0003053,FBgn0003731
	GO Biological Processes	GO:0006486	protein glycosylation	88	2	0.376	0.5114	-0.967	0.907549	0.0421298	1	1	1	Pgant3,Tollo	FBgn0027558,FBgn0029114
	GO Biological Processes	GO:0048515	spermatid differentiation	88	2	0.376	0.5114	-0.967	0.907549	0.0421298	1	1	1	EcR,WASp	FBgn0000546,FBgn0024273
	GO Biological Processes	GO:0070085	glycosylation	88	2	0.376	0.5114	-0.967	0.907549	0.0421298	1	1	1	Pgant3,Tollo	FBgn0027558,FBgn0029114
	GO Molecular Function	GO:0015078	proton transmembrane transporter activity	88	2	0.376	0.5114	-0.967	0.907549	0.0421298	1	1	1	Vha100-3,Nha1	FBgn0028669,FBgn0031865
	GO Molecular Function	GO:0042626	ATPase-coupled transmembrane transporter activity	88	2	0.376	0.5114	-0.967	0.907549	0.0421298	1	1	1	CG3156,Vha100-3	FBgn0023536,FBgn0028669
	GO Molecular Function	GO:0019900	kinase binding	89	2	0.376	0.5057	-0.984	0.910874	0.0405418	1	1	1	Mbs,Cks85A	FBgn0005536,FBgn0037613
	GO Biological Processes	GO:0030162	regulation of proteolysis	122	3	0.564	0.5534	-0.854	0.912711	0.0396667	1	1	1	viaf,Spn85F,pip	FBgn0036237,FBgn0037772,FBgn0003089
	GO Biological Processes	GO:0006473	protein acetylation	90	2	0.376	0.5001	-1	0.914086	0.0390128	1	1	1	CG12560,Naa35	FBgn0031974,FBgn0034982
	GO Biological Processes	GO:0031175	neuron projection development	457	15	2.82	0.7386	-0.437	0.915688	0.0382526	1	1	1	NetA,Pka-R2,WASp,NiPp1,CG11584,Mical,btl,EcR,gt,robo2,peb,mew,zfh1,fru,Mbs	FBgn0015773,FBgn0022382,FBgn0024273,FBgn0026402,FBgn0030541,FBgn0053208,FBgn0285896,FBgn0000546,FBgn0001150,FBgn0002543,FBgn0003053,FBgn0004456,FBgn0004606,FBgn0004652,FBgn0005536
	GO Biological Processes	GO:0032879	regulation of localization	457	15	2.82	0.7386	-0.437	0.915688	0.0382526	1	1	1	l(2)gl,robo2,peb,swa,Egfr,Tie,NetA,ScpX,sona,Cad99C,mim,Rgk3,eater,Ent2,Pld	FBgn0002121,FBgn0002543,FBgn0003053,FBgn0003655,FBgn0003731,FBgn0014073,FBgn0015773,FBgn0015808,FBgn0034903,FBgn0039709,FBgn0053558,FBgn0085426,FBgn0243514,FBgn0263916,FBgn0286511
	GO Biological Processes	GO:0043067	regulation of programmed cell death	213	6	1.128	0.6339	-0.658	0.916581	0.037829	1	1	1	EcR,l(2)gl,Egfr,Traf4,viaf,CG15456	FBgn0000546,FBgn0002121,FBgn0003731,FBgn0026319,FBgn0036237,FBgn0040650
	GO Biological Processes	GO:0030097	hemopoiesis	91	2	0.376	0.4946	-1.016	0.91719	0.0375407	1	1	1	Ser,mxc	FBgn0004197,FBgn0260789
	GO Cellular Component	GO:0005813	centrosome	91	2	0.376	0.4946	-1.016	0.91719	0.0375407	1	1	1	Hsp83,toc	FBgn0001233,FBgn0015600
	GO Cellular Component	GO:0030425	dendrite	91	2	0.376	0.4946	-1.016	0.91719	0.0375407	1	1	1	EcR,Ir76a	FBgn0000546,FBgn0260874
	GO Molecular Function	GO:0017137	Rab GTPase binding	91	2	0.376	0.4946	-1.016	0.91719	0.0375407	1	1	1	l(2)gl,Gas8	FBgn0002121,FBgn0029667
	GO Molecular Function	GO:0003729	mRNA binding	298	9	1.692	0.6796	-0.557	0.918357	0.0369883	1	1	1	swa,B52,NiPp1,Sf3b1,mRpL13,P32,mRpS11,Rbp1,bsf	FBgn0003655,FBgn0004587,FBgn0026402,FBgn0031266,FBgn0032720,FBgn0034259,FBgn0038474,FBgn0260944,FBgn0284256
	GO Biological Processes	GO:0016311	dephosphorylation	155	4	0.752	0.5807	-0.784	0.918383	0.0369761	1	1	1	ttm50,rdgC,Ipp,NiPp1	FBgn0250874,FBgn0265959,FBgn0016672,FBgn0026402
	GO Cellular Component	GO:0031090	organelle membrane	666	23	4.323	0.7772	-0.364	0.919287	0.0365489	1	1	1	pip,Hsp60A,toc,Tom40,colt,Ppox,CG3156,Ant2,GV1,Vha100-3,Mvb12,uif,CG8728,CG8531,PIG-B,CG13458,MCU,UQCR-11L,CG31523,ttm50,drd,Ptr,Etf-QO	FBgn0003089,FBgn0015245,FBgn0015600,FBgn0016041,FBgn0019830,FBgn0020018,FBgn0023536,FBgn0025111,FBgn0027790,FBgn0028669,FBgn0030894,FBgn0031879,FBgn0033235,FBgn0033918,FBgn0035464,FBgn0036479,FBgn0042185,FBgn0050354,FBgn0051523,FBgn0250874,FBgn0260006,FBgn0262867,FBgn0286783
	GO Biological Processes	GO:0009451	RNA modification	92	2	0.376	0.4892	-1.032	0.920188	0.0361234	1	1	1	CG1750,Tet	FBgn0039836,FBgn0263392
	GO Biological Processes	GO:1901987	regulation of cell cycle phase transition	92	2	0.376	0.4892	-1.032	0.920188	0.0361234	1	1	1	Egfr,B52	FBgn0003731,FBgn0004587
	GO Molecular Function	GO:0015267	channel activity	156	4	0.752	0.577	-0.793	0.920742	0.0358618	1	1	1	CG11155,MCU,Ir76a,pHCl-1	FBgn0039927,FBgn0042185,FBgn0260874,FBgn0264908
	GO Cellular Component	GO:0071013	catalytic step 2 spliceosome	125	3	0.564	0.5401	-0.889	0.920758	0.0358545	1	1	1	B52,Sf3b1,Ars2	FBgn0004587,FBgn0031266,FBgn0033062
	GO Biological Processes	GO:0042981	regulation of apoptotic process	186	5	0.94	0.6049	-0.725	0.920969	0.0357551	1	1	1	Traf4,viaf,EcR,Egfr,CG15456	FBgn0026319,FBgn0036237,FBgn0000546,FBgn0003731,FBgn0040650
	GO Biological Processes	GO:0006796	phosphate-containing compound metabolic process	898	32	6.015	0.8019	-0.319	0.925103	0.0338101	1	1	1	CG8312,CG14721,CG13850,wat,CG30427,UQCR-11L,ttm50,rdgA,rdgC,bsf,btl,Pld,Etf-QO,l(2)gl,peb,Egfr,bt,Tie,Ipp,scu,Pka-R2,Traf4,NiPp1,pdgy,Lrpprc2,ics,Nadsyn,AIF,CG2201,CG14757,PIG-B,CG10738	FBgn0037720,FBgn0037942,FBgn0038961,FBgn0039620,FBgn0043792,FBgn0050354,FBgn0250874,FBgn0261549,FBgn0265959,FBgn0284256,FBgn0285896,FBgn0286511,FBgn0286783,FBgn0002121,FBgn0003053,FBgn0003731,FBgn0005666,FBgn0014073,FBgn0016672,FBgn0021765,FBgn0022382,FBgn0026319,FBgn0026402,FBgn0027601,FBgn0027794,FBgn0028546,FBgn0030512,FBgn0031392,FBgn0032955,FBgn0033274,FBgn0035464,FBgn0036368
	GO Biological Processes	GO:0045597	positive regulation of cell differentiation	158	4	0.752	0.5697	-0.812	0.925278	0.0337275	1	1	1	EcR,peb,Egfr,Tie	FBgn0000546,FBgn0003053,FBgn0003731,FBgn0014073
	GO Biological Processes	GO:0098662	inorganic cation transmembrane transport	158	4	0.752	0.5697	-0.812	0.925278	0.0337275	1	1	1	Vha100-3,ZnT77C,MCU,Rgk3	FBgn0028669,FBgn0037000,FBgn0042185,FBgn0085426
	GO Biological Processes	GO:0043066	negative regulation of apoptotic process	94	2	0.376	0.4788	-1.063	0.925881	0.033445	1	1	1	CG15456,Egfr	FBgn0040650,FBgn0003731
	GO Biological Processes	GO:0048024	regulation of mRNA splicing, via spliceosome	94	2	0.376	0.4788	-1.063	0.925881	0.033445	1	1	1	Rbp1,B52	FBgn0260944,FBgn0004587
	GO Biological Processes	GO:1901575	organic substance catabolic process	723	25	4.699	0.7781	-0.362	0.926462	0.0331726	1	1	1	Gdh,Pgm1,Sply,CG6567,CG8774,CG31759,CG32473,Egm,Cht6,Tet,bsf,Etf-QO,Ipp,CRMP,pdgy,Lrpprc2,ppl,Mtpalpha,Mfe2,Mvb12,CG18641,dmpd,Echs1,Acox57D-d,Cht7	FBgn0001098,FBgn0003076,FBgn0010591,FBgn0037842,FBgn0038136,FBgn0051759,FBgn0052473,FBgn0086712,FBgn0263132,FBgn0263392,FBgn0284256,FBgn0286783,FBgn0016672,FBgn0023023,FBgn0027601,FBgn0027794,FBgn0027945,FBgn0028479,FBgn0030731,FBgn0030894,FBgn0031426,FBgn0033486,FBgn0033879,FBgn0034629,FBgn0035398
	GO Cellular Component	GO:0005856	cytoskeleton	385	12	2.256	0.7014	-0.512	0.927065	0.0328897	1	1	1	Act57B,Hsp83,l(2)gl,bt,toc,WASp,Gas8,CG11584,Tektin-C,CG1674,sals,Mical	FBgn0000044,FBgn0001233,FBgn0002121,FBgn0005666,FBgn0015600,FBgn0024273,FBgn0029667,FBgn0030541,FBgn0035638,FBgn0039897,FBgn0051374,FBgn0053208
	GO Biological Processes	GO:0034220	ion transmembrane transport	247	7	1.316	0.6378	-0.649	0.927089	0.0328784	1	1	1	MCU,Rgk3,pHCl-1,Vha100-3,sbm,ZnT77C,slif	FBgn0042185,FBgn0085426,FBgn0264908,FBgn0028669,FBgn0030574,FBgn0037000,FBgn0037203
	GO Molecular Function	GO:0042578	phosphoric ester hydrolase activity	189	5	0.94	0.5953	-0.748	0.927188	0.0328321	1	1	1	Ipp,Pka-R2,ttm50,rdgC,Pld	FBgn0016672,FBgn0022382,FBgn0250874,FBgn0265959,FBgn0286511
	GO Biological Processes	GO:0032940	secretion by cell	219	6	1.128	0.6165	-0.698	0.928441	0.0322459	1	1	1	Amph,Pgant3,sona,eca,Tpst,l(2)gl	FBgn0027356,FBgn0027558,FBgn0034903,FBgn0069242,FBgn0086674,FBgn0002121
	GO Biological Processes	GO:0006468	protein phosphorylation	386	12	2.256	0.6996	-0.515	0.928509	0.0322138	1	1	1	CG8312,CG13850,btl,Tie,Pka-R2,Traf4,ics,CG10738,l(2)gl,peb,Egfr,bt	FBgn0037720,FBgn0038961,FBgn0285896,FBgn0014073,FBgn0022382,FBgn0026319,FBgn0028546,FBgn0036368,FBgn0002121,FBgn0003053,FBgn0003731,FBgn0005666
	GO Molecular Function	GO:0004930	G protein-coupled receptor activity	95	2	0.376	0.4738	-1.078	0.928581	0.03218	1	1	1	mthl9,AstA-R2	FBgn0035131,FBgn0039595
	GO Biological Processes	GO:0048639	positive regulation of developmental growth	96	2	0.376	0.4688	-1.093	0.931189	0.0309622	1	1	1	Egfr,Hr4	FBgn0003731,FBgn0264562
	GO Biological Processes	GO:0032504	multicellular organism reproduction	980	35	6.579	0.8037	-0.315	0.931982	0.0305923	1	1	1	CG10407,CG15695,Cad99C,tut,mim,eca,Egm,CG42326,drd,Tet,btl,Cf2,Dl,EcR,Gdh,Gld,Hsp83,l(2)gl,peb,swa,tko,Egfr,vls,zfh1,fru,Mbs,Tie,toc,Peritrophin-A,WASp,NPF,CG13113,Cpr51A,CG9822,CG17919	FBgn0038395,FBgn0038832,FBgn0039709,FBgn0052364,FBgn0053558,FBgn0069242,FBgn0086712,FBgn0259226,FBgn0260006,FBgn0263392,FBgn0285896,FBgn0000286,FBgn0000463,FBgn0000546,FBgn0001098,FBgn0001112,FBgn0001233,FBgn0002121,FBgn0003053,FBgn0003655,FBgn0003714,FBgn0003731,FBgn0003978,FBgn0004606,FBgn0004652,FBgn0005536,FBgn0014073,FBgn0015600,FBgn0022770,FBgn0024273,FBgn0027109,FBgn0032126,FBgn0033942,FBg…
	GO Biological Processes	GO:0060429	epithelium development	881	31	5.827	0.7918	-0.337	0.933011	0.0301134	1	1	1	Tie,toc,colt,WASp,Traf4,Vajk3,ics,Tollo,CG13113,Cyp301a1,tnc,Cad99C,mim,eca,ds,btl,Cf2,Dl,EcR,fw,kkv,l(2)gl,robo2,net,peb,Egfr,Ser,mew,fru,Mbs,Lac	FBgn0014073,FBgn0015600,FBgn0019830,FBgn0024273,FBgn0026319,FBgn0028544,FBgn0028546,FBgn0029114,FBgn0032126,FBgn0033753,FBgn0039257,FBgn0039709,FBgn0053558,FBgn0069242,FBgn0284247,FBgn0285896,FBgn0000286,FBgn0000463,FBgn0000546,FBgn0001083,FBgn0001311,FBgn0002121,FBgn0002543,FBgn0002931,FBgn0003053,FBgn0003731,FBgn0004197,FBgn0004456,FBgn0004652,FBgn0005536,FBgn0010238
	GO Biological Processes	GO:0009058	biosynthetic process	2359	92	17.293	0.8776	-0.188	0.933122	0.0300617	1	1	1	Ppox,SerRS-m,Taf8,CRMP,santa-maria,bonsai,RpS10a,Pgant3,PCB,pdgy,Lrpprc2,mRpL50,Tollo,Nadsyn,mRpS25,mRpL10,mEFTs,mRpL13,CG2201,dmpd,reb,exp,CG4679,mRpL41,AsnRS-m,P32,mRpL54,mRpL43,Fatp3,mRpL17,mRpL23,Pgant6,PIG-B,ValRS-m,Pbgs,CG10738,mRpL39,CG13458,IleRS-m,mRpS26,Sgf11,mRpL21,mRpL15,CG14655,mRpL19,CG8312,CG8319,mRpL40,CG14721,mRpS11,mRpL55,mRpL35,CG1750,mRpL36,NfI,Slimp,mRpS18A,CG31523,AspRS-m,tu…	FBgn0020018,FBgn0021750,FBgn0022724,FBgn0023023,FBgn0025697,FBgn0026261,FBgn0027494,FBgn0027558,FBgn0027580,FBgn0027601,FBgn0027794,FBgn0028648,FBgn0029114,FBgn0030512,FBgn0030572,FBgn0031231,FBgn0032646,FBgn0032720,FBgn0032955,FBgn0033486,FBgn0033667,FBgn0033668,FBgn0033816,FBgn0034001,FBgn0034177,FBgn0034259,FBgn0034579,FBgn0034893,FBgn0034999,FBgn0035122,FBgn0035335,FBgn0035375,FBgn0035464,FBg…
	GO Biological Processes	GO:0050767	regulation of neurogenesis	251	7	1.316	0.6276	-0.672	0.9339	0.0296998	1	1	1	Mical,btl,NetA,Dl,EcR,l(2)gl,Mbs	FBgn0053208,FBgn0285896,FBgn0015773,FBgn0000463,FBgn0000546,FBgn0002121,FBgn0005536
	GO Biological Processes	GO:0000003	reproduction	1082	39	7.331	0.8111	-0.302	0.934247	0.0295382	1	1	1	Cf2,Dl,EcR,Gdh,Gld,Hsp83,l(2)gl,robo2,peb,swa,tko,Egfr,vls,zfh1,fru,Mbs,Tie,toc,Peritrophin-A,WASp,NPF,Gas8,CG13113,Cpr51A,P32,CG9822,CG17919,CG10407,CG15695,tnc,Cad99C,tut,mim,eca,Egm,CG42326,drd,Tet,btl	FBgn0000286,FBgn0000463,FBgn0000546,FBgn0001098,FBgn0001112,FBgn0001233,FBgn0002121,FBgn0002543,FBgn0003053,FBgn0003655,FBgn0003714,FBgn0003731,FBgn0003978,FBgn0004606,FBgn0004652,FBgn0005536,FBgn0014073,FBgn0015600,FBgn0022770,FBgn0024273,FBgn0027109,FBgn0029667,FBgn0032126,FBgn0033942,FBgn0034259,FBgn0034623,FBgn0037433,FBgn0038395,FBgn0038832,FBgn0039257,FBgn0039709,FBgn0052364,FBgn0053558,FBg…
	GO Biological Processes	GO:0050793	regulation of developmental process	706	24	4.511	0.765	-0.386	0.935459	0.0289752	1	1	1	Tie,NetA,Taf8,WASp,Miga,sals,Mical,Hr4,ds,btl,Dl,EcR,gt,l(2)gl,robo2,peb,pip,rst,swa,Egfr,Ser,zfh1,Mbs,dmGlut	FBgn0014073,FBgn0015773,FBgn0022724,FBgn0024273,FBgn0030037,FBgn0051374,FBgn0053208,FBgn0264562,FBgn0284247,FBgn0285896,FBgn0000463,FBgn0000546,FBgn0001150,FBgn0002121,FBgn0002543,FBgn0003053,FBgn0003089,FBgn0003285,FBgn0003655,FBgn0003731,FBgn0004197,FBgn0004606,FBgn0005536,FBgn0010497
	GO Cellular Component	GO:0031410	cytoplasmic vesicle	365	11	2.068	0.6782	-0.56	0.937034	0.0282448	1	1	1	Dl,l(2)gl,Mvb12,snsl,uif,sona,snu,Cad99C,eca,Ptr,Pld	FBgn0000463,FBgn0002121,FBgn0030894,FBgn0031646,FBgn0031879,FBgn0034903,FBgn0039594,FBgn0039709,FBgn0069242,FBgn0262867,FBgn0286511
	GO Molecular Function	GO:0008324	cation transmembrane transporter activity	282	8	1.504	0.6384	-0.647	0.937756	0.0279101	1	1	1	dmGlut,colt,Vha100-3,Nha1,ZnT77C,slif,CG11155,MCU	FBgn0010497,FBgn0019830,FBgn0028669,FBgn0031865,FBgn0037000,FBgn0037203,FBgn0039927,FBgn0042185
	GO Biological Processes	GO:0045786	negative regulation of cell cycle	100	2	0.376	0.4501	-1.152	0.940746	0.0265276	1	1	1	Egfr,B52	FBgn0003731,FBgn0004587
	GO Biological Processes	GO:0072089	stem cell proliferation	100	2	0.376	0.4501	-1.152	0.940746	0.0265276	1	1	1	EcR,l(2)gl	FBgn0000546,FBgn0002121
	REACTOME pathway	R-DME-1257604	PIP3 activates AKT signaling	134	3	0.564	0.5038	-0.989	0.941001	0.02641	1	1	1	Egfr,Tie,btl	FBgn0003731,FBgn0014073,FBgn0285896
	REACTOME pathway	R-DME-72163	mRNA Splicing - Major Pathway	134	3	0.564	0.5038	-0.989	0.941001	0.02641	1	1	1	Sf3b1,Ars2,Rbp1	FBgn0031266,FBgn0033062,FBgn0260944
	GO Biological Processes	GO:0006955	immune response	256	7	1.316	0.6153	-0.701	0.941623	0.0261229	1	1	1	Tollo,spz4,slif,Cad99C,CG32795,edin,eater	FBgn0029114,FBgn0032362,FBgn0037203,FBgn0039709,FBgn0040384,FBgn0052185,FBgn0243514
	GO Biological Processes	GO:0006887	exocytosis	101	2	0.376	0.4456	-1.166	0.942931	0.0255203	1	1	1	Amph,l(2)gl	FBgn0027356,FBgn0002121
	GO Biological Processes	GO:0016050	vesicle organization	101	2	0.376	0.4456	-1.166	0.942931	0.0255203	1	1	1	Pld,WASp	FBgn0286511,FBgn0024273
	GO Biological Processes	GO:0032880	regulation of protein localization	101	2	0.376	0.4456	-1.166	0.942931	0.0255203	1	1	1	peb,sona	FBgn0003053,FBgn0034903
	GO Biological Processes	GO:0045087	innate immune response	167	4	0.752	0.539	-0.892	0.942931	0.0255201	1	1	1	Tollo,spz4,slif,CG32795	FBgn0029114,FBgn0032362,FBgn0037203,FBgn0040384
	GO Biological Processes	GO:0032270	positive regulation of cellular protein metabolic process	257	7	1.316	0.6129	-0.706	0.943068	0.0254568	1	1	1	esc,pip,Egfr,btl,Traf4,P32,CG13458	FBgn0000588,FBgn0003089,FBgn0003731,FBgn0285896,FBgn0026319,FBgn0034259,FBgn0036479
	GO Biological Processes	GO:0008283	cell population proliferation	315	9	1.692	0.643	-0.637	0.944268	0.0249049	1	1	1	CG10738,mxc,ds,Dl,EcR,Hsp83,l(2)gl,Egfr,Ser	FBgn0036368,FBgn0260789,FBgn0284247,FBgn0000463,FBgn0000546,FBgn0001233,FBgn0002121,FBgn0003731,FBgn0004197
	GO Biological Processes	GO:0023061	signal release	136	3	0.564	0.4964	-1.01	0.944796	0.0246621	1	1	1	l(2)gl,eca,sona	FBgn0002121,FBgn0069242,FBgn0034903
	GO Biological Processes	GO:0043069	negative regulation of programmed cell death	102	2	0.376	0.4413	-1.18	0.945038	0.0245505	1	1	1	CG15456,Egfr	FBgn0040650,FBgn0003731
	GO Cellular Component	GO:0044798	nuclear transcription factor complex	102	2	0.376	0.4413	-1.18	0.945038	0.0245505	1	1	1	EcR,Taf8	FBgn0000546,FBgn0022724
	GO Molecular Function	GO:0004518	nuclease activity	102	2	0.376	0.4413	-1.18	0.945038	0.0245505	1	1	1	scu,CG31759	FBgn0021765,FBgn0051759
	GO Biological Processes	GO:0009101	glycoprotein biosynthetic process	104	2	0.376	0.4328	-1.208	0.949034	0.0227182	1	1	1	Pgant3,Tollo	FBgn0027558,FBgn0029114
	REACTOME pathway	R-DME-72172	mRNA Splicing	139	3	0.564	0.4857	-1.042	0.950065	0.0222466	1	1	1	Sf3b1,Ars2,Rbp1	FBgn0031266,FBgn0033062,FBgn0260944
	GO Biological Processes	GO:0046530	photoreceptor cell differentiation	203	5	0.94	0.5543	-0.851	0.950815	0.021904	1	1	1	Amph,EcR,peb,Egfr,Mbs	FBgn0027356,FBgn0000546,FBgn0003053,FBgn0003731,FBgn0005536
	GO Biological Processes	GO:0043484	regulation of RNA splicing	105	2	0.376	0.4286	-1.222	0.950927	0.021853	1	1	1	B52,Rbp1	FBgn0004587,FBgn0260944
	GO Biological Processes	GO:0050684	regulation of mRNA processing	105	2	0.376	0.4286	-1.222	0.950927	0.021853	1	1	1	B52,Rbp1	FBgn0004587,FBgn0260944
	GO Biological Processes	GO:0007626	locomotory behavior	173	4	0.752	0.5203	-0.943	0.952493	0.0211383	1	1	1	EcR,Mbs,Pka-R2,NPF	FBgn0000546,FBgn0005536,FBgn0022382,FBgn0027109
	GO Molecular Function	GO:0004672	protein kinase activity	235	6	1.128	0.5746	-0.799	0.95311	0.0208568	1	1	1	Egfr,bt,Tie,CG10738,CG13850,btl	FBgn0003731,FBgn0005666,FBgn0014073,FBgn0036368,FBgn0038961,FBgn0285896
	GO Cellular Component	GO:0015630	microtubule cytoskeleton	236	6	1.128	0.5721	-0.806	0.954362	0.0202868	1	1	1	Hsp83,toc,Gas8,CG11584,Tektin-C,Mical	FBgn0001233,FBgn0015600,FBgn0029667,FBgn0030541,FBgn0035638,FBgn0053208
	GO Biological Processes	GO:0006873	cellular ion homeostasis	107	2	0.376	0.4206	-1.249	0.954513	0.0202184	1	1	1	Vha100-3,MCU	FBgn0028669,FBgn0042185
	GO Molecular Function	GO:0000976	transcription regulatory region sequence-specific DNA binding	266	7	1.316	0.5922	-0.756	0.954713	0.020127	1	1	1	EcR,gt,peb,zfh1,CG14655,CG8319,Hr4	FBgn0000546,FBgn0001150,FBgn0003053,FBgn0004606,FBgn0037275,FBgn0037722,FBgn0264562
	GO Biological Processes	GO:0033365	protein localization to organelle	207	5	0.94	0.5436	-0.879	0.956153	0.0194724	1	1	1	ttm50,Hsp60A,Tom40,CG8728,CG8531	FBgn0250874,FBgn0015245,FBgn0016041,FBgn0033235,FBgn0033918
	GO Cellular Component	GO:0005768	endosome	207	5	0.94	0.5436	-0.879	0.956153	0.0194724	1	1	1	Dl,Mvb12,uif,sona,Cad99C	FBgn0000463,FBgn0030894,FBgn0031879,FBgn0034903,FBgn0039709
	GO Biological Processes	GO:0044772	mitotic cell cycle phase transition	108	2	0.376	0.4167	-1.263	0.95621	0.0194466	1	1	1	Egfr,B52	FBgn0003731,FBgn0004587
	GO Molecular Function	GO:0003712	transcription coregulator activity	143	3	0.564	0.4721	-1.083	0.956365	0.0193765	1	1	1	EcR,dmpd,Sgf11	FBgn0000546,FBgn0033486,FBgn0036804
	GO Biological Processes	GO:0048513	animal organ development	1113	39	7.331	0.7885	-0.343	0.956596	0.0192712	1	1	1	Act57B,Dl,EcR,fw,gt,kkv,l(2)gl,lab,robo2,net,peb,pwn,rst,Egfr,Ser,mew,zfh1,fru,Mbs,Lac,NetA,WASp,Scgdelta,Traf4,Amph,Vajk3,ics,Tsp,uif,reb,exp,Cyp301a1,Fit2,tnc,eca,Egm,mxc,ds,btl	FBgn0000044,FBgn0000463,FBgn0000546,FBgn0001083,FBgn0001150,FBgn0001311,FBgn0002121,FBgn0002522,FBgn0002543,FBgn0002931,FBgn0003053,FBgn0003174,FBgn0003285,FBgn0003731,FBgn0004197,FBgn0004456,FBgn0004606,FBgn0004652,FBgn0005536,FBgn0010238,FBgn0015773,FBgn0024273,FBgn0025391,FBgn0026319,FBgn0027356,FBgn0028544,FBgn0028546,FBgn0031850,FBgn0031879,FBgn0033667,FBgn0033668,FBgn0033753,FBgn0036688,FBg…
	GO Molecular Function	GO:0046983	protein dimerization activity	355	10	1.88	0.6339	-0.658	0.957459	0.0188796	1	1	1	EcR,lab,robo2,net,mew,Lac,Taf8,Mfe2,AIF,mim	FBgn0000546,FBgn0002522,FBgn0002543,FBgn0002931,FBgn0004456,FBgn0010238,FBgn0022724,FBgn0030731,FBgn0031392,FBgn0053558
	GO Biological Processes	GO:0009968	negative regulation of signal transduction	298	8	1.504	0.6041	-0.727	0.957768	0.0187399	1	1	1	Hr4,ds,Dl,l(2)gl,peb,Egfr,ics,uif	FBgn0264562,FBgn0284247,FBgn0000463,FBgn0002121,FBgn0003053,FBgn0003731,FBgn0028546,FBgn0031879
	GO Molecular Function	GO:0016773	phosphotransferase activity, alcohol group as acceptor	298	8	1.504	0.6041	-0.727	0.957768	0.0187399	1	1	1	Egfr,bt,Tie,CG2201,CG10738,CG13850,rdgA,btl	FBgn0003731,FBgn0005666,FBgn0014073,FBgn0032955,FBgn0036368,FBgn0038961,FBgn0261549,FBgn0285896
	GO Molecular Function	GO:0005261	cation channel activity	109	2	0.376	0.4129	-1.276	0.957847	0.0187038	1	1	1	CG11155,MCU	FBgn0039927,FBgn0042185
	GO Biological Processes	GO:0045893	positive regulation of transcription, DNA-templated	384	11	2.068	0.6446	-0.634	0.958264	0.0185148	1	1	1	CG8312,NfI,l(2)k09022,Tet,Cf2,EcR,esc,lab,Taf8,dmpd,Sgf11	FBgn0037720,FBgn0042696,FBgn0086451,FBgn0263392,FBgn0000286,FBgn0000546,FBgn0000588,FBgn0002522,FBgn0022724,FBgn0033486,FBgn0036804
	GO Molecular Function	GO:0001883	purine nucleoside binding	145	3	0.564	0.4656	-1.103	0.959228	0.0180782	1	1	1	128up,Rgk3,mEFG1	FBgn0010339,FBgn0085426,FBgn0263133
	GO Molecular Function	GO:0032549	ribonucleoside binding	145	3	0.564	0.4656	-1.103	0.959228	0.0180782	1	1	1	128up,Rgk3,mEFG1	FBgn0010339,FBgn0085426,FBgn0263133
	GO Molecular Function	GO:0044212	transcription regulatory region DNA binding	300	8	1.504	0.6001	-0.737	0.959814	0.0178127	1	1	1	EcR,gt,lab,peb,zfh1,CG14655,CG8319,Hr4	FBgn0000546,FBgn0001150,FBgn0002522,FBgn0003053,FBgn0004606,FBgn0037275,FBgn0037722,FBgn0264562
	GO Molecular Function	GO:0032561	guanyl ribonucleotide binding	146	3	0.564	0.4624	-1.113	0.960593	0.0174607	1	1	1	128up,Rgk3,mEFG1	FBgn0010339,FBgn0085426,FBgn0263133
	GO Biological Processes	GO:0099504	synaptic vesicle cycle	111	2	0.376	0.4055	-1.302	0.960947	0.0173005	1	1	1	l(2)gl,Amph	FBgn0002121,FBgn0027356
	REACTOME pathway	R-DME-983169	Class I MHC mediated antigen processing & presentation	211	5	0.94	0.5333	-0.907	0.960959	0.0172953	1	1	1	CG3156,santa-maria,Snmp2,CG8774,CG32473	FBgn0023536,FBgn0025697,FBgn0035815,FBgn0038136,FBgn0052473
	GO Biological Processes	GO:0006508	proteolysis	711	23	4.323	0.728	-0.458	0.961103	0.01723	1	1	1	Usp39,Ance-2,Nepl8,CG8728,CG8170,dmpd,sona,CG3088,viaf,Sgf11,CG10280,Spn85F,CG8774,CG18493,CG7432,CG4408,CG10232,grsm,CG30287,CG32473,CG40160,pip,alphaTry	FBgn0030969,FBgn0032535,FBgn0032585,FBgn0033235,FBgn0033365,FBgn0033486,FBgn0034903,FBgn0036015,FBgn0036237,FBgn0036804,FBgn0037395,FBgn0037772,FBgn0038136,FBgn0038701,FBgn0038727,FBgn0039073,FBgn0039108,FBgn0040493,FBgn0050287,FBgn0052473,FBgn0058160,FBgn0003089,FBgn0003863
	GO Biological Processes	GO:0019725	cellular homeostasis	213	5	0.94	0.5283	-0.921	0.963176	0.0162944	1	1	1	Vha100-3,uif,zfh1,Trx-2,MCU	FBgn0028669,FBgn0031879,FBgn0004606,FBgn0040070,FBgn0042185
	GO Biological Processes	GO:0000375	RNA splicing, via transesterification reactions	274	7	1.316	0.5749	-0.799	0.963222	0.0162738	1	1	1	Rbp1,B52,SF1,Usp39,Sf3b1,Ars2,CG9344	FBgn0260944,FBgn0004587,FBgn0025571,FBgn0030969,FBgn0031266,FBgn0033062,FBgn0034564
	GO Biological Processes	GO:0000398	mRNA splicing, via spliceosome	274	7	1.316	0.5749	-0.799	0.963222	0.0162738	1	1	1	B52,SF1,Usp39,Sf3b1,Ars2,CG9344,Rbp1	FBgn0004587,FBgn0025571,FBgn0030969,FBgn0031266,FBgn0033062,FBgn0034564,FBgn0260944
	REACTOME pathway	R-DME-1280218	Adaptive Immune System	275	7	1.316	0.5728	-0.804	0.964177	0.0158434	1	1	1	CG3156,santa-maria,Snmp2,CG9427,CG8774,GILT1,CG32473	FBgn0023536,FBgn0025697,FBgn0035815,FBgn0037721,FBgn0038136,FBgn0038149,FBgn0052473
	GO Biological Processes	GO:0006915	apoptotic process	245	6	1.128	0.5511	-0.86	0.964339	0.0157703	1	1	1	EcR,Egfr,CG15456,Hsp60A,Traf4,viaf	FBgn0000546,FBgn0003731,FBgn0040650,FBgn0015245,FBgn0026319,FBgn0036237
	GO Biological Processes	GO:0051493	regulation of cytoskeleton organization	149	3	0.564	0.4531	-1.142	0.964434	0.0157274	1	1	1	CG1674,sals,WASp	FBgn0039897,FBgn0051374,FBgn0024273
	GO Molecular Function	GO:0001882	nucleoside binding	149	3	0.564	0.4531	-1.142	0.964434	0.0157274	1	1	1	128up,Rgk3,mEFG1	FBgn0010339,FBgn0085426,FBgn0263133
	GO Molecular Function	GO:0003723	RNA binding	691	22	4.135	0.7165	-0.481	0.96514	0.0154095	1	1	1	swa,B52,SF1,NiPp1,CG2124,Sf3b1,mEFTs,mRpL13,CG4679,P32,CG9344,CG4611,IleRS-m,mRpL21,mRpS11,CG1542,Slimp,mRpS18A,tut,Rbp1,mEFG1,bsf	FBgn0003655,FBgn0004587,FBgn0025571,FBgn0026402,FBgn0030217,FBgn0031266,FBgn0032646,FBgn0032720,FBgn0033816,FBgn0034259,FBgn0034564,FBgn0035591,FBgn0036569,FBgn0036853,FBgn0038474,FBgn0039828,FBgn0051133,FBgn0051450,FBgn0052364,FBgn0260944,FBgn0263133,FBgn0284256
	GO Cellular Component	GO:0005635	nuclear envelope	114	2	0.376	0.3948	-1.341	0.965191	0.0153868	1	1	1	toc,GV1	FBgn0015600,FBgn0027790
	GO Molecular Function	GO:0140110	transcription regulator activity	505	15	2.82	0.6684	-0.581	0.966421	0.0148335	1	1	1	Cf2,EcR,gt,lab,net,peb,zfh1,fru,Ets98B,dmpd,Sgf11,CG14655,CG8319,NfI,Hr4	FBgn0000286,FBgn0000546,FBgn0001150,FBgn0002522,FBgn0002931,FBgn0003053,FBgn0004606,FBgn0004652,FBgn0005659,FBgn0033486,FBgn0036804,FBgn0037275,FBgn0037722,FBgn0042696,FBgn0264562
	GO Biological Processes	GO:0010975	regulation of neuron projection development	115	2	0.376	0.3914	-1.353	0.966504	0.0147962	1	1	1	btl,NetA	FBgn0285896,FBgn0015773
	GO Biological Processes	GO:0044770	cell cycle phase transition	115	2	0.376	0.3914	-1.353	0.966504	0.0147962	1	1	1	Egfr,B52	FBgn0003731,FBgn0004587
	GO Biological Processes	GO:0010628	positive regulation of gene expression	478	14	2.632	0.6591	-0.601	0.96677	0.0146769	1	1	1	Taf8,dmpd,P32,CG13458,Sgf11,CG8312,NfI,l(2)k09022,Tet,Cf2,EcR,esc,lab,Egfr	FBgn0022724,FBgn0033486,FBgn0034259,FBgn0036479,FBgn0036804,FBgn0037720,FBgn0042696,FBgn0086451,FBgn0263392,FBgn0000286,FBgn0000546,FBgn0000588,FBgn0002522,FBgn0003731
	GO Biological Processes	GO:0010629	negative regulation of gene expression	560	17	3.195	0.6831	-0.55	0.966773	0.0146754	1	1	1	EcR,esc,gt,Hsp83,net,peb,Egfr,zfh1,Lrpprc2,mRpL13,Ars2,CG14655,NfI,CG31759,tut,Hr4,bsf	FBgn0000546,FBgn0000588,FBgn0001150,FBgn0001233,FBgn0002931,FBgn0003053,FBgn0003731,FBgn0004606,FBgn0027794,FBgn0032720,FBgn0033062,FBgn0037275,FBgn0042696,FBgn0051759,FBgn0052364,FBgn0264562,FBgn0284256
	GO Molecular Function	GO:0019001	guanyl nucleotide binding	151	3	0.564	0.4471	-1.161	0.966797	0.0146649	1	1	1	128up,Rgk3,mEFG1	FBgn0010339,FBgn0085426,FBgn0263133
	REACTOME pathway	R-DME-1280215	Cytokine Signaling in Immune system	151	3	0.564	0.4471	-1.161	0.966797	0.0146649	1	1	1	Tie,CG5886,CG31759	FBgn0014073,FBgn0039379,FBgn0051759
	GO Biological Processes	GO:0045944	positive regulation of transcription by RNA polymerase II	278	7	1.316	0.5666	-0.82	0.966909	0.0146146	1	1	1	CG8312,NfI,Tet,Taf8,Cf2,EcR,lab	FBgn0037720,FBgn0042696,FBgn0263392,FBgn0022724,FBgn0000286,FBgn0000546,FBgn0002522
	GO Biological Processes	GO:0034622	cellular protein-containing complex assembly	480	14	2.632	0.6564	-0.607	0.968135	0.014064	1	1	1	Hsp83,l(2)gl,bt,mRpS11,sals,bsf,WASp,RpS10a,Usp39,CG11562,Sf3b1,CG4908,CG14757,P32	FBgn0001233,FBgn0002121,FBgn0005666,FBgn0038474,FBgn0051374,FBgn0284256,FBgn0024273,FBgn0027494,FBgn0030969,FBgn0031247,FBgn0031266,FBgn0032195,FBgn0033274,FBgn0034259
	GO Biological Processes	GO:0048477	oogenesis	535	16	3.008	0.673	-0.571	0.968177	0.0140453	1	1	1	Cf2,Dl,EcR,Hsp83,l(2)gl,peb,swa,Egfr,vls,Cad99C,mim,drd,btl,Tie,toc,CG13113	FBgn0000286,FBgn0000463,FBgn0000546,FBgn0001233,FBgn0002121,FBgn0003053,FBgn0003655,FBgn0003731,FBgn0003978,FBgn0039709,FBgn0053558,FBgn0260006,FBgn0285896,FBgn0014073,FBgn0015600,FBgn0032126
	GO Biological Processes	GO:0045927	positive regulation of growth	117	2	0.376	0.3847	-1.378	0.96899	0.0136808	1	1	1	Egfr,Hr4	FBgn0003731,FBgn0264562
	REACTOME pathway	R-DME-199977	ER to Golgi Anterograde Transport	117	2	0.376	0.3847	-1.378	0.96899	0.0136808	1	1	1	Spn85F,eca	FBgn0037772,FBgn0069242
	GO Cellular Component	GO:0031982	vesicle	398	11	2.068	0.622	-0.685	0.969583	0.0134149	1	1	1	Dl,l(2)gl,Mvb12,snsl,uif,sona,snu,Cad99C,eca,Ptr,Pld	FBgn0000463,FBgn0002121,FBgn0030894,FBgn0031646,FBgn0031879,FBgn0034903,FBgn0039594,FBgn0039709,FBgn0069242,FBgn0262867,FBgn0286511
	GO Cellular Component	GO:0005667	transcription factor complex	154	3	0.564	0.4384	-1.19	0.970064	0.0131994	1	1	1	EcR,Taf8,Hr4	FBgn0000546,FBgn0022724,FBgn0264562
	GO Molecular Function	GO:0016791	phosphatase activity	155	3	0.564	0.4356	-1.199	0.971084	0.012743	1	1	1	Ipp,ttm50,rdgC	FBgn0016672,FBgn0250874,FBgn0265959
	KEGG Pathway D.mel	path:map00190	Oxidative phosphorylation	119	2	0.376	0.3782	-1.403	0.971297	0.0126479	1	1	1	Vha100-3,UQCR-11L	FBgn0028669,FBgn0050354
	GO Molecular Function	GO:0005102	signaling receptor binding	222	5	0.94	0.5068	-0.981	0.971792	0.0124267	1	1	1	Dl,Ser,NPF,uif,spz4	FBgn0000463,FBgn0004197,FBgn0027109,FBgn0031879,FBgn0032362
	GO Cellular Component	GO:0030424	axon	190	4	0.752	0.4738	-1.078	0.972155	0.0122644	1	1	1	robo2,Ser,NetA,Mical	FBgn0002543,FBgn0004197,FBgn0015773,FBgn0053208
	GO Biological Processes	GO:1902531	regulation of intracellular signal transduction	316	8	1.504	0.5697	-0.812	0.973237	0.0117813	1	1	1	peb,Egfr,ds,btl,Traf4,ics,CG15611,P32	FBgn0003053,FBgn0003731,FBgn0284247,FBgn0285896,FBgn0026319,FBgn0028546,FBgn0034194,FBgn0034259
	GO Biological Processes	GO:0007281	germ cell development	627	19	3.571	0.6819	-0.552	0.974124	0.0113858	1	1	1	Cad99C,tut,mim,drd,Tet,btl,Cf2,Dl,EcR,Hsp83,l(2)gl,peb,swa,Egfr,vls,Tie,toc,WASp,CG13113	FBgn0039709,FBgn0052364,FBgn0053558,FBgn0260006,FBgn0263392,FBgn0285896,FBgn0000286,FBgn0000463,FBgn0000546,FBgn0001233,FBgn0002121,FBgn0003053,FBgn0003655,FBgn0003731,FBgn0003978,FBgn0014073,FBgn0015600,FBgn0024273,FBgn0032126
	GO Molecular Function	GO:0043565	sequence-specific DNA binding	405	11	2.068	0.6112	-0.71	0.974138	0.0113794	1	1	1	Cf2,EcR,gt,lab,peb,zfh1,Ets98B,CG15336,CG14655,CG8319,Hr4	FBgn0000286,FBgn0000546,FBgn0001150,FBgn0002522,FBgn0003053,FBgn0004606,FBgn0005659,FBgn0030009,FBgn0037275,FBgn0037722,FBgn0264562
	GO Biological Processes	GO:0007417	central nervous system development	225	5	0.94	0.5001	-1	0.974221	0.0113424	1	1	1	spz4,EcR,lab,robo2,fru	FBgn0032362,FBgn0000546,FBgn0002522,FBgn0002543,FBgn0004652
	GO Biological Processes	GO:0006403	RNA localization	159	3	0.564	0.4246	-1.236	0.974845	0.0110645	1	1	1	Hsp83,l(2)gl,swa	FBgn0001233,FBgn0002121,FBgn0003655
	GO Cellular Component	GO:0043005	neuron projection	319	8	1.504	0.5644	-0.825	0.975244	0.0108866	1	1	1	EcR,robo2,Ser,NetA,Or71a,Mical,Ir76a,pHCl-1	FBgn0000546,FBgn0002543,FBgn0004197,FBgn0015773,FBgn0036474,FBgn0053208,FBgn0260874,FBgn0264908
	GO Biological Processes	GO:0002181	cytoplasmic translation	123	2	0.376	0.3659	-1.45	0.975426	0.0108058	1	1	1	RpS10a,128up	FBgn0027494,FBgn0010339
	GO Biological Processes	GO:0045892	negative regulation of transcription, DNA-templated	349	9	1.692	0.5803	-0.785	0.975434	0.0108022	1	1	1	EcR,esc,gt,net,peb,zfh1,CG14655,NfI,Hr4	FBgn0000546,FBgn0000588,FBgn0001150,FBgn0002931,FBgn0003053,FBgn0004606,FBgn0037275,FBgn0042696,FBgn0264562
	GO Biological Processes	GO:0008380	RNA splicing	290	7	1.316	0.5432	-0.88	0.976043	0.0105311	1	1	1	B52,Rbp1,SF1,Usp39,Sf3b1,Ars2,CG9344	FBgn0004587,FBgn0260944,FBgn0025571,FBgn0030969,FBgn0031266,FBgn0033062,FBgn0034564
	GO Biological Processes	GO:0007169	transmembrane receptor protein tyrosine kinase signaling pathway	195	4	0.752	0.4616	-1.115	0.976294	0.0104192	1	1	1	Tie,Mvb12,btl,Egfr	FBgn0014073,FBgn0030894,FBgn0285896,FBgn0003731
	GO Molecular Function	GO:1990837	sequence-specific double-stranded DNA binding	293	7	1.316	0.5376	-0.895	0.977932	0.00969139	1	1	1	EcR,gt,peb,zfh1,CG14655,CG8319,Hr4	FBgn0000546,FBgn0001150,FBgn0003053,FBgn0004606,FBgn0037275,FBgn0037722,FBgn0264562
	GO Molecular Function	GO:0016787	hydrolase activity	1413	49	9.211	0.7804	-0.358	0.978102	0.00961576	1	1	1	Hsc70-5,alphaTry,Ipp,scu,Pka-R2,CRMP,CG3156,Nadsyn,Usp39,CG14218,CG18641,Ance-2,Nepl8,ChLD3,CG8728,CG8170,sona,Cht7,CG8492,ValRS-m,CG3088,IleRS-m,CG10280,CG6567,CG6753,CG8774,CG18493,CG7432,CG4408,CG10175,CG10232,snu,grsm,CG11052,CG30287,CG31759,CG31871,Cda5,CG32473,Cda4,CG40160,Rgk3,t,ttm50,GatA,Cht6,mEFG1,rdgC,Pld	FBgn0001220,FBgn0003863,FBgn0016672,FBgn0021765,FBgn0022382,FBgn0023023,FBgn0023536,FBgn0030512,FBgn0030969,FBgn0031031,FBgn0031426,FBgn0032535,FBgn0032585,FBgn0032598,FBgn0033235,FBgn0033365,FBgn0034903,FBgn0035398,FBgn0035813,FBgn0035942,FBgn0036015,FBgn0036569,FBgn0037395,FBgn0037842,FBgn0038070,FBgn0038136,FBgn0038701,FBgn0038727,FBgn0039073,FBgn0039084,FBgn0039108,FBgn0039594,FBgn0040493,FBg…
	GO Biological Processes	GO:0015672	monovalent inorganic cation transport	126	2	0.376	0.3572	-1.485	0.978139	0.00959923	1	1	1	Vha100-3,Nha1	FBgn0028669,FBgn0031865
	GO Molecular Function	GO:0016301	kinase activity	324	8	1.504	0.5556	-0.848	0.978286	0.00953433	1	1	1	Egfr,bt,Tie,CG2201,CG10738,CG13850,rdgA,btl	FBgn0003731,FBgn0005666,FBgn0014073,FBgn0032955,FBgn0036368,FBgn0038961,FBgn0261549,FBgn0285896
	GO Biological Processes	GO:0048589	developmental growth	354	9	1.692	0.5721	-0.806	0.978347	0.00950715	1	1	1	gt,l(2)gl,pip,Egfr,Mbs,Hr4,btl,WASp,Tollo	FBgn0001150,FBgn0002121,FBgn0003089,FBgn0003731,FBgn0005536,FBgn0264562,FBgn0285896,FBgn0024273,FBgn0029114
	GO Biological Processes	GO:0051726	regulation of cell cycle	263	6	1.128	0.5134	-0.962	0.978576	0.00940539	1	1	1	Dl,l(2)gl,Egfr,B52,CG10738,Cks85A	FBgn0000463,FBgn0002121,FBgn0003731,FBgn0004587,FBgn0036368,FBgn0037613
	GO Biological Processes	GO:0006397	mRNA processing	326	8	1.504	0.5522	-0.857	0.979403	0.00903849	1	1	1	Rbp1,bsf,SF1,Usp39,Sf3b1,Ars2,CG9344,B52	FBgn0260944,FBgn0284256,FBgn0025571,FBgn0030969,FBgn0031266,FBgn0033062,FBgn0034564,FBgn0004587
	GO Biological Processes	GO:0040007	growth	415	11	2.068	0.5965	-0.745	0.97958	0.00895995	1	1	1	WASp,bonsai,Tollo,slif,gt,l(2)gl,pip,Egfr,Mbs,Hr4,btl	FBgn0024273,FBgn0026261,FBgn0029114,FBgn0037203,FBgn0001150,FBgn0002121,FBgn0003089,FBgn0003731,FBgn0005536,FBgn0264562,FBgn0285896
	REACTOME pathway	R-DME-3700989	Transcriptional Regulation by TP53	165	3	0.564	0.4092	-1.289	0.979627	0.00893919	1	1	1	CG4957,Trx-2,bsf	FBgn0032205,FBgn0040070,FBgn0284256
	GO Molecular Function	GO:0022890	inorganic cation transmembrane transporter activity	265	6	1.128	0.5095	-0.973	0.979781	0.00887107	1	1	1	dmGlut,Vha100-3,Nha1,ZnT77C,CG11155,MCU	FBgn0010497,FBgn0028669,FBgn0031865,FBgn0037000,FBgn0039927,FBgn0042185
	GO Biological Processes	GO:0009100	glycoprotein metabolic process	128	2	0.376	0.3516	-1.508	0.979785	0.00886919	1	1	1	Pgant3,Tollo	FBgn0027558,FBgn0029114
	GO Cellular Component	GO:0000151	ubiquitin ligase complex	129	2	0.376	0.3489	-1.519	0.980562	0.00852484	1	1	1	dmpd,Cks85A	FBgn0033486,FBgn0037613
	GO Biological Processes	GO:0048666	neuron development	588	17	3.195	0.6506	-0.62	0.9811	0.0082868	1	1	1	EcR,gt,robo2,peb,mew,zfh1,fru,Mbs,Mical,btl,NetA,Pka-R2,WASp,NiPp1,Amph,Tollo,CG11584	FBgn0000546,FBgn0001150,FBgn0002543,FBgn0003053,FBgn0004456,FBgn0004606,FBgn0004652,FBgn0005536,FBgn0053208,FBgn0285896,FBgn0015773,FBgn0022382,FBgn0024273,FBgn0026402,FBgn0027356,FBgn0029114,FBgn0030541
	REACTOME pathway	R-DME-72203	Processing of Capped Intron-Containing Pre-mRNA	203	4	0.752	0.4434	-1.173	0.981737	0.00800503	1	1	1	Sf3b1,Ars2,CstF50,Rbp1	FBgn0031266,FBgn0033062,FBgn0039867,FBgn0260944
	REACTOME pathway	R-DME-6811442	Intra-Golgi and retrograde Golgi-to-ER traffic	132	2	0.376	0.341	-1.552	0.982724	0.00756844	1	1	1	Agpat3,eca	FBgn0036623,FBgn0069242
	REACTOME pathway	R-DME-948021	Transport to the Golgi and subsequent modification	133	2	0.376	0.3384	-1.563	0.983391	0.00727363	1	1	1	Spn85F,eca	FBgn0037772,FBgn0069242
	GO Biological Processes	GO:0048193	Golgi vesicle transport	135	2	0.376	0.3334	-1.585	0.984652	0.00671735	1	1	1	eca,Pld	FBgn0069242,FBgn0286511
	GO Biological Processes	GO:0007264	small GTPase mediated signal transduction	173	3	0.564	0.3902	-1.358	0.984671	0.0067089	1	1	1	CRMP,CG15611,Rgk3	FBgn0023023,FBgn0034194,FBgn0085426
	GO Molecular Function	GO:0017016	Ras GTPase binding	173	3	0.564	0.3902	-1.358	0.984671	0.0067089	1	1	1	l(2)gl,Gas8,CG15611	FBgn0002121,FBgn0029667,FBgn0034194
	GO Biological Processes	GO:0043085	positive regulation of catalytic activity	174	3	0.564	0.388	-1.366	0.98521	0.00647114	1	1	1	pip,Traf4,RhoGAP102A	FBgn0003089,FBgn0026319,FBgn0259216
	GO Biological Processes	GO:0006836	neurotransmitter transport	136	2	0.376	0.3309	-1.596	0.985247	0.00645505	1	1	1	l(2)gl,dmGlut	FBgn0002121,FBgn0010497
	GO Molecular Function	GO:0003924	GTPase activity	137	2	0.376	0.3285	-1.606	0.985819	0.00620279	1	1	1	Rgk3,mEFG1	FBgn0085426,FBgn0263133
	GO Biological Processes	GO:0007292	female gamete generation	574	16	3.008	0.6273	-0.673	0.985936	0.00615148	1	1	1	Tie,toc,CG13113,Cad99C,mim,drd,btl,Cf2,Dl,EcR,Hsp83,l(2)gl,peb,swa,Egfr,vls	FBgn0014073,FBgn0015600,FBgn0032126,FBgn0039709,FBgn0053558,FBgn0260006,FBgn0285896,FBgn0000286,FBgn0000463,FBgn0000546,FBgn0001233,FBgn0002121,FBgn0003053,FBgn0003655,FBgn0003731,FBgn0003978
	GO Biological Processes	GO:0022414	reproductive process	981	31	5.827	0.7111	-0.492	0.98615	0.00605716	1	1	1	Cf2,Dl,EcR,Gdh,Gld,Hsp83,l(2)gl,robo2,peb,swa,tko,Egfr,vls,zfh1,fru,Mbs,tnc,Cad99C,tut,mim,eca,drd,Tet,btl,Tie,toc,WASp,NPF,Gas8,CG13113,P32	FBgn0000286,FBgn0000463,FBgn0000546,FBgn0001098,FBgn0001112,FBgn0001233,FBgn0002121,FBgn0002543,FBgn0003053,FBgn0003655,FBgn0003714,FBgn0003731,FBgn0003978,FBgn0004606,FBgn0004652,FBgn0005536,FBgn0039257,FBgn0039709,FBgn0052364,FBgn0053558,FBgn0069242,FBgn0260006,FBgn0263392,FBgn0285896,FBgn0014073,FBgn0015600,FBgn0024273,FBgn0027109,FBgn0029667,FBgn0032126,FBgn0034259
	GO Biological Processes	GO:0001751	compound eye photoreceptor cell differentiation	176	3	0.564	0.3836	-1.382	0.986235	0.00601979	1	1	1	Egfr,Mbs,Amph	FBgn0003731,FBgn0005536,FBgn0027356
	GO Molecular Function	GO:0031267	small GTPase binding	176	3	0.564	0.3836	-1.382	0.986235	0.00601979	1	1	1	l(2)gl,Gas8,CG15611	FBgn0002121,FBgn0029667,FBgn0034194
	GO Biological Processes	GO:0030182	neuron differentiation	714	21	3.947	0.6619	-0.595	0.986354	0.00596732	1	1	1	Mical,ds,btl,Dl,EcR,fw,gt,robo2,peb,Egfr,mew,zfh1,fru,Mbs,NetA,Pka-R2,WASp,NiPp1,Amph,Tollo,CG11584	FBgn0053208,FBgn0284247,FBgn0285896,FBgn0000463,FBgn0000546,FBgn0001083,FBgn0001150,FBgn0002543,FBgn0003053,FBgn0003731,FBgn0004456,FBgn0004606,FBgn0004652,FBgn0005536,FBgn0015773,FBgn0022382,FBgn0024273,FBgn0026402,FBgn0027356,FBgn0029114,FBgn0030541
	GO Biological Processes	GO:0042594	response to starvation	138	2	0.376	0.3261	-1.617	0.98637	0.0059602	1	1	1	Mtpalpha,mthl9	FBgn0028479,FBgn0035131
	GO Biological Processes	GO:0007268	chemical synaptic transmission	279	6	1.128	0.484	-1.047	0.986604	0.00585696	1	1	1	CG11155,Ent2,pHCl-1,Ipp,P32,l(2)gl	FBgn0039927,FBgn0263916,FBgn0264908,FBgn0016672,FBgn0034259,FBgn0002121
	GO Biological Processes	GO:0051960	regulation of nervous system development	342	8	1.504	0.5264	-0.926	0.986611	0.00585405	1	1	1	Dl,EcR,l(2)gl,Mbs,NetA,WASp,Mical,btl	FBgn0000463,FBgn0000546,FBgn0002121,FBgn0005536,FBgn0015773,FBgn0024273,FBgn0053208,FBgn0285896
	GO Biological Processes	GO:0016570	histone modification	177	3	0.564	0.3814	-1.391	0.986721	0.00580567	1	1	1	CG12560,Sgf11,esc	FBgn0031974,FBgn0036804,FBgn0000588
	GO Biological Processes	GO:0006357	regulation of transcription by RNA polymerase II	605	17	3.195	0.6323	-0.661	0.986801	0.00577061	1	1	1	Cf2,EcR,esc,gt,lab,net,peb,B52,zfh1,fru,Ets98B,CG8312,NfI,Rbp1,Tet,Taf8,CG14655	FBgn0000286,FBgn0000546,FBgn0000588,FBgn0001150,FBgn0002522,FBgn0002931,FBgn0003053,FBgn0004587,FBgn0004606,FBgn0004652,FBgn0005659,FBgn0037720,FBgn0042696,FBgn0260944,FBgn0263392,FBgn0022724,FBgn0037275
	GO Biological Processes	GO:0007010	cytoskeleton organization	521	14	2.632	0.6047	-0.726	0.987074	0.00565042	1	1	1	CG1674,sals,Mical,CG33521,Skeletor,ds,WASp,Scgdelta,Dl,Hsp83,l(2)gl,swa,mew,bt	FBgn0039897,FBgn0051374,FBgn0053208,FBgn0250819,FBgn0262717,FBgn0284247,FBgn0024273,FBgn0025391,FBgn0000463,FBgn0001233,FBgn0002121,FBgn0003655,FBgn0004456,FBgn0005666
	GO Biological Processes	GO:0048468	cell development	1271	42	7.895	0.7436	-0.427	0.987104	0.00563697	1	1	1	Cad99C,sals,tut,Mical,mim,CG33521,drd,Tet,ds,btl,Tie,toc,NetA,colt,Pka-R2,WASp,Scgdelta,Traf4,NiPp1,Amph,Tollo,CG11584,AIF,CG13113,Act57B,Cf2,Dl,EcR,gt,Hsp83,l(2)gl,robo2,peb,rst,swa,Egfr,vls,mew,zfh1,fru,Mbs,bt	FBgn0039709,FBgn0051374,FBgn0052364,FBgn0053208,FBgn0053558,FBgn0250819,FBgn0260006,FBgn0263392,FBgn0284247,FBgn0285896,FBgn0014073,FBgn0015600,FBgn0015773,FBgn0019830,FBgn0022382,FBgn0024273,FBgn0025391,FBgn0026319,FBgn0026402,FBgn0027356,FBgn0029114,FBgn0030541,FBgn0031392,FBgn0032126,FBgn0000044,FBgn0000286,FBgn0000463,FBgn0000546,FBgn0001150,FBgn0001233,FBgn0002121,FBgn0002543,FBgn0003053,FBg…
	GO Biological Processes	GO:0050803	regulation of synapse structure or activity	178	3	0.564	0.3793	-1.399	0.987191	0.00559891	1	1	1	Act57B,CG11155,WASp	FBgn0000044,FBgn0039927,FBgn0024273
	GO Cellular Component	GO:0045202	synapse	281	6	1.128	0.4805	-1.057	0.987381	0.00551523	1	1	1	l(2)gl,WASp,Amph,CG11155,Mical,pHCl-1	FBgn0002121,FBgn0024273,FBgn0027356,FBgn0039927,FBgn0053208,FBgn0264908
	GO Biological Processes	GO:0035556	intracellular signal transduction	580	16	3.008	0.6208	-0.688	0.987669	0.0053888	1	1	1	Cad99C,Rgk3,rdgA,rdgC,ds,btl,Pld,Pka-R2,CRMP,Traf4,ics,CG15611,P32,CG10738,peb,Egfr	FBgn0039709,FBgn0085426,FBgn0261549,FBgn0265959,FBgn0284247,FBgn0285896,FBgn0286511,FBgn0022382,FBgn0023023,FBgn0026319,FBgn0028546,FBgn0034194,FBgn0034259,FBgn0036368,FBgn0003053,FBgn0003731
	GO Biological Processes	GO:0099536	synaptic signaling	282	6	1.128	0.4788	-1.063	0.987753	0.00535152	1	1	1	Ipp,P32,CG11155,Ent2,pHCl-1,l(2)gl	FBgn0016672,FBgn0034259,FBgn0039927,FBgn0263916,FBgn0264908,FBgn0002121
	GO Biological Processes	GO:0050790	regulation of catalytic activity	314	7	1.316	0.5017	-0.995	0.98776	0.00534847	1	1	1	Spn85F,RhoGAP102A,l(2)gl,pip,Traf4,ics,viaf	FBgn0037772,FBgn0259216,FBgn0002121,FBgn0003089,FBgn0026319,FBgn0028546,FBgn0036237
	GO Biological Processes	GO:0009056	catabolic process	883	27	5.075	0.6881	-0.539	0.988025	0.0052322	1	1	1	CG6567,CG8774,CG31759,CG32473,Egm,Cht6,Tet,bsf,Etf-QO,EcR,Gdh,Hsc70-5,Pgm1,Sply,Ipp,CRMP,pdgy,Lrpprc2,ppl,Mtpalpha,Mfe2,Mvb12,CG18641,dmpd,Echs1,Acox57D-d,Cht7	FBgn0037842,FBgn0038136,FBgn0051759,FBgn0052473,FBgn0086712,FBgn0263132,FBgn0263392,FBgn0284256,FBgn0286783,FBgn0000546,FBgn0001098,FBgn0001220,FBgn0003076,FBgn0010591,FBgn0016672,FBgn0023023,FBgn0027601,FBgn0027794,FBgn0027945,FBgn0028479,FBgn0030731,FBgn0030894,FBgn0031426,FBgn0033486,FBgn0033879,FBgn0034629,FBgn0035398
	GO Biological Processes	GO:0030154	cell differentiation	1481	50	9.398	0.7597	-0.396	0.988233	0.00514067	1	1	1	Act57B,Cf2,Dl,EcR,fw,gt,Hsp83,l(2)gl,lab,robo2,net,peb,rst,swa,Egfr,vls,Ser,mew,zfh1,fru,Mbs,Ets98B,bt,Tie,toc,NetA,colt,Pka-R2,Taf8,WASp,Scgdelta,Traf4,NiPp1,Amph,Tollo,CG11584,AIF,uif,CG13113,Cad99C,sals,tut,Mical,mim,CG33521,drd,mxc,Tet,ds,btl	FBgn0000044,FBgn0000286,FBgn0000463,FBgn0000546,FBgn0001083,FBgn0001150,FBgn0001233,FBgn0002121,FBgn0002522,FBgn0002543,FBgn0002931,FBgn0003053,FBgn0003285,FBgn0003655,FBgn0003731,FBgn0003978,FBgn0004197,FBgn0004456,FBgn0004606,FBgn0004652,FBgn0005536,FBgn0005659,FBgn0005666,FBgn0014073,FBgn0015600,FBgn0015773,FBgn0019830,FBgn0022382,FBgn0022724,FBgn0024273,FBgn0025391,FBgn0026319,FBgn0026402,FBg…
	GO Biological Processes	GO:0001754	eye photoreceptor cell differentiation	181	3	0.564	0.373	-1.423	0.988507	0.00502045	1	1	1	Amph,Egfr,Mbs	FBgn0027356,FBgn0003731,FBgn0005536
	REACTOME pathway	R-DME-446203	Asparagine N-linked glycosylation	181	3	0.564	0.373	-1.423	0.988507	0.00502045	1	1	1	Spn85F,eca,Mpi	FBgn0037772,FBgn0069242,FBgn0286506
	GO Biological Processes	GO:0030534	adult behavior	143	2	0.376	0.3147	-1.668	0.988826	0.00487997	1	1	1	Egfr,Pka-R2	FBgn0003731,FBgn0022382
	GO Molecular Function	GO:0003690	double-stranded DNA binding	319	7	1.316	0.4938	-1.018	0.989401	0.00462776	1	1	1	EcR,gt,peb,zfh1,CG14655,CG8319,Hr4	FBgn0000546,FBgn0001150,FBgn0003053,FBgn0004606,FBgn0037275,FBgn0037722,FBgn0264562
	GO Biological Processes	GO:1901565	organonitrogen compound catabolic process	444	11	2.068	0.5575	-0.843	0.989997	0.00436634	1	1	1	CG6567,CG8774,CG32473,Cht6,Tet,CRMP,ppl,dmpd,Cht7,Gdh,Sply	FBgn0037842,FBgn0038136,FBgn0052473,FBgn0263132,FBgn0263392,FBgn0023023,FBgn0027945,FBgn0033486,FBgn0035398,FBgn0001098,FBgn0010591
	GO Biological Processes	GO:0016049	cell growth	146	2	0.376	0.3083	-1.698	0.990087	0.00432656	1	1	1	Mbs,btl	FBgn0005536,FBgn0285896
	REACTOME pathway	R-DME-199991	Membrane Trafficking	354	8	1.504	0.5086	-0.975	0.990393	0.00419241	1	1	1	Act57B,Egfr,Amph,Mvb12,Cralbp,Agpat3,Spn85F,eca	FBgn0000044,FBgn0003731,FBgn0027356,FBgn0030894,FBgn0035636,FBgn0036623,FBgn0037772,FBgn0069242
	GO Biological Processes	GO:0007267	cell-cell signaling	447	11	2.068	0.5538	-0.853	0.99073	0.00404484	1	1	1	Ipp,NPF,P32,sona,Dl,l(2)gl,Ser,CG11155,eca,Ent2,pHCl-1	FBgn0016672,FBgn0027109,FBgn0034259,FBgn0034903,FBgn0000463,FBgn0002121,FBgn0004197,FBgn0039927,FBgn0069242,FBgn0263916,FBgn0264908
	REACTOME pathway	R-DME-5653656	Vesicle-mediated transport	356	8	1.504	0.5057	-0.984	0.990917	0.0039629	1	1	1	Act57B,Egfr,Amph,Mvb12,Cralbp,Agpat3,Spn85F,eca	FBgn0000044,FBgn0003731,FBgn0027356,FBgn0030894,FBgn0035636,FBgn0036623,FBgn0037772,FBgn0069242
	GO Cellular Component	GO:0005794	Golgi apparatus	325	7	1.316	0.4847	-1.045	0.991097	0.00388379	1	1	1	pip,Pgant3,Gas8,Pgant6,CG13049,eca,Tpst	FBgn0003089,FBgn0027558,FBgn0029667,FBgn0035375,FBgn0036592,FBgn0069242,FBgn0086674
	GO Biological Processes	GO:0050807	regulation of synapse organization	151	2	0.376	0.2981	-1.746	0.991887	0.00353789	1	1	1	Act57B,WASp	FBgn0000044,FBgn0024273
	GO Biological Processes	GO:0010564	regulation of cell cycle process	152	2	0.376	0.2961	-1.756	0.992206	0.00339801	1	1	1	Egfr,B52	FBgn0003731,FBgn0004587
	GO Biological Processes	GO:0000226	microtubule cytoskeleton organization	264	5	0.94	0.4262	-1.23	0.992389	0.00331811	1	1	1	Skeletor,ds,WASp,Hsp83,l(2)gl	FBgn0262717,FBgn0284247,FBgn0024273,FBgn0001233,FBgn0002121
	GO Biological Processes	GO:0007265	Ras protein signal transduction	154	2	0.376	0.2923	-1.774	0.992809	0.00313432	1	1	1	CRMP,CG15611	FBgn0023023,FBgn0034194
	GO Cellular Component	GO:0098793	presynapse	154	2	0.376	0.2923	-1.774	0.992809	0.00313432	1	1	1	l(2)gl,Mical	FBgn0002121,FBgn0053208
	GO Biological Processes	GO:0016458	gene silencing	196	3	0.564	0.3444	-1.538	0.99336	0.00289342	1	1	1	Ars2,esc,Hsp83	FBgn0033062,FBgn0000588,FBgn0001233
	GO Molecular Function	GO:0051020	GTPase binding	196	3	0.564	0.3444	-1.538	0.99336	0.00289342	1	1	1	l(2)gl,Gas8,CG15611	FBgn0002121,FBgn0029667,FBgn0034194
	GO Biological Processes	GO:0071310	cellular response to organic substance	305	6	1.128	0.4427	-1.176	0.993938	0.00264074	1	1	1	EcR,Hsc70-5,Hr4,btl,Pka-R2,Oatp74D	FBgn0000546,FBgn0001220,FBgn0264562,FBgn0285896,FBgn0022382,FBgn0036732
	GO Biological Processes	GO:0006366	transcription by RNA polymerase II	641	17	3.195	0.5968	-0.745	0.994062	0.00258668	1	1	1	Taf8,CG14655,Cf2,EcR,esc,gt,lab,net,peb,B52,zfh1,fru,Ets98B,CG8312,NfI,Rbp1,Tet	FBgn0022724,FBgn0037275,FBgn0000286,FBgn0000546,FBgn0000588,FBgn0001150,FBgn0002522,FBgn0002931,FBgn0003053,FBgn0004587,FBgn0004606,FBgn0004652,FBgn0005659,FBgn0037720,FBgn0042696,FBgn0260944,FBgn0263392
	GO Biological Processes	GO:0050776	regulation of immune response	159	2	0.376	0.2831	-1.821	0.994123	0.00255981	1	1	1	CG32795,slif	FBgn0040384,FBgn0037203
	REACTOME pathway	R-DME-2262752	Cellular responses to stress	306	6	1.128	0.4413	-1.18	0.994124	0.00255944	1	1	1	Hsc70-5,Hsp83,Vha100-3,CG4957,Trx-2,bsf	FBgn0001220,FBgn0001233,FBgn0028669,FBgn0032205,FBgn0040070,FBgn0284256
	REACTOME pathway	R-DME-8953897	Cellular responses to stimuli	306	6	1.128	0.4413	-1.18	0.994124	0.00255944	1	1	1	Hsc70-5,Hsp83,Vha100-3,CG4957,Trx-2,bsf	FBgn0001220,FBgn0001233,FBgn0028669,FBgn0032205,FBgn0040070,FBgn0284256
	GO Biological Processes	GO:0007166	cell surface receptor signaling pathway	616	16	3.008	0.5845	-0.775	0.994567	0.00236584	1	1	1	btl,Dl,l(2)gl,peb,pip,Egfr,Ser,Tie,ics,Mvb12,uif,spz4,reb,exp,CG10738,Fit2	FBgn0285896,FBgn0000463,FBgn0002121,FBgn0003053,FBgn0003089,FBgn0003731,FBgn0004197,FBgn0014073,FBgn0028546,FBgn0030894,FBgn0031879,FBgn0032362,FBgn0033667,FBgn0033668,FBgn0036368,FBgn0036688
	GO Biological Processes	GO:0008104	protein localization	676	18	3.383	0.5992	-0.739	0.994862	0.00223732	1	1	1	l(2)gl,peb,Cad99C,eca,Tpst,ttm50,ds,Hsp60A,Tom40,WASp,Scgdelta,Traf4,Amph,Gas8,uif,CG8728,CG8531,sona	FBgn0002121,FBgn0003053,FBgn0039709,FBgn0069242,FBgn0086674,FBgn0250874,FBgn0284247,FBgn0015245,FBgn0016041,FBgn0024273,FBgn0025391,FBgn0026319,FBgn0027356,FBgn0029667,FBgn0031879,FBgn0033235,FBgn0033918,FBgn0034903
	GO Biological Processes	GO:0009966	regulation of signal transduction	679	18	3.383	0.5966	-0.745	0.995201	0.00208931	1	1	1	Dl,l(2)gl,peb,pip,Egfr,Traf4,Lrpprc2,ics,Mvb12,uif,spz4,CG15611,P32,rdgA,Hr4,rdgC,ds,btl	FBgn0000463,FBgn0002121,FBgn0003053,FBgn0003089,FBgn0003731,FBgn0026319,FBgn0027794,FBgn0028546,FBgn0030894,FBgn0031879,FBgn0032362,FBgn0034194,FBgn0034259,FBgn0261549,FBgn0264562,FBgn0265959,FBgn0284247,FBgn0285896
	GO Biological Processes	GO:0010467	gene expression	2297	80	15.038	0.7838	-0.351	0.995439	0.00198556	1	1	1	CG8312,CG8319,mRpL40,mRpS11,mRpL55,mRpL35,CG1542,CG1750,mRpL36,NfI,Slimp,mRpS18A,AspRS-m,CG31759,tut,l(2)k09022,mRpS23,GatA,Rbp1,mRpL37,mEFG1,Tet,Hr4,bsf,SerRS-m,scu,Taf8,SF1,bonsai,RpS10a,Lrpprc2,mRpL50,mRpS25,Usp39,mRpL10,Sf3b1,mEFTs,mRpL13,Ars2,CG8728,dmpd,reb,exp,CG4679,mRpL41,AsnRS-m,P32,CG9344,mRpL54,mRpL43,Naa35,mRpL17,mRpL23,CG4611,ValRS-m,mRpL39,CG13458,IleRS-m,mRpS26,Sgf11,mRpL21,mRpL15…	FBgn0037720,FBgn0037722,FBgn0037892,FBgn0038474,FBgn0038678,FBgn0038923,FBgn0039828,FBgn0039836,FBgn0042112,FBgn0042696,FBgn0051133,FBgn0051450,FBgn0051739,FBgn0051759,FBgn0052364,FBgn0086451,FBgn0260407,FBgn0260779,FBgn0260944,FBgn0261380,FBgn0263133,FBgn0263392,FBgn0264562,FBgn0284256,FBgn0021750,FBgn0021765,FBgn0022724,FBgn0025571,FBgn0026261,FBgn0027494,FBgn0027794,FBgn0028648,FBgn0030572,FBg…
	GO Biological Processes	GO:0048699	generation of neurons	797	22	4.135	0.6212	-0.687	0.995668	0.00188523	1	1	1	Dl,EcR,fw,gt,l(2)gl,robo2,peb,Egfr,mew,zfh1,fru,Mbs,NetA,Pka-R2,WASp,NiPp1,Amph,Tollo,CG11584,Mical,ds,btl	FBgn0000463,FBgn0000546,FBgn0001083,FBgn0001150,FBgn0002121,FBgn0002543,FBgn0003053,FBgn0003731,FBgn0004456,FBgn0004606,FBgn0004652,FBgn0005536,FBgn0015773,FBgn0022382,FBgn0024273,FBgn0026402,FBgn0027356,FBgn0029114,FBgn0030541,FBgn0053208,FBgn0284247,FBgn0285896
	GO Cellular Component	GO:0005730	nucleolus	208	3	0.564	0.3246	-1.623	0.99575	0.00184955	1	1	1	CG9344,CG1542,l(2)k09022	FBgn0034564,FBgn0039828,FBgn0086451
	GO Biological Processes	GO:0007416	synapse assembly	167	2	0.376	0.2695	-1.892	0.995753	0.00184859	1	1	1	Mical,WASp	FBgn0053208,FBgn0024273
	GO Biological Processes	GO:0000278	mitotic cell cycle	416	9	1.692	0.4869	-1.038	0.995931	0.00177081	1	1	1	toc,CG10738,Cks85A,Act57B,Dl,l(2)gl,Egfr,Ser,B52	FBgn0015600,FBgn0036368,FBgn0037613,FBgn0000044,FBgn0000463,FBgn0002121,FBgn0003731,FBgn0004197,FBgn0004587
	GO Biological Processes	GO:0006396	RNA processing	571	14	2.632	0.5518	-0.858	0.996107	0.00169398	1	1	1	scu,SF1,Usp39,Sf3b1,Ars2,CG9344,CG4611,B52,mRpS11,CG1542,CG1750,l(2)k09022,Rbp1,bsf	FBgn0021765,FBgn0025571,FBgn0030969,FBgn0031266,FBgn0033062,FBgn0034564,FBgn0035591,FBgn0004587,FBgn0038474,FBgn0039828,FBgn0039836,FBgn0086451,FBgn0260944,FBgn0284256
	GO Molecular Function	GO:0016772	transferase activity, transferring phosphorus-containing groups	418	9	1.692	0.4845	-1.045	0.996156	0.00167264	1	1	1	Egfr,bt,Tie,CG2201,CG10738,CG14721,CG13850,rdgA,btl	FBgn0003731,FBgn0005666,FBgn0014073,FBgn0032955,FBgn0036368,FBgn0037942,FBgn0038961,FBgn0261549,FBgn0285896
	GO Biological Processes	GO:0007528	neuromuscular junction development	172	2	0.376	0.2617	-1.934	0.996536	0.00150689	1	1	1	Act57B,WASp	FBgn0000044,FBgn0024273
	REACTOME pathway	R-DME-5252538	Drosophila signaling pathways	173	2	0.376	0.2602	-1.942	0.996675	0.00144641	1	1	1	Mbs,ds	FBgn0005536,FBgn0284247
	GO Biological Processes	GO:0022008	neurogenesis	838	23	4.323	0.6176	-0.695	0.996724	0.00142507	1	1	1	Dl,EcR,fw,gt,l(2)gl,robo2,peb,Egfr,Ser,mew,zfh1,fru,Mbs,Mical,ds,btl,NetA,Pka-R2,WASp,NiPp1,Amph,Tollo,CG11584	FBgn0000463,FBgn0000546,FBgn0001083,FBgn0001150,FBgn0002121,FBgn0002543,FBgn0003053,FBgn0003731,FBgn0004197,FBgn0004456,FBgn0004606,FBgn0004652,FBgn0005536,FBgn0053208,FBgn0284247,FBgn0285896,FBgn0015773,FBgn0022382,FBgn0024273,FBgn0026402,FBgn0027356,FBgn0029114,FBgn0030541
	GO Biological Processes	GO:0006914	autophagy	176	2	0.376	0.2557	-1.967	0.997059	0.00127895	1	1	1	EcR,Hsc70-5	FBgn0000546,FBgn0001220
	GO Biological Processes	GO:0007017	microtubule-based process	328	6	1.128	0.4117	-1.28	0.997075	0.00127214	1	1	1	WASp,Tektin-C,Hsp83,l(2)gl,Skeletor,ds	FBgn0024273,FBgn0035638,FBgn0001233,FBgn0002121,FBgn0262717,FBgn0284247
	GO Biological Processes	GO:0070727	cellular macromolecule localization	585	14	2.632	0.5386	-0.893	0.997267	0.00118842	1	1	1	eca,ttm50,ds,Hsp60A,Tom40,WASp,Scgdelta,Gas8,CG8728,CG8531,Hsp83,l(2)gl,peb,swa	FBgn0069242,FBgn0250874,FBgn0284247,FBgn0015245,FBgn0016041,FBgn0024273,FBgn0025391,FBgn0029667,FBgn0033235,FBgn0033918,FBgn0001233,FBgn0002121,FBgn0003053,FBgn0003655
	GO Biological Processes	GO:0071702	organic substance transport	677	17	3.195	0.5651	-0.823	0.997456	0.00110634	1	1	1	eca,Tpst,ttm50,Ent2,dmGlut,Hsp60A,ScpX,Tom40,colt,WASp,Ant2,sbm,CG8728,CG8531,sona,Oatp74D,slif	FBgn0069242,FBgn0086674,FBgn0250874,FBgn0263916,FBgn0010497,FBgn0015245,FBgn0015808,FBgn0016041,FBgn0019830,FBgn0024273,FBgn0025111,FBgn0030574,FBgn0033235,FBgn0033918,FBgn0034903,FBgn0036732,FBgn0037203
	GO Biological Processes	GO:0006886	intracellular protein transport	370	7	1.316	0.4257	-1.232	0.997721	0.00099075	1	1	1	eca,ttm50,Hsp60A,Tom40,WASp,CG8728,CG8531	FBgn0069242,FBgn0250874,FBgn0015245,FBgn0016041,FBgn0024273,FBgn0033235,FBgn0033918
	GO Biological Processes	GO:0034613	cellular protein localization	531	12	2.256	0.5086	-0.975	0.997726	0.000988712	1	1	1	l(2)gl,peb,Hsp60A,Tom40,WASp,Scgdelta,Gas8,CG8728,CG8531,eca,ttm50,ds	FBgn0002121,FBgn0003053,FBgn0015245,FBgn0016041,FBgn0024273,FBgn0025391,FBgn0029667,FBgn0033235,FBgn0033918,FBgn0069242,FBgn0250874,FBgn0284247
	GO Biological Processes	GO:0045184	establishment of protein localization	470	10	1.88	0.4788	-1.063	0.997835	0.000941225	1	1	1	l(2)gl,eca,Tpst,ttm50,Hsp60A,Tom40,WASp,CG8728,CG8531,sona	FBgn0002121,FBgn0069242,FBgn0086674,FBgn0250874,FBgn0015245,FBgn0016041,FBgn0024273,FBgn0033235,FBgn0033918,FBgn0034903
	GO Biological Processes	GO:0006807	nitrogen compound metabolic process	4253	159	29.887	0.8413	-0.249	0.99787	0.000926228	1	1	1	GstZ2,CG8312,CG8319,Spn85F,CG6567,mRpL40,CG14721,CG8774,mRpS11,CG14304,mRpL55,CG18493,CG7432,mRpL35,CG13850,CG4408,CG10232,wat,CG1542,CG1750,grsm,CG13643,mRpL36,NfI,CG30427,CG30287,Slimp,mRpS18A,CG31523,AspRS-m,CG31759,Cda5,CG32036,tut,CG32473,Cda4,Mical,CG40160,t,l(2)k09022,Tpst,ttm50,mRpS23,GatA,Rbp1,mRpL37,Skeletor,Cht6,mEFG1,Tet,Hr4,rdgC,ds,bsf,btl,Mpi,Tie,Ppox,SerRS-m,scu,Pka-R2,Taf8,Peritro…	FBgn0037697,FBgn0037720,FBgn0037722,FBgn0037772,FBgn0037842,FBgn0037892,FBgn0037942,FBgn0038136,FBgn0038474,FBgn0038629,FBgn0038678,FBgn0038701,FBgn0038727,FBgn0038923,FBgn0038961,FBgn0039073,FBgn0039108,FBgn0039620,FBgn0039828,FBgn0039836,FBgn0040493,FBgn0040601,FBgn0042112,FBgn0042696,FBgn0043792,FBgn0050287,FBgn0051133,FBgn0051450,FBgn0051523,FBgn0051739,FBgn0051759,FBgn0051973,FBgn0052036,FBg…
	REACTOME pathway	R-DME-73857	RNA Polymerase II Transcription	536	12	2.256	0.5038	-0.989	0.998014	0.000863368	1	1	1	Cf2,EcR,Taf8,CG4957,Ars2,CG14655,CG8319,CstF50,Trx-2,Rbp1,Hr4,bsf	FBgn0000286,FBgn0000546,FBgn0022724,FBgn0032205,FBgn0033062,FBgn0037275,FBgn0037722,FBgn0039867,FBgn0040070,FBgn0260944,FBgn0264562,FBgn0284256
	REACTOME pathway	R-DME-983168	Antigen processing: Ubiquitination & Proteasome degradation	186	2	0.376	0.242	-2.047	0.998051	0.000847169	1	1	1	CG8774,CG32473	FBgn0038136,FBgn0052473
	GO Cellular Component	GO:0005789	endoplasmic reticulum membrane	188	2	0.376	0.2394	-2.063	0.998206	0.000779934	1	1	1	PIG-B,CG31523	FBgn0035464,FBgn0051523
	GO Biological Processes	GO:0007165	signal transduction	1279	38	7.143	0.6686	-0.581	0.998216	0.000775518	1	1	1	Dl,EcR,l(2)gl,peb,pip,Egfr,Ser,Tie,Pka-R2,CRMP,santa-maria,Traf4,NPF,Lrpprc2,ics,Tollo,Mvb12,uif,spz4,reb,exp,CG15611,P32,mthl9,CG10738,Fit2,Oatp74D,AstA-R2,Cad99C,Rgk3,RhoGAP102A,rdgA,Hr4,pHCl-1,rdgC,ds,btl,Pld	FBgn0000463,FBgn0000546,FBgn0002121,FBgn0003053,FBgn0003089,FBgn0003731,FBgn0004197,FBgn0014073,FBgn0022382,FBgn0023023,FBgn0025697,FBgn0026319,FBgn0027109,FBgn0027794,FBgn0028546,FBgn0029114,FBgn0030894,FBgn0031879,FBgn0032362,FBgn0033667,FBgn0033668,FBgn0034194,FBgn0034259,FBgn0035131,FBgn0036368,FBgn0036688,FBgn0036732,FBgn0039595,FBgn0039709,FBgn0085426,FBgn0259216,FBgn0261549,FBgn0264562,FBg…
	REACTOME pathway	R-DME-162582	Signal Transduction	811	21	3.947	0.5827	-0.779	0.998326	0.00072766	1	1	1	Act57B,EcR,Hsp83,l(2)37Cc,Egfr,Ser,Mbs,Aldh,Tie,Pka-R2,Vha100-3,CG9265,P32,CG10638,CG17919,AstA-R2,CG30491,RhoGAP102A,rdgA,btl,Pld	FBgn0000044,FBgn0000546,FBgn0001233,FBgn0002031,FBgn0003731,FBgn0004197,FBgn0005536,FBgn0012036,FBgn0014073,FBgn0022382,FBgn0028669,FBgn0032910,FBgn0034259,FBgn0036290,FBgn0037433,FBgn0039595,FBgn0050491,FBgn0259216,FBgn0261549,FBgn0285896,FBgn0286511
	GO Biological Processes	GO:0006355	regulation of transcription, DNA-templated	954	26	4.887	0.6133	-0.705	0.998356	0.000714748	1	1	1	CG8312,CG8319,NfI,l(2)k09022,Rbp1,Tet,Hr4,bsf,Taf8,Lrpprc2,dmpd,reb,exp,Sgf11,CG14655,Cf2,EcR,esc,gt,lab,net,peb,B52,zfh1,fru,Ets98B	FBgn0037720,FBgn0037722,FBgn0042696,FBgn0086451,FBgn0260944,FBgn0263392,FBgn0264562,FBgn0284256,FBgn0022724,FBgn0027794,FBgn0033486,FBgn0033667,FBgn0033668,FBgn0036804,FBgn0037275,FBgn0000286,FBgn0000546,FBgn0000588,FBgn0001150,FBgn0002522,FBgn0002931,FBgn0003053,FBgn0004587,FBgn0004606,FBgn0004652,FBgn0005659
	GO Biological Processes	GO:0007276	gamete generation	784	20	3.759	0.5741	-0.801	0.9984	0.000695287	1	1	1	Cf2,Dl,EcR,Hsp83,l(2)gl,peb,swa,Egfr,vls,zfh1,Tie,toc,WASp,CG13113,Cad99C,tut,mim,drd,Tet,btl	FBgn0000286,FBgn0000463,FBgn0000546,FBgn0001233,FBgn0002121,FBgn0003053,FBgn0003655,FBgn0003731,FBgn0003978,FBgn0004606,FBgn0014073,FBgn0015600,FBgn0024273,FBgn0032126,FBgn0039709,FBgn0052364,FBgn0053558,FBgn0260006,FBgn0263392,FBgn0285896
	GO Biological Processes	GO:0006464	cellular protein modification process	1122	32	6.015	0.6418	-0.64	0.998409	0.000691528	1	1	1	Tie,Pka-R2,Slip1,Traf4,NiPp1,Pgant3,ics,Tollo,Usp39,CG12560,CG14757,TTLL6A,Naa35,PIG-B,CG10738,Sgf11,isoQC,esc,l(2)gl,peb,Egfr,bt,CG8312,CG6567,CG13850,CG1750,Mical,Tpst,ttm50,rdgC,ds,btl	FBgn0014073,FBgn0022382,FBgn0024728,FBgn0026319,FBgn0026402,FBgn0027558,FBgn0028546,FBgn0029114,FBgn0030969,FBgn0031974,FBgn0033274,FBgn0034459,FBgn0034982,FBgn0035464,FBgn0036368,FBgn0036804,FBgn0036999,FBgn0000588,FBgn0002121,FBgn0003053,FBgn0003731,FBgn0005666,FBgn0037720,FBgn0037842,FBgn0038961,FBgn0039836,FBgn0053208,FBgn0086674,FBgn0250874,FBgn0265959,FBgn0284247,FBgn0285896
	GO Biological Processes	GO:0040029	regulation of gene expression, epigenetic	192	2	0.376	0.2344	-2.093	0.998479	0.000660849	1	1	1	esc,Ars2	FBgn0000588,FBgn0033062
	GO Biological Processes	GO:0007283	spermatogenesis	193	2	0.376	0.2332	-2.1	0.998541	0.000633996	1	1	1	WASp,EcR	FBgn0024273,FBgn0000546
	GO Biological Processes	GO:0010033	response to organic substance	485	10	1.88	0.464	-1.108	0.998594	0.00061103	1	1	1	Hr4,btl,EcR,Hsc70-5,l(2)gl,Egfr,Aldh,Pka-R2,TotA,Oatp74D	FBgn0264562,FBgn0285896,FBgn0000546,FBgn0001220,FBgn0002121,FBgn0003731,FBgn0012036,FBgn0022382,FBgn0028396,FBgn0036732
	GO Biological Processes	GO:0015031	protein transport	454	9	1.692	0.4461	-1.165	0.998659	0.000582983	1	1	1	eca,Tpst,ttm50,Hsp60A,Tom40,WASp,CG8728,CG8531,sona	FBgn0069242,FBgn0086674,FBgn0250874,FBgn0015245,FBgn0016041,FBgn0024273,FBgn0033235,FBgn0033918,FBgn0034903
	GO Biological Processes	GO:0044237	cellular metabolic process	4535	169	31.767	0.8386	-0.254	0.99886	0.000495317	1	1	1	Cf2,EcR,esc,Gdh,gt,Hsc70-5,kkv,l(2)gl,lab,net,peb,Pgm1,pip,tko,Egfr,B52,zfh1,fru,Ets98B,bt,128up,Sply,Aldh,mRpL47,GstZ1,GstZ2,CG8312,CG8319,Spn85F,CG6567,mRpL40,CG14721,CG6753,CG8774,mRpS11,CG14304,mRpL55,mRpL35,CG13850,wat,CG1542,CG1750,CG13643,mRpL36,NfI,CG30427,UQCR-11L,CG31028,Slimp,mRpS18A,CG31523,AspRS-m,CG31759,CG31871,Cda5,CG32036,tut,CG32473,Cda4,Mical,t,l(2)k09022,Tpst,Egm,ttm50,mRpS23,…	FBgn0000286,FBgn0000546,FBgn0000588,FBgn0001098,FBgn0001150,FBgn0001220,FBgn0001311,FBgn0002121,FBgn0002522,FBgn0002931,FBgn0003053,FBgn0003076,FBgn0003089,FBgn0003714,FBgn0003731,FBgn0004587,FBgn0004606,FBgn0004652,FBgn0005659,FBgn0005666,FBgn0010339,FBgn0010591,FBgn0012036,FBgn0014023,FBgn0037696,FBgn0037697,FBgn0037720,FBgn0037722,FBgn0037772,FBgn0037842,FBgn0037892,FBgn0037942,FBgn0038070,FBg…
	GO Cellular Component	GO:0005783	endoplasmic reticulum	392	7	1.316	0.4019	-1.315	0.998866	0.000492808	1	1	1	Sply,CG31650,Fatp3,Pgant6,PIG-B,CG31523,eca	FBgn0010591,FBgn0031673,FBgn0034999,FBgn0035375,FBgn0035464,FBgn0051523,FBgn0069242
	GO Biological Processes	GO:0016192	vesicle-mediated transport	495	10	1.88	0.4546	-1.137	0.998951	0.000456004	1	1	1	WASp,Amph,Mvb12,Cad99C,mim,eca,eater,Pld,EcR,l(2)gl	FBgn0024273,FBgn0027356,FBgn0030894,FBgn0039709,FBgn0053558,FBgn0069242,FBgn0243514,FBgn0286511,FBgn0000546,FBgn0002121
	GO Molecular Function	GO:0004842	ubiquitin-protein transferase activity	206	2	0.376	0.2185	-2.194	0.999151	0.000368923	1	1	1	Slip1,dmpd	FBgn0024728,FBgn0033486
	GO Cellular Component	GO:0043231	intracellular membrane-bounded organelle	3857	139	26.128	0.811	-0.302	0.999246	0.000327377	1	1	1	Cf2,Cyt-b5-r,ect,EcR,esc,Gdh,gt,Hsc70-5,l(2)37Cc,lab,peb,pip,tko,B52,zfh1,fru,Ets98B,Phb2,Sply,Aldh,mRpL47,CG4278,Hsp60A,toc,ScpX,Tom40,colt,Ppox,SerRS-m,scu,Taf8,CG3156,WASp,Ant2,SF1,bonsai,NiPp1,Pgant3,PCB,pdgy,GV1,Lrpprc2,ppl,Mtpalpha,mRpL50,Vha100-3,Gas8,Miga,CG2124,mRpS25,Mfe2,Usp39,mRpL10,CG11562,Sf3b1,AIF,CG31650,CG4957,mEFTs,mRpL13,L2HGDH,Ars2,CG8728,CG14757,dmpd,CG4679,Echs1,CG16935,CG85…	FBgn0000286,FBgn0000406,FBgn0000451,FBgn0000546,FBgn0000588,FBgn0001098,FBgn0001150,FBgn0001220,FBgn0002031,FBgn0002522,FBgn0003053,FBgn0003089,FBgn0003714,FBgn0004587,FBgn0004606,FBgn0004652,FBgn0005659,FBgn0010551,FBgn0010591,FBgn0012036,FBgn0014023,FBgn0014092,FBgn0015245,FBgn0015600,FBgn0015808,FBgn0016041,FBgn0019830,FBgn0020018,FBgn0021750,FBgn0021765,FBgn0022724,FBgn0023536,FBgn0024273,FBg…
	GO Biological Processes	GO:0023052	signaling	1492	44	8.271	0.6636	-0.592	0.999349	0.000282747	1	1	1	AstA-R2,Cad99C,CG11155,eca,Rgk3,RhoGAP102A,Ir76a,rdgA,Ent2,Hr4,pHCl-1,rdgC,ds,btl,Pld,Tie,Ipp,Pka-R2,CRMP,santa-maria,Traf4,NPF,Lrpprc2,ics,Tollo,Mvb12,uif,spz4,reb,exp,CG15611,P32,sona,mthl9,CG10738,Fit2,Oatp74D,Dl,EcR,l(2)gl,peb,pip,Egfr,Ser	FBgn0039595,FBgn0039709,FBgn0039927,FBgn0069242,FBgn0085426,FBgn0259216,FBgn0260874,FBgn0261549,FBgn0263916,FBgn0264562,FBgn0264908,FBgn0265959,FBgn0284247,FBgn0285896,FBgn0286511,FBgn0014073,FBgn0016672,FBgn0022382,FBgn0023023,FBgn0025697,FBgn0026319,FBgn0027109,FBgn0027794,FBgn0028546,FBgn0029114,FBgn0030894,FBgn0031879,FBgn0032362,FBgn0033667,FBgn0033668,FBgn0034194,FBgn0034259,FBgn0034903,FBg…
	GO Molecular Function	GO:0016887	ATPase activity	257	3	0.564	0.2627	-1.929	0.999351	0.000282047	1	1	1	Hsc70-5,CG3156,snu	FBgn0001220,FBgn0023536,FBgn0039594
	REACTOME pathway	R-DME-212436	Generic Transcription Pathway	447	8	1.504	0.4028	-1.312	0.999411	0.000255836	1	1	1	Cf2,EcR,CG4957,CG14655,CG8319,Trx-2,Hr4,bsf	FBgn0000286,FBgn0000546,FBgn0032205,FBgn0037275,FBgn0037722,FBgn0040070,FBgn0264562,FBgn0284256
	GO Molecular Function	GO:0019899	enzyme binding	453	8	1.504	0.3974	-1.331	0.999514	0.000211206	1	1	1	l(2)gl,Mbs,NiPp1,Vha100-3,Gas8,CG15611,Cks85A,CG42673	FBgn0002121,FBgn0005536,FBgn0026402,FBgn0028669,FBgn0029667,FBgn0034194,FBgn0037613,FBgn0261555
	GO Molecular Function	GO:0019787	ubiquitin-like protein transferase activity	220	2	0.376	0.2046	-2.289	0.999528	0.000205043	1	1	1	Slip1,dmpd	FBgn0024728,FBgn0033486
	GO Biological Processes	GO:0048232	male gamete generation	229	2	0.376	0.1965	-2.347	0.999677	0.000140254	1	1	1	EcR,WASp	FBgn0000546,FBgn0024273
	GO Biological Processes	GO:0007399	nervous system development	1031	26	4.887	0.5675	-0.817	0.999717	0.000122908	1	1	1	Dl,EcR,fw,gt,l(2)gl,lab,robo2,peb,Egfr,Ser,mew,zfh1,fru,Mbs,Mical,ds,btl,NetA,Pka-R2,WASp,NiPp1,Amph,Tollo,CG11584,spz4,CG12935	FBgn0000463,FBgn0000546,FBgn0001083,FBgn0001150,FBgn0002121,FBgn0002522,FBgn0002543,FBgn0003053,FBgn0003731,FBgn0004197,FBgn0004456,FBgn0004606,FBgn0004652,FBgn0005536,FBgn0053208,FBgn0284247,FBgn0285896,FBgn0015773,FBgn0022382,FBgn0024273,FBgn0026402,FBgn0027356,FBgn0029114,FBgn0030541,FBgn0032362,FBgn0033547
	GO Biological Processes	GO:0007154	cell communication	1539	44	8.271	0.6434	-0.636	0.999747	0.000109929	1	1	1	Dl,EcR,l(2)gl,peb,pip,Egfr,Ser,AstA-R2,Cad99C,CG11155,eca,Rgk3,RhoGAP102A,Ir76a,rdgA,Ent2,Hr4,pHCl-1,rdgC,ds,btl,Pld,Tie,Ipp,Pka-R2,CRMP,santa-maria,Traf4,NPF,Lrpprc2,ics,Tollo,Mvb12,uif,spz4,reb,exp,CG15611,P32,sona,mthl9,CG10738,Fit2,Oatp74D	FBgn0000463,FBgn0000546,FBgn0002121,FBgn0003053,FBgn0003089,FBgn0003731,FBgn0004197,FBgn0039595,FBgn0039709,FBgn0039927,FBgn0069242,FBgn0085426,FBgn0259216,FBgn0260874,FBgn0261549,FBgn0263916,FBgn0264562,FBgn0264908,FBgn0265959,FBgn0284247,FBgn0285896,FBgn0286511,FBgn0014073,FBgn0016672,FBgn0022382,FBgn0023023,FBgn0025697,FBgn0026319,FBgn0027109,FBgn0027794,FBgn0028546,FBgn0029114,FBgn0030894,FBg…
	GO Cellular Component	GO:0005654	nucleoplasm	508	9	1.692	0.3987	-1.327	0.999747	0.000109776	1	1	1	esc,B52,Taf8,NiPp1,Sgf11,CG8312,CstF50,mxc,Rbp1	FBgn0000588,FBgn0004587,FBgn0022724,FBgn0026402,FBgn0036804,FBgn0037720,FBgn0039867,FBgn0260789,FBgn0260944
	GO Biological Processes	GO:0006351	transcription, DNA-templated	1038	26	4.887	0.5637	-0.827	0.999761	0.000103915	1	1	1	Cf2,EcR,esc,gt,lab,net,peb,B52,zfh1,fru,Ets98B,CG8312,CG8319,NfI,l(2)k09022,Rbp1,Tet,Hr4,bsf,Taf8,Lrpprc2,dmpd,reb,exp,Sgf11,CG14655	FBgn0000286,FBgn0000546,FBgn0000588,FBgn0001150,FBgn0002522,FBgn0002931,FBgn0003053,FBgn0004587,FBgn0004606,FBgn0004652,FBgn0005659,FBgn0037720,FBgn0037722,FBgn0042696,FBgn0086451,FBgn0260944,FBgn0263392,FBgn0264562,FBgn0284256,FBgn0022724,FBgn0027794,FBgn0033486,FBgn0033667,FBgn0033668,FBgn0036804,FBgn0037275
	REACTOME pathway	R-DME-74160	Gene expression (Transcription)	615	12	2.256	0.4391	-1.187	0.999792	9.04018e-05	1	1	1	Cf2,EcR,Taf8,CG4957,Ars2,CG14655,CG8319,CstF50,Trx-2,Rbp1,Hr4,bsf	FBgn0000286,FBgn0000546,FBgn0022724,FBgn0032205,FBgn0033062,FBgn0037275,FBgn0037722,FBgn0039867,FBgn0040070,FBgn0260944,FBgn0264562,FBgn0284256
	GO Biological Processes	GO:0050808	synapse organization	289	3	0.564	0.2336	-2.098	0.999817	7.94385e-05	1	1	1	WASp,Mical,Act57B	FBgn0024273,FBgn0053208,FBgn0000044
	REACTOME pathway	R-DME-8953854	Metabolism of RNA	461	7	1.316	0.3417	-1.549	0.999886	4.93792e-05	1	1	1	Sf3b1,Ars2,CG9344,CG1542,CstF50,l(2)k09022,Rbp1	FBgn0031266,FBgn0033062,FBgn0034564,FBgn0039828,FBgn0039867,FBgn0086451,FBgn0260944
	GO Molecular Function	GO:0016740	transferase activity	1186	30	5.639	0.5692	-0.813	0.99989	4.79013e-05	1	1	1	esc,kkv,pip,Egfr,bt,Tie,ScpX,Slip1,Pgant3,CG12560,CG2201,dmpd,GstE1,Naa35,Pgant6,PIG-B,CG10738,Agpat3,isoQC,GstZ1,GstZ2,CG14721,CG13850,CG1750,CG31523,Tpst,drd,rdgA,Gyg,btl	FBgn0000588,FBgn0001311,FBgn0003089,FBgn0003731,FBgn0005666,FBgn0014073,FBgn0015808,FBgn0024728,FBgn0027558,FBgn0031974,FBgn0032955,FBgn0033486,FBgn0034335,FBgn0034982,FBgn0035375,FBgn0035464,FBgn0036368,FBgn0036623,FBgn0036999,FBgn0037696,FBgn0037697,FBgn0037942,FBgn0038961,FBgn0039836,FBgn0051523,FBgn0086674,FBgn0260006,FBgn0261549,FBgn0265191,FBgn0285896
	GO Biological Processes	GO:0051252	regulation of RNA metabolic process	1070	26	4.887	0.5468	-0.871	0.999891	4.74847e-05	1	1	1	CG8312,CG8319,NfI,l(2)k09022,Rbp1,Tet,Hr4,bsf,Cf2,EcR,esc,gt,lab,net,peb,B52,zfh1,fru,Ets98B,Taf8,Lrpprc2,dmpd,reb,exp,Sgf11,CG14655	FBgn0037720,FBgn0037722,FBgn0042696,FBgn0086451,FBgn0260944,FBgn0263392,FBgn0264562,FBgn0284256,FBgn0000286,FBgn0000546,FBgn0000588,FBgn0001150,FBgn0002522,FBgn0002931,FBgn0003053,FBgn0004587,FBgn0004606,FBgn0004652,FBgn0005659,FBgn0022724,FBgn0027794,FBgn0033486,FBgn0033667,FBgn0033668,FBgn0036804,FBgn0037275
	GO Cellular Component	GO:0012505	endomembrane system	985	23	4.323	0.5255	-0.928	0.999901	4.28829e-05	1	1	1	Dl,l(2)gl,pip,Sply,Cyp4e2,toc,Pgant3,GV1,Gas8,Mvb12,CG31650,uif,CG11200,sona,Fatp3,Pgant6,PIG-B,CG13049,Agpat3,Cad99C,CG31523,eca,Tpst	FBgn0000463,FBgn0002121,FBgn0003089,FBgn0010591,FBgn0014469,FBgn0015600,FBgn0027558,FBgn0027790,FBgn0029667,FBgn0030894,FBgn0031673,FBgn0031879,FBgn0034500,FBgn0034903,FBgn0034999,FBgn0035375,FBgn0035464,FBgn0036592,FBgn0036623,FBgn0039709,FBgn0051523,FBgn0069242,FBgn0086674
	GO Molecular Function	GO:0016818	hydrolase activity, acting on acid anhydrides, in phosphorus-containing anhydrides	431	6	1.128	0.3133	-1.674	0.999913	3.78596e-05	1	1	1	Hsc70-5,CG3156,snu,CG11052,Rgk3,mEFG1	FBgn0001220,FBgn0023536,FBgn0039594,FBgn0040524,FBgn0085426,FBgn0263133
	GO Cellular Component	GO:1990234	transferase complex	433	6	1.128	0.3118	-1.681	0.999919	3.52444e-05	1	1	1	esc,Taf8,dmpd,Naa35,Sgf11,Cks85A	FBgn0000588,FBgn0022724,FBgn0033486,FBgn0034982,FBgn0036804,FBgn0037613
	GO Molecular Function	GO:0016817	hydrolase activity, acting on acid anhydrides	434	6	1.128	0.3111	-1.685	0.999922	3.40039e-05	1	1	1	Hsc70-5,CG3156,snu,CG11052,Rgk3,mEFG1	FBgn0001220,FBgn0023536,FBgn0039594,FBgn0040524,FBgn0085426,FBgn0263133
	GO Biological Processes	GO:0010468	regulation of gene expression	1331	34	6.391	0.5749	-0.799	0.999946	2.33052e-05	1	1	1	Cf2,EcR,esc,gt,Hsp83,lab,net,peb,Egfr,B52,zfh1,fru,Ets98B,CG8312,CG8319,NfI,CG31759,tut,l(2)k09022,Rbp1,Tet,Hr4,bsf,Taf8,Lrpprc2,mRpL13,Ars2,dmpd,reb,exp,P32,CG13458,Sgf11,CG14655	FBgn0000286,FBgn0000546,FBgn0000588,FBgn0001150,FBgn0001233,FBgn0002522,FBgn0002931,FBgn0003053,FBgn0003731,FBgn0004587,FBgn0004606,FBgn0004652,FBgn0005659,FBgn0037720,FBgn0037722,FBgn0042696,FBgn0051759,FBgn0052364,FBgn0086451,FBgn0260944,FBgn0263392,FBgn0264562,FBgn0284256,FBgn0022724,FBgn0027794,FBgn0032720,FBgn0033062,FBgn0033486,FBgn0033667,FBgn0033668,FBgn0034259,FBgn0036479,FBgn0036804,FBg…
	GO Molecular Function	GO:0017111	nucleoside-triphosphatase activity	406	5	0.94	0.2771	-1.852	0.999948	2.24021e-05	1	1	1	Hsc70-5,CG3156,snu,Rgk3,mEFG1	FBgn0001220,FBgn0023536,FBgn0039594,FBgn0085426,FBgn0263133
	GO Cellular Component	GO:0043229	intracellular organelle	4596	161	30.263	0.7883	-0.343	0.999974	1.12466e-05	1	1	1	Act57B,Cf2,Cyt-b5-r,ect,Dl,EcR,esc,Gdh,gt,Hsc70-5,Hsp83,l(2)37Cc,l(2)gl,lab,peb,pip,tko,vls,B52,zfh1,fru,Ets98B,bt,Phb2,Sply,Aldh,mRpL47,CG4278,Hsp60A,toc,ScpX,Tom40,colt,Ppox,SerRS-m,scu,Taf8,CG3156,WASp,Ant2,Scgdelta,SF1,bonsai,NiPp1,RpS10a,Pgant3,PCB,pdgy,GV1,Lrpprc2,ppl,Mtpalpha,mRpL50,Vha100-3,Gas8,Miga,CG2124,CG11584,mRpS25,Mfe2,Mvb12,Usp39,mRpL10,CG11562,Sf3b1,AIF,snsl,CG31650,uif,CG4957,m…	FBgn0000044,FBgn0000286,FBgn0000406,FBgn0000451,FBgn0000463,FBgn0000546,FBgn0000588,FBgn0001098,FBgn0001150,FBgn0001220,FBgn0001233,FBgn0002031,FBgn0002121,FBgn0002522,FBgn0003053,FBgn0003089,FBgn0003714,FBgn0003978,FBgn0004587,FBgn0004606,FBgn0004652,FBgn0005659,FBgn0005666,FBgn0010551,FBgn0010591,FBgn0012036,FBgn0014023,FBgn0014092,FBgn0015245,FBgn0015600,FBgn0015808,FBgn0016041,FBgn0019830,FBg…
	GO Cellular Component	GO:0005829	cytosol	943	20	3.759	0.4773	-1.067	0.999974	1.1226e-05	1	1	1	Cf2,Gdh,Hsp83,l(2)gl,Pgm1,Hsp60A,NetA,scu,Pka-R2,CRMP,RpS10a,Mvb12,ValRS-m,Pbgs,CG10638,CG31997,Mical,t,Gyg,rdgC	FBgn0000286,FBgn0001098,FBgn0001233,FBgn0002121,FBgn0003076,FBgn0015245,FBgn0015773,FBgn0021765,FBgn0022382,FBgn0023023,FBgn0027494,FBgn0030894,FBgn0035942,FBgn0036271,FBgn0036290,FBgn0051997,FBgn0053208,FBgn0086367,FBgn0265191,FBgn0265959
	GO Molecular Function	GO:0016462	pyrophosphatase activity	425	5	0.94	0.2648	-1.917	0.999975	1.09539e-05	1	1	1	Hsc70-5,CG3156,snu,Rgk3,mEFG1	FBgn0001220,FBgn0023536,FBgn0039594,FBgn0085426,FBgn0263133
	GO Biological Processes	GO:0016070	RNA metabolic process	1661	44	8.271	0.5961	-0.746	0.999982	7.62369e-06	1	1	1	CG8312,CG8319,mRpS11,CG1542,CG1750,NfI,Slimp,AspRS-m,CG31759,l(2)k09022,GatA,Rbp1,Tet,Hr4,bsf,Cf2,EcR,esc,gt,lab,net,peb,B52,zfh1,fru,Ets98B,SerRS-m,scu,Taf8,SF1,Lrpprc2,Usp39,Sf3b1,Ars2,dmpd,reb,exp,AsnRS-m,CG9344,CG4611,ValRS-m,IleRS-m,Sgf11,CG14655	FBgn0037720,FBgn0037722,FBgn0038474,FBgn0039828,FBgn0039836,FBgn0042696,FBgn0051133,FBgn0051739,FBgn0051759,FBgn0086451,FBgn0260779,FBgn0260944,FBgn0263392,FBgn0264562,FBgn0284256,FBgn0000286,FBgn0000546,FBgn0000588,FBgn0001150,FBgn0002522,FBgn0002931,FBgn0003053,FBgn0004587,FBgn0004606,FBgn0004652,FBgn0005659,FBgn0021750,FBgn0021765,FBgn0022724,FBgn0025571,FBgn0027794,FBgn0030969,FBgn0031266,FBg…
	GO Biological Processes	GO:0046907	intracellular transport	595	9	1.692	0.3404	-1.555	0.999986	6.17386e-06	1	1	1	Hsp60A,ScpX,Tom40,WASp,Mvb12,CG8728,CG8531,eca,ttm50	FBgn0015245,FBgn0015808,FBgn0016041,FBgn0024273,FBgn0030894,FBgn0033235,FBgn0033918,FBgn0069242,FBgn0250874
	REACTOME pathway	R-DME-597592	Post-translational protein modification	679	11	2.068	0.3646	-1.456	0.999991	4.1022e-06	1	1	1	Act57B,EcR,Pgant3,CG31650,Tsp,Pgant6,PIG-B,Spn85F,eca,stw,Mpi	FBgn0000044,FBgn0000546,FBgn0027558,FBgn0031673,FBgn0031850,FBgn0035375,FBgn0035464,FBgn0037772,FBgn0069242,FBgn0286203,FBgn0286506
	GO Cellular Component	GO:0000785	chromatin	364	3	0.564	0.1855	-2.431	0.999991	3.71767e-06	1	1	1	esc,B52,Rbp1	FBgn0000588,FBgn0004587,FBgn0260944
	GO Biological Processes	GO:0030163	protein catabolic process	321	2	0.376	0.1402	-2.834	0.999994	2.66979e-06	1	1	1	dmpd,CG6567	FBgn0033486,FBgn0037842
	GO Biological Processes	GO:0006996	organelle organization	1653	42	7.895	0.5718	-0.806	0.999994	2.42678e-06	1	1	1	Dl,esc,Hsc70-5,Hsp83,l(2)gl,swa,mew,bt,dmGlut,Hsp60A,Tom40,WASp,Scgdelta,Amph,RpS10a,Miga,CG11562,CG31650,CG12560,CG4908,CG8728,CG14757,CG8531,P32,Tektin-C,CG10738,CG13049,Sgf11,CG7352,TMEM216,mRpS11,CG1674,sals,Mical,eca,CG33521,ttm50,Skeletor,ds,bsf,Pld,bor	FBgn0000463,FBgn0000588,FBgn0001220,FBgn0001233,FBgn0002121,FBgn0003655,FBgn0004456,FBgn0005666,FBgn0010497,FBgn0015245,FBgn0016041,FBgn0024273,FBgn0025391,FBgn0027356,FBgn0027494,FBgn0030037,FBgn0031247,FBgn0031673,FBgn0031974,FBgn0032195,FBgn0033235,FBgn0033274,FBgn0033918,FBgn0034259,FBgn0035638,FBgn0036368,FBgn0036592,FBgn0036804,FBgn0037581,FBgn0037614,FBgn0038474,FBgn0039897,FBgn0051374,FBg…
	GO Cellular Component	GO:0005694	chromosome	603	8	1.504	0.2986	-1.744	0.999997	1.24383e-06	1	1	1	EcR,esc,Hsp83,peb,pip,B52,Rbp1,Skeletor	FBgn0000546,FBgn0000588,FBgn0001233,FBgn0003053,FBgn0003089,FBgn0004587,FBgn0260944,FBgn0262717
	GO Biological Processes	GO:0009987	cellular process	6540	240	45.113	0.8258	-0.276	0.999997	1.20914e-06	1	1	1	Tie,Hsp60A,toc,NetA,Tom40,Ipp,colt,Ppox,SerRS-m,scu,Pka-R2,Taf8,Peritrophin-A,CRMP,WASp,Slip1,Mur2B,Scgdelta,SF1,santa-maria,bonsai,Traf4,NiPp1,NPF,Amph,RpS10a,Pgant3,PCB,obst-B,pdgy,Lrpprc2,ppl,TotA,Mtpalpha,ics,mRpL50,Vha100-3,Tollo,Gas8,Miga,Nadsyn,CG11584,mRpS25,CG9521,Mfe2,Mvb12,Usp39,obst-A,mRpL10,CG11562,Sf3b1,AIF,CG31650,Pfdn1,uif,CG12560,CG13113,CG4908,spz4,ChLD3,mEFTs,mRpL13,CG2201,Ars2…	FBgn0014073,FBgn0015245,FBgn0015600,FBgn0015773,FBgn0016041,FBgn0016672,FBgn0019830,FBgn0020018,FBgn0021750,FBgn0021765,FBgn0022382,FBgn0022724,FBgn0022770,FBgn0023023,FBgn0024273,FBgn0024728,FBgn0025390,FBgn0025391,FBgn0025571,FBgn0025697,FBgn0026261,FBgn0026319,FBgn0026402,FBgn0027109,FBgn0027356,FBgn0027494,FBgn0027558,FBgn0027580,FBgn0027600,FBgn0027601,FBgn0027794,FBgn0027945,FBgn0028396,FBg…
	GO Molecular Function	GO:0003677	DNA binding	826	14	2.632	0.3814	-1.391	0.999998	1.02495e-06	1	1	1	Cf2,EcR,gt,lab,peb,zfh1,Ets98B,GV1,CG15336,AIF,CG14655,CG8319,Tet,Hr4	FBgn0000286,FBgn0000546,FBgn0001150,FBgn0002522,FBgn0003053,FBgn0004606,FBgn0005659,FBgn0027790,FBgn0030009,FBgn0031392,FBgn0037275,FBgn0037722,FBgn0263392,FBgn0264562
	GO Biological Processes	GO:0006325	chromatin organization	452	4	0.752	0.1991	-2.328	0.999998	6.86171e-07	1	1	1	CG12560,P32,Sgf11,esc	FBgn0031974,FBgn0034259,FBgn0036804,FBgn0000588
	GO Molecular Function	GO:0003676	nucleic acid binding	1657	40	7.519	0.5432	-0.88	0.999999	5.22212e-07	1	1	1	Cf2,EcR,gt,lab,peb,swa,B52,zfh1,fru,Ets98B,SF1,NiPp1,GV1,CG15336,CG2124,Sf3b1,AIF,mEFTs,mRpL13,CG4679,AsnRS-m,P32,CG9344,CG4611,IleRS-m,mRpL21,CG14655,CG8319,mRpS11,CG1542,CG15561,Slimp,mRpS18A,AspRS-m,tut,Rbp1,mEFG1,Tet,Hr4,bsf	FBgn0000286,FBgn0000546,FBgn0001150,FBgn0002522,FBgn0003053,FBgn0003655,FBgn0004587,FBgn0004606,FBgn0004652,FBgn0005659,FBgn0025571,FBgn0026402,FBgn0027790,FBgn0030009,FBgn0030217,FBgn0031266,FBgn0031392,FBgn0032646,FBgn0032720,FBgn0033816,FBgn0034177,FBgn0034259,FBgn0034564,FBgn0035591,FBgn0036569,FBgn0036853,FBgn0037275,FBgn0037722,FBgn0038474,FBgn0039828,FBgn0039829,FBgn0051133,FBgn0051450,FBg…
	GO Molecular Function	GO:0005515	protein binding	2137	57	10.714	0.6002	-0.736	0.999999	5.07604e-07	1	1	1	Cf2,Dl,EcR,esc,Gdh,Hsc70-5,Hsp83,l(2)gl,lab,robo2,net,pip,rst,Egfr,Ser,mew,Mbs,bt,Lac,Hsp60A,toc,Pka-R2,Taf8,WASp,Slip1,Traf4,NiPp1,NPF,Lrpprc2,Vha100-3,Gas8,CG11584,Mfe2,Mvb12,AIF,Pfdn1,uif,spz4,Ars2,CG12964,CG15611,P32,CG15080,Sgf11,Cks85A,CG5886,Cad99C,CG1674,Hil,sals,Mical,mim,CG33521,CG42673,rdgC,ds,btl	FBgn0000286,FBgn0000463,FBgn0000546,FBgn0000588,FBgn0001098,FBgn0001220,FBgn0001233,FBgn0002121,FBgn0002522,FBgn0002543,FBgn0002931,FBgn0003089,FBgn0003285,FBgn0003731,FBgn0004197,FBgn0004456,FBgn0005536,FBgn0005666,FBgn0010238,FBgn0015245,FBgn0015600,FBgn0022382,FBgn0022724,FBgn0024273,FBgn0024728,FBgn0026319,FBgn0026402,FBgn0027109,FBgn0027794,FBgn0028669,FBgn0029667,FBgn0030541,FBgn0030731,FBg…
	GO Biological Processes	GO:0031323	regulation of cellular metabolic process	1676	40	7.519	0.5371	-0.897	0.999999	3.19005e-07	1	1	1	Cf2,EcR,esc,gt,l(2)gl,lab,net,peb,pip,Egfr,B52,zfh1,fru,Ets98B,Pka-R2,Taf8,Traf4,NiPp1,Lrpprc2,ics,Tollo,mRpL13,dmpd,reb,exp,P32,CG13458,Sgf11,CG14655,CG8312,CG8319,Spn85F,NfI,tut,l(2)k09022,Rbp1,Tet,Hr4,bsf,btl	FBgn0000286,FBgn0000546,FBgn0000588,FBgn0001150,FBgn0002121,FBgn0002522,FBgn0002931,FBgn0003053,FBgn0003089,FBgn0003731,FBgn0004587,FBgn0004606,FBgn0004652,FBgn0005659,FBgn0022382,FBgn0022724,FBgn0026319,FBgn0026402,FBgn0027794,FBgn0028546,FBgn0029114,FBgn0032720,FBgn0033486,FBgn0033667,FBgn0033668,FBgn0034259,FBgn0036479,FBgn0036804,FBgn0037275,FBgn0037720,FBgn0037722,FBgn0037772,FBgn0042696,FBg…
	GO Cellular Component	GO:0032991	protein-containing complex	2616	73	13.722	0.628	-0.671	1	1.73832e-07	1	1	1	Dl,EcR,esc,Hsp83,tko,Egfr,vls,mew,B52,mRpL47,Tie,Tom40,scu,Pka-R2,Taf8,WASp,Scgdelta,SF1,bonsai,Traf4,RpS10a,ppl,Mtpalpha,mRpL50,Vha100-3,mRpS25,Mvb12,Usp39,mRpL10,Sf3b1,Pfdn1,Tsp,mRpL13,Ars2,CG8728,dmpd,CG8531,mRpL41,resilin,CG9344,mRpL54,mRpL43,Naa35,mRpL17,mRpL23,mRpL39,mRpS26,Sgf11,mRpL21,mRpL15,mRpL19,Cks85A,mRpL40,mRpS11,mRpL55,mRpL35,snu,CG1542,CstF50,mRpL36,MCU,UQCR-11L,mRpS18A,Mical,mim,…	FBgn0000463,FBgn0000546,FBgn0000588,FBgn0001233,FBgn0003714,FBgn0003731,FBgn0003978,FBgn0004456,FBgn0004587,FBgn0014023,FBgn0014073,FBgn0016041,FBgn0021765,FBgn0022382,FBgn0022724,FBgn0024273,FBgn0025391,FBgn0025571,FBgn0026261,FBgn0026319,FBgn0027494,FBgn0027945,FBgn0028479,FBgn0028648,FBgn0028669,FBgn0030572,FBgn0030894,FBgn0030969,FBgn0031231,FBgn0031266,FBgn0031776,FBgn0031850,FBgn0032720,FBg…
	GO Biological Processes	GO:0006139	nucleobase-containing compound metabolic process	2045	51	9.586	0.5612	-0.833	1	7.97371e-08	1	1	1	CG8312,CG8319,mRpS11,wat,CG1542,CG1750,NfI,CG30427,Slimp,AspRS-m,CG31759,l(2)k09022,GatA,Rbp1,Tet,Hr4,bsf,Mpi,Cf2,EcR,esc,gt,lab,net,peb,B52,zfh1,fru,Ets98B,SerRS-m,scu,Taf8,CRMP,SF1,pdgy,Lrpprc2,Nadsyn,Usp39,Sf3b1,Ars2,dmpd,reb,exp,AsnRS-m,CG9344,CG4611,ValRS-m,CG10738,IleRS-m,Sgf11,CG14655	FBgn0037720,FBgn0037722,FBgn0038474,FBgn0039620,FBgn0039828,FBgn0039836,FBgn0042696,FBgn0043792,FBgn0051133,FBgn0051739,FBgn0051759,FBgn0086451,FBgn0260779,FBgn0260944,FBgn0263392,FBgn0264562,FBgn0284256,FBgn0286506,FBgn0000286,FBgn0000546,FBgn0000588,FBgn0001150,FBgn0002522,FBgn0002931,FBgn0003053,FBgn0004587,FBgn0004606,FBgn0004652,FBgn0005659,FBgn0021750,FBgn0021765,FBgn0022724,FBgn0023023,FBg…
	GO Biological Processes	GO:0019222	regulation of metabolic process	1852	44	8.271	0.5346	-0.903	1	6.58973e-08	1	1	1	CG8312,CG8319,Spn85F,NfI,CG31759,tut,l(2)k09022,Rbp1,Tet,Hr4,bsf,btl,Cf2,EcR,esc,gt,Hsp83,l(2)gl,lab,net,peb,pip,Egfr,B52,zfh1,fru,Ets98B,Pka-R2,Taf8,Traf4,NiPp1,Lrpprc2,ics,Tollo,mRpL13,Ars2,dmpd,reb,exp,P32,viaf,CG13458,Sgf11,CG14655	FBgn0037720,FBgn0037722,FBgn0037772,FBgn0042696,FBgn0051759,FBgn0052364,FBgn0086451,FBgn0260944,FBgn0263392,FBgn0264562,FBgn0284256,FBgn0285896,FBgn0000286,FBgn0000546,FBgn0000588,FBgn0001150,FBgn0001233,FBgn0002121,FBgn0002522,FBgn0002931,FBgn0003053,FBgn0003089,FBgn0003731,FBgn0004587,FBgn0004606,FBgn0004652,FBgn0005659,FBgn0022382,FBgn0022724,FBgn0026319,FBgn0026402,FBgn0027794,FBgn0028546,FBg…
	GO Cellular Component	GO:0005622	intracellular	5700	195	36.654	0.7699	-0.377	1	3.15404e-08	1	1	1	Act57B,Cf2,Cyt-b5-r,ect,Dl,EcR,esc,Gdh,gt,Hsc70-5,Hsp83,kkv,l(2)37Cc,l(2)gl,lab,peb,Pgm1,pip,tko,vls,Ser,B52,zfh1,fru,Mbs,Ets98B,bt,128up,Phb2,Sply,Aldh,mRpL47,CG4278,Hsp60A,toc,NetA,ScpX,Tom40,colt,Ppox,SerRS-m,scu,Pka-R2,Taf8,CRMP,CG3156,WASp,Ant2,Scgdelta,SF1,bonsai,Traf4,NiPp1,Amph,RpS10a,Pgant3,PCB,pdgy,GV1,Lrpprc2,ppl,Mtpalpha,mRpL50,Vha100-3,Gas8,Miga,CG2124,Nadsyn,CG11584,mRpS25,sbm,Mfe2,…	FBgn0000044,FBgn0000286,FBgn0000406,FBgn0000451,FBgn0000463,FBgn0000546,FBgn0000588,FBgn0001098,FBgn0001150,FBgn0001220,FBgn0001233,FBgn0001311,FBgn0002031,FBgn0002121,FBgn0002522,FBgn0003053,FBgn0003076,FBgn0003089,FBgn0003714,FBgn0003978,FBgn0004197,FBgn0004587,FBgn0004606,FBgn0004652,FBgn0005536,FBgn0005659,FBgn0005666,FBgn0010339,FBgn0010551,FBgn0010591,FBgn0012036,FBgn0014023,FBgn0014092,FBg…
	GO Cellular Component	GO:0031981	nuclear lumen	919	12	2.256	0.2938	-1.767	1	3.35946e-09	1	1	1	esc,B52,Taf8,NiPp1,CG9344,Sgf11,CG8312,CG1542,CstF50,l(2)k09022,mxc,Rbp1	FBgn0000588,FBgn0004587,FBgn0022724,FBgn0026402,FBgn0034564,FBgn0036804,FBgn0037720,FBgn0039828,FBgn0039867,FBgn0086451,FBgn0260789,FBgn0260944
	GO Biological Processes	GO:0051276	chromosome organization	626	4	0.752	0.1438	-2.798	1	4.60973e-10	1	1	1	CG12560,P32,Sgf11,esc	FBgn0031974,FBgn0034259,FBgn0036804,FBgn0000588
	GO Cellular Component	GO:0005634	nucleus	2465	43	8.083	0.3926	-1.349	1	9.64327e-17	1	1	1	Cf2,ect,EcR,esc,gt,lab,peb,pip,B52,zfh1,fru,Ets98B,toc,Taf8,WASp,SF1,NiPp1,GV1,Usp39,Sf3b1,Ars2,dmpd,CG8531,P32,CG9344,Sgf11,CG14655,CG8312,CG8319,CG1542,CstF50,CG1674,Trx-2,NfI,l(2)k09022,CG33521,mxc,Rbp1,Skeletor,mEFG1,Tet,Hr4,rdgC	FBgn0000286,FBgn0000451,FBgn0000546,FBgn0000588,FBgn0001150,FBgn0002522,FBgn0003053,FBgn0003089,FBgn0004587,FBgn0004606,FBgn0004652,FBgn0005659,FBgn0015600,FBgn0022724,FBgn0024273,FBgn0025571,FBgn0026402,FBgn0027790,FBgn0030969,FBgn0031266,FBgn0033062,FBgn0033486,FBgn0033918,FBgn0034259,FBgn0034564,FBgn0036804,FBgn0037275,FBgn0037720,FBgn0037722,FBgn0039828,FBgn0039867,FBgn0039897,FBgn0040070,FBg…

## Sheet: up
[Select]	Gene Set Category	Gene Set ID	Gene Set Name	Gene Set Size	Count Overlap Gene	Percentage Genes in Gene Set	Fold Enrichment	log2 fold	P value	P value calc log_10	Bonferroni	Benjamini & Hochberg	Benjamini & Yekutieli	Overlaping Gene Symbols	Overlapping Gene IDs
	REACTOME pathway	R-DME-112315	Transmission across Chemical Synapses	143	60	5.445	4.5583	2.188	1.03206e-25	24.9863	2.58016e-22	1.29008e-23	1.08386e-22	Nmdar2,nAChRalpha3,X11Lbeta,Gs2,cac,rut,Lcch3,nAChRalpha7,Eaat2,CG5397,VGlut,Vmat,Syt1,Snap25,nAChRalpha6,GABA-B-R1,CG4587,Ac3,Rab3,CG12344,stj,VGAT,SerT,RhoGEF3,nSyb,Gad1,Rop,nAChRbeta1,GluRIA,Rdl,SecCl,Gabat,SLC22A,nAChRalpha4,Nmdar1,Syn,CG4757,Ace,Rbp,Rim,ChT,ChAT,CG6231,GluClalpha,GABA-B-R2,CASK,CG7084,Irk2,VAChT,Syx1A,CG6356,nAChRalpha1,nAChRalpha2,nAChRbeta2,Gat,GluRIB,Ggamma30A,Pkc53E,Grip…	FBgn0053513,FBgn0015519,FBgn0052677,FBgn0001145,FBgn0263111,FBgn0003301,FBgn0010240,FBgn0086778,FBgn0026438,FBgn0031327,FBgn0031424,FBgn0260964,FBgn0004242,FBgn0011288,FBgn0032151,FBgn0260446,FBgn0028863,FBgn0023416,FBgn0005586,FBgn0033558,FBgn0261041,FBgn0033911,FBgn0010414,FBgn0264707,FBgn0013342,FBgn0004516,FBgn0004574,FBgn0000038,FBgn0004619,FBgn0004244,FBgn0036727,FBgn0036927,FBgn0037140,FBg…
	REACTOME pathway	R-DME-112316	Neuronal System	188	74	6.715	4.2762	2.096	1e-25	25	2.5e-22	1.29008e-23	1.08386e-22	Nmdar2,nAChRalpha3,X11Lbeta,Gs2,cac,rut,eag,Lcch3,nAChRalpha7,Eaat2,CG5397,VGlut,Vmat,Syt1,Snap25,Shaw,Nlg2,nAChRalpha6,GABA-B-R1,CG4587,Ptp36E,Ac3,Rab3,CG12344,stj,VGAT,Ih,EndoB,SerT,RhoGEF3,nSyb,Gad1,Rop,nAChRbeta1,GluRIA,Rdl,SecCl,Shal,Gabat,SLC22A,nAChRalpha4,Nmdar1,Nlg3,Task7,Syn,CG4757,Ace,Task6,Rbp,Rim,ChT,ChAT,CG6231,GluClalpha,GABA-B-R2,CASK,CG7084,Nrx-1,Irk2,VAChT,Syx1A,CG6356,nAChRalph…	FBgn0053513,FBgn0015519,FBgn0052677,FBgn0001145,FBgn0263111,FBgn0003301,FBgn0000535,FBgn0010240,FBgn0086778,FBgn0026438,FBgn0031327,FBgn0031424,FBgn0260964,FBgn0004242,FBgn0011288,FBgn0003386,FBgn0031866,FBgn0032151,FBgn0260446,FBgn0028863,FBgn0267486,FBgn0023416,FBgn0005586,FBgn0033558,FBgn0261041,FBgn0033911,FBgn0263397,FBgn0034433,FBgn0010414,FBgn0264707,FBgn0013342,FBgn0004516,FBgn0004574,FBg…
	GO Cellular Component	GO:0043005	neuron projection	319	115	10.436	3.9164	1.97	1e-25	25	2.5e-22	1.29008e-23	1.08386e-22	nAChRalpha1,mAChR-A,nAChRbeta1,nAChRalpha2,ChAT,comt,ena,g,ImpL2,na,Shaw,shi,sn,nAChRbeta2,5-HT1A,Syt1,Rdl,5-HT7,Rop,Syn,Cbp53E,orb,ple,Con,Lcch3,SerT,tutl,jar,Snap25,Dop1R1,fra,nSyb,Syx1A,CASK,nAChRalpha3,CadN,Lis-1,nrv2,nompC,klg,trio,GluClalpha,Eaat1,Cdk5alpha,Syt4,bdl,nAChRalpha5,Grip,dpr14,Rab3-GEF,Lrp4,dpr18,nAChRalpha6,dpr19,sNPF,Or45a,CG12344,VGAT,dpr13,Synj,CG13506,Mmp1,dpr20,SecCl,CG716…	FBgn0000036,FBgn0000037,FBgn0000038,FBgn0000039,FBgn0000303,FBgn0000346,FBgn0000578,FBgn0001087,FBgn0001257,FBgn0002917,FBgn0003386,FBgn0003392,FBgn0003447,FBgn0004118,FBgn0004168,FBgn0004242,FBgn0004244,FBgn0004573,FBgn0004574,FBgn0004575,FBgn0004580,FBgn0004882,FBgn0005626,FBgn0005775,FBgn0010240,FBgn0010414,FBgn0010473,FBgn0011225,FBgn0011288,FBgn0011582,FBgn0011592,FBgn0013342,FBgn0013343,FBg…
	GO Biological Processes	GO:0099536	synaptic signaling	282	98	8.893	3.7754	1.917	1e-25	25	2.5e-22	1.29008e-23	1.08386e-22	X11Lbeta,Nmdar2,Rim,Cadps,Nlg3,Nlg4,jeb,nAChRalpha7,brp,Atg1,stj,Sytalpha,inaE,Ank2,kcc,nAChRbeta2,5-HT1A,Syt1,Rdl,5-HT7,Rop,Syn,Cbp53E,Plc21C,GluRIA,TkR99D,Shal,Rab3,CanB,Lcch3,Nmdar1,Snap25,Dop1R1,Sap47,nSyb,Syx1A,CASK,Gycbeta100B,nAChRalpha3,mGluR,mth,Ace,nAChRalpha1,mAChR-A,nAChRbeta1,nAChRalpha2,Cat,ChAT,comt,FMRFa,Atpalpha,rut,shi,mAChR-B,Nrx-1,Tusp,kek6,Syt7,CG1909,Alk,Prosap,cpx,mtt,Rbp,c…	FBgn0052677,FBgn0053513,FBgn0053547,FBgn0053653,FBgn0083963,FBgn0083975,FBgn0086677,FBgn0086778,FBgn0259246,FBgn0260945,FBgn0261041,FBgn0261089,FBgn0261244,FBgn0261788,FBgn0261794,FBgn0004118,FBgn0004168,FBgn0004242,FBgn0004244,FBgn0004573,FBgn0004574,FBgn0004575,FBgn0004580,FBgn0004611,FBgn0004619,FBgn0004622,FBgn0005564,FBgn0005586,FBgn0010014,FBgn0010240,FBgn0010399,FBgn0011288,FBgn0011582,FBg…
	GO Biological Processes	GO:0007268	chemical synaptic transmission	279	96	8.711	3.7381	1.902	1e-25	25	2.5e-22	1.29008e-23	1.08386e-22	nAChRbeta2,5-HT1A,Syt1,Rdl,5-HT7,Rop,Syn,Cbp53E,Plc21C,GluRIA,TkR99D,Shal,Rab3,CanB,Lcch3,Nmdar1,Nlg2,nAChRalpha6,twit,egr,CG12344,CG6329,Syngr,VGAT,unc-13-4A,SecCl,SLC22A,Rbp,cac,5-HT1B,Ih,nwk,cpo,GluRIB,dysc,Slob,Fife,nAChRalpha4,Ten-a,mAChR-B,Nrx-1,kek6,Syt7,CG1909,Alk,Prosap,cpx,mtt,X11Lbeta,Nmdar2,Rim,Cadps,Nlg3,Nlg4,jeb,nAChRalpha7,brp,Atg1,stj,Sytalpha,Ank2,kcc,Ace,nAChRalpha1,mAChR-A,nACh…	FBgn0004118,FBgn0004168,FBgn0004242,FBgn0004244,FBgn0004573,FBgn0004574,FBgn0004575,FBgn0004580,FBgn0004611,FBgn0004619,FBgn0004622,FBgn0005564,FBgn0005586,FBgn0010014,FBgn0010240,FBgn0010399,FBgn0031866,FBgn0032151,FBgn0032895,FBgn0033483,FBgn0033558,FBgn0033872,FBgn0033876,FBgn0033911,FBgn0035756,FBgn0036727,FBgn0037140,FBgn0262483,FBgn0263111,FBgn0263116,FBgn0263397,FBgn0263456,FBgn0263995,FBg…
	GO Cellular Component	GO:0031226	intrinsic component of plasma membrane	404	139	12.613	3.7378	1.902	1e-25	25	2.5e-22	1.29008e-23	1.08386e-22	nAChRalpha1,mAChR-A,nAChRbeta1,nAChRalpha2,eag,kar,Atpalpha,rdgB,rut,Shaw,tipE,nAChRbeta2,5-HT1A,Rdl,Mdr49,5-HT7,GluRIA,TkR99D,Shal,Lcch3,Nmdar1,tutl,Dop1R1,fra,kek1,kek2,nAChRalpha3,CadN,nrv2,nompC,mGluR,mth,Ac3,foi,GluClalpha,Mipp1,GABA-B-R2,kek3,bdl,beat-Ic,beat-Ib,Rh50,Nckx30C,nAChRalpha5,Proc-R,Grip,Tsp5D,CG4607,dpr14,dpr18,GABA-B-R3,Nlg2,nAChRalpha6,dpr19,CG10702,twit,nrv3,egr,CG12344,Drl-2…	FBgn0000036,FBgn0000037,FBgn0000038,FBgn0000039,FBgn0000535,FBgn0001296,FBgn0002921,FBgn0003218,FBgn0003301,FBgn0003386,FBgn0003710,FBgn0004118,FBgn0004168,FBgn0004244,FBgn0004512,FBgn0004573,FBgn0004619,FBgn0004622,FBgn0005564,FBgn0010240,FBgn0010399,FBgn0010473,FBgn0011582,FBgn0011592,FBgn0015399,FBgn0015400,FBgn0015519,FBgn0015609,FBgn0015777,FBgn0016920,FBgn0019985,FBgn0023000,FBgn0023416,FBg…
	GO Cellular Component	GO:0005887	integral component of plasma membrane	391	134	12.16	3.7232	1.897	1e-25	25	2.5e-22	1.29008e-23	1.08386e-22	nAChRalpha1,mAChR-A,nAChRbeta1,nAChRalpha2,eag,kar,Atpalpha,rdgB,rut,Shaw,tipE,nAChRbeta2,5-HT1A,Rdl,Mdr49,5-HT7,GluRIA,TkR99D,Shal,Lcch3,Nmdar1,tutl,Dop1R1,fra,kek1,kek2,nAChRalpha3,CadN,nrv2,nompC,mGluR,mth,Ac3,foi,GluClalpha,GABA-B-R2,kek3,bdl,beat-Ic,beat-Ib,Rh50,Nckx30C,nAChRalpha5,Proc-R,Grip,Tsp5D,CG4607,dpr14,dpr18,GABA-B-R3,Nlg2,nAChRalpha6,dpr19,CG10702,nrv3,egr,CG12344,Drl-2,CG6484,CG5…	FBgn0000036,FBgn0000037,FBgn0000038,FBgn0000039,FBgn0000535,FBgn0001296,FBgn0002921,FBgn0003218,FBgn0003301,FBgn0003386,FBgn0003710,FBgn0004118,FBgn0004168,FBgn0004244,FBgn0004512,FBgn0004573,FBgn0004619,FBgn0004622,FBgn0005564,FBgn0010240,FBgn0010399,FBgn0010473,FBgn0011582,FBgn0011592,FBgn0015399,FBgn0015400,FBgn0015519,FBgn0015609,FBgn0015777,FBgn0016920,FBgn0019985,FBgn0023000,FBgn0023416,FBg…
	GO Cellular Component	GO:0045202	synapse	281	92	8.348	3.5569	1.831	1e-25	25	2.5e-22	1.29008e-23	1.08386e-22	nAChRalpha1,nAChRbeta1,nAChRalpha2,comt,ena,g,na,shi,nAChRbeta2,Syt1,Rdl,Rop,Syn,Cbp53E,GluRIA,orb,Rab3,Con,CanB,hig,Lcch3,Nmdar1,SerT,Snap25,Sap47,nSyb,Syx1A,CASK,Gycbeta100B,nAChRalpha3,RtGEF,Dap160,GluClalpha,Eaat1,Syt4,nAChRalpha5,Grip,Tomosyn,Rab3-GEF,Lrp4,VGlut,Nlg2,nAChRalpha6,Hasp,Git,CG12344,Syngr,VGAT,Synj,unc-13-4A,ClC-c,SecCl,EndoA,Burs,Nrx-1,kek6,RhoGAP100F,Syt7,Alk,Prosap,cpx,Atg8a,…	FBgn0000036,FBgn0000038,FBgn0000039,FBgn0000346,FBgn0000578,FBgn0001087,FBgn0002917,FBgn0003392,FBgn0004118,FBgn0004242,FBgn0004244,FBgn0004574,FBgn0004575,FBgn0004580,FBgn0004619,FBgn0004882,FBgn0005586,FBgn0005775,FBgn0010014,FBgn0010114,FBgn0010240,FBgn0010399,FBgn0010414,FBgn0011288,FBgn0013334,FBgn0013342,FBgn0013343,FBgn0013759,FBgn0013973,FBgn0015519,FBgn0015803,FBgn0023388,FBgn0024963,FBg…
	GO Molecular Function	GO:0015075	ion transmembrane transporter activity	396	115	10.436	3.1549	1.658	1e-25	25	2.5e-22	1.29008e-23	1.08386e-22	nAChRalpha1,nAChRbeta1,nAChRalpha2,eag,kar,na,Atpalpha,rdgB,Shaw,tipE,w,nAChRbeta2,Rdl,GluRIA,Shal,Lcch3,Nmdar1,SerT,Calx,nAChRalpha3,tty,nrv2,nompC,foi,Picot,GluClalpha,Ugalt,Eaat2,Eaat1,aralar1,Rh50,Nckx30C,CG4587,nAChRalpha5,CG15270,CG10804,CG4607,Ir7g,CG14196,CG12531,VGlut,CG13793,CG13795,CG13796,nAChRalpha6,Vha100-5,nrv3,CG13743,CG12344,CG8850,CG8785,VGAT,CG6484,CG5002,List,CG4797,GlyT,CG113…	FBgn0000036,FBgn0000038,FBgn0000039,FBgn0000535,FBgn0001296,FBgn0002917,FBgn0002921,FBgn0003218,FBgn0003386,FBgn0003710,FBgn0003996,FBgn0004118,FBgn0004244,FBgn0004619,FBgn0005564,FBgn0010240,FBgn0010399,FBgn0010414,FBgn0013995,FBgn0015519,FBgn0015558,FBgn0015777,FBgn0016920,FBgn0024236,FBgn0024315,FBgn0024963,FBgn0024994,FBgn0026438,FBgn0026439,FBgn0028646,FBgn0028699,FBgn0028704,FBgn0028863,FBg…
	GO Cellular Component	GO:0042995	cell projection	437	126	11.434	3.1324	1.647	1e-25	25	2.5e-22	1.29008e-23	1.08386e-22	nAChRalpha1,mAChR-A,nAChRbeta1,nAChRalpha2,Cam,ChAT,comt,ena,g,ImpL2,na,rdgB,Shaw,shi,sn,nAChRbeta2,5-HT1A,Syt1,Rdl,5-HT7,Rop,Syn,Cbp53E,orb,ple,Con,Lcch3,SerT,tutl,jar,Snap25,Dop1R1,fra,nSyb,Syx1A,CASK,Hydr2,nAChRalpha3,CadN,Lis-1,nrv2,nompC,klg,trio,GluClalpha,Mipp1,Eaat1,Cdk5alpha,Syt4,bdl,nAChRalpha5,Grip,dpr14,Rab3-GEF,Lrp4,dpr18,eys,nAChRalpha6,dpr19,sNPF,Or45a,CG12344,VGAT,dpr13,Synj,CG135…	FBgn0000036,FBgn0000037,FBgn0000038,FBgn0000039,FBgn0000253,FBgn0000303,FBgn0000346,FBgn0000578,FBgn0001087,FBgn0001257,FBgn0002917,FBgn0003218,FBgn0003386,FBgn0003392,FBgn0003447,FBgn0004118,FBgn0004168,FBgn0004242,FBgn0004244,FBgn0004573,FBgn0004574,FBgn0004575,FBgn0004580,FBgn0004882,FBgn0005626,FBgn0005775,FBgn0010240,FBgn0010414,FBgn0010473,FBgn0011225,FBgn0011288,FBgn0011582,FBgn0011592,FBg…
	GO Biological Processes	GO:0006811	ion transport	417	118	10.708	3.0742	1.62	1e-25	25	2.5e-22	1.29008e-23	1.08386e-22	Calx,nAChRalpha3,tty,nrv2,nompC,CG3078,foi,CG1090,Task7,CG9396,CG9399,Teh1,ATP8B,Task6,ChT,Nrx-1,Irk2,CG5646,CG1907,CG1607,Syt7,Gat,Nhe2,Prosap,olf186-F,SPoCk,cac,Cngl,Ih,CG43693,Stacl,GluRIB,dysc,Slob,Ca-alpha1T,PsGEF,zyd,nAChRalpha4,para,Picot,GluClalpha,Ugalt,Eaat2,Eaat1,CG4928,Syt4,aralar1,Rh50,Nckx30C,nAChRalpha5,CG15270,CG3009,GIIIspla2,CG14196,CG12531,VGlut,Nmdar2,Mid1,Shawl,NaCP60E,nAChRa…	FBgn0013995,FBgn0015519,FBgn0015558,FBgn0015777,FBgn0016920,FBgn0023524,FBgn0024236,FBgn0037238,FBgn0037690,FBgn0037714,FBgn0037715,FBgn0037766,FBgn0037989,FBgn0038165,FBgn0038641,FBgn0038975,FBgn0039081,FBgn0039525,FBgn0039674,FBgn0039844,FBgn0039900,FBgn0039915,FBgn0040297,FBgn0040752,FBgn0041585,FBgn0052451,FBgn0263111,FBgn0263257,FBgn0263397,FBgn0263776,FBgn0263980,FBgn0264000,FBgn0264006,FBg…
	GO Molecular Function	GO:0022857	transmembrane transporter activity	529	135	12.25	2.7724	1.471	1e-25	25	2.5e-22	1.29008e-23	1.08386e-22	nAChRalpha1,nAChRbeta1,nAChRalpha2,eag,kar,na,Atpalpha,rdgB,Shaw,tipE,w,nAChRbeta2,Rdl,Mdr49,Mdr65,GluRIA,Shal,Lcch3,Nmdar1,SerT,Calx,nAChRalpha3,tty,nrv2,nompC,foi,Picot,GluClalpha,Ugalt,Eaat2,Eaat1,aralar1,Rh50,Nckx30C,CG4587,nAChRalpha5,CG15270,CG10804,CG3168,CG4607,CG9657,Ir7g,CG14196,CG12531,ABCA,Rim2,VGlut,CG13793,CG13795,CG13796,SLC5A11,nAChRalpha6,Vha100-5,nrv3,CG1358,CG13743,CG12344,CG88…	FBgn0000036,FBgn0000038,FBgn0000039,FBgn0000535,FBgn0001296,FBgn0002917,FBgn0002921,FBgn0003218,FBgn0003386,FBgn0003710,FBgn0003996,FBgn0004118,FBgn0004244,FBgn0004512,FBgn0004513,FBgn0004619,FBgn0005564,FBgn0010240,FBgn0010399,FBgn0010414,FBgn0013995,FBgn0015519,FBgn0015558,FBgn0015777,FBgn0016920,FBgn0024236,FBgn0024315,FBgn0024963,FBgn0024994,FBgn0026438,FBgn0026439,FBgn0028646,FBgn0028699,FBg…
	GO Cellular Component	GO:0005886	plasma membrane	1104	271	24.592	2.6668	1.415	1e-25	25	2.5e-22	1.29008e-23	1.08386e-22	Ace,nAChRalpha1,mAChR-A,nAChRbeta1,nAChRalpha2,Appl,Cam,eag,Galphao,ImpL2,kar,Atpalpha,Pkc53E,rdgB,rut,Shaw,shi,Btk29A,sws,tipE,w,uzip,nAChRbeta2,5-HT1A,Syt1,Rdl,Mdr49,Mdr65,5-HT7,pros,GluRIA,TkR99D,Ggamma1,Shal,Rab3,Con,Lcch3,Nmdar1,SerT,tutl,Snap25,Dop1R1,fra,nSyb,Syx1A,Hydr2,kek1,kek2,nAChRalpha3,tty,CadN,nrv2,nompC,klg,mGluR,14-3-3epsilon,Tsf1,mth,Dap160,Ac3,CG3078,foi,trio,Picot,GluClalpha,M…	FBgn0000024,FBgn0000036,FBgn0000037,FBgn0000038,FBgn0000039,FBgn0000108,FBgn0000253,FBgn0000535,FBgn0001122,FBgn0001257,FBgn0001296,FBgn0002921,FBgn0003091,FBgn0003218,FBgn0003301,FBgn0003386,FBgn0003392,FBgn0003502,FBgn0003656,FBgn0003710,FBgn0003996,FBgn0004055,FBgn0004118,FBgn0004168,FBgn0004242,FBgn0004244,FBgn0004512,FBgn0004513,FBgn0004573,FBgn0004595,FBgn0004619,FBgn0004622,FBgn0004921,FBg…
	GO Molecular Function	GO:0005215	transporter activity	577	138	12.523	2.5983	1.378	1e-25	25	2.5e-22	1.29008e-23	1.08386e-22	nAChRalpha1,nAChRbeta1,nAChRalpha2,eag,kar,na,Atpalpha,rdgB,Shaw,tipE,w,nAChRbeta2,Rdl,Mdr49,Mdr65,GluRIA,Shal,Lcch3,Nmdar1,SerT,Calx,nAChRalpha3,tty,nrv2,nompC,foi,Picot,GluClalpha,Ugalt,Eaat2,Eaat1,aralar1,Rh50,Nckx30C,CG4587,nAChRalpha5,CG15270,CG10804,CG3168,CG4607,CG9657,Ir7g,CG14196,CG12531,ABCA,Rim2,VGlut,CG13793,CG13795,CG13796,SLC5A11,nAChRalpha6,Vha100-5,nrv3,CG1358,CG13743,CG12344,CG88…	FBgn0000036,FBgn0000038,FBgn0000039,FBgn0000535,FBgn0001296,FBgn0002917,FBgn0002921,FBgn0003218,FBgn0003386,FBgn0003710,FBgn0003996,FBgn0004118,FBgn0004244,FBgn0004512,FBgn0004513,FBgn0004619,FBgn0005564,FBgn0010240,FBgn0010399,FBgn0010414,FBgn0013995,FBgn0015519,FBgn0015558,FBgn0015777,FBgn0016920,FBgn0024236,FBgn0024315,FBgn0024963,FBgn0024994,FBgn0026438,FBgn0026439,FBgn0028646,FBgn0028699,FBg…
	GO Cellular Component	GO:0071944	cell periphery	1211	285	25.862	2.5567	1.354	1e-25	25	2.5e-22	1.29008e-23	1.08386e-22	Ace,nAChRalpha1,mAChR-A,nAChRbeta1,nAChRalpha2,Appl,Cam,eag,Galphao,ImpL2,kar,Atpalpha,Pkc53E,rdgB,rut,Shaw,shi,spir,Btk29A,sws,tipE,w,uzip,nAChRbeta2,5-HT1A,Syt1,Rdl,Mdr49,Mdr65,5-HT7,pros,GluRIA,TkR99D,Ggamma1,Shal,Rab3,Con,Lcch3,brat,Nmdar1,SerT,tutl,jar,Snap25,Dop1R1,fra,insc,nSyb,Syx1A,igl,Hydr2,kek1,kek2,nAChRalpha3,tty,CadN,Lis-1,nrv2,nompC,klg,mGluR,14-3-3epsilon,drongo,Tsf1,mth,Dap160,Ac…	FBgn0000024,FBgn0000036,FBgn0000037,FBgn0000038,FBgn0000039,FBgn0000108,FBgn0000253,FBgn0000535,FBgn0001122,FBgn0001257,FBgn0001296,FBgn0002921,FBgn0003091,FBgn0003218,FBgn0003301,FBgn0003386,FBgn0003392,FBgn0003475,FBgn0003502,FBgn0003656,FBgn0003710,FBgn0003996,FBgn0004055,FBgn0004118,FBgn0004168,FBgn0004242,FBgn0004244,FBgn0004512,FBgn0004513,FBgn0004573,FBgn0004595,FBgn0004619,FBgn0004622,FBg…
	GO Cellular Component	GO:0031224	intrinsic component of membrane	1104	248	22.505	2.4404	1.287	1e-25	25	2.5e-22	1.29008e-23	1.08386e-22	nAChRalpha1,mAChR-A,nAChRbeta1,nAChRalpha2,Appl,eag,kar,Atpalpha,rdgB,rut,Shaw,tipE,w,nAChRbeta2,5-HT1A,Syt1,Rdl,Mdr49,Mdr65,5-HT7,GluRIA,TkR99D,rho,Shal,spi,Lcch3,Nmdar1,SerT,tutl,Sema1a,Dop1R1,fra,nSyb,Syx1A,Calx,kek1,kek2,nAChRalpha3,tty,CadN,nrv2,nompC,mGluR,mth,amon,Ac3,foi,Picot,GluClalpha,Ugalt,Mipp1,Ugt35B1,Eaat2,Eaat1,Fie,CG14777,GABA-B-R2,kek3,Syt4,bdl,beat-Ic,beat-Ib,Rh50,Nckx30C,CG458…	FBgn0000036,FBgn0000037,FBgn0000038,FBgn0000039,FBgn0000108,FBgn0000535,FBgn0001296,FBgn0002921,FBgn0003218,FBgn0003301,FBgn0003386,FBgn0003710,FBgn0003996,FBgn0004118,FBgn0004168,FBgn0004242,FBgn0004244,FBgn0004512,FBgn0004513,FBgn0004573,FBgn0004619,FBgn0004622,FBgn0004635,FBgn0005564,FBgn0005672,FBgn0010240,FBgn0010399,FBgn0010414,FBgn0010473,FBgn0011259,FBgn0011582,FBgn0011592,FBgn0013342,FBg…
	GO Cellular Component	GO:0016021	integral component of membrane	1083	242	21.96	2.4276	1.28	1e-25	25	2.5e-22	1.29008e-23	1.08386e-22	nAChRalpha1,mAChR-A,nAChRbeta1,nAChRalpha2,Appl,eag,kar,Atpalpha,rdgB,rut,Shaw,tipE,w,nAChRbeta2,5-HT1A,Syt1,Rdl,Mdr49,Mdr65,5-HT7,GluRIA,TkR99D,rho,Shal,spi,Lcch3,Nmdar1,SerT,tutl,Sema1a,Dop1R1,fra,nSyb,Syx1A,Calx,kek1,kek2,nAChRalpha3,tty,CadN,nrv2,nompC,mGluR,mth,amon,Ac3,foi,Picot,GluClalpha,Ugalt,Ugt35B1,Eaat2,Eaat1,Fie,CG14777,GABA-B-R2,kek3,Syt4,bdl,beat-Ic,beat-Ib,Rh50,Nckx30C,CG4587,nACh…	FBgn0000036,FBgn0000037,FBgn0000038,FBgn0000039,FBgn0000108,FBgn0000535,FBgn0001296,FBgn0002921,FBgn0003218,FBgn0003301,FBgn0003386,FBgn0003710,FBgn0003996,FBgn0004118,FBgn0004168,FBgn0004242,FBgn0004244,FBgn0004512,FBgn0004513,FBgn0004573,FBgn0004619,FBgn0004622,FBgn0004635,FBgn0005564,FBgn0005672,FBgn0010240,FBgn0010399,FBgn0010414,FBgn0010473,FBgn0011259,FBgn0011582,FBgn0011592,FBgn0013342,FBg…
	GO Biological Processes	GO:0023052	signaling	1492	274	24.864	2.4276	0.996	1e-25	25	2.5e-22	1.29008e-23	1.08386e-22	SPoCk,X11Lbeta,CG32683,Nmdar2,Dop2R,Ddr,Rim,CG33639,Cadps,Nlg3,Nlg4,Pde11,CG34357,shakB,Dgk,TrissinR,CG34384,CG34393,NaCP60E,sif,Tab2,jeb,nAChRalpha7,Rab26,gish,Octbeta3R,CG42260,mnb,brp,sqa,CG42450,GABA-B-R1,Ziz,Atg1,Ubr3,stj,Sytalpha,inaE,SREBP,sgl,slim,NimA,Thor,gce,Ank2,kcc,nAChRbeta2,5-HT1A,mts,Syt1,Rdl,5-HT7,Rop,Syn,Cbp53E,Plc21C,GluRIA,TkR99D,rho,tok,Ggamma1,Shal,Rab3,spi,CanB,Lcch3,Tbh,Cd…	FBgn0052451,FBgn0052677,FBgn0052683,FBgn0053513,FBgn0053517,FBgn0053531,FBgn0053547,FBgn0053639,FBgn0053653,FBgn0083963,FBgn0083975,FBgn0085370,FBgn0085386,FBgn0085387,FBgn0085390,FBgn0085410,FBgn0085413,FBgn0085422,FBgn0085434,FBgn0085447,FBgn0086358,FBgn0086677,FBgn0086778,FBgn0086913,FBgn0250823,FBgn0250910,FBgn0259145,FBgn0259168,FBgn0259246,FBgn0259678,FBgn0259927,FBgn0260446,FBgn0260486,FBg…
	GO Biological Processes	GO:0007154	cell communication	1539	279	25.318	1.9695	0.978	1e-25	25	2.5e-22	1.29008e-23	1.08386e-22	Rbp,Ect4,axo,cac,5-HT1B,Cngl,Ih,nwk,Stacl,cpo,GluRIB,dysc,Slob,spg,CG43795,Ca-alpha1T,Glut1,PsGEF,Fife,RhoGEF3,Pburs,Cdep,rad,Ric,zyd,Dop1R2,nAChRalpha4,AstA-R1,Ten-a,unc-104,Ggamma30A,Myo81F,ltl,S6KL,InR,para,CG11426,Cerk,CG14669,PEK,Atg17,mAChR-B,CG8500,mthl5,Octbeta2R,Pde6,Sdr,Octalpha2R,EndoA,Nrx-1,CCAP,Cow,REPTOR,Bili,CG12290,Tusp,Tace,CG15537,CG15547,CG15556,kek6,RhoGAP100F,Syt7,CG1909,Apli…	FBgn0262483,FBgn0262579,FBgn0262870,FBgn0263111,FBgn0263116,FBgn0263257,FBgn0263397,FBgn0263456,FBgn0263980,FBgn0263995,FBgn0264000,FBgn0264006,FBgn0264087,FBgn0264324,FBgn0264339,FBgn0264386,FBgn0264574,FBgn0264598,FBgn0264606,FBgn0264707,FBgn0264810,FBgn0265082,FBgn0265597,FBgn0265605,FBgn0265767,FBgn0266137,FBgn0266347,FBgn0266429,FBgn0267001,FBgn0267002,FBgn0267252,FBgn0267431,FBgn0268063,FBg…
	GO Cellular Component	GO:0016020	membrane	2217	397	36.025	1.9454	0.96	1e-25	25	2.5e-22	1.29008e-23	1.08386e-22	Ace,nAChRalpha1,mAChR-A,nAChRbeta1,nAChRalpha2,Appl,Cam,eag,g,Galphao,ImpL2,kar,na,Atpalpha,Pkc53E,rdgB,rut,Shaw,shi,Btk29A,sws,tipE,w,uzip,nAChRbeta2,5-HT1A,ct,Syt1,Rdl,Mdr49,Mdr65,5-HT7,Rop,Syn,pros,GluRIA,TkR99D,rho,Ggamma1,Shal,Rab3,spi,Con,Lcch3,Tbh,Cds,Nmdar1,SerT,tutl,Sema1a,Snap25,Dop1R1,fra,nSyb,Syx1A,igl,Pex1,Calx,Hydr2,kek1,kek2,nAChRalpha3,tty,CadN,nrv2,nompC,klg,mGluR,14-3-3epsilon,d…	FBgn0000024,FBgn0000036,FBgn0000037,FBgn0000038,FBgn0000039,FBgn0000108,FBgn0000253,FBgn0000535,FBgn0001087,FBgn0001122,FBgn0001257,FBgn0001296,FBgn0002917,FBgn0002921,FBgn0003091,FBgn0003218,FBgn0003301,FBgn0003386,FBgn0003392,FBgn0003502,FBgn0003656,FBgn0003710,FBgn0003996,FBgn0004055,FBgn0004118,FBgn0004168,FBgn0004198,FBgn0004242,FBgn0004244,FBgn0004512,FBgn0004513,FBgn0004573,FBgn0004574,FBg…
	GO Molecular Function	GO:0008324	cation transmembrane transporter activity	282	87	7.895	3.3516	1.745	2.25844e-25	24.6462	5.64611e-22	2.68862e-23	2.25884e-22	nAChRalpha1,nAChRbeta1,nAChRalpha2,eag,na,Atpalpha,rdgB,Shaw,tipE,w,nAChRbeta2,GluRIA,Shal,Nmdar1,SerT,Calx,nAChRalpha3,nrv2,nompC,foi,Eaat2,Eaat1,Rh50,Nckx30C,CG4587,nAChRalpha5,CG15270,CG10804,CG4607,CG13793,CG13795,CG13796,nAChRalpha6,Vha100-5,nrv3,CG8850,VGAT,CG6484,List,CG4797,GlyT,VhaM9.7-a,CG10960,Zip71B,ClC-c,Prestin,SLC22A,CG1090,CG1208,CG1213,Task7,Task6,ChT,Irk2,CG5646,unc80,Gat,Nhe2,o…	FBgn0000036,FBgn0000038,FBgn0000039,FBgn0000535,FBgn0002917,FBgn0002921,FBgn0003218,FBgn0003386,FBgn0003710,FBgn0003996,FBgn0004118,FBgn0004619,FBgn0005564,FBgn0010399,FBgn0010414,FBgn0013995,FBgn0015519,FBgn0015777,FBgn0016920,FBgn0024236,FBgn0026438,FBgn0026439,FBgn0028699,FBgn0028704,FBgn0028863,FBgn0028875,FBgn0028879,FBgn0029663,FBgn0029932,FBgn0031935,FBgn0031937,FBgn0031939,FBgn0032151,FBg…
	GO Biological Processes	GO:0055085	transmembrane transport	497	122	11.071	2.6668	1.415	4.13009e-25	24.384	1.03252e-21	4.69329e-23	3.94305e-22	CG1090,CG1208,CG1213,Task7,CG9396,CG9399,CG6293,Task6,ChT,CG7720,CG6231,CG4562,MFS9,CG7084,Irk2,CG6356,CG1607,Nhe2,Prosap,hoe1,Tret1-1,CG32091,SCaMC,w,nAChRbeta2,Rdl,Mdr49,Mdr65,Plc21C,Shal,Lcch3,Pex1,Calx,nAChRalpha3,nrv2,nompC,foi,nAChRalpha1,nAChRbeta1,nAChRalpha2,Cam,eag,kar,na,Atpalpha,Shaw,SPoCk,CG33970,Mid1,shakB,Shawl,NaCP60E,nAChRalpha7,CG42235,CG42260,OtopLc,NaPi-III,Vmat,CG42594,SLO2,f…	FBgn0037238,FBgn0037386,FBgn0037387,FBgn0037690,FBgn0037714,FBgn0037715,FBgn0037807,FBgn0038165,FBgn0038641,FBgn0038652,FBgn0038720,FBgn0038740,FBgn0038799,FBgn0038938,FBgn0039081,FBgn0039178,FBgn0039844,FBgn0040297,FBgn0040752,FBgn0041150,FBgn0050035,FBgn0052091,FBgn0052103,FBgn0003996,FBgn0004118,FBgn0004244,FBgn0004512,FBgn0004513,FBgn0004611,FBgn0005564,FBgn0010240,FBgn0013563,FBgn0013995,FBg…
	GO Biological Processes	GO:0007267	cell-cell signaling	447	113	10.254	2.7464	1.458	1.97105e-24	23.7053	4.92763e-21	2.14245e-22	1.79997e-21	mAChR-B,Nrx-1,Cow,Bili,Tusp,CG15537,kek6,Syt7,CG1909,Alk,Prosap,cpx,mtt,Rbp,cac,5-HT1B,Ih,nwk,cpo,GluRIB,dysc,Slob,Glut1,Fife,nAChRalpha4,Ten-a,unc-104,InR,X11Lbeta,Nmdar2,Rim,Cadps,Nlg3,Nlg4,jeb,nAChRalpha7,gish,brp,Atg1,stj,Sytalpha,inaE,Ank2,kcc,Nlg2,nAChRalpha6,twit,egr,CG12344,Drl-2,CG6329,Syngr,VGAT,unc-13-4A,SecCl,cmpy,SLC22A,GluClalpha,Eaat1,GABA-B-R2,Syt4,lqf,nAChRalpha5,Grip,Tomosyn,Rab…	FBgn0037546,FBgn0038975,FBgn0039054,FBgn0039282,FBgn0039530,FBgn0039770,FBgn0039862,FBgn0039900,FBgn0039911,FBgn0040505,FBgn0040752,FBgn0041605,FBgn0050361,FBgn0262483,FBgn0263111,FBgn0263116,FBgn0263397,FBgn0263456,FBgn0263995,FBgn0264000,FBgn0264006,FBgn0264087,FBgn0264574,FBgn0264606,FBgn0266347,FBgn0267001,FBgn0267002,FBgn0283499,FBgn0052677,FBgn0053513,FBgn0053547,FBgn0053653,FBgn0083963,FBg…
	GO Molecular Function	GO:0022890	inorganic cation transmembrane transporter activity	265	82	7.441	3.3617	1.749	4.63985e-24	23.3335	1.15996e-20	4.83318e-22	4.06058e-21	nAChRalpha1,nAChRbeta1,nAChRalpha2,eag,na,Atpalpha,rdgB,Shaw,tipE,nAChRbeta2,GluRIA,Shal,Nmdar1,SerT,Calx,nAChRalpha3,nrv2,nompC,foi,Eaat2,Eaat1,Nckx30C,CG4587,nAChRalpha5,CG15270,CG10804,CG4607,CG13793,CG13795,CG13796,nAChRalpha6,Vha100-5,nrv3,CG8850,VGAT,CG6484,List,CG4797,GlyT,VhaM9.7-a,CG10960,Zip71B,ClC-c,Prestin,CG1090,CG1208,CG1213,Task7,Task6,ChT,Irk2,unc80,Gat,Nhe2,olf186-F,Tret1-1,SPoCk…	FBgn0000036,FBgn0000038,FBgn0000039,FBgn0000535,FBgn0002917,FBgn0002921,FBgn0003218,FBgn0003386,FBgn0003710,FBgn0004118,FBgn0004619,FBgn0005564,FBgn0010399,FBgn0010414,FBgn0013995,FBgn0015519,FBgn0015777,FBgn0016920,FBgn0024236,FBgn0026438,FBgn0026439,FBgn0028704,FBgn0028863,FBgn0028875,FBgn0028879,FBgn0029663,FBgn0029932,FBgn0031935,FBgn0031937,FBgn0031939,FBgn0032151,FBgn0032373,FBgn0032946,FBg…
	GO Cellular Component	GO:0030424	axon	190	66	5.989	3.7738	1.916	1.16988e-22	21.9319	2.92471e-19	1.16988e-20	9.82872e-20	comt,ena,g,ImpL2,na,Shaw,shi,Syt1,Rdl,Rop,Syn,Cbp53E,ple,Con,SerT,tutl,jar,Snap25,fra,nSyb,Syx1A,CASK,CadN,Lis-1,nrv2,klg,trio,Eaat1,Cdk5alpha,Syt4,bdl,Grip,Rab3-GEF,Lrp4,sNPF,Synj,CG13506,CG7166,EndoA,Burs,Nrx-1,unc80,kek6,Aplip1,Alk,Prosap,robo3,cpx,Trim9,Atg8a,CG34353,Shawl,jeb,futsch,mnb,Vmat,Dscam3,Ank2,kcc,orb2,PsGEF,CG44153,rad,unc-104,VAChT,InR	FBgn0000346,FBgn0000578,FBgn0001087,FBgn0001257,FBgn0002917,FBgn0003386,FBgn0003392,FBgn0004242,FBgn0004244,FBgn0004574,FBgn0004575,FBgn0004580,FBgn0005626,FBgn0005775,FBgn0010414,FBgn0010473,FBgn0011225,FBgn0011288,FBgn0011592,FBgn0013342,FBgn0013343,FBgn0013759,FBgn0015609,FBgn0015754,FBgn0015777,FBgn0017590,FBgn0024277,FBgn0026439,FBgn0027491,FBgn0028400,FBgn0028482,FBgn0029830,FBgn0030613,FBg…
	GO Biological Processes	GO:0050877	nervous system process	370	97	8.802	2.8481	1.51	2.67223e-22	21.5731	6.68056e-19	2.56945e-20	2.15871e-19	ATP8B,dpr15,dpr9,Nrx-1,Alk,dpr1,Prosap,dpr6,dpr17,dpr10,nAChRalpha6,dpr19,nrv3,Obp44a,Or45a,egr,CG12344,dpr13,dpr20,DopEcR,pst,INPP5E,SecCl,SLC22A,Dop1R1,Sap47,CASK,Calx,nAChRalpha3,nrv2,nompC,klg,mGluR,dpr8,dpr11,pxb,dpr4,Nmdar2,Dop2R,dpr12,NaCP60E,sif,mol,nAChRalpha7,gish,futsch,mnb,brp,2mit,stj,Ank2,nAChRalpha1,nAChRbeta1,nAChRalpha2,Appl,Cam,Ddc,eag,Galphao,na,Atpalpha,rdgB,rut,shi,Btk29A,sws…	FBgn0037989,FBgn0037993,FBgn0038282,FBgn0038975,FBgn0040505,FBgn0040726,FBgn0040752,FBgn0040823,FBgn0051361,FBgn0052057,FBgn0032151,FBgn0032233,FBgn0032946,FBgn0033268,FBgn0033404,FBgn0033483,FBgn0033558,FBgn0034286,FBgn0035170,FBgn0035538,FBgn0035770,FBgn0036273,FBgn0036727,FBgn0037140,FBgn0011582,FBgn0013334,FBgn0013759,FBgn0013995,FBgn0015519,FBgn0015777,FBgn0016920,FBgn0017590,FBgn0019985,FBg…
	GO Cellular Component	GO:0098793	presynapse	154	56	5.082	3.9505	1.982	1.73337e-20	19.7611	4.33342e-17	1.60497e-18	1.34841e-17	comt,ena,g,na,Syt1,Rop,Syn,Cbp53E,Rab3,CanB,SerT,Snap25,nSyb,Syx1A,CASK,Gycbeta100B,Dap160,Eaat1,Syt4,Grip,Tomosyn,Rab3-GEF,Lrp4,VGlut,Git,Syngr,VGAT,Synj,unc-13-4A,ClC-c,EndoA,Burs,Nrx-1,kek6,RhoGAP100F,Syt7,Alk,Prosap,cpx,Atg8a,Rim,Cadps,jeb,mnb,brp,Vmat,stj,fwe,Ank2,Rbp,cac,orb2,Fife,Dop1R2,Ten-a,VAChT	FBgn0000346,FBgn0000578,FBgn0001087,FBgn0002917,FBgn0004242,FBgn0004574,FBgn0004575,FBgn0004580,FBgn0005586,FBgn0010014,FBgn0010414,FBgn0011288,FBgn0013342,FBgn0013343,FBgn0013759,FBgn0013973,FBgn0023388,FBgn0026439,FBgn0028400,FBgn0029830,FBgn0030412,FBgn0030613,FBgn0030706,FBgn0031424,FBgn0033539,FBgn0033876,FBgn0033911,FBgn0034691,FBgn0035756,FBgn0036566,FBgn0038659,FBgn0038901,FBgn0038975,FBg…
	GO Molecular Function	GO:0030594	neurotransmitter receptor activity	53	32	2.904	6.5593	2.714	2.20044e-20	19.6575	5.5011e-17	1.96468e-18	1.65062e-17	nAChRalpha1,mAChR-A,nAChRbeta1,nAChRalpha2,nAChRbeta2,5-HT1A,Rdl,5-HT7,GluRIA,Lcch3,Nmdar1,Dop1R1,nAChRalpha3,GABA-B-R2,nAChRalpha5,GABA-B-R3,nAChRalpha6,CG12344,DopEcR,SecCl,mAChR-B,Octbeta2R,Octalpha2R,Nmdar2,Dop2R,nAChRalpha7,Octbeta3R,GABA-B-R1,5-HT1B,GluRIB,Dop1R2,nAChRalpha4	FBgn0000036,FBgn0000037,FBgn0000038,FBgn0000039,FBgn0004118,FBgn0004168,FBgn0004244,FBgn0004573,FBgn0004619,FBgn0010240,FBgn0010399,FBgn0011582,FBgn0015519,FBgn0027575,FBgn0028875,FBgn0031275,FBgn0032151,FBgn0033558,FBgn0035538,FBgn0036727,FBgn0037546,FBgn0038063,FBgn0038653,FBgn0053513,FBgn0053517,FBgn0086778,FBgn0250910,FBgn0260446,FBgn0263116,FBgn0264000,FBgn0266137,FBgn0266347
	GO Biological Processes	GO:0007186	G protein-coupled receptor signaling pathway	191	63	5.717	3.5834	1.841	2.46804e-20	19.6076	6.17009e-17	2.12762e-18	1.78751e-17	mAChR-A,Cam,FMRFa,Galphao,rdgB,rut,mAChR-B,mthl5,Octbeta2R,Octalpha2R,CCAP,CG12290,CG15556,7B2,Nplp3,Proc,CG30281,mtt,smog,CG31760,5-HT1A,5-HT7,TkR99D,Ggamma1,Tbh,Cds,5-HT1B,CG43795,Pburs,Dop1R2,AstA-R1,Ggamma30A,RSG7,GABA-B-R2,Proc-R,SPR,hec,GABA-B-R3,Dop1R1,Gycalpha99B,AstA,mGluR,mth,Ac3,CG32683,Dop2R,CG33639,Dgk,TrissinR,CG34384,Octbeta3R,CG42450,GABA-B-R1,inaE,Dh31,sNPF,CG9304,CG13579,Nplp1,M…	FBgn0000037,FBgn0000253,FBgn0000715,FBgn0001122,FBgn0003218,FBgn0003301,FBgn0037546,FBgn0037960,FBgn0038063,FBgn0038653,FBgn0039007,FBgn0039419,FBgn0039821,FBgn0041707,FBgn0042201,FBgn0045038,FBgn0050281,FBgn0050361,FBgn0051660,FBgn0051760,FBgn0004168,FBgn0004573,FBgn0004622,FBgn0004921,FBgn0010329,FBgn0010350,FBgn0263116,FBgn0264339,FBgn0264810,FBgn0266137,FBgn0266429,FBgn0267252,FBgn0024941,FBg…
	GO Biological Processes	GO:0007165	signal transduction	1279	214	19.419	1.8177	0.862	8.76745e-20	19.0571	2.19186e-16	7.30621e-18	6.13828e-17	CG11426,Cerk,CG14669,PEK,mAChR-B,CG8500,mthl5,Octbeta2R,Pde6,Sdr,Octalpha2R,CCAP,Cow,REPTOR,Bili,CG12290,Tusp,Tace,CG15537,CG15547,CG15556,kek6,RhoGAP100F,Aplip1,CG11638,CG13375,Buffy,Alk,Prosap,schlank,olf186-F,7B2,Nplp3,Proc,CG30281,mtt,smog,wry,Trim9,CG31760,PVRAP,SPoCk,nAChRalpha1,mAChR-A,nAChRbeta1,nAChRalpha2,aop,Cam,cv-2,dx,FMRFa,Galphao,ImpL2,nec,Pkc53E,rdgB,rut,Btk29A,tld,tsh,CG32683,Nmd…	FBgn0037166,FBgn0037315,FBgn0037326,FBgn0037327,FBgn0037546,FBgn0037754,FBgn0037960,FBgn0038063,FBgn0038237,FBgn0038279,FBgn0038653,FBgn0039007,FBgn0039054,FBgn0039209,FBgn0039282,FBgn0039419,FBgn0039530,FBgn0039734,FBgn0039770,FBgn0039809,FBgn0039821,FBgn0039862,FBgn0039883,FBgn0040281,FBgn0040351,FBgn0040370,FBgn0040491,FBgn0040505,FBgn0040752,FBgn0040918,FBgn0041585,FBgn0041707,FBgn0042201,FBg…
	GO Biological Processes	GO:0050804	modulation of chemical synaptic transmission	121	48	4.356	4.3096	2.108	1.41588e-19	18.849	3.53969e-16	1.07859e-17	9.06172e-17	Cat,comt,FMRFa,shi,Eaat1,GABA-B-R2,Syt4,Tomosyn,stas,Frq1,VGlut,cac,Ih,GluRIB,dysc,Slob,Fife,Syt1,Rdl,Cbp53E,Plc21C,GluRIA,TkR99D,Rab3,Nmdar2,Rim,Nlg3,Nlg4,jeb,brp,Atg1,Ank2,Nlg2,twit,egr,CG6329,SLC22A,Snap25,Sap47,CASK,Gycbeta100B,mGluR,Nrx-1,kek6,Alk,Prosap,cpx,mtt	FBgn0000261,FBgn0000346,FBgn0000715,FBgn0003392,FBgn0026439,FBgn0027575,FBgn0028400,FBgn0030412,FBgn0030850,FBgn0030897,FBgn0031424,FBgn0263111,FBgn0263397,FBgn0264000,FBgn0264006,FBgn0264087,FBgn0264606,FBgn0004242,FBgn0004244,FBgn0004580,FBgn0004611,FBgn0004619,FBgn0004622,FBgn0005586,FBgn0053513,FBgn0053547,FBgn0083963,FBgn0083975,FBgn0086677,FBgn0259246,FBgn0260945,FBgn0261788,FBgn0031866,FBg…
	GO Molecular Function	GO:0005216	ion channel activity	145	53	4.809	3.9709	1.989	1.42374e-19	18.8466	3.55934e-16	1.07859e-17	9.06172e-17	nAChRalpha1,nAChRbeta1,nAChRalpha2,eag,na,Shaw,tipE,nAChRbeta2,Rdl,GluRIA,Shal,Lcch3,Nmdar1,SerT,nAChRalpha3,tty,nompC,GluClalpha,Nckx30C,CG4587,nAChRalpha5,CG15270,Ir7g,nAChRalpha6,CG12344,ClC-c,SecCl,CG1090,Task7,Task6,Irk2,unc80,olf186-F,Ir56a,Nmdar2,Mid1,Shawl,NaCP60E,nAChRalpha7,CG42260,OtopLc,CG42594,stj,SLO2,fwe,cac,Cngl,Ih,GluRIB,Ca-alpha1T,zyd,nAChRalpha4,para	FBgn0000036,FBgn0000038,FBgn0000039,FBgn0000535,FBgn0002917,FBgn0003386,FBgn0003710,FBgn0004118,FBgn0004244,FBgn0004619,FBgn0005564,FBgn0010240,FBgn0010399,FBgn0010414,FBgn0015519,FBgn0015558,FBgn0016920,FBgn0024963,FBgn0028704,FBgn0028863,FBgn0028875,FBgn0028879,FBgn0029968,FBgn0032151,FBgn0033558,FBgn0036566,FBgn0036727,FBgn0037238,FBgn0037690,FBgn0038165,FBgn0039081,FBgn0039536,FBgn0041585,FBg…
	GO Biological Processes	GO:0034220	ion transmembrane transport	247	72	6.534	3.1668	1.663	1.36358e-19	18.8653	3.40894e-16	1.07859e-17	9.06172e-17	Picot,GluClalpha,Ugalt,Eaat1,aralar1,Rh50,Nckx30C,nAChRalpha5,CG12531,VGlut,cac,CG43693,Stacl,dysc,Ca-alpha1T,zyd,nAChRalpha4,para,CG1090,Task7,CG9396,CG9399,Task6,ChT,Irk2,CG1607,Nhe2,Prosap,nAChRalpha1,nAChRbeta1,nAChRalpha2,Cam,eag,Atpalpha,Shaw,SPoCk,Mid1,Shawl,NaCP60E,nAChRalpha7,OtopLc,NaPi-III,CG42594,SLO2,fwe,kcc,nAChRalpha3,nrv2,nompC,foi,nAChRalpha6,Vha100-5,nrv3,CG13743,CG12344,CG8850,…	FBgn0024315,FBgn0024963,FBgn0024994,FBgn0026439,FBgn0028646,FBgn0028699,FBgn0028704,FBgn0028875,FBgn0031064,FBgn0031424,FBgn0263111,FBgn0263776,FBgn0263980,FBgn0264006,FBgn0264386,FBgn0265767,FBgn0266347,FBgn0285944,FBgn0037238,FBgn0037690,FBgn0037714,FBgn0037715,FBgn0038165,FBgn0038641,FBgn0039081,FBgn0039844,FBgn0040297,FBgn0040752,FBgn0000036,FBgn0000038,FBgn0000039,FBgn0000253,FBgn0000535,FBg…
	GO Molecular Function	GO:0015267	channel activity	156	54	4.9	3.7606	1.911	1.12964e-18	17.9471	2.8241e-15	8.30618e-17	6.97841e-16	nAChRalpha1,nAChRbeta1,nAChRalpha2,eag,na,Shaw,tipE,nAChRbeta2,Rdl,GluRIA,Shal,Lcch3,Nmdar1,SerT,nAChRalpha3,tty,nompC,GluClalpha,Nckx30C,CG4587,nAChRalpha5,CG15270,Ir7g,nAChRalpha6,CG12344,ClC-c,SecCl,CG1090,Task7,Task6,Irk2,unc80,olf186-F,Ir56a,Nmdar2,Mid1,shakB,Shawl,NaCP60E,nAChRalpha7,CG42260,OtopLc,CG42594,stj,SLO2,fwe,cac,Cngl,Ih,GluRIB,Ca-alpha1T,zyd,nAChRalpha4,para	FBgn0000036,FBgn0000038,FBgn0000039,FBgn0000535,FBgn0002917,FBgn0003386,FBgn0003710,FBgn0004118,FBgn0004244,FBgn0004619,FBgn0005564,FBgn0010240,FBgn0010399,FBgn0010414,FBgn0015519,FBgn0015558,FBgn0016920,FBgn0024963,FBgn0028704,FBgn0028863,FBgn0028875,FBgn0028879,FBgn0029968,FBgn0032151,FBgn0033558,FBgn0036566,FBgn0036727,FBgn0037238,FBgn0037690,FBgn0038165,FBgn0039081,FBgn0039536,FBgn0041585,FBg…
	GO Molecular Function	GO:0038023	signaling receptor activity	275	75	6.806	2.9629	1.567	1.62419e-18	17.7894	4.06047e-15	1.16014e-16	9.74683e-16	nAChRalpha1,mAChR-A,nAChRbeta1,nAChRalpha2,nAChRbeta2,5-HT1A,Rdl,5-HT7,GluRIA,TkR99D,Lcch3,Nmdar1,Dop1R1,fra,Hr38,nAChRalpha3,klg,mGluR,mth,GluClalpha,GABA-B-R2,nAChRalpha5,Proc-R,SPR,hec,GABA-B-R3,Nlg2,nAChRalpha6,CG10702,Or45a,CG12344,CG13506,CG13579,MsR1,DopEcR,mthl2,Toll-6,SecCl,CG7497,CG7166,mAChR-B,mthl5,Octbeta2R,Sdr,Octalpha2R,CG12290,CG15556,kek6,Alk,mtt,smog,CG31760,CG33203,Nmdar2,Dop2R…	FBgn0000036,FBgn0000037,FBgn0000038,FBgn0000039,FBgn0004118,FBgn0004168,FBgn0004244,FBgn0004573,FBgn0004619,FBgn0004622,FBgn0010240,FBgn0010399,FBgn0011582,FBgn0011592,FBgn0014859,FBgn0015519,FBgn0017590,FBgn0019985,FBgn0023000,FBgn0024963,FBgn0027575,FBgn0028875,FBgn0029723,FBgn0029768,FBgn0030437,FBgn0031275,FBgn0031866,FBgn0032151,FBgn0032752,FBgn0033404,FBgn0033558,FBgn0034723,FBgn0035010,FBg…
	GO Molecular Function	GO:0005261	cation channel activity	109	44	3.993	4.3854	2.133	2.12912e-18	17.6718	5.32279e-15	1.47855e-16	1.2422e-15	nAChRalpha1,nAChRbeta1,nAChRalpha2,eag,na,Shaw,tipE,nAChRbeta2,GluRIA,Shal,Nmdar1,SerT,nAChRalpha3,nompC,Nckx30C,CG4587,nAChRalpha5,CG15270,nAChRalpha6,CG1090,Task7,Task6,Irk2,unc80,olf186-F,Nmdar2,Mid1,Shawl,NaCP60E,nAChRalpha7,CG42260,OtopLc,CG42594,stj,SLO2,fwe,cac,Cngl,Ih,GluRIB,Ca-alpha1T,zyd,nAChRalpha4,para	FBgn0000036,FBgn0000038,FBgn0000039,FBgn0000535,FBgn0002917,FBgn0003386,FBgn0003710,FBgn0004118,FBgn0004619,FBgn0005564,FBgn0010399,FBgn0010414,FBgn0015519,FBgn0016920,FBgn0028704,FBgn0028863,FBgn0028875,FBgn0028879,FBgn0032151,FBgn0037238,FBgn0037690,FBgn0038165,FBgn0039081,FBgn0039536,FBgn0041585,FBgn0053513,FBgn0053988,FBgn0085395,FBgn0085434,FBgn0086778,FBgn0259145,FBgn0259150,FBgn0260971,FBg…
	GO Biological Processes	GO:0050808	synapse organization	289	77	6.987	2.8945	1.533	2.46425e-18	17.6083	6.16064e-15	1.66504e-16	1.39887e-15	Gad1,Syn,pros,Rab3,brat,Nlg2,dpr19,Sin1,Syn2,dpr13,Synj,CG13506,PIP5K59B,dpr20,sff,cmpy,CG7166,Syn1,Appl,ena,Galphao,Gs2,Atpalpha,rut,Rbp,cac,nwk,dysc,Fife,stai,Ten-a,unc-104,trio,Grip,dpr14,hiw,Lrp4,dpr18,Frq1,Sema1a,CASK,RtGEF,klg,mGluR,dpr15,Octbeta2R,dpr9,Nrx-1,RhoGAP100F,Aplip1,dpr1,Prosap,dpr6,cpx,dpr17,DIP-theta,DIP-zeta,dpr10,dpr8,DIP-alpha,dpr11,dpr4,Nlg3,Nlg4,CG34353,dpr12,DIP-delta,jeb…	FBgn0004516,FBgn0004575,FBgn0004595,FBgn0005586,FBgn0010300,FBgn0031866,FBgn0032233,FBgn0033935,FBgn0034135,FBgn0034286,FBgn0034691,FBgn0034723,FBgn0034789,FBgn0035170,FBgn0036544,FBgn0037015,FBgn0037107,FBgn0037130,FBgn0000108,FBgn0000578,FBgn0001122,FBgn0001145,FBgn0002921,FBgn0003301,FBgn0262483,FBgn0263111,FBgn0263456,FBgn0264006,FBgn0264606,FBgn0266521,FBgn0267001,FBgn0267002,FBgn0024277,FBg…
	GO Molecular Function	GO:0004888	transmembrane signaling receptor activity	219	65	5.898	3.2244	1.689	3.05562e-18	17.5149	7.63906e-15	2.01028e-16	1.68893e-15	nAChRalpha1,mAChR-A,nAChRbeta1,nAChRalpha2,nAChRbeta2,5-HT1A,Rdl,5-HT7,GluRIA,TkR99D,Lcch3,Nmdar1,Dop1R1,fra,nAChRalpha3,klg,mGluR,mth,GluClalpha,GABA-B-R2,nAChRalpha5,Proc-R,SPR,hec,GABA-B-R3,nAChRalpha6,CG10702,Or45a,CG12344,CG13506,CG13579,MsR1,DopEcR,mthl2,SecCl,CG7497,CG7166,mAChR-B,mthl5,Octbeta2R,Sdr,Octalpha2R,CG12290,CG15556,Alk,mtt,smog,CG31760,Nmdar2,Dop2R,Ddr,CG33639,CG34353,TrissinR,…	FBgn0000036,FBgn0000037,FBgn0000038,FBgn0000039,FBgn0004118,FBgn0004168,FBgn0004244,FBgn0004573,FBgn0004619,FBgn0004622,FBgn0010240,FBgn0010399,FBgn0011582,FBgn0011592,FBgn0015519,FBgn0017590,FBgn0019985,FBgn0023000,FBgn0024963,FBgn0027575,FBgn0028875,FBgn0029723,FBgn0029768,FBgn0030437,FBgn0031275,FBgn0032151,FBgn0032752,FBgn0033404,FBgn0033558,FBgn0034723,FBgn0035010,FBgn0035331,FBgn0035538,FBg…
	GO Biological Processes	GO:0006812	cation transport	271	73	6.624	2.9264	1.549	1.00342e-17	16.9985	2.50855e-14	6.43218e-16	5.40397e-15	nAChRalpha6,Vha100-5,nrv3,CG1358,CG6329,GlyT,Teh2,VhaM9.7-a,Zip71B,Cln3,Prestin,Indy,SLC22A,CG4928,Syt4,aralar1,Rh50,Nckx30C,nAChRalpha5,CG15270,CG1090,Task7,Teh1,Task6,ChT,Irk2,CG5646,Syt7,Nhe2,Prosap,olf186-F,SPoCk,Calx,nAChRalpha3,nrv2,nompC,CG3078,foi,cac,Cngl,Ih,Stacl,GluRIB,Ca-alpha1T,PsGEF,zyd,para,nAChRalpha1,nAChRalpha2,Cam,eag,Atpalpha,Shaw,tipE,w,Mid1,Shawl,NaCP60E,nAChRalpha7,CG42260,…	FBgn0032151,FBgn0032373,FBgn0032946,FBgn0033196,FBgn0033872,FBgn0034911,FBgn0035505,FBgn0035521,FBgn0036461,FBgn0036756,FBgn0036770,FBgn0036816,FBgn0037140,FBgn0027556,FBgn0028400,FBgn0028646,FBgn0028699,FBgn0028704,FBgn0028875,FBgn0028879,FBgn0037238,FBgn0037690,FBgn0037766,FBgn0038165,FBgn0038641,FBgn0039081,FBgn0039525,FBgn0039900,FBgn0040297,FBgn0040752,FBgn0041585,FBgn0052451,FBgn0013995,FBg…
	GO Biological Processes	GO:0006836	neurotransmitter transport	136	48	4.356	3.8343	1.939	3.94882e-17	16.4035	9.87205e-14	2.46801e-15	2.07349e-14	ChT,Syt7,Gat,cpx,Snap25,nSyb,Syx1A,CASK,mth,w,Syt1,Rop,Syn,Rab3,CanB,SerT,comt,Rim,Cadps,brp,CG31904,Vmat,Sytalpha,Eaat1,GABA-B-R2,Syt4,lqf,aralar1,CG10804,Tomosyn,Rab3-GEF,Frq1,VGlut,CG43066,cac,Ih,Fife,CG13793,CG13795,CG13796,twit,CG8850,Syngr,VGAT,List,GlyT,unc-13-4A,SLC22A	FBgn0038641,FBgn0039900,FBgn0039915,FBgn0041605,FBgn0011288,FBgn0013342,FBgn0013343,FBgn0013759,FBgn0023000,FBgn0003996,FBgn0004242,FBgn0004574,FBgn0004575,FBgn0005586,FBgn0010014,FBgn0010414,FBgn0000346,FBgn0053547,FBgn0053653,FBgn0259246,FBgn0260479,FBgn0260964,FBgn0261089,FBgn0026439,FBgn0027575,FBgn0028400,FBgn0028582,FBgn0028646,FBgn0029663,FBgn0030412,FBgn0030613,FBgn0030897,FBgn0031424,FBg…
	GO Cellular Component	GO:1902495	transmembrane transporter complex	76	35	3.176	5.0031	2.323	4.39567e-17	16.357	1.09892e-13	2.61647e-15	2.19822e-14	nAChRalpha1,nAChRbeta1,nAChRalpha2,eag,Atpalpha,Shaw,nAChRbeta2,Mdr49,Mdr65,GluRIA,Shal,Nmdar1,nAChRalpha3,nrv2,nompC,CG4587,nAChRalpha5,Grip,nAChRalpha6,nrv3,unc80,Prosap,Nmdar2,CG33970,Shawl,NaCP60E,nAChRalpha7,CG42260,stj,cac,Cngl,GluRIB,Ca-alpha1T,nAChRalpha4,para	FBgn0000036,FBgn0000038,FBgn0000039,FBgn0000535,FBgn0002921,FBgn0003386,FBgn0004118,FBgn0004512,FBgn0004513,FBgn0004619,FBgn0005564,FBgn0010399,FBgn0015519,FBgn0015777,FBgn0016920,FBgn0028863,FBgn0028875,FBgn0029830,FBgn0032151,FBgn0032946,FBgn0039536,FBgn0040752,FBgn0053513,FBgn0053970,FBgn0085395,FBgn0085434,FBgn0086778,FBgn0259145,FBgn0261041,FBgn0263111,FBgn0263257,FBgn0264000,FBgn0264386,FBg…
	GO Molecular Function	GO:0046873	metal ion transmembrane transporter activity	157	52	4.719	3.5982	1.847	4.3953e-17	16.357	1.09883e-13	2.61647e-15	2.19822e-14	eag,Atpalpha,rdgB,Shaw,tipE,GluRIA,Shal,SerT,Calx,nrv2,nompC,foi,Eaat2,Eaat1,Nckx30C,CG4587,CG10804,CG13793,CG13795,CG13796,nrv3,CG8850,List,GlyT,Zip71B,Prestin,CG1090,Task7,Task6,ChT,Irk2,Gat,Nhe2,olf186-F,SPoCk,Mid1,Shawl,NaCP60E,CG31904,NaPi-III,Vmat,CG42594,stj,SLO2,fwe,kcc,CG43066,cac,Ih,Ca-alpha1T,zyd,para	FBgn0000535,FBgn0002921,FBgn0003218,FBgn0003386,FBgn0003710,FBgn0004619,FBgn0005564,FBgn0010414,FBgn0013995,FBgn0015777,FBgn0016920,FBgn0024236,FBgn0026438,FBgn0026439,FBgn0028704,FBgn0028863,FBgn0029663,FBgn0031935,FBgn0031937,FBgn0031939,FBgn0032946,FBgn0033708,FBgn0034381,FBgn0034911,FBgn0036461,FBgn0036770,FBgn0037238,FBgn0037690,FBgn0038165,FBgn0038641,FBgn0039081,FBgn0039915,FBgn0040297,FBg…
	GO Biological Processes	GO:0042391	regulation of membrane potential	71	33	2.995	5.0494	2.336	2.47612e-16	15.6062	6.1903e-13	1.40689e-14	1.18199e-13	nAChRalpha6,CG12344,SecCl,nAChRalpha1,nAChRbeta1,nAChRalpha2,eag,Task7,Task6,Irk2,jus,Prosap,nAChRbeta2,Rdl,Lcch3,Nmdar1,GluClalpha,Eaat1,nAChRalpha5,VGlut,Rim,shakB,NaCP60E,nAChRalpha7,CG42594,cac,Ih,Slob,Ca-alpha1T,Fife,nAChRalpha4,para,nAChRalpha3	FBgn0032151,FBgn0033558,FBgn0036727,FBgn0000036,FBgn0000038,FBgn0000039,FBgn0000535,FBgn0037690,FBgn0038165,FBgn0039081,FBgn0039647,FBgn0040752,FBgn0004118,FBgn0004244,FBgn0010240,FBgn0010399,FBgn0024963,FBgn0026439,FBgn0028875,FBgn0031424,FBgn0053547,FBgn0085387,FBgn0085434,FBgn0086778,FBgn0260971,FBgn0263111,FBgn0263397,FBgn0264087,FBgn0264386,FBgn0264606,FBgn0266347,FBgn0285944,FBgn0015519
	GO Cellular Component	GO:0044306	neuron projection terminus	71	33	2.995	5.0494	2.336	2.47612e-16	15.6062	6.1903e-13	1.40689e-14	1.18199e-13	comt,ena,g,na,Syt1,Rop,Syn,Cbp53E,SerT,Snap25,nSyb,Syx1A,CASK,Eaat1,Grip,Rab3-GEF,Lrp4,VGAT,Synj,EndoA,Burs,Nrx-1,kek6,Alk,Prosap,cpx,Atg8a,jeb,mnb,Vmat,Ank2,orb2,VAChT	FBgn0000346,FBgn0000578,FBgn0001087,FBgn0002917,FBgn0004242,FBgn0004574,FBgn0004575,FBgn0004580,FBgn0010414,FBgn0011288,FBgn0013342,FBgn0013343,FBgn0013759,FBgn0026439,FBgn0029830,FBgn0030613,FBgn0030706,FBgn0033911,FBgn0034691,FBgn0038659,FBgn0038901,FBgn0038975,FBgn0039862,FBgn0040505,FBgn0040752,FBgn0041605,FBgn0052672,FBgn0086677,FBgn0259168,FBgn0260964,FBgn0261788,FBgn0264307,FBgn0270928
	REACTOME pathway	R-DME-372790	Signaling by GPCR	120	43	3.902	3.8929	1.961	9.31381e-16	15.0309	2.32845e-12	5.17434e-14	4.3472e-13	PsGEF,CG32683,hec,inaE,rut,RSG7,CG42450,Dop2R,Plc21C,Btk29A,GABA-B-R1,RtGEF,Dap160,Ac3,Dgk,hig,Dhit,5-HT1B,5-HT1A,mAChR-A,CG13579,Mmp1,RhoGEF3,DopEcR,Octbeta3R,CG7497,laza,CG11426,CG11425,mAChR-B,Octbeta2R,Dop1R1,Octalpha2R,GABA-B-R2,CG12290,5-HT7,mGluR,sif,trio,AstA-R1,Ggamma30A,Pkc53E,CG34384	FBgn0264598,FBgn0052683,FBgn0030437,FBgn0261244,FBgn0003301,FBgn0024941,FBgn0259927,FBgn0053517,FBgn0004611,FBgn0003502,FBgn0260446,FBgn0015803,FBgn0023388,FBgn0023416,FBgn0085390,FBgn0010114,FBgn0028743,FBgn0263116,FBgn0004168,FBgn0000037,FBgn0035010,FBgn0035049,FBgn0264707,FBgn0035538,FBgn0250910,FBgn0036742,FBgn0037163,FBgn0037166,FBgn0037167,FBgn0037546,FBgn0038063,FBgn0011582,FBgn0038653,FBg…
	GO Cellular Component	GO:0043679	axon terminus	70	32	2.904	4.9663	2.312	1.28505e-15	14.8911	3.21262e-12	6.98395e-14	5.86754e-13	comt,ena,g,na,Syt1,Rop,Syn,Cbp53E,SerT,Snap25,nSyb,Syx1A,CASK,Eaat1,Grip,Rab3-GEF,Lrp4,Synj,EndoA,Burs,Nrx-1,kek6,Alk,Prosap,cpx,Atg8a,jeb,mnb,Vmat,Ank2,orb2,VAChT	FBgn0000346,FBgn0000578,FBgn0001087,FBgn0002917,FBgn0004242,FBgn0004574,FBgn0004575,FBgn0004580,FBgn0010414,FBgn0011288,FBgn0013342,FBgn0013343,FBgn0013759,FBgn0026439,FBgn0029830,FBgn0030613,FBgn0030706,FBgn0034691,FBgn0038659,FBgn0038901,FBgn0038975,FBgn0039862,FBgn0040505,FBgn0040752,FBgn0041605,FBgn0052672,FBgn0086677,FBgn0259168,FBgn0260964,FBgn0261788,FBgn0264307,FBgn0270928
	GO Biological Processes	GO:0042493	response to drug	185	54	4.9	3.1711	1.665	5.08747e-15	14.2935	1.27187e-11	2.7061e-13	2.27352e-12	5-HT1B,Ih,PsGEF,Dop1R2,Ggamma30A,VAChT,InR,mAChR-B,CG17734,dpr9,unc79,Nrx-1,Syt7,Tdc2,Drat,GlyT,DopEcR,Gbs-70E,Prestin,Indy,SLC22A,5-HT1A,Syt1,Rdl,Mdr49,5-HT7,Syn,rho,ple,spi,Tbh,Nmdar1,Dop1R1,AcCoAS,CASK,klg,aay,pxb,Dop2R,Vrp1,Vmat,Sytalpha,mAChR-A,Cam,Cat,Ddc,na,rut,Cyp6g1,Eaat1,Syt4,aralar1,CG3556,VGlut	FBgn0263116,FBgn0263397,FBgn0264598,FBgn0266137,FBgn0267252,FBgn0270928,FBgn0283499,FBgn0037546,FBgn0037890,FBgn0038282,FBgn0038693,FBgn0038975,FBgn0039900,FBgn0050446,FBgn0033188,FBgn0034911,FBgn0035538,FBgn0036428,FBgn0036770,FBgn0036816,FBgn0037140,FBgn0004168,FBgn0004242,FBgn0004244,FBgn0004512,FBgn0004573,FBgn0004575,FBgn0004635,FBgn0005626,FBgn0005672,FBgn0010329,FBgn0010399,FBgn0011582,FBg…
	REACTOME pathway	R-DME-425407	SLC-mediated transmembrane transport	145	46	4.174	3.4465	1.785	1.81881e-14	13.7402	4.54704e-11	9.47299e-13	7.9587e-12	Ugalt,CG10804,CG4607,CG9657,Eaat2,VGlut,Vmat,zyd,SLC5A11,Nhe2,Tret1-1,CG8850,CG8785,VGAT,CG6484,CG43066,List,CG4797,kcc,Glut1,CG1139,foi,Ae2,CG43693,NaPi-III,CG10960,Ent3,Zip71B,Prestin,Indy,SLC22A,CG1090,CG1208,CG1213,ChT,CG7720,CG6231,Calx,CG7084,CG6356,CG42235,Ctl2,CG1607,Gat,Nckx30C,kar	FBgn0024994,FBgn0029663,FBgn0029932,FBgn0029950,FBgn0026438,FBgn0031424,FBgn0260964,FBgn0265767,FBgn0031998,FBgn0040297,FBgn0050035,FBgn0033708,FBgn0033760,FBgn0033911,FBgn0034247,FBgn0262476,FBgn0034381,FBgn0034909,FBgn0261794,FBgn0264574,FBgn0035300,FBgn0024236,FBgn0036043,FBgn0263776,FBgn0260795,FBgn0036316,FBgn0036319,FBgn0036461,FBgn0036770,FBgn0036816,FBgn0037140,FBgn0037238,FBgn0037386,FBg…
	REACTOME pathway	R-DME-500792	GPCR ligand binding	40	23	2.087	6.2467	2.643	2.2986e-14	13.6385	5.74651e-11	1.17276e-12	9.85287e-12	hec,Dop2R,GABA-B-R1,hig,5-HT1B,5-HT1A,mAChR-A,CG13579,DopEcR,Octbeta3R,CG7497,laza,CG11426,CG11425,mAChR-B,Octbeta2R,Dop1R1,Octalpha2R,GABA-B-R2,CG12290,5-HT7,mGluR,AstA-R1	FBgn0030437,FBgn0053517,FBgn0260446,FBgn0010114,FBgn0263116,FBgn0004168,FBgn0000037,FBgn0035010,FBgn0035538,FBgn0250910,FBgn0036742,FBgn0037163,FBgn0037166,FBgn0037167,FBgn0037546,FBgn0038063,FBgn0011582,FBgn0038653,FBgn0027575,FBgn0039419,FBgn0004573,FBgn0019985,FBgn0266429
	GO Molecular Function	GO:0004930	G protein-coupled receptor activity	95	36	3.267	4.1168	2.042	2.8077e-14	13.5516	7.01925e-11	1.40385e-12	1.17944e-11	mAChR-A,5-HT1A,5-HT7,TkR99D,Dop1R1,mGluR,mth,GABA-B-R2,Proc-R,SPR,hec,GABA-B-R3,CG13579,MsR1,DopEcR,mthl2,CG7497,mAChR-B,mthl5,Octbeta2R,Octalpha2R,CG12290,CG15556,mtt,smog,CG31760,Dop2R,CG33639,TrissinR,Octbeta3R,GABA-B-R1,5-HT1B,CG43795,CG44153,Dop1R2,AstA-R1	FBgn0000037,FBgn0004168,FBgn0004573,FBgn0004622,FBgn0011582,FBgn0019985,FBgn0023000,FBgn0027575,FBgn0029723,FBgn0029768,FBgn0030437,FBgn0031275,FBgn0035010,FBgn0035331,FBgn0035538,FBgn0035623,FBgn0036742,FBgn0037546,FBgn0037960,FBgn0038063,FBgn0038653,FBgn0039419,FBgn0039821,FBgn0050361,FBgn0051660,FBgn0051760,FBgn0053517,FBgn0053639,FBgn0085410,FBgn0250910,FBgn0260446,FBgn0263116,FBgn0264339,FBg…
	GO Biological Processes	GO:0099504	synaptic vesicle cycle	111	39	3.539	3.817	1.932	4.31535e-14	13.365	1.07884e-10	2.11537e-12	1.77722e-11	Fife,Rim,Cadps,Nlg3,Nlg4,mnb,Vmat,stj,fwe,EndoA,Nrx-1,Syt7,cpx,Snap25,nSyb,Syx1A,CASK,mth,Dap160,GABA-B-R2,Syt4,lqf,Tomosyn,VGlut,Nlg2,Git,Syngr,VGAT,Synj,unc-13-4A,w,Syt1,Rop,Syn,Rab3,brat,comt,g,shi	FBgn0264606,FBgn0053547,FBgn0053653,FBgn0083963,FBgn0083975,FBgn0259168,FBgn0260964,FBgn0261041,FBgn0261722,FBgn0038659,FBgn0038975,FBgn0039900,FBgn0041605,FBgn0011288,FBgn0013342,FBgn0013343,FBgn0013759,FBgn0023000,FBgn0023388,FBgn0027575,FBgn0028400,FBgn0028582,FBgn0030412,FBgn0031424,FBgn0031866,FBgn0033539,FBgn0033876,FBgn0033911,FBgn0034691,FBgn0035756,FBgn0003996,FBgn0004242,FBgn0004574,FBg…
	REACTOME pathway	R-DME-112310	Neurotransmitter release cycle	54	26	2.359	5.2308	2.387	1.313e-13	12.8817	3.2825e-10	6.3125e-12	5.30342e-11	X11Lbeta,Eaat2,VGlut,Vmat,Syt1,Snap25,Rab3,VGAT,nSyb,Gad1,Rop,Gabat,SLC22A,Syn,Rbp,Rim,ChT,ChAT,CG6231,CASK,CG7084,VAChT,Syx1A,CG6356,Gat,cpx	FBgn0052677,FBgn0026438,FBgn0031424,FBgn0260964,FBgn0004242,FBgn0011288,FBgn0005586,FBgn0033911,FBgn0013342,FBgn0004516,FBgn0004574,FBgn0036927,FBgn0037140,FBgn0004575,FBgn0262483,FBgn0053547,FBgn0038641,FBgn0000303,FBgn0038720,FBgn0013759,FBgn0038938,FBgn0270928,FBgn0013343,FBgn0039178,FBgn0039915,FBgn0041605
	GO Cellular Component	GO:0043195	terminal bouton	63	28	2.541	4.8284	2.272	1.88485e-13	12.7247	4.71212e-10	8.89078e-12	7.46956e-11	comt,ena,g,Syt1,Rop,Syn,Cbp53E,Snap25,nSyb,Syx1A,CASK,Eaat1,Grip,Rab3-GEF,Synj,EndoA,Burs,Nrx-1,kek6,Alk,Prosap,cpx,Atg8a,jeb,mnb,Vmat,Ank2,VAChT	FBgn0000346,FBgn0000578,FBgn0001087,FBgn0004242,FBgn0004574,FBgn0004575,FBgn0004580,FBgn0011288,FBgn0013342,FBgn0013343,FBgn0013759,FBgn0026439,FBgn0029830,FBgn0030613,FBgn0034691,FBgn0038659,FBgn0038901,FBgn0038975,FBgn0039862,FBgn0040505,FBgn0040752,FBgn0041605,FBgn0052672,FBgn0086677,FBgn0259168,FBgn0260964,FBgn0261788,FBgn0270928
	GO Molecular Function	GO:0005326	neurotransmitter transmembrane transporter activity	36	21	1.906	6.3373	2.664	2.12148e-13	12.6734	5.30369e-10	9.82165e-12	8.25162e-11	SerT,Eaat2,Eaat1,aralar1,CG10804,VGlut,CG13793,CG13795,CG13796,CG8850,VGAT,List,GlyT,SLC22A,ChT,Gat,cpx,CG31904,Vmat,CG43066,VAChT	FBgn0010414,FBgn0026438,FBgn0026439,FBgn0028646,FBgn0029663,FBgn0031424,FBgn0031935,FBgn0031937,FBgn0031939,FBgn0033708,FBgn0033911,FBgn0034381,FBgn0034911,FBgn0037140,FBgn0038641,FBgn0039915,FBgn0041605,FBgn0260479,FBgn0260964,FBgn0262476,FBgn0270928
	GO Cellular Component	GO:0097060	synaptic membrane	69	29	2.632	4.566	2.191	4.05225e-13	12.3923	1.01306e-09	1.84193e-11	1.54749e-10	nAChRalpha1,nAChRbeta1,nAChRalpha2,shi,nAChRbeta2,GluRIA,Nmdar1,Syx1A,nAChRalpha3,Dap160,Syt4,nAChRalpha5,Grip,Lrp4,Nlg2,nAChRalpha6,Nrx-1,Prosap,Nmdar2,Rim,nAChRalpha7,brp,inaE,Ank2,GluRIB,orb2,Fife,nAChRalpha4,Ten-a	FBgn0000036,FBgn0000038,FBgn0000039,FBgn0003392,FBgn0004118,FBgn0004619,FBgn0010399,FBgn0013343,FBgn0015519,FBgn0023388,FBgn0028400,FBgn0028875,FBgn0029830,FBgn0030706,FBgn0031866,FBgn0032151,FBgn0038975,FBgn0040752,FBgn0053513,FBgn0053547,FBgn0086778,FBgn0259246,FBgn0261244,FBgn0261788,FBgn0264000,FBgn0264307,FBgn0264606,FBgn0266347,FBgn0267001
	GO Molecular Function	GO:0015081	sodium ion transmembrane transporter activity	70	29	2.632	4.5008	2.17	6.31855e-13	12.1994	1.57964e-09	2.82078e-11	2.36987e-10	Atpalpha,tipE,GluRIA,SerT,Calx,nrv2,Eaat2,Eaat1,Nckx30C,CG10804,CG13793,CG13795,CG13796,nrv3,CG8850,List,GlyT,CG1090,ChT,Gat,Nhe2,NaCP60E,CG31904,NaPi-III,Vmat,CG43066,Ca-alpha1T,zyd,para	FBgn0002921,FBgn0003710,FBgn0004619,FBgn0010414,FBgn0013995,FBgn0015777,FBgn0026438,FBgn0026439,FBgn0028704,FBgn0029663,FBgn0031935,FBgn0031937,FBgn0031939,FBgn0032946,FBgn0033708,FBgn0034381,FBgn0034911,FBgn0037238,FBgn0038641,FBgn0039915,FBgn0040297,FBgn0085434,FBgn0260479,FBgn0260795,FBgn0260964,FBgn0262476,FBgn0264386,FBgn0265767,FBgn0285944
	GO Molecular Function	GO:0015293	symporter activity	59	26	2.359	4.7875	2.259	1.76117e-12	11.7542	4.40293e-09	7.72444e-11	6.48966e-10	SerT,Eaat2,Eaat1,CG10804,CG4607,CG13793,CG13795,CG13796,CG8850,VGAT,CG6484,List,CG4797,GlyT,CG10960,CG1208,CG1213,ChT,Gat,Tret1-1,CG31904,NaPi-III,Vmat,kcc,CG43066,lovit	FBgn0010414,FBgn0026438,FBgn0026439,FBgn0029663,FBgn0029932,FBgn0031935,FBgn0031937,FBgn0031939,FBgn0033708,FBgn0033911,FBgn0034247,FBgn0034381,FBgn0034909,FBgn0034911,FBgn0036316,FBgn0037386,FBgn0037387,FBgn0038641,FBgn0039915,FBgn0050035,FBgn0260479,FBgn0260795,FBgn0260964,FBgn0261794,FBgn0262476,FBgn0267429
	REACTOME pathway	R-DME-382551	Transport of small molecules	372	77	6.987	2.2487	1.169	5.57382e-12	11.2538	1.39345e-08	2.40251e-10	2.01846e-09	CG31683,LpR1,Ugalt,CG10804,CG4607,CG9657,CG32581,CG15890,CG18858,Ubi-p5E,Tsf1,ABCA,tty,Eaat2,CG5397,VGlut,Vmat,zyd,nrv2,SLC5A11,Vha100-5,CG15270,Nhe2,nrv3,CG1358,CG8008,Tret1-1,CG8850,CG8785,VGAT,CG6484,CG43066,List,CG4797,kcc,Glut1,CG1139,Ubi-p63E,VhaM9.7-a,foi,Ae2,CG43693,NaPi-III,CG32091,CG10960,Ent3,Zip71B,ClC-c,Prestin,Indy,SLC22A,SPoCk,CG1090,CG1208,CG1213,CG4757,ATP8B,Npc2b,ChT,CG7720,unc7…	FBgn0051683,FBgn0066101,FBgn0024994,FBgn0029663,FBgn0029932,FBgn0029950,FBgn0052581,FBgn0030576,FBgn0042175,FBgn0086558,FBgn0022355,FBgn0031170,FBgn0015558,FBgn0026438,FBgn0031327,FBgn0031424,FBgn0260964,FBgn0265767,FBgn0015777,FBgn0031998,FBgn0032373,FBgn0028879,FBgn0040297,FBgn0032946,FBgn0033196,FBgn0033387,FBgn0050035,FBgn0033708,FBgn0033760,FBgn0033911,FBgn0034247,FBgn0262476,FBgn0034381,FBg…
	REACTOME pathway	R-DME-388396	GPCR downstream signalling	101	34	3.085	3.6571	1.871	7.42797e-12	11.1291	1.85699e-08	3.14745e-10	2.64432e-09	PsGEF,CG32683,inaE,rut,RSG7,CG42450,Dop2R,Plc21C,Btk29A,GABA-B-R1,RtGEF,Dap160,Ac3,Dgk,Dhit,5-HT1B,5-HT1A,mAChR-A,Mmp1,RhoGEF3,DopEcR,Octbeta3R,CG7497,mAChR-B,Octbeta2R,Octalpha2R,GABA-B-R2,mGluR,sif,trio,AstA-R1,Ggamma30A,Pkc53E,CG34384	FBgn0264598,FBgn0052683,FBgn0261244,FBgn0003301,FBgn0024941,FBgn0259927,FBgn0053517,FBgn0004611,FBgn0003502,FBgn0260446,FBgn0015803,FBgn0023388,FBgn0023416,FBgn0085390,FBgn0028743,FBgn0263116,FBgn0004168,FBgn0000037,FBgn0035049,FBgn0264707,FBgn0035538,FBgn0250910,FBgn0036742,FBgn0037546,FBgn0038063,FBgn0038653,FBgn0027575,FBgn0019985,FBgn0085447,FBgn0024277,FBgn0266429,FBgn0267252,FBgn0003091,FBg…
	GO Biological Processes	GO:0007399	nervous system development	1031	159	14.428	1.6754	0.745	1.28712e-11	10.8904	3.21779e-08	5.36298e-10	4.50569e-09	vnd,CadN2,dati,Gfrl,lute,cac,nwk,dysc,spg,ab,PsGEF,Fife,CG44153,mbl,CG45049,Kr-h1,stai,Ten-a,unc-104,Ptp36E,InR,Fas1,uzip,mts,ct,Mdr65,Gad1,Rop,Syn,pros,rho,tok,Ggamma1,Sox14,spi,Con,hig,brat,tutl,jar,trio,MED6,Actbeta,cib,RhoGAPp190,Dronc,Lim1,Cdk5alpha,bdl,beat-Ic,beat-Ib,ced-6,CG15765,fend,hiw,Npc2a,eys,daw,Nlg2,beat-IIIc,CG5758,Sidpn,egr,Git,ths,Drl-2,Sin1,SP2353,Syn2,PIP5K59B,Mmp1,axed,tow,F…	FBgn0261930,FBgn0262018,FBgn0262636,FBgn0262869,FBgn0262871,FBgn0263111,FBgn0263456,FBgn0264006,FBgn0264324,FBgn0264442,FBgn0264598,FBgn0264606,FBgn0265002,FBgn0265487,FBgn0266409,FBgn0266450,FBgn0266521,FBgn0267001,FBgn0267002,FBgn0267486,FBgn0283499,FBgn0285925,FBgn0004055,FBgn0004177,FBgn0004198,FBgn0004513,FBgn0004516,FBgn0004574,FBgn0004575,FBgn0004595,FBgn0004635,FBgn0004885,FBgn0004921,FBg…
	GO Cellular Component	GO:0032589	neuron projection membrane	43	21	1.906	5.3056	2.408	2.13375e-11	10.6709	5.33438e-08	8.74488e-10	7.34698e-09	Shaw,Rdl,dpr14,dpr18,dpr19,Or45a,dpr13,dpr20,dpr15,dpr9,dpr1,dpr6,dpr17,dpr10,dpr8,DIP-alpha,dpr11,dpr4,Shawl,dpr12,dpr21	FBgn0003386,FBgn0004244,FBgn0029974,FBgn0030723,FBgn0032233,FBgn0033404,FBgn0034286,FBgn0035170,FBgn0037993,FBgn0038282,FBgn0040726,FBgn0040823,FBgn0051361,FBgn0052057,FBgn0052600,FBgn0052791,FBgn0053202,FBgn0053512,FBgn0085395,FBgn0085414,FBgn0260995
	GO Cellular Component	GO:0005576	extracellular region	821	132	11.978	1.7467	0.805	5.29803e-11	10.2759	1.32451e-07	2.1363e-09	1.79481e-08	Amy-p,Appl,cv-2,FMRFa,ImpL2,nec,Btk29A,tld,DptA,LysP,LysX,tok,spi,hig,Tbh,Def,Dro,jar,Sema1a,fra,Tig,beat-Ia,Ag5r,AstA,Alp4,14-3-3epsilon,Idgf3,Idgf2,Idgf1,Ag5r2,Tsf1,amon,Actbeta,Bom2,Mipp1,Idgf4,fat-spondin,miple1,CG4757,CG5867,cindr,CG3097,CG1552,CG15201,CG4678,CG5162,upd2,Ggt-1,CG3662,CG5397,Npc2a,eys,daw,IM33,Spn28Dc,Dh31,Spn31A,CG5945,Ance-3,CG5758,Hasp,sNPF,Obp44a,egr,CG12896,Sod3,ths,CG17…	FBgn0000079,FBgn0000108,FBgn0000395,FBgn0000715,FBgn0001257,FBgn0002930,FBgn0003502,FBgn0003719,FBgn0004240,FBgn0004429,FBgn0004431,FBgn0004885,FBgn0005672,FBgn0010114,FBgn0010329,FBgn0010385,FBgn0010388,FBgn0011225,FBgn0011259,FBgn0011592,FBgn0011722,FBgn0013433,FBgn0015010,FBgn0015591,FBgn0016123,FBgn0020238,FBgn0020414,FBgn0020415,FBgn0020416,FBgn0020508,FBgn0022355,FBgn0023179,FBgn0024913,FBg…
	GO Cellular Component	GO:0005615	extracellular space	466	87	7.895	2.0282	1.02	7.57003e-11	10.1209	1.89251e-07	3.00398e-09	2.52378e-08	FMRFa,ImpL2,nec,tld,DptA,LysP,LysX,tok,spi,Tbh,Def,Sema1a,Ag5r,AstA,Alp4,Idgf2,Ag5r2,Tsf1,Actbeta,Mipp1,CG4757,CG5867,CG3097,CG1552,CG15201,CG4678,CG5162,upd2,Ggt-1,CG3662,CG5397,Npc2a,eys,daw,IM33,Spn28Dc,Dh31,Spn31A,CG5945,Ance-3,CG5758,sNPF,egr,CG12896,Sod3,ths,CG6472,CG18067,CG10433,Mmp1,Nplp1,CG8560,CG8539,Ilp8,CG18135,olf413,CG3916,CG8483,Adgf-D,Cht5,Npc2b,Sdr,Nep4,CG15497,Burs,CCAP,Cow,CG1…	FBgn0000715,FBgn0001257,FBgn0002930,FBgn0003719,FBgn0004240,FBgn0004429,FBgn0004431,FBgn0004885,FBgn0005672,FBgn0010329,FBgn0010385,FBgn0011259,FBgn0015010,FBgn0015591,FBgn0016123,FBgn0020415,FBgn0020508,FBgn0022355,FBgn0024913,FBgn0026061,FBgn0027584,FBgn0027586,FBgn0029804,FBgn0030258,FBgn0030272,FBgn0030778,FBgn0030828,FBgn0030904,FBgn0030932,FBgn0031285,FBgn0031327,FBgn0031381,FBgn0031414,FBg…
	GO Molecular Function	GO:0005230	extracellular ligand-gated ion channel activity	34	18	1.633	5.7515	2.524	1.04037e-10	9.98281	2.60093e-07	4.00143e-09	3.36179e-08	nAChRalpha1,nAChRbeta1,nAChRalpha2,nAChRbeta2,Rdl,GluRIA,Lcch3,Nmdar1,nAChRalpha3,GluClalpha,nAChRalpha5,nAChRalpha6,CG12344,SecCl,Nmdar2,nAChRalpha7,GluRIB,nAChRalpha4	FBgn0000036,FBgn0000038,FBgn0000039,FBgn0004118,FBgn0004244,FBgn0004619,FBgn0010240,FBgn0010399,FBgn0015519,FBgn0024963,FBgn0028875,FBgn0032151,FBgn0033558,FBgn0036727,FBgn0053513,FBgn0086778,FBgn0264000,FBgn0266347
	REACTOME pathway	R-DME-373076	Class A/1 (Rhodopsin-like receptors)	34	18	1.633	5.7515	2.524	1.04037e-10	9.98281	2.60093e-07	4.00143e-09	3.36179e-08	Dop2R,5-HT1B,5-HT1A,mAChR-A,CG13579,DopEcR,Octbeta3R,CG7497,laza,CG11426,CG11425,mAChR-B,Octbeta2R,Dop1R1,Octalpha2R,CG12290,5-HT7,AstA-R1	FBgn0053517,FBgn0263116,FBgn0004168,FBgn0000037,FBgn0035010,FBgn0035538,FBgn0250910,FBgn0036742,FBgn0037163,FBgn0037166,FBgn0037167,FBgn0037546,FBgn0038063,FBgn0011582,FBgn0038653,FBgn0039419,FBgn0004573,FBgn0266429
	REACTOME pathway	R-DME-425393	Transport of inorganic cations/anions and amino acids/oligopeptides	64	25	2.269	4.2437	2.085	1.15306e-10	9.93815	2.88265e-07	4.36765e-09	3.66946e-08	CG10804,CG9657,Eaat2,VGlut,zyd,SLC5A11,Nhe2,CG8850,CG8785,VGAT,CG43066,List,kcc,CG1139,Ae2,CG43693,NaPi-III,Prestin,CG1090,CG7720,Calx,CG42235,CG1607,Nckx30C,kar	FBgn0029663,FBgn0029950,FBgn0026438,FBgn0031424,FBgn0265767,FBgn0031998,FBgn0040297,FBgn0033708,FBgn0033760,FBgn0033911,FBgn0262476,FBgn0034381,FBgn0261794,FBgn0035300,FBgn0036043,FBgn0263776,FBgn0260795,FBgn0036770,FBgn0037238,FBgn0038652,FBgn0013995,FBgn0250757,FBgn0039844,FBgn0028704,FBgn0001296
	GO Biological Processes	GO:0015711	organic anion transport	116	35	3.176	3.2779	1.713	1.20419e-10	9.9193	3.01048e-07	4.49326e-09	3.77499e-08	CG9396,CG9399,ATP8B,ChT,Nrx-1,CG1907,CG1607,Gat,Ih,CG43693,CG42668,kcc,Ugalt,Eaat2,Eaat1,aralar1,CG3009,GIIIspla2,CG14196,CG12531,VGlut,rdgB,CG13784,CG13743,CG8850,CG8785,VGAT,List,GlyT,CG1139,CG8177,Cln3,Prestin,Indy,w	FBgn0037714,FBgn0037715,FBgn0037989,FBgn0038641,FBgn0038975,FBgn0039674,FBgn0039844,FBgn0039915,FBgn0263397,FBgn0263776,FBgn0261550,FBgn0261794,FBgn0024994,FBgn0026438,FBgn0026439,FBgn0028646,FBgn0029720,FBgn0030013,FBgn0031002,FBgn0031064,FBgn0031424,FBgn0003218,FBgn0031897,FBgn0033368,FBgn0033708,FBgn0033760,FBgn0033911,FBgn0034381,FBgn0034911,FBgn0035300,FBgn0036043,FBgn0036756,FBgn0036770,FBg…
	REACTOME pathway	R-DME-375280	Amine ligand-binding receptors	15	12	1.089	8.6911	3.12	1.22475e-10	9.91195	3.06187e-07	4.50275e-09	3.78297e-08	Dop2R,5-HT1B,5-HT1A,mAChR-A,DopEcR,Octbeta3R,mAChR-B,Octbeta2R,Dop1R1,Octalpha2R,CG12290,5-HT7	FBgn0053517,FBgn0263116,FBgn0004168,FBgn0000037,FBgn0035538,FBgn0250910,FBgn0037546,FBgn0038063,FBgn0011582,FBgn0038653,FBgn0039419,FBgn0004573
	GO Cellular Component	GO:0099503	secretory vesicle	84	29	2.632	3.7506	1.907	1.29451e-10	9.88789	3.23628e-07	4.69026e-09	3.94051e-08	comt,Syt1,Syn,Rab3,CanB,Tbh,nSyb,Syx1A,Dap160,Syt4,Tomosyn,Rab3-GEF,VGlut,Syngr,VGAT,unc-13-4A,ClC-c,cmpy,olf413,Syt7,7B2,Rim,Cadps,jeb,Vmat,Sytalpha,fwe,PsGEF,Dop1R2	FBgn0000346,FBgn0004242,FBgn0004575,FBgn0005586,FBgn0010014,FBgn0010329,FBgn0013342,FBgn0013343,FBgn0023388,FBgn0028400,FBgn0030412,FBgn0030613,FBgn0031424,FBgn0033876,FBgn0033911,FBgn0035756,FBgn0036566,FBgn0037015,FBgn0037153,FBgn0039900,FBgn0041707,FBgn0053547,FBgn0053653,FBgn0086677,FBgn0260964,FBgn0261089,FBgn0261722,FBgn0264598,FBgn0266137
	GO Biological Processes	GO:0007187	G protein-coupled receptor signaling pathway, coupled to cyclic nucleotide second messenger	51	22	1.996	4.6864	2.228	1.51905e-10	9.81843	3.79762e-07	5.42517e-09	4.55793e-08	Dh31,MsR1,DopEcR,CG7497,5-HT1B,Dop1R2,mAChR-B,Octbeta2R,Octalpha2R,CG12290,CG15556,mAChR-A,Galphao,rut,5-HT1A,5-HT7,Dop2R,Octbeta3R,GABA-B-R1,GABA-B-R2,Dop1R1,Ac3	FBgn0032048,FBgn0035331,FBgn0035538,FBgn0036742,FBgn0263116,FBgn0266137,FBgn0037546,FBgn0038063,FBgn0038653,FBgn0039419,FBgn0039821,FBgn0000037,FBgn0001122,FBgn0003301,FBgn0004168,FBgn0004573,FBgn0053517,FBgn0250910,FBgn0260446,FBgn0027575,FBgn0011582,FBgn0023416
	GO Biological Processes	GO:0015893	drug transport	35	18	1.633	5.5871	2.482	1.95852e-10	9.70807	4.89631e-07	6.89621e-09	5.79382e-08	GlyT,Prestin,Indy,SLC22A,Vmat,Sytalpha,Nrx-1,Syt7,Eaat1,Syt4,aralar1,CG3556,VGlut,Ih,PsGEF,VAChT,Syt1,Mdr49	FBgn0034911,FBgn0036770,FBgn0036816,FBgn0037140,FBgn0260964,FBgn0261089,FBgn0038975,FBgn0039900,FBgn0026439,FBgn0028400,FBgn0028646,FBgn0029708,FBgn0031424,FBgn0263397,FBgn0264598,FBgn0270928,FBgn0004242,FBgn0004512
	GO Molecular Function	GO:0022804	active transmembrane transporter activity	210	50	4.537	2.5866	1.371	2.07275e-10	9.68345	5.18186e-07	7.19703e-09	6.04656e-08	kar,Atpalpha,rdgB,w,Mdr49,Mdr65,SerT,Calx,nrv2,Eaat2,Eaat1,Nckx30C,CG10804,CG4607,ABCA,CG13793,CG13795,CG13796,Vha100-5,nrv3,CG8850,VGAT,CG6484,CG5002,List,CG4797,GlyT,CG8177,CG10960,Ent3,ClC-c,Prestin,CG1090,CG1208,CG1213,ChT,CG4562,CG1907,Gat,Nhe2,Tret1-1,CG32091,SPoCk,CG31904,NaPi-III,Vmat,kcc,CG43066,zyd,lovit	FBgn0001296,FBgn0002921,FBgn0003218,FBgn0003996,FBgn0004512,FBgn0004513,FBgn0010414,FBgn0013995,FBgn0015777,FBgn0026438,FBgn0026439,FBgn0028704,FBgn0029663,FBgn0029932,FBgn0031170,FBgn0031935,FBgn0031937,FBgn0031939,FBgn0032373,FBgn0032946,FBgn0033708,FBgn0033911,FBgn0034247,FBgn0034275,FBgn0034381,FBgn0034909,FBgn0034911,FBgn0036043,FBgn0036316,FBgn0036319,FBgn0036566,FBgn0036770,FBgn0037238,FBg…
	GO Cellular Component	GO:0043235	receptor complex	66	25	2.269	4.1151	2.041	2.51753e-10	9.59903	6.29383e-07	8.62168e-09	7.24347e-08	nAChRalpha1,nAChRbeta1,nAChRalpha2,nAChRbeta2,GluRIA,Nmdar1,nAChRalpha3,mGluR,GABA-B-R2,nAChRalpha5,Grip,GABA-B-R3,nAChRalpha6,CG10702,Drl-2,Alk,Prosap,Nmdar2,Ddr,nAChRalpha7,GABA-B-R1,Gfrl,GluRIB,nAChRalpha4,InR	FBgn0000036,FBgn0000038,FBgn0000039,FBgn0004118,FBgn0004619,FBgn0010399,FBgn0015519,FBgn0019985,FBgn0027575,FBgn0028875,FBgn0029830,FBgn0031275,FBgn0032151,FBgn0032752,FBgn0033791,FBgn0040505,FBgn0040752,FBgn0053513,FBgn0053531,FBgn0086778,FBgn0260446,FBgn0262869,FBgn0264000,FBgn0266347,FBgn0283499
	GO Biological Processes	GO:0030001	metal ion transport	167	43	3.902	2.7973	1.484	2.81011e-10	9.55128	7.02528e-07	9.49362e-09	7.97603e-08	eag,Atpalpha,Shaw,tipE,SPoCk,Mid1,Shawl,NaCP60E,CG42594,stj,SLO2,fwe,kcc,CG4928,aralar1,Nckx30C,cac,Ih,Stacl,Ca-alpha1T,zyd,para,Plc21C,Shal,nrv3,CG1358,CG6329,Teh2,Zip71B,Prestin,Indy,CG1090,Task7,Teh1,Task6,Irk2,Nhe2,olf186-F,Calx,nrv2,nompC,CG3078,foi	FBgn0000535,FBgn0002921,FBgn0003386,FBgn0003710,FBgn0052451,FBgn0053988,FBgn0085395,FBgn0085434,FBgn0260971,FBgn0261041,FBgn0261698,FBgn0261722,FBgn0261794,FBgn0027556,FBgn0028646,FBgn0028704,FBgn0263111,FBgn0263397,FBgn0263980,FBgn0264386,FBgn0265767,FBgn0285944,FBgn0004611,FBgn0005564,FBgn0032946,FBgn0033196,FBgn0033872,FBgn0035505,FBgn0036461,FBgn0036770,FBgn0036816,FBgn0037238,FBgn0037690,FBg…
	GO Biological Processes	GO:0007188	adenylate cyclase-modulating G protein-coupled receptor signaling pathway	48	21	1.906	4.7529	2.249	2.88586e-10	9.53972	7.21466e-07	9.61955e-09	8.08182e-08	Dop1R1,Ac3,mAChR-A,Galphao,rut,5-HT1B,Dop1R2,Dh31,MsR1,DopEcR,CG7497,Octbeta2R,Octalpha2R,CG12290,CG15556,GABA-B-R2,5-HT1A,5-HT7,Dop2R,Octbeta3R,GABA-B-R1	FBgn0011582,FBgn0023416,FBgn0000037,FBgn0001122,FBgn0003301,FBgn0263116,FBgn0266137,FBgn0032048,FBgn0035331,FBgn0035538,FBgn0036742,FBgn0038063,FBgn0038653,FBgn0039419,FBgn0039821,FBgn0027575,FBgn0004168,FBgn0004573,FBgn0053517,FBgn0250910,FBgn0260446
	REACTOME pathway	R-DME-112314	Neurotransmitter receptors and postsynaptic signal transmission	72	26	2.359	3.9231	1.972	3.78514e-10	9.42192	9.46285e-07	1.24511e-08	1.04608e-07	Nmdar2,nAChRalpha3,rut,Lcch3,nAChRalpha7,nAChRalpha6,GABA-B-R1,Ac3,CG12344,RhoGEF3,nAChRbeta1,GluRIA,Rdl,SecCl,nAChRalpha4,Nmdar1,GluClalpha,GABA-B-R2,Irk2,nAChRalpha1,nAChRalpha2,nAChRbeta2,GluRIB,Ggamma30A,Pkc53E,Grip	FBgn0053513,FBgn0015519,FBgn0003301,FBgn0010240,FBgn0086778,FBgn0032151,FBgn0260446,FBgn0023416,FBgn0033558,FBgn0264707,FBgn0000038,FBgn0004619,FBgn0004244,FBgn0036727,FBgn0266347,FBgn0010399,FBgn0024963,FBgn0027575,FBgn0039081,FBgn0000036,FBgn0000039,FBgn0004118,FBgn0264000,FBgn0267252,FBgn0003091,FBgn0029830
	REACTOME pathway	R-DME-264642	Acetylcholine Neurotransmitter Release Cycle	16	12	1.089	8.1479	3.026	4.48744e-10	9.348	1.12186e-06	1.45696e-08	1.22406e-07	Syt1,Snap25,Rab3,nSyb,Rop,Rbp,Rim,ChT,ChAT,VAChT,Syx1A,cpx	FBgn0004242,FBgn0011288,FBgn0005586,FBgn0013342,FBgn0004574,FBgn0262483,FBgn0053547,FBgn0038641,FBgn0000303,FBgn0270928,FBgn0013343,FBgn0041605
	REACTOME pathway	R-DME-212676	Dopamine Neurotransmitter Release Cycle	19	13	1.18	7.4332	2.894	5.1013e-10	9.29232	1.27532e-06	1.63503e-08	1.37366e-07	X11Lbeta,Vmat,Syt1,Snap25,Rab3,nSyb,Rop,Syn,Rbp,Rim,CASK,Syx1A,cpx	FBgn0052677,FBgn0260964,FBgn0004242,FBgn0011288,FBgn0005586,FBgn0013342,FBgn0004574,FBgn0004575,FBgn0262483,FBgn0053547,FBgn0013759,FBgn0013343,FBgn0041605
	GO Biological Processes	GO:0007611	learning or memory	153	40	3.63	2.8402	1.506	7.22242e-10	9.14132	1.8056e-06	2.28557e-08	1.92022e-07	DopEcR,pst,SLC22A,Nrx-1,Alk,FoxP,orb2,rad,pxb,Nmdar2,Dop2R,mol,gish,futsch,mnb,brp,2mit,Ank2,Appl,Ddc,eag,rut,shi,Btk29A,w,5-HT1A,Rdl,Gad1,Syn,Shal,spi,Tbh,Nmdar1,Dop1R1,Sap47,CASK,klg,mGluR,Tomosyn,hiw	FBgn0035538,FBgn0035770,FBgn0037140,FBgn0038975,FBgn0040505,FBgn0262477,FBgn0264307,FBgn0265597,FBgn0053207,FBgn0053513,FBgn0053517,FBgn0086711,FBgn0250823,FBgn0259108,FBgn0259168,FBgn0259246,FBgn0260793,FBgn0261788,FBgn0000108,FBgn0000422,FBgn0000535,FBgn0003301,FBgn0003392,FBgn0003502,FBgn0003996,FBgn0004168,FBgn0004244,FBgn0004516,FBgn0004575,FBgn0005564,FBgn0005672,FBgn0010329,FBgn0010399,FBg…
	GO Molecular Function	GO:0015276	ligand-gated ion channel activity	60	23	2.087	4.1645	2.058	9.96256e-10	9.00163	2.49064e-06	3.1133e-08	2.61563e-07	nAChRalpha1,nAChRbeta1,nAChRalpha2,nAChRbeta2,Rdl,GluRIA,Lcch3,Nmdar1,nAChRalpha3,GluClalpha,nAChRalpha5,Ir7g,nAChRalpha6,CG12344,SecCl,Irk2,Ir56a,Nmdar2,nAChRalpha7,CG42260,Cngl,GluRIB,nAChRalpha4	FBgn0000036,FBgn0000038,FBgn0000039,FBgn0004118,FBgn0004244,FBgn0004619,FBgn0010240,FBgn0010399,FBgn0015519,FBgn0024963,FBgn0028875,FBgn0029968,FBgn0032151,FBgn0033558,FBgn0036727,FBgn0039081,FBgn0050125,FBgn0053513,FBgn0086778,FBgn0259145,FBgn0263257,FBgn0264000,FBgn0266347
	GO Biological Processes	GO:0030534	adult behavior	143	38	3.448	2.8869	1.53	1.16341e-09	8.93427	2.90852e-06	3.59076e-08	3.01677e-07	AcCoAS,CASK,klg,aay,Eaat1,Cdk5alpha,hiw,Nlg2,SLC5A11,sNPF,MsR1,DopEcR,Gbs-70E,pxb,shakB,nAChRalpha7,Vrp1,brp,CG17734,dpr9,EndoU,mtt,Tdc2,dati,cac,Syn,Plc21C,rho,ple,spi,Tbh,Nmdar1,tutl,eag,FMRFa,na,Atpalpha,rut	FBgn0012034,FBgn0013759,FBgn0017590,FBgn0023129,FBgn0026439,FBgn0027491,FBgn0030600,FBgn0031866,FBgn0031998,FBgn0032840,FBgn0035331,FBgn0035538,FBgn0036428,FBgn0053207,FBgn0085387,FBgn0086778,FBgn0243516,FBgn0259246,FBgn0037890,FBgn0038282,FBgn0038381,FBgn0050361,FBgn0050446,FBgn0262636,FBgn0263111,FBgn0004575,FBgn0004611,FBgn0004635,FBgn0005626,FBgn0005672,FBgn0010329,FBgn0010399,FBgn0010473,FBg…
[truncated: 2,419 more rows]
