# Supplementary material for: TET exhibits enzymatic-independent and-dependent functions during Drosophila flight muscle development and aging
Source: Skelet Muscle. 2025 Oct 27;15:30. doi: 10.1186/s13395-025-00399-x (PMC12560471; doi:10.1186/s13395-025-00399-x)
Supplement: Supplementary file 6 — Supplementary Material 6: Supplemental Table 4. Differential expression analysis of Tetnull versus control third instar larval wing discs. [file 13395_2025_399_MOESM6_ESM.xlsx]

## Sheet: Feuil1
Symbol	FBgn	baseMean	log2FoldChange	FC	lfcSE	stat	pvalue	padj
7SLRNA:CR32864	FBgn0000003	409845	0.38295	1.30401	0.287787	1.33067	0.183296	0.443007
a	FBgn0000008	1824.56	-0.05345	0.963629	0.149592	-0.357305	0.720863	0.85813
abd-A	FBgn0000014	102.035	-0.444284	0.734949	0.240279	-1.84903	0.0644529	0.278375
Abd-B	FBgn0000015	90.0234	-0.57624	0.67071	0.24091	-2.39193	NA	NA
Abl	FBgn0000017	5462.07	-0.0694731	0.952986	0.15143	-0.458781	0.646391	0.813113
abo	FBgn0000018	249.613	0.0816318	1.05821	0.208677	0.391187	0.695659	0.843331
ac	FBgn0000022	965.521	0.536407	1.45036	0.219291	2.4461	0.0144411	0.137441
Ace	FBgn0000024	112.795	-0.708958	0.611762	0.263568	-2.68985	NA	NA
acj6	FBgn0000028	83.7451	-0.624241	0.648761	0.282063	-2.21313	NA	NA
Acph-1	FBgn0000032	538.144	0.158647	1.11624	0.151171	1.04946	0.293968	0.551678
nAChRalpha1	FBgn0000036	147.616	-0.80861	0.570932	0.263804	-3.0652	NA	NA
mAChR-A	FBgn0000037	92.2947	-0.438434	0.737935	0.260899	-1.68047	NA	NA
nAChRbeta1	FBgn0000038	40.8846	-0.386701	0.764877	0.20657	-1.87201	NA	NA
nAChRalpha2	FBgn0000039	31.4778	-0.39647	0.759715	0.199693	-1.9854	NA	NA
Act5C	FBgn0000042	220156	0.373133	1.29516	0.150056	2.48663	0.012896	0.128568
Act42A	FBgn0000043	27558.7	0.427758	1.34514	0.163402	2.61783	0.00884909	0.101596
Act57B	FBgn0000044	2827.77	0.27776	1.21231	0.245253	1.13255	0.257405	0.518814
Act79B	FBgn0000045	29.6758	-0.320784	0.800634	0.194039	-1.6532	NA	NA
Act87E	FBgn0000046	715.335	-0.447379	0.733374	0.233316	-1.91748	0.0551766	0.255724
Act88F	FBgn0000047	46.1109	-0.482596	0.715689	0.277155	-1.74125	0.0816403	0.305983
ade2	FBgn0000052	1587.99	0.260859	1.19819	0.134485	1.93969	0.0524174	0.249963
ade3	FBgn0000053	3249.24	0.427609	1.345	0.177089	2.41466	0.01575	0.142425
Adf1	FBgn0000054	2315.04	0.272937	1.20826	0.136018	2.00662	0.04479	0.231611
Adh	FBgn0000055	6.19307	-0.154387	0.898514	0.221037	-0.698466	0.484886	NA
Adhr	FBgn0000056	0	NA	NA	NA	NA	NA	NA
adp	FBgn0000057	603.846	-0.0883219	0.940616	0.154382	-0.5721	0.567254	0.759521
al	FBgn0000061	1510.43	0.4643	1.37965	0.140396	3.30707	0.000942789	0.0233637
Mps1	FBgn0000063	771.825	0.168269	1.12371	0.17494	0.961868	0.336116	0.583235
Ald	FBgn0000064	7288.64	0.367243	1.28989	0.155577	2.36052	0.0182495	0.152135
Ama	FBgn0000071	1908.77	-0.212195	0.863223	0.162966	-1.30208	0.192888	0.45125
amd	FBgn0000075	306.21	-0.406567	0.754416	0.230859	-1.7611	0.0782212	0.302029
amx	FBgn0000077	123.321	-0.00279029	0.998068	0.247485	-0.0112746	0.991004	0.997604
Amy-d	FBgn0000078	68.8839	-0.819913	0.566476	0.285934	-2.86749	0.00413742	0.0637272
Amy-p	FBgn0000079	55.7302	-0.497375	0.708394	0.284026	-1.75116	0.0799188	0.304821
AnxB9	FBgn0000083	3867.48	0.0477081	1.03362	0.169219	0.281932	0.777996	0.89254
AnxB10	FBgn0000084	150.826	-0.0100631	0.993049	0.24857	-0.0404839	0.967707	0.985719
CG2650	FBgn0000092	23.0109	-0.351876	0.783565	0.270509	-1.30079	0.19333	NA
Anp	FBgn0000094	4.3947	-0.0921773	0.938106	0.102715	-0.897405	0.369503	NA
aop	FBgn0000097	7993.73	0.191218	1.14173	0.122478	1.56124	0.118467	0.359965
	FBgn0000099	10668	0.21551	1.16111	0.154243	1.3972	0.162352	0.417747
RpLP0	FBgn0000100	43895.9	0.121717	1.08803	0.192395	0.632638	0.52697	0.732621
Appl	FBgn0000108	508.618	0.111741	1.08053	0.205837	0.542862	0.587225	0.774146
Aprt	FBgn0000109	187.065	0.12564	1.09099	0.223758	0.561498	0.574458	0.765171
bru1	FBgn0000114	98.5148	-0.522829	0.696006	0.242487	-2.15611	NA	NA
Arl1	FBgn0000115	942.472	0.413896	1.33228	0.164592	2.51468	0.0119139	0.123835
Argk	FBgn0000116	13181.8	0.570485	1.48502	0.15168	3.76111	0.000169159	0.00632543
arm	FBgn0000117	24532.8	0.233403	1.1756	0.154106	1.51457	0.129883	0.377817
arr	FBgn0000119	7599.34	-0.0357085	0.975553	0.163455	-0.218461	0.82707	0.920319
Arr1	FBgn0000120	30.1667	-0.316442	0.803048	0.229132	-1.38104	NA	NA
Arr2	FBgn0000121	31.2221	-0.655523	0.634845	0.256391	-2.55673	0.0105661	0.114361
ase	FBgn0000137	43.2237	-0.805858	0.572022	0.296826	-2.71492	0.00662924	0.0844483
ash2	FBgn0000139	1139.58	0.267953	1.2041	0.133294	2.01024	0.0444059	0.230413
asp	FBgn0000140	5395.33	0.175414	1.12929	0.143687	1.22081	0.222159	0.482862
aub	FBgn0000146	60.7162	-0.492485	0.7108	0.2868	-1.71717	0.085948	0.313702
aurA	FBgn0000147	628.669	0.411343	1.32992	0.188696	2.17992	0.0292635	0.186534
awd	FBgn0000150	17959	0.541951	1.45594	0.18138	2.98792	0.00280879	0.0502293
Axs	FBgn0000152	412.158	0.259795	1.19731	0.23176	1.12097	0.262301	0.52338
b	FBgn0000153	59.0122	-0.255973	0.837422	0.28601	-0.894981	0.370797	0.609387
Dll	FBgn0000157	4286.38	0.110467	1.07958	0.136557	0.808946	0.418546	0.649814
bam	FBgn0000158	23.8084	-0.26229	0.833763	0.197138	-1.33049	NA	NA
baz	FBgn0000163	6761.08	-0.517909	0.698383	0.123714	-4.18634	2.83e-05	0.00142055
bcd	FBgn0000166	58.4689	-0.720201	0.607013	0.278427	-2.58667	0.00969076	0.107979
ben	FBgn0000173	5333.93	0.0757382	1.0539	0.134103	0.564775	0.572227	0.763811
bi	FBgn0000179	15448.9	0.106487	1.0766	0.145696	0.730884	0.46485	0.687796
bib	FBgn0000180	2969.46	-0.0698191	0.952757	0.177441	-0.393477	0.693967	0.841819
bic	FBgn0000181	47756.2	0.407209	1.32612	0.183841	2.21501	0.0267597	0.178291
BicC	FBgn0000182	1.09814	-0.0675175	0.954279	0.0884144	-0.763649	0.445077	NA
BicD	FBgn0000183	4371.52	0.14801	1.10804	0.151981	0.973871	0.330121	0.579102
boss	FBgn0000206	36.784	-0.199428	0.870896	0.154565	-1.29025	NA	NA
	FBgn0000210	163013	-0.0121748	0.991597	0.190492	-0.0639126	0.94904	0.976807
brm	FBgn0000212	15498.9	0.209066	1.15594	0.139442	1.4993	0.133795	0.383321
Brd	FBgn0000216	1501.05	0.877394	1.83705	0.140876	6.22812	4.72e-10	7.58e-08
brn	FBgn0000221	113.031	0.119067	1.08603	0.278231	0.427941	0.668694	0.825357
Bsg25A	FBgn0000227	16.7287	-0.185522	0.879331	0.152297	-1.21816	NA	NA
Bsg25D	FBgn0000228	1967.04	-0.00954579	0.993405	0.147519	-0.0647087	0.948406	0.976728
bsk	FBgn0000229	1509.23	0.158209	1.1159	0.158527	0.997991	0.318284	0.569957
btd	FBgn0000233	45.4696	-0.443184	0.735509	0.251007	-1.76562	NA	NA
bur	FBgn0000239	2811.13	0.328961	1.25611	0.139039	2.36597	0.017983	0.151867
bw	FBgn0000241	78.1501	-0.501175	0.706531	0.293781	-1.70595	0.0880173	0.31661
by	FBgn0000244	1195.86	0.128487	1.09315	0.133947	0.959233	0.337441	0.584194
c(3)G	FBgn0000246	236.334	-0.145381	0.904141	0.242659	-0.599117	0.549095	0.747679
ca	FBgn0000247	2582.55	0.110905	1.07991	0.106438	1.04197	0.297424	0.553944
cact	FBgn0000250	3145.04	0.0534167	1.03772	0.138316	0.386194	0.699353	0.845751
cad	FBgn0000251	42.7968	-0.431759	0.741358	0.234905	-1.83802	0.0660598	0.282639
Cam	FBgn0000253	30074.7	0.062412	1.04421	0.145168	0.429929	0.667247	0.824592
capu	FBgn0000256	2534.34	-0.0395035	0.97299	0.118194	-0.334225	0.73821	0.868989
car	FBgn0000257	515.664	0.137086	1.09968	0.170829	0.802476	0.422277	0.653147
CkIIbeta	FBgn0000259	16830	0.143521	1.1046	0.153472	0.93516	0.349706	0.593643
Cat	FBgn0000261	6141.6	0.263715	1.20057	0.137785	1.91396	0.0556249	0.257013
Pka-C1	FBgn0000273	7240.26	0.0336964	1.02363	0.123034	0.273878	0.784178	0.896253
Pka-C2	FBgn0000274	13.2113	-0.149976	0.901265	0.132671	-1.13043	NA	NA
CecA1	FBgn0000276	5.30768	-0.0720241	0.951302	0.0914441	-0.78763	NA	NA
CecA2	FBgn0000277	4.02652	-0.0716275	0.951564	0.0911813	-0.78555	NA	NA
CecB	FBgn0000278	3.95199	-0.125684	0.916569	0.134855	-0.931996	0.351338	NA
CecC	FBgn0000279	3.66261	-0.0834982	0.943766	0.0980315	-0.851749	0.394354	NA
Cec-Psi1	FBgn0000280	3.4133	-0.0937297	0.937097	0.113209	-0.827936	0.407707	NA
Cec2	FBgn0000281	1.83024	-0.0697185	0.952824	0.0899063	-0.775457	0.43807	NA
Cp190	FBgn0000283	12133.2	0.243758	1.18407	0.160551	1.51826	0.128949	0.376841
Cf2	FBgn0000286	2571.39	-0.0831217	0.944013	0.126215	-0.658574	0.51017	0.723571
salr	FBgn0000287	8412.54	0.321551	1.24967	0.126614	2.53961	0.0110976	0.117762
cg	FBgn0000289	11396.8	0.0903115	1.0646	0.162644	0.55527	0.57871	0.768042
Col4a1	FBgn0000299	4415.98	0.218419	1.16346	0.159124	1.37263	0.169867	0.427491
ChAT	FBgn0000303	70.3059	-0.683272	0.622751	0.28459	-2.4009	NA	NA
chif	FBgn0000307	6542.35	0.225287	1.16901	0.13522	1.66608	0.0956975	0.329653
chic	FBgn0000308	56811	-0.00251567	0.998258	0.16297	-0.0154365	0.987684	0.996584
cin	FBgn0000316	840.216	-0.431867	0.741302	0.183303	-2.35603	0.0184713	0.152721
ck	FBgn0000317	3244.23	0.0877779	1.06273	0.144685	0.606682	0.544062	0.744016
cl	FBgn0000318	1727.46	0.494247	1.40858	0.194395	2.54249	0.0110067	0.11731
Chc	FBgn0000319	11269.1	0.266491	1.20288	0.149749	1.77959	0.0751434	0.297751
eya	FBgn0000320	552.126	-0.623237	0.649213	0.182318	-3.4184	0.000629903	0.0171055
clt	FBgn0000326	373.91	0.0497108	1.03506	0.177572	0.279948	0.779517	0.893491
cm	FBgn0000330	495.062	0.0982297	1.07046	0.188473	0.521188	0.602236	0.784613
cn	FBgn0000337	6.87221	-0.114168	0.923915	0.14006	-0.815138	NA	NA
cni	FBgn0000339	507.599	-0.0480002	0.967276	0.176411	-0.272092	0.785551	0.897123
comt	FBgn0000346	471.234	0.22975	1.17263	0.157806	1.4559	0.145419	0.396382
cort	FBgn0000351	117.149	-0.501016	0.706609	0.27705	-1.8084	0.070545	0.290574
cos	FBgn0000352	3730.32	0.0756045	1.0538	0.16766	0.450938	0.652034	0.815266
Cp15	FBgn0000355	16.7006	-0.344025	0.78784	0.243011	-1.41568	0.156869	NA
Cp16	FBgn0000356	7.65587	-0.0764189	0.948409	0.101118	-0.75574	NA	NA
Cp18	FBgn0000357	20.3876	-0.190489	0.876309	0.230309	-0.8271	0.40818	NA
Cp19	FBgn0000358	12.7272	-0.183038	0.880846	0.166342	-1.10037	0.27117	NA
Cp36	FBgn0000359	13.0954	-0.177746	0.884083	0.148365	-1.19803	NA	NA
Cp38	FBgn0000360	17.8088	-0.263341	0.833156	0.183822	-1.43258	NA	NA
crc	FBgn0000370	14307.3	-0.186206	0.878914	0.112402	-1.6566	0.0975995	0.332029
crm	FBgn0000376	2129.34	0.302353	1.23315	0.137636	2.19676	0.0280378	0.182419
crn	FBgn0000377	1274.25	0.224263	1.16818	0.158237	1.41726	0.156406	0.410306
csw	FBgn0000382	4536.63	0.0288086	1.02017	0.127316	0.226276	0.820987	0.91749
cta	FBgn0000384	2118.38	-0.00174963	0.998788	0.172067	-0.0101683	0.991887	0.998049
cup	FBgn0000392	0	NA		NA	NA	NA	NA
cv	FBgn0000394	788.688	-0.0842224	0.943293	0.200945	-0.419133	0.675119	0.828526
cv-2	FBgn0000395	1490.69	-0.277763	0.824869	0.108482	-2.56045	0.0104536	0.113791
CycA	FBgn0000404	6172.75	0.214493	1.1603	0.161044	1.3319	0.182894	0.442361
CycB	FBgn0000405	6166.85	0.4532	1.36907	0.170556	2.65719	0.00787946	0.0946578
Cyt-b5-r	FBgn0000406	22.9536	-0.220297	0.858389	0.236385	-0.931943	NA	NA
Cyt-c-p	FBgn0000409	2226.64	0.359203	1.28272	0.197168	1.82181	0.0684843	0.28757
D	FBgn0000411	32.6627	-0.351134	0.783967	0.206051	-1.70412	NA	NA
D1	FBgn0000412	21885.5	0.0965971	1.06925	0.149552	0.645911	0.518337	0.727645
	FBgn0000413	4496.87	0.129896	1.09421	0.139151	0.933491	0.350566	0.594517
Dab	FBgn0000414	4700.8	0.133809	1.09719	0.123016	1.08774	0.276709	0.535955
Sap-r	FBgn0000416	6318.9	0.209715	1.15646	0.158135	1.32618	0.184781	0.443303
Ddc	FBgn0000422	78.5689	-0.110851	0.926042	0.277151	-0.399966	0.689181	0.839185
SmF	FBgn0000426	3140.33	0.233055	1.17532	0.225881	1.03176	0.302184	0.556476
dec-1	FBgn0000427	47.2824	-0.382589	0.76706	0.206176	-1.85564	NA	NA
Dfd	FBgn0000439	34.4161	-0.295811	0.814615	0.181211	-1.63241	NA	NA
Pkg21D	FBgn0000442	5.28693	-0.068689	0.953504	0.0958404	-0.716703	NA	NA
Dhod	FBgn0000447	974.802	0.356805	1.28059	0.201111	1.77417	0.0760358	0.299018
Hr3	FBgn0000448	172.798	0.0661848	1.04694	0.173183	0.382166	0.702338	0.847778
dib	FBgn0000449	43.0464	-0.140707	0.907074	0.293551	-0.479329	0.631705	0.803675
ect	FBgn0000451	113.688	-0.937023	0.522309	0.294569	-3.181	0.00146768	0.0324753
Dip-B	FBgn0000454	1838.08	0.462073	1.37752	0.19022	2.42916	0.015134	0.140161
Dip-C	FBgn0000455	270.881	0.0782798	1.05576	0.225265	0.347501	0.728215	0.862034
disco	FBgn0000459	223.471	-0.49645	0.708849	0.229716	-2.16115	0.0306839	0.191626
Dl	FBgn0000463	10062.2	0.0420206	1.02955	0.124718	0.336924	0.736174	0.868021
Lar	FBgn0000464	4280.87	0.0853207	1.06092	0.115258	0.74026	0.459142	0.683476
Cyp6a2	FBgn0000473	24.7102	-0.435886	0.73924	0.218388	-1.99592	0.0459426	NA
DNaseII	FBgn0000477	21.1312	-0.23361	0.850504	0.219697	-1.06333	NA	NA
dnc	FBgn0000479	1354.48	-0.873672	0.545756	0.17246	-5.06595	4.06e-07	3.69e-05
dor	FBgn0000482	983.263	0.0896635	1.06412	0.163575	0.548149	0.58359	0.77126
Pka-C3	FBgn0000489	415.963	-2.11774	0.230408	0.220262	-9.61462	6.94e-22	4.19e-19
dpp	FBgn0000490	4419.83	0.035735	1.02508	0.136372	0.262042	0.793289	0.900831
Dr	FBgn0000492	5334.41	0.334025	1.26053	0.157486	2.12098	0.0339233	0.200877
ds	FBgn0000497	44340.2	0.332627	1.2593	0.156611	2.1239	0.0336781	0.200829
dsh	FBgn0000499	2441.69	0.170545	1.12548	0.15085	1.13056	0.258241	0.519122
Dsk	FBgn0000500	13.7345	-0.239098	0.847275	0.216923	-1.10223	0.270363	NA
dsx	FBgn0000504	3346.83	-0.0219658	0.98489	0.166468	-0.131952	0.895022	0.951794
dwg	FBgn0000520	555.95	0.104032	1.07477	0.170198	0.611239	0.541041	0.742622
dx	FBgn0000524	7084.15	0.144509	1.10535	0.139079	1.03904	0.298784	0.554651
e	FBgn0000527	66.0721	-0.282049	0.822422	0.255933	-1.10204	0.270443	0.53036
bsh	FBgn0000529	30.7485	-0.263931	0.832816	0.177407	-1.48771	NA	NA
ea	FBgn0000533	87.7401	-1.37853	0.384611	0.281351	-4.89966	9.6e-07	7.57e-05
eag	FBgn0000535	108.489	-0.492142	0.710969	0.220548	-2.23145	NA	NA
eas	FBgn0000536	1298.67	-0.168742	0.889618	0.171181	-0.985748	0.324257	0.575059
E(bx)	FBgn0000541	25912.1	0.137353	1.09988	0.153736	0.893429	0.371628	0.610148
ec	FBgn0000542	25285.5	0.264842	1.2015	0.149712	1.76901	0.0768924	0.299705
ecd	FBgn0000543	1100.59	0.0961993	1.06895	0.155152	0.620032	0.535237	0.737781
EcR	FBgn0000546	12428	0.160911	1.11799	0.131329	1.22525	0.220481	0.481469
ed	FBgn0000547	29874.5	0.262972	1.19995	0.135056	1.94714	0.0515178	0.248999
Edg78E	FBgn0000551	31.4397	-0.728957	0.60334	0.275718	-2.64385	NA	NA
Edg84A	FBgn0000552	6.7318	-0.101694	0.931938	0.120489	-0.84401	NA	NA
Ef1alpha48D	FBgn0000556	312361	0.317464	1.24614	0.152632	2.07992	0.0375327	0.21193
Ef1alpha100E	FBgn0000557	589.419	-1.44996	0.366033	0.288347	-5.02852	4.94e-07	4.35e-05
EF2	FBgn0000559	68725.9	0.458349	1.37397	0.154231	2.97183	0.00296028	0.0515349
eg	FBgn0000560	99.9618	-0.395691	0.760125	0.296618	-1.33401	0.182201	0.441519
egl	FBgn0000562	3797.12	0.19598	1.1455	0.138462	1.4154	0.15695	0.410714
Eh	FBgn0000564	18.1633	-0.229297	0.853051	0.242612	-0.945118	0.344599	NA
Eip71CD	FBgn0000565	810.16	0.0268705	1.0188	0.182277	0.147416	0.882804	0.947487
Eip55E	FBgn0000566	2051.54	0.222655	1.16688	0.186323	1.195	0.232089	0.493331
Eip74EF	FBgn0000567	6121.7	-0.143704	0.905192	0.141255	-1.01734	0.308993	0.562417
Eip75B	FBgn0000568	16452.5	-0.126095	0.916308	0.197511	-0.638418	0.523201	0.730292
emc	FBgn0000575	14330	0.35859	1.28217	0.131	2.73733	0.00619406	0.0814638
ems	FBgn0000576	2799.14	0.203716	1.15166	0.13972	1.45803	0.144832	0.395819
en	FBgn0000577	3566.67	0.0894869	1.06399	0.138628	0.645517	0.518592	0.7277
ena	FBgn0000578	8189.32	-0.0795157	0.946375	0.136661	-0.581845	0.560671	0.755278
Eno	FBgn0000579	12472.6	0.394901	1.31485	0.179468	2.2004	0.0277784	0.181556
E(Pc)	FBgn0000581	15618.9	0.131266	1.09525	0.141523	0.927521	0.353656	0.597329
esc	FBgn0000588	462.811	0.0586324	1.04148	0.165723	0.353798	0.72349	0.85902
E(spl)m8-HLH	FBgn0000591	427.256	0.439469	1.3561	0.163846	2.6822	0.00731397	0.0901327
Est-6	FBgn0000592	42.0563	-0.582267	0.667914	0.245377	-2.37295	0.0176466	0.151008
Est-P	FBgn0000594	0	NA		NA	NA	NA	NA
eve	FBgn0000606	20.5159	-0.235093	0.84963	0.180281	-1.30404	NA	NA
exd	FBgn0000611	6840.89	0.333266	1.25986	0.142833	2.33326	0.0196345	0.155543
exu	FBgn0000615	111.215	-0.505401	0.704464	0.292151	-1.72993	0.0836426	0.310155
e(y)1	FBgn0000617	728.511	0.518991	1.43295	0.189654	2.73651	0.00620947	0.0815009
e(y)2	FBgn0000618	415.354	0.130054	1.09433	0.226765	0.573517	0.566295	0.759163
eyg	FBgn0000625	1288.12	-0.0985644	0.933962	0.150732	-0.653904	0.513174	0.725563
E(z)	FBgn0000629	903.05	0.00358197	1.00249	0.148147	0.0241785	0.98071	0.99255
fas	FBgn0000633	72.1236	-0.503614	0.705338	0.237923	-2.11671	NA	NA
Fas2	FBgn0000635	9868.15	-0.0999785	0.933047	0.148817	-0.67182	0.501698	0.716896
Fas3	FBgn0000636	30196	-0.0020213	0.9986	0.152038	-0.0132947	0.989393	0.996866
Fbp1	FBgn0000639	1937.41	1.07307	2.1039	0.285623	3.75694	0.000172006	0.00639382
Fbp2	FBgn0000640	1195.78	1.13439	2.19525	0.260554	4.35376	1.34e-05	0.000751493
Fcp3C	FBgn0000644	45.2315	-0.277485	0.825028	0.296027	-0.937364	0.348571	0.593108
fj	FBgn0000658	15061.8	0.309861	1.23959	0.14894	2.08044	0.0374853	0.21193
fkh	FBgn0000659	69.5963	-0.471397	0.721266	0.243348	-1.93713	NA	NA
fl(2)d	FBgn0000662	4126.41	0.155012	1.11343	0.176706	0.877233	0.38036	0.616378
Actn	FBgn0000667	5643.68	0.101145	1.07262	0.174399	0.579967	0.561937	0.756094
fliI	FBgn0000709	1383.66	0.20447	1.15226	0.138194	1.47959	0.138984	0.388759
flw	FBgn0000711	2187.68	-0.0220465	0.984835	0.157815	-0.139698	0.888899	0.948087
FMRFa	FBgn0000715	18.2023	-0.250443	0.840638	0.17781	-1.40849	NA	NA
fog	FBgn0000719	911.198	-0.7818	0.581641	0.143292	-5.456	4.87e-08	5.26e-06
for	FBgn0000721	3541.47	-0.148033	0.90248	0.132181	-1.11993	0.262744	0.52338
FER	FBgn0000723	2302.56	-0.027274	0.981273	0.126721	-0.215228	0.829589	0.921649
gd	FBgn0000808	63.1448	-0.98554	0.505037	0.294969	-3.34117	0.000834262	0.0212549
fs(1)K10	FBgn0000810	2274.76	0.306155	1.23641	0.137739	2.22272	0.0262344	0.176721
png	FBgn0000826	35.6311	-0.352948	0.782983	0.292013	-1.20867	0.226789	0.488477
fs(1)Ya	FBgn0000927	27.3468	-0.209765	0.864678	0.161863	-1.29594	NA	NA
fs(1)Yb	FBgn0000928	51.488	-0.394865	0.760561	0.270378	-1.46042	NA	NA
tj	FBgn0000964	39.5831	-0.318805	0.801734	0.201596	-1.58141	NA	NA
dup	FBgn0000996	2315.21	0.320847	1.24906	0.193121	1.66138	0.0966364	0.330935
ft	FBgn0001075	29667.1	0.230593	1.17332	0.151706	1.52	0.128512	0.375881
ftz	FBgn0001077	27.7793	-0.27927	0.824008	0.188519	-1.48139	NA	NA
ftz-f1	FBgn0001078	1413.63	-0.341748	0.789085	0.13591	-2.51452	0.0119193	0.123835
fu	FBgn0001079	1098.8	0.209149	1.15601	0.155071	1.34873	0.177424	0.436826
fw	FBgn0001083	1746.55	-0.0414597	0.971671	0.156487	-0.264941	0.791055	0.899928
fy	FBgn0001084	379.816	0.123613	1.08946	0.215881	0.572598	0.566917	0.759294
fz	FBgn0001085	5540.72	-0.0285222	0.980424	0.166592	-0.17121	0.864059	0.937949
fzy	FBgn0001086	2674.12	0.230718	1.17342	0.175225	1.3167	0.18794	0.445885
g	FBgn0001087	3076.47	-0.123336	0.918063	0.139569	-0.883691	0.376863	0.613594
Gal	FBgn0001089	17.8143	-0.0901668	0.939414	0.243797	-0.369844	0.711499	NA
bnb	FBgn0001090	42603.7	0.260884	1.19821	0.22584	1.15517	0.248019	0.509636
Gapdh1	FBgn0001091	4759.1	0.831079	1.77902	0.207629	4.00272	6.26e-05	0.00274368
Gapdh2	FBgn0001092	10389.7	-0.0225463	0.984494	0.189916	-0.118717	0.905499	0.957778
Gdh	FBgn0001098	8018.26	0.769747	1.70497	0.186117	4.13583	3.54e-05	0.00169725
gdl	FBgn0001099	6.65259	-0.0460685	0.968572	0.213176	-0.216105	0.828906	NA
Galphai	FBgn0001104	4003.78	-0.0343471	0.976474	0.151031	-0.227417	0.820099	0.917255
Gbeta13F	FBgn0001105	12642.2	0.0747368	1.05317	0.135666	0.550888	0.581711	0.769449
DCTN1-p150	FBgn0001108	2244.66	0.174845	1.12884	0.15302	1.14263	0.253194	0.514693
Gld	FBgn0001112	243.856	-0.803537	0.572943	0.261379	-3.07422	0.00211055	0.0410787
Glt	FBgn0001114	1356.76	1.0474	2.06681	0.276177	3.7925	0.000149137	0.00580546
gnu	FBgn0001120	14.068	-0.119056	0.92079	0.14696	-0.810124	NA	NA
Galphao	FBgn0001122	3033.71	-0.0424671	0.970993	0.125288	-0.338956	0.734643	0.867606
Galphas	FBgn0001123	3251.28	0.138063	1.10043	0.142135	0.971354	0.331372	0.57964
Got1	FBgn0001124	1487.27	0.126816	1.09188	0.140371	0.903437	0.366294	0.6066
Got2	FBgn0001125	2593.2	0.254599	1.193	0.191983	1.32616	0.184788	0.443303
Gpdh	FBgn0001128	414.162	-0.0145201	0.989986	0.219997	-0.0660013	0.947377	0.976213
grau	FBgn0001133	457.109	0.0848564	1.06058	0.175501	0.48351	0.628734	0.80142
Grd	FBgn0001134	43.5185	-0.345949	0.78679	0.208403	-1.66	NA	NA
grk	FBgn0001137	200.559	-0.404332	0.755586	0.225901	-1.78986	0.0734756	0.295287
grn	FBgn0001138	4173.6	-0.146389	0.903509	0.122172	-1.19822	0.230832	0.492123
gro	FBgn0001139	12176.4	0.168213	1.12367	0.162487	1.03524	0.300559	0.555516
Gs1	FBgn0001142	218.936	0.36584	1.28863	0.296623	1.23335	0.217445	0.479861
Gs2	FBgn0001145	632.243	-0.263166	0.833257	0.244826	-1.07491	0.282416	0.540746
gsb-n	FBgn0001147	28.406	-0.361367	0.778427	0.205534	-1.75819	NA	NA
gsb	FBgn0001148	23.856	-0.307729	0.807913	0.200316	-1.53621	NA	NA
GstD1	FBgn0001149	12635.4	0.0124229	1.00865	0.131971	0.0941338	0.925003	0.967121
gt	FBgn0001150	59.8402	-1.99599	0.250697	0.29628	-6.73683	1.62e-11	3.58e-09
h	FBgn0001168	4266.95	-0.0236237	0.983759	0.139735	-0.169061	0.865748	0.938791
H	FBgn0001169	7242.31	0.19569	1.14527	0.137546	1.42272	0.154816	0.408442
H2,0	FBgn0001170	180.27	-0.457037	0.728481	0.244182	-1.87171	0.0612473	0.269929
halo	FBgn0001174	3.97394	-0.0885031	0.940498	0.109716	-0.806656	NA	NA
hay	FBgn0001179	848.295	0.0237061	1.01657	0.165769	0.143007	0.886285	0.947637
hb	FBgn0001180	46.8688	-0.500762	0.706734	0.232119	-2.15735	NA	NA
her	FBgn0001185	951.347	0.123634	1.08948	0.15445	0.800479	0.423434	0.653681
Hex-A	FBgn0001186	6047.45	0.0614438	1.04351	0.137202	0.447833	0.654274	0.816403
Hex-C	FBgn0001187	93.8883	-0.181639	0.881701	0.282944	-0.641961	0.520899	0.72921
hfw	FBgn0001189	2329.37	0.217286	1.16254	0.147667	1.47146	0.141166	0.391497
His2Av	FBgn0001197	17747.5	0.314316	1.24342	0.148277	2.11978	0.0340242	0.201249
hook	FBgn0001202	512.508	0.158193	1.11589	0.163828	0.9656	0.334244	0.58188
Hmr	FBgn0001206	1924.42	-0.0158489	0.989075	0.157849	-0.100405	0.920023	0.964718
Hn	FBgn0001208	91.8219	-0.241442	0.845899	0.274821	-0.878546	0.379648	0.61564
Hrb98DE	FBgn0001215	23272.7	0.0975042	1.06992	0.154329	0.631793	0.527522	0.732917
Hsc70-1	FBgn0001216	35.7656	-0.53786	0.688792	0.243001	-2.21341	NA	NA
Hsc70-2	FBgn0001217	21.2898	-0.310082	0.806596	0.216615	-1.43149	NA	NA
Hsc70-3	FBgn0001218	19805.4	0.352945	1.27717	0.154458	2.28506	0.0223091	0.165313
Hsc70-5	FBgn0001220	3680.65	0.259932	1.19742	0.175505	1.48105	0.138592	0.388692
Hsf	FBgn0001222	3085.91	0.106099	1.07631	0.165649	0.640505	0.521844	0.72952
Hsp22	FBgn0001223	0	NA		NA	NA	NA	NA
Hsp23	FBgn0001224	14767.5	0.0703596	1.04998	0.131533	0.534922	0.592704	0.77809
Hsp26	FBgn0001225	1856.48	0.113974	1.08221	0.2176	0.523778	0.600433	0.783699
Hsp27	FBgn0001226	47024.8	0.114994	1.08297	0.16438	0.699562	0.484201	0.703611
Hsp67Ba	FBgn0001227	297.672	-0.129822	0.913944	0.253812	-0.51149	0.609008	0.789213
CG4456	FBgn0001228	0.915118	-0.0664676	0.954973	0.0876943	-0.757947	0.448482	NA
Hsp67Bc	FBgn0001229	25.17	-0.6029	0.658429	0.267183	-2.2565	0.0240392	NA
Hsp68	FBgn0001230	823.225	0.298822	1.23014	0.286394	1.04339	0.296766	0.55376
Hsp83	FBgn0001233	44752.1	0.463771	1.37914	0.156095	2.97108	0.00296757	0.0515392
Hsromega	FBgn0001234	143558	-0.0781457	0.947274	0.200447	-0.389857	0.696642	0.84411
hth	FBgn0001235	41615.5	-0.0513283	0.965047	0.131258	-0.391049	0.695761	0.843331
Ide	FBgn0001247	1689	0.275431	1.21036	0.162783	1.69201	0.0906436	0.321399
Idh	FBgn0001248	9915.97	0.358734	1.2823	0.151743	2.36409	0.0180745	0.152027
if	FBgn0001250	2277.19	-0.362355	0.777893	0.141372	-2.56313	0.0103732	0.113252
ImpE1	FBgn0001253	8333.14	0.405805	1.32483	0.294121	1.37972	0.167672	0.424445
ImpE2	FBgn0001254	40788.4	0.0583434	1.04127	0.252152	0.231381	0.817018	0.914867
ImpE3	FBgn0001255	796.076	0.238965	1.18015	0.260579	0.917051	0.359116	0.601333
ImpL1	FBgn0001256	27.7862	-0.300778	0.811814	0.271057	-1.10965	0.267151	0.52721
ImpL2	FBgn0001257	1912.07	-0.421542	0.746626	0.152572	-2.7629	0.0057291	0.0783011
ImpL3	FBgn0001258	298.887	0.648012	1.56701	0.264453	2.45039	0.0142703	0.136387
in	FBgn0001259	890.216	-0.193745	0.874333	0.150427	-1.28797	0.197756	0.456399
inaD	FBgn0001263	131.727	-0.749452	0.59483	0.272959	-2.74565	0.00603907	0.0805339
inv	FBgn0001269	2809.31	0.153303	1.11211	0.116854	1.31192	0.189548	0.447392
ix	FBgn0001276	332.154	0.219272	1.16415	0.188729	1.16183	0.245304	0.507942
janA	FBgn0001280	1991.6	0.197777	1.14693	0.19789	0.99943	0.317587	0.569046
janB	FBgn0001281	11.4823	-0.193351	0.874572	0.230501	-0.838828	0.401566	NA
Jon44E	FBgn0001285	21.7112	-0.34274	0.788543	0.197322	-1.73695	0.0823954	NA
Jra	FBgn0001291	1143.32	0.084828	1.06056	0.15752	0.538522	0.590217	0.776398
kar	FBgn0001296	136.376	-0.275208	0.826331	0.292585	-0.940606	0.346907	0.591793
kay	FBgn0001297	5825.84	-0.0817244	0.944928	0.116459	-0.701747	0.482837	0.702492
kel	FBgn0001301	3515.72	0.0173525	1.0121	0.116438	0.149028	0.881532	0.947334
Khc	FBgn0001308	4786.91	0.210716	1.15726	0.16896	1.24714	0.212346	0.473563
kkv	FBgn0001311	6735.29	0.363295	1.28636	0.15372	2.36335	0.0181106	0.152027
kl-2	FBgn0001313	26.016	-0.270897	0.828804	0.186004	-1.4564	0.145281	NA
klar	FBgn0001316	24224.6	0.173291	1.12763	0.16265	1.06542	0.286684	0.545196
kn	FBgn0001319	1968.13	0.250947	1.18999	0.140308	1.78855	0.0736869	0.295464
kni	FBgn0001320	1257.26	-0.155088	0.898077	0.156451	-0.991292	0.321543	0.572404
knk	FBgn0001321	877.121	-0.0889896	0.940181	0.180937	-0.491827	0.622841	0.797091
knrl	FBgn0001323	1090.74	-0.553893	0.68118	0.158672	-3.49079	0.000481588	0.0140903
kto	FBgn0001324	5946.81	0.0744608	1.05297	0.11786	0.631776	0.527533	0.732917
Kr	FBgn0001325	50.8542	-0.286788	0.819725	0.221776	-1.29314	NA	NA
kz	FBgn0001330	1144.69	0.305551	1.23589	0.16694	1.8303	0.0672051	0.285637
	FBgn0001332	2448.82	0.277195	1.21184	0.133107	2.08249	0.0372977	0.21193
l(1)1Bi	FBgn0001341	2054.09	0.533159	1.44709	0.194573	2.74015	0.00614103	0.081208
egh	FBgn0001404	3391.94	-0.0335005	0.977047	0.179954	-0.186161	0.852318	0.932136
l(1)10Bb	FBgn0001491	1001.77	0.249775	1.18902	0.212654	1.17456	0.240171	0.502544
Hlc	FBgn0001565	1725.66	0.111995	1.08072	0.154966	0.722707	0.46986	0.691599
Grip91	FBgn0001612	1164.89	-0.0561045	0.961858	0.151892	-0.36937	0.711852	0.853019
dlg1	FBgn0001624	11700.6	0.0682319	1.04843	0.128296	0.531831	0.594843	0.779657
ifc	FBgn0001941	1342.53	0.20057	1.14915	0.170461	1.17663	0.239343	0.501811
eIF-4a	FBgn0001942	52414.5	0.1625	1.11922	0.129183	1.25791	0.208426	0.4696
Arpc1	FBgn0001961	2342.68	0.194029	1.14395	0.137406	1.41209	0.157924	0.41211
Sos	FBgn0001965	5032.1	0.168432	1.12384	0.135668	1.2415	0.214421	0.475937
NimC3	FBgn0001967	0	NA		NA	NA	NA	NA
Pgant35A	FBgn0001970	1.92805	0.0571805	1.04043	0.124589	0.458954	0.646267	NA
l(2)35Bd	FBgn0001974	675.454	0.263035	1.2	0.209604	1.25491	0.20951	0.470244
CIAPIN1	FBgn0001977	705.275	0.23431	1.17634	0.160965	1.45566	0.145486	0.396382
stc	FBgn0001978	3493.74	-0.0122627	0.991536	0.16521	-0.0742252	0.940831	0.973648
esg	FBgn0001981	3607.71	0.526526	1.44046	0.131035	4.01822	5.86e-05	0.00259445
wor	FBgn0001983	38.9757	-0.299672	0.812437	0.252394	-1.18732	NA	NA
l(2)35Df	FBgn0001986	1651.91	0.352238	1.27654	0.184932	1.90469	0.0568206	0.260486
Gli	FBgn0001987	6463.62	0.0424657	1.02987	0.144258	0.294373	0.768473	0.885873
ND-B17	FBgn0001989	974.215	0.192657	1.14287	0.200551	0.960639	0.336734	0.583723
wek	FBgn0001990	464.049	-0.0140638	0.990299	0.167246	-0.0840904	0.932985	0.970183
Ca-alpha1D	FBgn0001991	144.506	-0.529407	0.692839	0.233004	-2.27209	NA	NA
Cyp303a1	FBgn0001992	69.2752	-0.0260987	0.982072	0.295091	-0.0884429	0.929525	0.968645
crp	FBgn0001994	10587.4	0.190554	1.1412	0.138953	1.37135	0.170264	0.427911
mRpL4	FBgn0001995	422.621	0.0909757	1.06509	0.170516	0.533531	0.593666	0.779014
l(2)37Bb	FBgn0002021	281.14	0.306703	1.23688	0.204562	1.49932	0.133791	0.383321
Catsup	FBgn0002022	3179.04	0.312896	1.2422	0.208382	1.50155	0.133213	0.382719
Lim3	FBgn0002023	58.1982	-0.402748	0.756416	0.220181	-1.82917	NA	NA
l(2)37Cc	FBgn0002031	3547.8	0.278945	1.21331	0.146892	1.89897	0.0575678	0.261421
CG10561	FBgn0002036	116.723	-0.191062	0.87596	0.295	-0.647668	0.517199	0.727017
swm	FBgn0002044	4507.69	0.291673	1.22406	0.15105	1.93097	0.0534863	0.25188
AspRS	FBgn0002069	794.405	0.082257	1.05867	0.198486	0.414423	0.678564	0.83052
l(2)gl	FBgn0002121	18153.3	0.112874	1.08138	0.154682	0.72972	0.465562	0.687921
l(2)tid	FBgn0002174	1049.47	0.0667707	1.04737	0.193434	0.345186	0.729954	0.863305
dre4	FBgn0002183	8784.02	0.275217	1.21018	0.150851	1.82443	0.0680871	0.286333
l(3)73Ah	FBgn0002283	1068.2	0.011045	1.00769	0.185568	0.0595198	0.952538	0.978539
Prosbeta6	FBgn0002284	1989.77	-0.130769	0.913344	0.178196	-0.73385	0.46304	0.687084
sas	FBgn0002306	14747.4	0.14174	1.10323	0.159541	0.88842	0.374315	0.61227
l(3)87Df	FBgn0002354	80.9748	0.0174148	1.01214	0.283678	0.0613895	0.951049	0.977575
dco	FBgn0002413	5463.91	0.204744	1.15248	0.143801	1.4238	0.154505	0.408084
hyd	FBgn0002431	11845.5	0.265083	1.2017	0.155496	1.70475	0.0882408	0.316843
l(3)mbn	FBgn0002440	42.5712	-0.402098	0.756757	0.290322	-1.385	0.166051	0.421991
l(3)mbt	FBgn0002441	3118.36	0.169134	1.12438	0.159275	1.0619	0.28828	0.547008
sti	FBgn0002466	8028.07	0.369564	1.29196	0.18064	2.04586	0.0407706	0.219238
pho	FBgn0002521	3666.12	0.066714	1.04733	0.167747	0.397707	0.690846	0.840219
lab	FBgn0002522	76.6122	-0.803166	0.57309	0.288037	-2.78842	0.00529664	0.0744814
lace	FBgn0002524	1137.14	0.0414453	1.02914	0.193941	0.213701	0.83078	0.922073
Lam	FBgn0002525	22905.8	0.33611	1.26235	0.160788	2.09039	0.0365827	0.21067
LanA	FBgn0002526	25418.2	-0.205861	0.867021	0.130268	-1.58029	0.11404	0.353181
Lcp1	FBgn0002531	3737.85	-0.385188	0.765679	0.290864	-1.32429	0.185407	0.443542
Lcp2	FBgn0002533	1192.16	-0.540824	0.687378	0.287738	-1.87957	0.0601662	0.267112
Lcp3	FBgn0002534	780.077	0.432803	1.34985	0.296578	1.45932	0.144476	0.395478
Lcp4	FBgn0002535	3567.1	-0.504241	0.705031	0.288905	-1.74535	0.0809234	0.305711
lds	FBgn0002542	2622.76	0.373573	1.29556	0.166428	2.24465	0.0247903	0.173059
robo2	FBgn0002543	5642.89	-0.269487	0.829614	0.172606	-1.56129	0.118456	0.359965
lin	FBgn0002552	2123.28	0.215524	1.16113	0.13226	1.62956	0.103195	0.339193
l(1)sc	FBgn0002561	14.9405	-0.389213	0.763546	0.21631	-1.79933	0.0719667	NA
Lsp1alpha	FBgn0002562	1627.34	1.35899	2.56505	0.253539	5.36007	8.32e-08	8.67e-06
Lsp1beta	FBgn0002563	4058.42	1.18969	2.28104	0.267521	4.44709	8.7e-06	0.000509342
Lsp1gamma	FBgn0002564	2133.94	1.38851	2.61809	0.248951	5.57747	2.44e-08	2.84e-06
Lsp2	FBgn0002565	174.211	0.716232	1.64289	0.296807	2.41312	0.0158166	0.142885
lt	FBgn0002566	1728.53	-0.061519	0.958255	0.119189	-0.516148	0.605751	0.787144
Rab32	FBgn0002567	235.306	-0.4404	0.73693	0.272053	-1.61881	0.105489	0.341465
Mal-A2	FBgn0002569	24.728	-0.405478	0.754986	0.202188	-2.00545	NA	NA
Mal-A1	FBgn0002570	17.3066	-0.247767	0.842199	0.181082	-1.36826	0.17123	NA
Mal-A3	FBgn0002571	18.4383	-0.401548	0.757045	0.201158	-1.99618	NA	NA
sens	FBgn0002573	155.253	-0.26675	0.83119	0.289384	-0.921787	0.35664	0.59938
lz	FBgn0002576	52.6568	-0.371704	0.772869	0.252255	-1.47353	NA	NA
m	FBgn0002577	74.9629	-0.202926	0.868787	0.280013	-0.7247	0.468636	0.690469
Kaz-m1	FBgn0002578	9.08659	-0.137814	0.908896	0.180658	-0.762843	0.445557	NA
RpL36	FBgn0002579	21403	-0.18851	0.877511	0.199392	-0.945427	0.344441	0.589561
RpS5a	FBgn0002590	25344.6	0.222545	1.16679	0.148311	1.50053	0.133477	0.383234
E(spl)m2-BFM	FBgn0002592	2025.8	0.228195	1.17137	0.149052	1.53097	0.125776	0.372755
RpLP1	FBgn0002593	18004.8	0.768729	1.70377	0.156635	4.90779	9.21e-07	7.33e-05
RpL19	FBgn0002607	33557.8	0.485917	1.40048	0.186051	2.61174	0.00900821	0.102844
E(spl)m3-HLH	FBgn0002609	1007.79	0.425213	1.34277	0.153911	2.76271	0.00573229	0.0783011
RpS3	FBgn0002622	36828.7	-0.0214839	0.985219	0.144289	-0.148895	0.881637	0.947334
RpL32	FBgn0002626	24897.9	0.342843	1.26825	0.172511	1.98737	0.0468818	0.23686
E(spl)m4-BFM	FBgn0002629	1093.77	1.22696	2.34073	0.178847	6.86041	6.87e-12	1.68e-09
E(spl)m5-HLH	FBgn0002631	88.6961	0.484673	1.39927	0.291727	1.66139	0.0966347	0.330935
E(spl)m6-BFM	FBgn0002632	310.659	-1.71502	0.304599	0.217514	-7.88461	3.16e-15	1.3e-12
E(spl)m7-HLH	FBgn0002633	454.118	0.446611	1.36284	0.199816	2.23511	0.0254104	0.174436
Rcc1	FBgn0002638	4267.66	0.323442	1.25131	0.17944	1.8025	0.0714663	0.292259
mal	FBgn0002641	546.997	-0.0869214	0.94153	0.148243	-0.586344	0.557644	0.753161
mam	FBgn0002643	12219.3	0.111527	1.08037	0.178897	0.623416	0.533011	0.73618
Map205	FBgn0002645	12433.6	0.218234	1.16331	0.151329	1.44212	0.149269	0.402371
twe	FBgn0002673	301.031	0.10347	1.07435	0.22861	0.452607	0.650832	0.815096
mei-9	FBgn0002707	566.744	0.0472036	1.03326	0.153	0.308521	0.757686	0.879403
mei-218	FBgn0002709	43.4523	0.109041	1.07851	0.296852	0.367323	0.713378	0.853945
mei-S332	FBgn0002715	381.458	0.153811	1.1125	0.180064	0.854204	0.392992	0.627015
mei-W68	FBgn0002716	169.315	-0.356189	0.781225	0.247661	-1.43821	0.150373	0.403278
Men	FBgn0002719	807.245	0.599083	1.51475	0.169009	3.54469	0.000393081	0.0120448
Met	FBgn0002723	945.936	-0.000742865	0.999485	0.12778	-0.00581363	0.995361	0.999312
E(spl)malpha-BFM	FBgn0002732	1351.48	0.293977	1.22601	0.131497	2.23562	0.0253767	0.174369
E(spl)mbeta-HLH	FBgn0002733	869.963	0.151807	1.11096	0.204827	0.741148	0.458604	0.683123
E(spl)mdelta-HLH	FBgn0002734	505	0.173084	1.12747	0.16767	1.03229	0.301934	0.556476
E(spl)mgamma-HLH	FBgn0002735	245.155	0.0472243	1.03327	0.233687	0.202083	0.839852	0.927175
mago	FBgn0002736	2170.51	0.122679	1.08875	0.212292	0.577878	0.563347	0.757401
Mlc1	FBgn0002772	740.318	0.480704	1.39542	0.24224	1.98441	0.0472099	0.237621
Mlc2	FBgn0002773	1593.15	0.575359	1.49005	0.231129	2.48934	0.0127981	0.12839
mle	FBgn0002774	2765.15	0.0833569	1.05948	0.147686	0.564419	0.572469	0.76391
msl-3	FBgn0002775	1281.23	0.0539097	1.03807	0.163988	0.328741	0.742351	0.870138
mnd	FBgn0002778	714.531	0.0655892	1.04651	0.201997	0.324704	0.745405	0.871802
mod	FBgn0002780	11456.9	0.74796	1.67942	0.18034	4.14749	3.36e-05	0.00163037
mod(mdg4)	FBgn0002781	15262.5	0.301791	1.23267	0.17265	1.748	0.0804642	0.305405
mor	FBgn0002783	8761.31	0.340587	1.26627	0.144648	2.35458	0.0185434	0.152854
Rpn8	FBgn0002787	2833.05	0.351006	1.27545	0.169064	2.07617	0.0378778	0.212462
Mp20	FBgn0002789	382.933	0.405019	1.32411	0.273655	1.48004	0.138863	0.388731
mr	FBgn0002791	1046.49	0.165783	1.12177	0.147137	1.12672	0.259859	0.520675
ms(3)K81	FBgn0002838	11.5038	-0.305658	0.809073	0.204074	-1.49778	NA	NA
sa	FBgn0002842	95.3766	-0.247895	0.842124	0.264552	-0.937037	0.34874	0.593108
Acp26Aa	FBgn0002855	5.07279	-0.0471051	0.967877	0.0916457	-0.513991	NA	NA
Acp26Ab	FBgn0002856	2.64524	-0.0559981	0.961929	0.0906356	-0.617838	0.536682	NA
Mst87F	FBgn0002862	10.4065	-0.0928159	0.937691	0.123971	-0.748693	NA	NA
Acp95EF	FBgn0002863	0	NA		NA	NA	NA	NA
Mst98Ca	FBgn0002865	21.3063	-0.242379	0.84535	0.179977	-1.34672	NA	NA
MtnA	FBgn0002868	157.872	-0.0946857	0.936476	0.267347	-0.354167	0.723214	0.858917
MtnB	FBgn0002869	7.15041	-0.23839	0.847691	0.165574	-1.43978	NA	NA
mu2	FBgn0002872	2063.32	-0.0703953	0.952377	0.137759	-0.511005	0.609348	0.789428
mud	FBgn0002873	9682.36	0.196013	1.14553	0.136892	1.43188	0.152177	0.405359
mus101	FBgn0002878	1873.52	0.219154	1.16405	0.138124	1.58665	0.112593	0.351882
mus201	FBgn0002887	731.529	0.134426	1.09766	0.141767	0.948215	0.34302	0.58848
mus205	FBgn0002891	1118.49	0.0289524	1.02027	0.11498	0.251803	0.801193	0.90541
mus301	FBgn0002899	640.149	0.0139485	1.00972	0.171683	0.0812458	0.935246	0.970964
mus304	FBgn0002901	364.392	-0.0365307	0.974997	0.186098	-0.196299	0.844376	0.929194
mus308	FBgn0002905	2401.61	0.775011	1.7112	0.114597	6.76294	1.35e-11	3.07e-09
Blm	FBgn0002906	1228.89	0.234628	1.1766	0.143932	1.63013	0.103074	0.339193
mus312	FBgn0002909	0	NA		NA	NA	NA	NA
Myb	FBgn0002914	4726.09	0.0593416	1.04199	0.143021	0.414914	0.678205	0.83052
na	FBgn0002917	115.129	-0.790958	0.57796	0.276545	-2.86014	NA	NA
Atpalpha	FBgn0002921	27246.6	0.186355	1.13788	0.156742	1.18893	0.234467	0.496062
nau	FBgn0002922	21.455	-0.398766	0.758507	0.236699	-1.68469	0.0920478	NA
ncd	FBgn0002924	2286.91	0.353379	1.27755	0.164461	2.14871	0.0316572	0.194702
ndl	FBgn0002926	102.375	-0.575468	0.671069	0.25816	-2.22911	0.0258066	0.17533
nec	FBgn0002930	242.786	-0.350514	0.784305	0.258782	-1.35448	0.175584	0.435278
net	FBgn0002931	1181.62	-0.187904	0.87788	0.158394	-1.1863	0.235502	0.497042
neur	FBgn0002932	448.432	-0.229224	0.853093	0.216866	-1.05699	0.290518	0.548286
ng1	FBgn0002933	11.1132	-0.0161868	0.988843	0.145791	-0.111027	0.911595	NA
ninaA	FBgn0002936	0	NA		NA	NA	NA	NA
ninaB	FBgn0002937	21.2678	-0.200032	0.870531	0.186521	-1.07244	NA	NA
ninaC	FBgn0002938	141.615	-0.335642	0.792431	0.296681	-1.13132	0.257919	0.519053
ninaD	FBgn0002939	20.7835	-0.198703	0.871333	0.172302	-1.15323	NA	NA
ninaE	FBgn0002940	30.4931	-0.403795	0.755867	0.232216	-1.73887	0.0820569	0.306781
slou	FBgn0002941	47.2257	-0.421763	0.746512	0.236187	-1.78571	NA	NA
nkd	FBgn0002945	15601.5	0.173696	1.12794	0.153976	1.12807	0.259291	0.520074
nod	FBgn0002948	725.216	0.187853	1.13907	0.164427	1.14246	0.253261	0.514693
nos	FBgn0002962	27.4744	-0.449241	0.732428	0.229184	-1.96017	0.0499754	NA
numb	FBgn0002973	6656.92	0.1174	1.08478	0.12896	0.910366	0.362629	0.603274
odd	FBgn0002985	749.922	-0.0320538	0.978027	0.149773	-0.214015	0.830535	0.922073
okr	FBgn0002989	424.455	-0.0240295	0.983482	0.166538	-0.144288	0.885273	0.947487
opa	FBgn0003002	1486.32	0.0230526	1.01611	0.126588	0.182108	0.855498	0.933402
or	FBgn0003008	326.923	0.178889	1.13201	0.196915	0.908459	0.363636	0.604216
ord	FBgn0003009	39.2365	-0.302428	0.810887	0.201275	-1.50256	NA	NA
ort	FBgn0003011	38.7033	-0.486134	0.713936	0.233184	-2.08476	0.0370909	0.21193
osk	FBgn0003015	22.5116	-0.156026	0.897494	0.153416	-1.01701	NA	NA
osp	FBgn0003016	3191.4	-0.202503	0.869041	0.128089	-1.58096	0.113887	0.353042
otu	FBgn0003023	28.5173	-0.383949	0.766337	0.214423	-1.79061	0.0733555	0.29518
ovo	FBgn0003028	14916.2	0.177705	1.13108	0.13575	1.30906	0.190513	0.448703
SP	FBgn0003034	2.70315	-0.0631301	0.957185	0.0906631	-0.696315	NA	NA
pbl	FBgn0003041	3288.33	0.523817	1.43775	0.14193	3.69068	0.000223655	0.00768392
Pc	FBgn0003042	1582.39	0.147302	1.1075	0.159345	0.924423	0.355266	0.598711
Pcl	FBgn0003044	5492.63	0.269661	1.20552	0.148272	1.81869	0.0689585	0.28836
Pcp	FBgn0003046	47.9467	0.0308581	1.02162	0.291149	0.105987	0.915593	0.963279
pcx	FBgn0003048	5545.01	0.267425	1.20366	0.134686	1.98554	0.0470841	0.237621
peb	FBgn0003053	348.275	-0.826544	0.563878	0.266763	-3.09842	0.00194557	0.0394122
CG10598	FBgn0003057	11.4278	-0.185234	0.879506	0.164715	-1.12457	NA	NA
CG9757	FBgn0003060	50.7287	-0.0902267	0.939375	0.286756	-0.314646	0.75303	0.877101
Fib	FBgn0003062	3916.18	0.475145	1.39006	0.180338	2.63474	0.00842015	0.0986702
CG2150	FBgn0003065	35.4634	-0.379577	0.768663	0.229204	-1.65607	NA	NA
Pepck	FBgn0003067	0	NA		NA	NA	NA	NA
per	FBgn0003068	83.1071	-0.268304	0.830295	0.260556	-1.02974	NA	NA
Pfk	FBgn0003071	3621.12	0.270061	1.20586	0.137363	1.96604	0.049294	0.243119
Pgi	FBgn0003074	2663.4	0.538815	1.45278	0.158937	3.39011	0.000698646	0.0186924
Pgm	FBgn0003076	601.905	-0.015819	0.989095	0.156265	-0.101232	0.919366	0.964675
Raf	FBgn0003079	1709.44	0.0941265	1.06742	0.144357	0.65204	0.514375	0.72591
phr	FBgn0003082	834.77	-0.587938	0.665293	0.197514	-2.97669	0.00291379	0.0513167
Pig1	FBgn0003086	11.7772	0.020905	1.0146	0.183495	0.113927	0.909296	NA
pim	FBgn0003087	566.729	0.366285	1.28903	0.159197	2.30083	0.0214011	0.162152
pip	FBgn0003089	546.191	-0.722778	0.605929	0.270474	-2.67226	0.00753419	0.0919719
pk	FBgn0003090	5077.02	-0.205101	0.867478	0.152062	-1.3488	0.177402	0.436826
Pkc53E	FBgn0003091	67.0431	-0.538655	0.688413	0.239435	-2.24969	NA	NA
Pkc98E	FBgn0003093	3345.38	-0.244573	0.844066	0.131675	-1.8574	0.0632543	0.275317
plu	FBgn0003114	9.24298	-0.153411	0.899122	0.146491	-1.04724	0.294991	NA
pn	FBgn0003116	88.4359	-0.093358	0.937338	0.292514	-0.319157	0.749607	0.874799
pnr	FBgn0003117	1440.88	-0.540663	0.687455	0.208743	-2.59008	0.00959523	0.107443
pnt	FBgn0003118	2143.82	-0.0390712	0.973281	0.115957	-0.336944	0.736159	0.868021
polo	FBgn0003124	6914.84	0.367192	1.28984	0.160691	2.28509	0.0223078	0.165313
Poxm	FBgn0003129	35.776	-0.38357	0.766538	0.218542	-1.75513	NA	NA
Poxn	FBgn0003130	419.005	0.0562658	1.03977	0.185955	0.302577	0.762212	0.881862
Pp1-13C	FBgn0003132	13.6867	-0.141175	0.906781	0.131923	-1.07013	NA	NA
Pp1alpha-96A	FBgn0003134	2690.63	0.111978	1.08071	0.130483	0.858181	0.390792	0.625611
Ppn	FBgn0003137	16561.7	0.513445	1.42745	0.157475	3.26049	0.00111218	0.0262013
PpV	FBgn0003139	1701.27	0.301588	1.2325	0.163674	1.84261	0.065386	0.28107
PpY-55A	FBgn0003140	8.92666	-0.151097	0.900566	0.131098	-1.15255	NA	NA
pr	FBgn0003141	1214.57	-0.0508608	0.96536	0.17052	-0.298268	0.765498	0.884355
prd	FBgn0003145	34.6663	-0.532328	0.691438	0.23098	-2.30465	NA	NA
Prm	FBgn0003149	704.949	0.231	1.17365	0.270039	0.855434	0.392311	0.626626
CG2841	FBgn0003159	484.728	-0.361709	0.778242	0.18149	-1.993	0.0462613	0.23547
Pu	FBgn0003162	237.415	-0.162554	0.893442	0.250181	-0.649745	0.515857	0.726038
pum	FBgn0003165	16995.6	0.108321	1.07797	0.134792	0.803613	0.42162	0.652491
put	FBgn0003169	3085.21	-0.0356442	0.975596	0.159788	-0.223072	0.82348	0.918691
pwn	FBgn0003174	6171.71	0.299764	1.23094	0.148943	2.0126	0.0441563	0.229793
px	FBgn0003175	5982.06	0.04356	1.03065	0.12612	0.345386	0.729804	0.86324
qua	FBgn0003187	38.4099	-0.36487	0.776539	0.225073	-1.62112	NA	NA
r	FBgn0003189	4012.48	0.319745	1.24811	0.153589	2.08183	0.0373584	0.21193
ras	FBgn0003204	2646.99	0.408238	1.32706	0.176788	2.3092	0.0209324	0.160247
Ras85D	FBgn0003205	4356.19	0.245882	1.18582	0.170536	1.44182	0.149354	0.402371
Ras64B	FBgn0003206	1490.04	-0.274973	0.826466	0.172513	-1.59392	0.110953	0.350708
raw	FBgn0003209	2886.25	-0.113476	0.924358	0.141234	-0.803466	0.421705	0.652491
rb	FBgn0003210	2653.82	-0.10308	0.931043	0.131959	-0.781147	0.434716	0.663002
rdgB	FBgn0003218	612.558	-0.546131	0.684854	0.194871	-2.80253	0.00507034	0.0728047
rec	FBgn0003227	435.168	0.159635	1.117	0.170327	0.937228	0.348641	0.593108
ref(2)P	FBgn0003231	1579.68	0.356771	1.28056	0.15578	2.29023	0.022008	0.165158
Rh2	FBgn0003248	12.45	-0.218428	0.859502	0.160544	-1.36055	0.173656	NA
Rh3	FBgn0003249	16.3383	-0.205958	0.866963	0.15944	-1.29176	NA	NA
Rh4	FBgn0003250	20.2218	-0.304089	0.809954	0.232736	-1.30658	0.191355	NA
rib	FBgn0003254	60.2059	-0.44426	0.734961	0.223359	-1.98899	NA	NA
rk	FBgn0003255	134.814	-0.457906	0.728042	0.290955	-1.5738	NA	NA
rl	FBgn0003256	3029.6	-0.219843	0.858659	0.141669	-1.55181	0.120709	0.363503
r-l	FBgn0003257	1159.53	0.25479	1.19316	0.208306	1.22315	0.221272	0.482287
Rm62	FBgn0003261	54973.7	-0.239068	0.847293	0.145507	-1.643	0.100383	0.336098
ro	FBgn0003267	54.6591	-0.52322	0.695817	0.29629	-1.76591	0.0774116	0.300253
rod	FBgn0003268	3050.56	0.144462	1.10532	0.153073	0.943746	0.345299	0.590398
amos	FBgn0003270	7.20285	-0.199109	0.871088	0.175929	-1.13176	0.257735	NA
RpLP2	FBgn0003274	30137.5	-0.145182	0.904265	0.161856	-0.896985	0.369727	0.608717
RpII18	FBgn0003275	2685.05	0.0368412	1.02587	0.153785	0.239563	0.810669	0.910898
RpII215	FBgn0003277	14114.4	0.351153	1.27558	0.149358	2.35109	0.0187185	0.153094
RpI135	FBgn0003278	1545.63	0.369971	1.29233	0.168379	2.19726	0.0280019	0.1824
RpL4	FBgn0003279	40051.2	0.461863	1.37732	0.145913	3.16533	0.00154907	0.0338101
rst	FBgn0003285	2602.71	-0.0624052	0.957666	0.138712	-0.449891	0.652789	0.815874
rt	FBgn0003292	479.166	-0.0325563	0.977686	0.162983	-0.199753	0.841674	0.928156
ru	FBgn0003295	32.5058	-0.475153	0.719391	0.23194	-2.04861	NA	NA
run	FBgn0003300	32.9113	-0.500953	0.70664	0.222254	-2.25397	NA	NA
rut	FBgn0003301	3809.48	-0.0761704	0.948572	0.121138	-0.62879	0.529487	0.734543
rux	FBgn0003302	386.241	-0.0453169	0.969077	0.215031	-0.210746	0.833086	0.923614
ry	FBgn0003308	65.0341	-0.415414	0.749804	0.241571	-1.71963	NA	NA
S	FBgn0003310	4990.52	-0.139258	0.907986	0.139035	-1.0016	0.316538	0.568176
sad	FBgn0003312	146.491	0.0583832	1.0413	0.296189	0.197114	0.843738	0.929194
sala	FBgn0003313	0	NA		NA	NA	NA	NA
sax	FBgn0003317	1524.64	-0.000199709	0.999862	0.116538	-0.00171368	0.998633	0.999868
Sb	FBgn0003319	2719.5	-0.131914	0.91262	0.184834	-0.713687	0.47542	0.696657
sbr	FBgn0003321	2911.35	0.0929676	1.06656	0.156108	0.595533	0.551487	0.749811
sca	FBgn0003326	2256.01	-0.386524	0.764971	0.163958	-2.35746	0.0184006	0.152275
scb	FBgn0003328	1094.99	-0.130545	0.913486	0.195103	-0.66911	0.503426	0.718048
Sce	FBgn0003330	849.413	0.389137	1.30961	0.153154	2.54083	0.011059	0.117591
Scm	FBgn0003334	3651.68	0.123137	1.0891	0.13995	0.87987	0.37893	0.614939
Scr	FBgn0003339	81.7885	-0.457913	0.728039	0.247365	-1.85116	NA	NA
sd	FBgn0003345	19319.7	0.0179314	1.01251	0.141193	0.126999	0.898941	0.953819
RanGAP	FBgn0003346	4210.23	0.399145	1.31873	0.180984	2.20542	0.0274248	0.180641
sei	FBgn0003353	364.393	-0.154109	0.898687	0.179178	-0.860088	0.38974	0.624548
Jon99Cii	FBgn0003356	179.608	-0.198859	0.871239	0.288183	-0.690043	0.490167	0.708158
Jon99Ciii	FBgn0003357	252.593	-0.28032	0.823408	0.290543	-0.964813	0.334638	0.582018
Jon99Ci	FBgn0003358	26.8907	-0.299645	0.812452	0.201443	-1.4875	0.136884	NA
sesB	FBgn0003360	33698.3	0.562602	1.47693	0.178596	3.15013	0.00163196	0.0350756
sev	FBgn0003366	95.1478	-0.712286	0.610352	0.267879	-2.65899	NA	NA
sgg	FBgn0003371	10329.2	0.168096	1.12357	0.149741	1.12258	0.261617	0.522773
Sgs1	FBgn0003372	746.303	0.135599	1.09855	0.296809	0.456856	0.647775	0.813678
Sgs3	FBgn0003373	2343.19	0.150081	1.10963	0.261082	0.57484	0.5654	0.758452
Sgs4	FBgn0003374	456.123	0.0967532	1.06936	0.275716	0.350916	0.725652	0.860169
Sgs5	FBgn0003375	86.1139	0.19968	1.14844	0.291941	0.683972	0.493993	0.711319
Sgs7	FBgn0003377	426.981	0.334137	1.26062	0.293678	1.13777	0.255218	0.516656
Sgs8	FBgn0003378	345.574	-0.0170245	0.988269	0.288866	-0.0589354	0.953004	0.978685
Sh	FBgn0003380	205.545	-0.668097	0.629336	0.255949	-2.61027	NA	NA
sha	FBgn0003382	64.695	-0.550547	0.682761	0.24043	-2.28985	NA	NA
Shaw	FBgn0003386	80.6559	-0.538698	0.688392	0.251224	-2.1443	NA	NA
shd	FBgn0003388	61.2084	-0.472141	0.720894	0.277908	-1.69891	0.0893355	0.31888
shf	FBgn0003390	4415.08	-0.261387	0.834286	0.198945	-1.31386	0.188893	0.447208
shg	FBgn0003391	26406.4	0.201815	1.15014	0.16232	1.24332	0.21375	0.475174
shi	FBgn0003392	3832.42	0.0900413	1.0644	0.143623	0.626927	0.530707	0.735112
shn	FBgn0003396	16170.8	0.0195278	1.01363	0.135954	0.143635	0.885789	0.947487
shu	FBgn0003401	386.682	0.0854968	1.06105	0.168451	0.507548	0.61177	0.790483
sina	FBgn0003410	2806.29	0.197373	1.14661	0.125195	1.57652	0.114906	0.354973
sisA	FBgn0003411	8.64612	-0.366957	0.775416	0.200804	-1.82744	0.0676339	NA
skd	FBgn0003415	12124.4	0.0903368	1.06462	0.145565	0.620596	0.534866	0.737493
sl	FBgn0003416	1482.03	0.0315533	1.02211	0.152009	0.207576	0.83556	0.925114
slgA	FBgn0003423	3363.99	0.304184	1.23472	0.169928	1.79008	0.0734412	0.295287
slo	FBgn0003429	127.813	-0.471365	0.721282	0.231808	-2.03342	NA	NA
slp1	FBgn0003430	21.6966	-0.260983	0.834519	0.183542	-1.42192	NA	NA
sm	FBgn0003435	659.748	-0.248281	0.841899	0.294139	-0.844094	0.398617	0.631161
smo	FBgn0003444	1387.15	0.344031	1.2693	0.155275	2.21562	0.0267173	0.178291
sn	FBgn0003447	9397.54	0.0543306	1.03838	0.128251	0.423628	0.671837	0.826757
sna	FBgn0003448	24.4052	-0.375467	0.770856	0.204804	-1.8333	NA	NA
snf	FBgn0003449	1587.68	0.214679	1.16045	0.149095	1.43988	0.149901	0.402844
snk	FBgn0003450	17.6141	-0.547174	0.68436	0.225536	-2.4261	NA	NA
stwl	FBgn0003459	1110.91	0.0695746	1.04941	0.139343	0.499305	0.617564	0.794061
so	FBgn0003460	693.109	-0.550489	0.682789	0.170308	-3.23231	0.00122792	0.0284113
Sod	FBgn0003462	4248.78	0.211556	1.15794	0.178344	1.18623	0.235533	0.497042
sog	FBgn0003463	4247.64	0.139757	1.10172	0.141847	0.985269	0.324492	0.575282
sol	FBgn0003464	3588.32	0.209785	1.15652	0.126554	1.65767	0.0973847	0.33181
spir	FBgn0003475	476.132	-0.594063	0.662475	0.231277	-2.56862	0.0102105	0.112254
spn-A	FBgn0003479	232.493	0.330646	1.25758	0.226336	1.46086	0.144053	0.39533
spn-B	FBgn0003480	90.9598	0.00252491	1.00175	0.294039	0.008587	0.993149	0.998705
spn-D	FBgn0003482	54.18	-0.398956	0.758407	0.295565	-1.34981	0.177078	0.436761
spn-E	FBgn0003483	312.925	-0.47351	0.72021	0.246352	-1.92209	0.0545943	0.254586
spo	FBgn0003486	37.1576	-0.377045	0.770013	0.264401	-1.42604	NA	NA
spz	FBgn0003495	158.357	-0.250354	0.84069	0.290562	-0.861621	0.388896	0.624035
sr	FBgn0003499	1098.22	-0.803052	0.573135	0.205973	-3.89883	9.67e-05	0.00391383
Btk29A	FBgn0003502	6218.95	0.0931275	1.06668	0.143087	0.650845	0.515147	0.725976
srp	FBgn0003507	376.373	0.181774	1.13428	0.295092	0.61599	0.537901	0.739992
Sry-alpha	FBgn0003510	0	NA		NA	NA	NA	NA
Sry-beta	FBgn0003511	0	NA		NA	NA	NA	NA
Sry-delta	FBgn0003512	810.906	0.0141209	1.00984	0.189421	0.0745476	0.940575	0.973632
ss	FBgn0003513	1567.65	-0.508327	0.703037	0.152937	-3.32377	0.000888103	0.0221904
sqh	FBgn0003514	5090.67	-0.0559302	0.961974	0.141554	-0.395116	0.692757	0.841245
st	FBgn0003515	46.0106	-0.223477	0.856498	0.247831	-0.901732	0.367199	0.606948
sta	FBgn0003517	49316.7	0.147214	1.10743	0.151041	0.974664	0.329727	0.579102
stau	FBgn0003520	6526.81	0.186884	1.1383	0.128631	1.45286	0.146262	0.397781
stg	FBgn0003525	9467.62	-0.0467986	0.968082	0.158214	-0.295793	0.767388	0.885636
stil	FBgn0003527	27.75	-0.594468	0.662289	0.264221	-2.24989	NA	NA
sub	FBgn0003545	1144.81	0.248814	1.18823	0.188581	1.3194	0.187035	0.444854
Su(dx)	FBgn0003557	3616.25	0.248978	1.18836	0.142267	1.75007	0.0801055	0.305148
su(f)	FBgn0003559	1323.93	0.0811032	1.05783	0.163701	0.495434	0.620294	0.795322
su(Hw)	FBgn0003567	4515.7	0.0874978	1.06253	0.14502	0.60335	0.546276	0.745206
su(sable)	FBgn0003575	3813.07	0.128651	1.09327	0.140334	0.916747	0.359275	0.601333
Su(var)3-7	FBgn0003598	3180.23	0.247718	1.18733	0.132447	1.87031	0.0614408	0.27028
Su(var)205	FBgn0003607	9057.98	0.278109	1.2126	0.160822	1.7293	0.0837563	0.310322
Su(var)2-10	FBgn0003612	5260.56	0.21483	1.16057	0.136969	1.56846	0.116775	0.358547
su(w[a])	FBgn0003638	7143.9	0.0335338	1.02352	0.174259	0.192436	0.847401	0.930463
svp	FBgn0003651	928.99	-0.593266	0.662841	0.125019	-4.7454	2.08e-06	0.000152208
sw	FBgn0003654	2973.54	0.189406	1.14029	0.137301	1.3795	0.167742	0.424503
swa	FBgn0003655	24.5239	-0.250621	0.840535	0.192641	-1.30098	NA	NA
sws	FBgn0003656	1864.98	0.059778	1.04231	0.141244	0.423225	0.672131	0.826757
Syb	FBgn0003660	5124.49	-0.0488952	0.966676	0.172586	-0.28331	0.776939	0.892005
T-cp1	FBgn0003676	5030.22	0.553849	1.468	0.182598	3.03316	0.00242004	0.0449541
term	FBgn0003683	26.5789	-0.185449	0.879375	0.141396	-1.31156	NA	NA
Tbp	FBgn0003687	558.322	0.339055	1.26493	0.189543	1.7888	0.0736463	0.295464
thr	FBgn0003701	1096.71	0.133294	1.09679	0.14558	0.915604	0.359875	0.601437
tipE	FBgn0003710	53.3044	-0.503136	0.705571	0.268453	-1.8742	NA	NA
tko	FBgn0003714	962.265	-0.292134	0.816693	0.216018	-1.35236	0.176261	0.436322
tkv	FBgn0003716	12601.6	0.262807	1.19981	0.138405	1.89882	0.0575876	0.261421
tld	FBgn0003719	1198.27	0.205137	1.1528	0.156941	1.30709	0.191181	0.449226
tll	FBgn0003720	24.0192	-0.386554	0.764955	0.214902	-1.79875	NA	NA
Tm1	FBgn0003721	21531.4	0.100217	1.07193	0.119027	0.841971	0.399804	0.631722
Egfr	FBgn0003731	15295.6	0.142553	1.10386	0.137273	1.03846	0.299054	0.554651
Top2	FBgn0003732	18271.3	0.333461	1.26003	0.158924	2.09823	0.0358845	0.208259
tor	FBgn0003733	47.8259	-0.342283	0.788792	0.244509	-1.39988	NA	NA
tra	FBgn0003741	619.207	-0.0156481	0.989212	0.229589	-0.0681569	0.945661	0.975018
tra2	FBgn0003742	1421.06	0.116899	1.0844	0.160271	0.729387	0.465765	0.687921
trc	FBgn0003744	2967.06	0.142876	1.1041	0.131447	1.08695	0.277058	0.536032
Gr5a	FBgn0003747	3.31219	-0.0519368	0.96464	0.134207	-0.38699	0.698764	NA
Treh	FBgn0003748	1531.76	0.137221	1.09978	0.14797	0.927359	0.35374	0.59736
trk	FBgn0003751	21.6082	-0.340416	0.789814	0.292658	-1.16318	0.244755	NA
trp	FBgn0003861	54.981	-0.397132	0.759367	0.211519	-1.87753	NA	NA
trx	FBgn0003862	20403.7	0.0946636	1.06782	0.13298	0.711863	0.47655	0.697371
alphaTry	FBgn0003863	17.2682	-0.117602	0.921719	0.188217	-0.624819	0.53209	NA
tsg	FBgn0003865	10.0576	-0.215194	0.86143	0.159096	-1.35261	NA	NA
tsh	FBgn0003866	9053.41	-0.283085	0.821832	0.164038	-1.72573	0.0843968	0.3109
tsl	FBgn0003867	798.687	-0.0839583	0.943466	0.158152	-0.530872	0.595508	0.779965
ttk	FBgn0003870	9484.68	-0.000586176	0.999594	0.13496	-0.00434334	0.996535	0.999632
tub	FBgn0003882	1325.6	0.263053	1.20002	0.160126	1.64279	0.100426	0.336098
alphaTub84B	FBgn0003884	55330.9	0.418533	1.33657	0.157488	2.65755	0.00787109	0.0946578
alphaTub84D	FBgn0003885	5649.41	0.728832	1.6573	0.188826	3.8598	0.000113478	0.00449451
alphaTub85E	FBgn0003886	71.4204	-0.337495	0.791414	0.288769	-1.16874	0.242509	0.505298
betaTub56D	FBgn0003887	56248.2	0.37265	1.29473	0.164112	2.27071	0.0231647	0.168462
betaTub60D	FBgn0003888	7119.09	-0.113423	0.924392	0.182735	-0.620697	0.534799	0.737493
betaTub85D	FBgn0003889	30.8928	-0.258737	0.835819	0.214755	-1.2048	0.22828	0.489597
betaTub97EF	FBgn0003890	156.579	0.279933	1.21414	0.293726	0.953041	0.340569	0.586816
tud	FBgn0003891	11304.2	-0.0240039	0.983499	0.111112	-0.216034	0.828961	0.921294
ptc	FBgn0003892	6646.71	-0.0207571	0.985715	0.146666	-0.141526	0.887454	0.947927
tup	FBgn0003896	1082.22	-0.339929	0.79008	0.162459	-2.0924	0.0364026	0.210033
twi	FBgn0003900	1145.85	-0.771164	0.585945	0.17063	-4.51951	6.2e-06	0.000377314
snRNA:U1:21D	FBgn0003916	8427.8	-0.107722	0.928052	0.214133	-0.503062	0.614921	0.792235
snRNA:U2:14B	FBgn0003920	26.556	0.0412479	1.029	0.237197	0.173897	0.861946	NA
snRNA:U2:38ABa	FBgn0003922	36.666	0.140886	1.10258	0.243122	0.579488	0.56226	0.756407
snRNA:U2:38ABb	FBgn0003923	2.92649	-0.103656	0.930671	0.151489	-0.684252	0.493816	NA
snRNA:U3:22A	FBgn0003926	3.1114	-0.0711501	0.951879	0.0908641	-0.783039	NA	NA
snRNA:U4:39B	FBgn0003930	42.3632	-0.181238	0.881946	0.296825	-0.610588	0.541472	0.742859
snRNA:U4:38AB	FBgn0003931	17.0535	-0.125288	0.916821	0.249256	-0.502648	0.615211	NA
snRNA:U5:14B	FBgn0003933	3.92561	-0.044856	0.969387	0.129866	-0.345403	0.729792	NA
snRNA:U5:23D	FBgn0003934	18.2936	-0.102709	0.931283	0.250686	-0.40971	0.682019	NA
snRNA:U5:34A	FBgn0003935	20.364	-0.442871	0.735669	0.279016	-1.58726	0.112454	NA
snRNA:U5:35D	FBgn0003936	4.45886	-0.120804	0.919675	0.135691	-0.890288	0.373312	NA
snRNA:U5:63BC	FBgn0003938	48.2936	-0.524794	0.695058	0.293397	-1.78868	0.0736661	0.295464
RpL40	FBgn0003941	23161.9	0.279052	1.2134	0.158589	1.7596	0.0784761	0.302627
RpS27A	FBgn0003942	13630.6	0.101028	1.07254	0.139076	0.726423	0.46758	0.689457
Ubi-p63E	FBgn0003943	12194.3	0.374219	1.29614	0.159029	2.35315	0.018615	0.153094
Ubx	FBgn0003944	463.325	-0.406937	0.754223	0.18417	-2.20957	0.0271352	0.179254
unc	FBgn0003950	171.434	-0.500817	0.706707	0.291446	-1.71839	0.0857262	0.313144
Uro	FBgn0003961	16.0596	-0.30803	0.807744	0.207648	-1.48342	0.137962	NA
ush	FBgn0003963	2700.6	-0.619814	0.650755	0.121569	-5.09846	3.42e-07	3.22e-05
usp	FBgn0003964	1968.62	0.247823	1.18741	0.135669	1.82668	0.0677486	0.286069
v	FBgn0003965	15.8404	-0.176543	0.88482	0.150016	-1.17683	NA	NA
vap	FBgn0003969	2416.31	0.110666	1.07973	0.149135	0.742055	0.458054	0.682865
vg	FBgn0003975	6279.95	0.217662	1.16285	0.144884	1.50232	0.133014	0.382719
vir	FBgn0003977	2629.72	0.245046	1.18513	0.125503	1.95251	0.0508771	0.247429
vls	FBgn0003978	626.266	0.126936	1.09197	0.197977	0.641165	0.521416	0.729253
Vm26Aa	FBgn0003979	12.8565	-0.397769	0.759031	0.218665	-1.81908	0.0688993	NA
Vm26Ab	FBgn0003980	13.6208	-0.155953	0.897539	0.156433	-0.996929	0.318799	NA
Vm34Ca	FBgn0003983	25.7793	-0.0584047	0.960325	0.269363	-0.216826	0.828344	NA
vn	FBgn0003984	4290.4	-0.254354	0.838363	0.146948	-1.73091	0.0834676	0.31014
w	FBgn0003996	37.4461	-0.191954	0.875419	0.23557	-0.814847	NA	NA
hid	FBgn0003997	4148.15	-0.217231	0.860215	0.151185	-1.43686	0.150759	0.403476
wbl	FBgn0004003	694.683	-0.364689	0.776636	0.258914	-1.40854	0.158972	0.413383
wg	FBgn0004009	3854.56	0.700709	1.6253	0.12197	5.74492	9.2e-09	1.24e-06
	FBgn0004028	570.645	0.24019	1.18115	0.258689	0.92849	0.353154	0.596703
y	FBgn0004034	17.5405	-0.151228	0.900483	0.182846	-0.827082	NA	NA
Yp1	FBgn0004045	9.087	-0.317392	0.80252	0.194047	-1.63564	0.101915	NA
Yp3	FBgn0004047	37.6189	-0.202481	0.869055	0.258353	-0.783736	NA	NA
yrt	FBgn0004049	5497.9	0.151432	1.11067	0.151091	1.00226	0.31622	0.56783
z	FBgn0004050	2900.44	0.303221	1.2339	0.163272	1.85715	0.0632894	0.275317
Z600	FBgn0004052	4.25557	-0.0749508	0.949375	0.1096	-0.683858	NA	NA
zen	FBgn0004053	11.1669	-0.162623	0.893399	0.145703	-1.11613	NA	NA
zen2	FBgn0004054	9.8729	-0.104835	0.929911	0.111094	-0.943658	NA	NA
uzip	FBgn0004055	1700.41	0.0379832	1.02668	0.164257	0.231242	0.817127	0.914867
Zw	FBgn0004057	290.691	-0.206469	0.866655	0.197996	-1.0428	0.297043	0.553872
Prosalpha4	FBgn0004066	2209.05	0.4535	1.36936	0.185518	2.4445	0.0145052	0.137762
Dhfr	FBgn0004087	546.351	0.190697	1.14131	0.230344	0.827878	0.40774	0.638832
bs	FBgn0004101	3481.48	-0.235633	0.849312	0.134461	-1.75243	0.0797004	0.30475
oc	FBgn0004102	47.6538	-0.556662	0.679874	0.246795	-2.25556	NA	NA
Pp1-87B	FBgn0004103	21433	0.133189	1.09672	0.157612	0.845047	0.398085	0.630463
Cdk1	FBgn0004106	1558.77	0.238862	1.18006	0.162183	1.47279	0.140807	0.391497
Cdk2	FBgn0004107	2070.88	0.340416	1.26612	0.176895	1.9244	0.0543049	0.253759
Nrt	FBgn0004108	2024.18	0.564588	1.47896	0.12318	4.58345	4.57e-06	0.000300608
tin	FBgn0004110	27.0797	-0.499437	0.707383	0.226362	-2.20637	NA	NA
Tm2	FBgn0004117	448.339	-0.00635792	0.995603	0.279394	-0.0227561	0.981845	0.993123
nAChRbeta2	FBgn0004118	45.8568	-0.483507	0.715237	0.236137	-2.04757	NA	NA
boca	FBgn0004132	990.056	0.245929	1.18586	0.161671	1.52117	0.128217	0.375317
blow	FBgn0004133	3654.9	-0.266465	0.831354	0.173271	-1.53785	0.124086	0.370461
nullo	FBgn0004143	9.00811	-0.243671	0.844593	0.191196	-1.27446	0.202501	NA
kst	FBgn0004167	25905.9	0.0726787	1.05167	0.136296	0.533241	0.593867	0.779014
5-HT1A	FBgn0004168	65.4564	-0.497882	0.708146	0.233111	-2.13582	NA	NA
up	FBgn0004169	1122.03	0.207798	1.15492	0.243654	0.852838	0.393749	0.627205
sc	FBgn0004170	1628.92	0.394023	1.31405	0.193441	2.03691	0.0416592	0.222133
Mst98Cb	FBgn0004171	15.055	-0.134641	0.910896	0.131098	-1.02702	NA	NA
Mst84Da	FBgn0004172	1.41413	-0.0552679	0.962416	0.0892662	-0.619136	0.535827	NA
Mst84Db	FBgn0004173	10.7993	-0.233193	0.85075	0.161272	-1.44596	NA	NA
Mst84Dc	FBgn0004174	7.052	-0.0956468	0.935853	0.119416	-0.800952	NA	NA
Mst84Dd	FBgn0004175	5.70939	-0.0851005	0.942719	0.115531	-0.736604	NA	NA
mts	FBgn0004177	18330.9	0.314768	1.24381	0.155057	2.03002	0.0423543	0.224258
Csp	FBgn0004179	4748.14	0.321071	1.24926	0.156187	2.05569	0.0398128	0.21712
Ebp	FBgn0004181	12.4496	-0.241965	0.845593	0.198693	-1.21778	NA	NA
snRNA:U1:82Eb	FBgn0004183	19.0217	-0.331948	0.794463	0.259148	-1.28092	0.200222	NA
snRNA:U1:95Ca	FBgn0004185	0	NA		NA	NA	NA	NA
snRNA:U1:95Cb	FBgn0004186	7750.17	-0.112505	0.924981	0.215898	-0.521101	0.602296	0.784613
snRNA:U1:95Cc	FBgn0004187	3094.05	0.0209845	1.01465	0.25838	0.0812158	0.93527	0.970964
snRNA:U6:96Aa	FBgn0004188	0.89437	-0.0152363	0.989495	0.087683	-0.173765	0.86205	NA
snRNA:U6:96Ab	FBgn0004189	6.26239	-0.249173	0.841379	0.1972	-1.26355	0.206391	NA
snRNA:U6:96Ac	FBgn0004190	7.75262	-0.17877	0.883456	0.206597	-0.865309	0.386869	NA
snRNA:U2:34ABa	FBgn0004191	27.0124	0.159413	1.11683	0.240649	0.662427	0.507697	NA
snRNA:U2:34ABb	FBgn0004192	122.114	0.257186	1.19515	0.292702	0.878664	0.379583	0.61564
Ser	FBgn0004197	9120.31	0.24594	1.18587	0.145476	1.69059	0.0909159	0.32205
ct	FBgn0004198	2829.41	-0.372145	0.772633	0.139982	-2.65852	0.00784848	0.0945362
nonA	FBgn0004227	9667.3	0.0507744	1.03582	0.182764	0.277814	0.781155	0.894354
mex1	FBgn0004228	19.2796	-0.467084	0.723425	0.252906	-1.84687	NA	NA
Hrb87F	FBgn0004237	19801.9	0.360654	1.28401	0.181264	1.98966	0.0466283	0.236335
DptA	FBgn0004240	6.13832	-0.0462717	0.968436	0.0945276	-0.489505	NA	NA
Syt1	FBgn0004242	155.436	-0.501348	0.706447	0.28311	-1.77086	NA	NA
Rdl	FBgn0004244	100.027	-0.540622	0.687475	0.238592	-2.26588	NA	NA
T48	FBgn0004359	991.039	0.117102	1.08455	0.156786	0.746892	0.455129	0.680421
Wnt2	FBgn0004360	545.229	-0.651042	0.63682	0.235033	-2.77001	0.00560551	0.0772675
HmgD	FBgn0004362	51986.4	0.255918	1.1941	0.197225	1.29759	0.194427	0.453214
porin	FBgn0004363	17116.1	0.369582	1.29198	0.161606	2.28694	0.0221993	0.165158
18w	FBgn0004364	9694.28	0.0302056	1.02116	0.158985	0.189991	0.849317	0.930806
mei-41	FBgn0004367	1164.93	0.151677	1.11086	0.117114	1.29512	0.195278	0.453913
Ptp4E	FBgn0004368	3419.29	0.234478	1.17648	0.150416	1.55887	0.119027	0.36087
Ptp99A	FBgn0004369	6180.08	0.268873	1.20487	0.161084	1.66915	0.0950877	0.328176
Ptp10D	FBgn0004370	9765.61	0.067241	1.04771	0.140595	0.478262	0.632464	0.803749
aly	FBgn0004372	23.9627	-0.270611	0.828968	0.179623	-1.50655	NA	NA
fwd	FBgn0004373	6425.19	0.0912554	1.0653	0.143313	0.636756	0.524284	0.731318
neb	FBgn0004374	887.817	0.177185	1.13068	0.160114	1.10662	0.268458	0.528525
Klp61F	FBgn0004378	4185.39	0.00844925	1.00587	0.152878	0.0552681	0.955925	0.980242
Klp67A	FBgn0004379	2272.02	0.233448	1.17564	0.151674	1.53914	0.12377	0.369761
Klp64D	FBgn0004380	420.612	-0.0252623	0.982642	0.172807	-0.146188	0.883773	0.947487
Klp68D	FBgn0004381	350.285	-0.162365	0.893559	0.230715	-0.70375	0.481589	0.701503
Klp98A	FBgn0004387	2257.65	-0.0227664	0.984343	0.140063	-0.162544	0.870877	0.941544
bnk	FBgn0004389	15.3886	-0.268782	0.83002	0.175691	-1.52986	NA	NA
RasGAP1	FBgn0004390	5196.39	-0.0590424	0.959901	0.134634	-0.43854	0.660995	0.820814
shtd	FBgn0004391	2795.19	0.170816	1.12569	0.154987	1.10213	0.270406	0.53036
pdm2	FBgn0004394	2162.17	-0.0543637	0.963019	0.135093	-0.402415	0.687379	0.837974
unk	FBgn0004395	5149.21	0.0447374	1.0315	0.0993029	0.450514	0.65234	0.815425
CrebA	FBgn0004396	7376.12	-0.0217097	0.985065	0.172721	-0.125692	0.899975	0.954153
Vinc	FBgn0004397	2680.62	0.116528	1.08412	0.140482	0.829487	0.406829	0.638034
rhi	FBgn0004400	79.9335	-0.237582	0.848166	0.294399	-0.807009	0.419661	0.650654
Pep	FBgn0004401	17936.6	0.179784	1.13271	0.154256	1.1655	0.243818	0.506396
RpS14a	FBgn0004403	9025.45	0.168365	1.12378	0.136662	1.23198	0.217958	0.479972
RpS14b	FBgn0004404	3688.1	0.013794	1.00961	0.160554	0.0859148	0.931534	0.96948
tam	FBgn0004406	472.358	0.264623	1.20132	0.194404	1.3612	0.173451	0.432436
DNApol-gamma35	FBgn0004407	0	NA		NA	NA	NA	NA
msopa	FBgn0004414	11.1133	-0.205533	0.867218	0.152172	-1.35067	NA	NA
me31B	FBgn0004419	6509.26	0.277075	1.21174	0.173779	1.59441	0.110844	0.350652
LysB	FBgn0004425	31.3095	-0.711104	0.610852	0.263581	-2.69786	0.00697864	0.087065
LysC	FBgn0004426	3.06751	-0.0914932	0.938551	0.113181	-0.808379	0.418872	NA
LysD	FBgn0004427	4.6911	-0.097259	0.934807	0.120711	-0.805721	0.420404	NA
LysE	FBgn0004428	4.57195	-0.0441445	0.969865	0.191534	-0.230479	0.81772	NA
LysP	FBgn0004429	13.2187	-0.0971997	0.934846	0.172745	-0.562676	NA	NA
LysS	FBgn0004430	70.8904	-0.227863	0.853899	0.281019	-0.810844	0.417455	0.648848
LysX	FBgn0004431	9.59221	-0.189291	0.877037	0.230456	-0.821378	0.411431	NA
Cyp1	FBgn0004432	32342.3	0.409948	1.32864	0.167426	2.44854	0.0143438	0.136802
Galphaq	FBgn0004435	1112.43	-0.205175	0.867434	0.1591	-1.2896	0.197191	0.455954
Ubc6	FBgn0004436	5109.26	0.0313316	1.02195	0.149599	0.209437	0.834107	0.924518
Ten-m	FBgn0004449	17601.6	-0.188791	0.877341	0.13628	-1.38531	0.165957	0.42187
mew	FBgn0004456	4981.56	0.170536	1.12548	0.139943	1.21861	0.222993	0.48349
	FBgn0004462	1052.71	0.23389	1.176	0.1938	1.20686	0.227485	0.488898
RpIII128	FBgn0004463	1004.92	0.312588	1.24193	0.151025	2.06977	0.0384738	0.214385
Su(P)	FBgn0004465	415.985	0.0571994	1.04044	0.184185	0.310553	0.75614	0.87858
GlyP	FBgn0004507	8995.99	0.585484	1.50054	0.160586	3.64592	0.000266432	0.00895016
Fur1	FBgn0004509	4088.64	-0.0731025	0.950592	0.117786	-0.620637	0.534839	0.737493
Ets97D	FBgn0004510	833.09	0.0557033	1.03937	0.154817	0.359801	0.718996	0.8575
dy	FBgn0004511	158.394	-0.501486	0.706379	0.285137	-1.75876	0.0786189	0.302663
Mdr49	FBgn0004512	1080	0.674479	1.59602	0.132325	5.09716	3.45e-07	3.22e-05
Mdr65	FBgn0004513	75.2982	-0.282742	0.822027	0.273433	-1.03404	0.301116	0.555783
Oct-TyrR	FBgn0004514	53.7014	-0.499087	0.707555	0.2325	-2.14661	NA	NA
Gad1	FBgn0004516	38.8005	-0.32837	0.796436	0.19436	-1.6895	NA	NA
Akh	FBgn0004552	21.0467	-0.38733	0.764543	0.250433	-1.54664	0.12195	NA
Edg91	FBgn0004554	88.8752	0.0132102	1.0092	0.293212	0.0450533	0.964065	0.984471
Dbp73D	FBgn0004556	702.399	0.358584	1.28217	0.174611	2.05361	0.0400132	0.217578
slp2	FBgn0004567	31.6042	-0.433256	0.740589	0.22668	-1.91131	NA	NA
aos	FBgn0004569	727.883	-0.415573	0.749722	0.141227	-2.94258	0.00325489	0.054569
5-HT7	FBgn0004573	70.6552	-1.02942	0.489909	0.277148	-3.71431	0.000203759	0.0071355
Rop	FBgn0004574	1335.48	-0.00287098	0.998012	0.145861	-0.019683	0.984296	0.994252
Syn	FBgn0004575	88.1024	-0.606845	0.656631	0.247679	-2.45013	NA	NA
Pxd	FBgn0004577	101.185	-0.658519	0.633528	0.296848	-2.21837	0.0265297	0.177762
Cbp53E	FBgn0004580	28.7225	-0.297477	0.813674	0.188302	-1.57979	NA	NA
bgcn	FBgn0004581	91.1425	-0.64772	0.638288	0.280849	-2.30629	NA	NA
ex	FBgn0004583	35360.7	0.293749	1.22582	0.152688	1.92385	0.054374	0.25382
Rrp1	FBgn0004584	5993.5	0.280263	1.21442	0.166171	1.68659	0.0916818	0.322687
B52	FBgn0004587	17972.4	-0.0554201	0.962314	0.157944	-0.350884	0.725676	0.860169
Eig71Ea	FBgn0004588	4.2298	-0.0877241	0.941006	0.100353	-0.874159	0.382032	NA
Eig71Eb	FBgn0004589	5.81123	-0.0815362	0.945051	0.134472	-0.606342	NA	NA
Eig71Ec	FBgn0004590	8.26852	-0.135753	0.910194	0.143697	-0.944721	NA	NA
Eig71Ed	FBgn0004591	8.16525	-0.115903	0.922804	0.12161	-0.953073	NA	NA
Eig71Ee	FBgn0004592	223.268	0.0653632	1.04635	0.294932	0.221621	0.824609	0.919047
Eig71Ef	FBgn0004593	5.84638	-0.0829757	0.944108	0.100795	-0.823215	NA	NA
Eig71Eg	FBgn0004594	4.17842	-0.0533831	0.963674	0.0912315	-0.585139	NA	NA
pros	FBgn0004595	493.431	-0.861743	0.550287	0.291869	-2.95249	0.00315218	0.0538984
CycC	FBgn0004597	243.062	0.108991	1.07847	0.206445	0.527941	0.597541	0.781724
Fur2	FBgn0004598	5303	0.246462	1.18629	0.150202	1.64087	0.100825	0.336312
zfh1	FBgn0004606	1884.41	-0.602987	0.658389	0.209229	-2.88194	0.00395235	0.0622357
zfh2	FBgn0004607	40348.5	0.182117	1.13455	0.137262	1.32679	0.184579	0.443303
Plc21C	FBgn0004611	2053.09	0.0828664	1.05912	0.10663	0.777143	0.437074	0.66481
gl	FBgn0004618	56.9017	-0.353661	0.782595	0.249004	-1.4203	NA	NA
GluRIA	FBgn0004619	53.4102	-0.358442	0.780007	0.210091	-1.70612	NA	NA
GluRIIA	FBgn0004620	25.334	-0.354751	0.782005	0.196939	-1.80132	NA	NA
TkR99D	FBgn0004622	53.0292	-0.522737	0.69605	0.22817	-2.291	NA	NA
Gbeta76C	FBgn0004623	34.4951	-0.294613	0.815291	0.239258	-1.23136	NA	NA
Cys	FBgn0004629	0.183024	-0.0268951	0.98153	0.0845925	-0.317937	0.750533	NA
rho	FBgn0004635	375.312	0.174876	1.12887	0.229591	0.761687	0.446247	0.671777
Rap1	FBgn0004636	13879.1	0.0938237	1.06719	0.136929	0.6852	0.493218	0.711206
drk	FBgn0004638	4279.41	0.160133	1.11739	0.123322	1.2985	0.194117	0.452746
Zw10	FBgn0004643	1317.03	0.249169	1.18852	0.125552	1.98459	0.0471903	0.237621
hh	FBgn0004644	2232.32	0.0150065	1.01046	0.127673	0.117539	0.906433	0.958087
ogre	FBgn0004646	16338.3	0.405729	1.32476	0.132707	3.05734	0.00223314	0.0430033
N	FBgn0004647	36168	0.220037	1.16476	0.163914	1.34239	0.179468	0.43899
svr	FBgn0004648	4075.49	0.34313	1.26851	0.14348	2.39149	0.0167802	0.147477
yl	FBgn0004649	65.8754	-0.455495	0.72926	0.215449	-2.11417	NA	NA
fs(1)N	FBgn0004650	86.8053	-0.540914	0.687335	0.260375	-2.07744	NA	NA
fru	FBgn0004652	18763.9	0.134129	1.09743	0.158057	0.848616	0.396095	0.629394
Pgd	FBgn0004654	1344.81	0.254834	1.1932	0.20046	1.27125	0.20364	0.463318
wapl	FBgn0004655	5042.11	0.200481	1.14908	0.150744	1.32995	0.183536	0.443007
fs(1)h	FBgn0004656	35902.3	0.0942828	1.06753	0.155318	0.607032	0.54383	0.743983
mys	FBgn0004657	7200.92	0.132668	1.09632	0.140157	0.946566	0.34386	0.589122
sim	FBgn0004666	58.6969	-0.476596	0.718671	0.223898	-2.12863	NA	NA
Mlc-c	FBgn0004687	5355.72	0.204285	1.15211	0.170325	1.19938	0.230379	0.491618
Xpc	FBgn0004698	3781.57	0.332017	1.25877	0.137968	2.40648	0.0161072	0.143933
Ccp84Ag	FBgn0004777	15.9219	-0.18635	0.878826	0.160939	-1.15789	NA	NA
Ccp84Af	FBgn0004778	11.6966	-0.115619	0.922986	0.126376	-0.914887	NA	NA
Ccp84Ae	FBgn0004779	10.0539	-0.213402	0.862501	0.168811	-1.26415	NA	NA
Ccp84Ad	FBgn0004780	13.7309	-0.262965	0.833374	0.181297	-1.45046	NA	NA
Ccp84Ac	FBgn0004781	11.1347	-0.140311	0.907324	0.130975	-1.07128	NA	NA
Ccp84Ab	FBgn0004782	19.8457	-0.4637	0.725124	0.223889	-2.07111	NA	NA
Ccp84Aa	FBgn0004783	16.9264	-0.279812	0.823698	0.186366	-1.50141	0.133248	NA
inaC	FBgn0004784	30.3133	-0.484833	0.71458	0.219299	-2.21083	NA	NA
retn	FBgn0004795	72.0621	-0.47664	0.718649	0.225544	-2.11329	NA	NA
mdy	FBgn0004797	702.568	0.227866	1.1711	0.137745	1.65426	0.0980747	0.332374
fs(2)ltoPP43	FBgn0004811	1874.38	0.212517	1.15871	0.148883	1.42741	0.153463	0.40699
His3,3B	FBgn0004828	46561.8	-0.127179	0.91562	0.143613	-0.885566	0.375851	0.613264
Xpac	FBgn0004832	895.547	0.0116181	1.00809	0.218277	0.0532265	0.957551	0.981081
Su(H)	FBgn0004837	1261.42	0.195754	1.14532	0.157971	1.23918	0.21528	0.477289
Hrb27C	FBgn0004838	63175.9	0.17248	1.12699	0.152802	1.12878	0.25899	0.519929
otk	FBgn0004839	2982.23	-0.273686	0.827203	0.119688	-2.28667	0.0222153	0.165158
TkR86C	FBgn0004841	35.5994	-0.41738	0.748783	0.201794	-2.06835	NA	NA
RYa-R	FBgn0004842	29.7601	-0.35985	0.779246	0.204815	-1.75695	NA	NA
Ac76E	FBgn0004852	458.132	0.411568	1.33013	0.286975	1.43416	0.151527	0.404815
B-H2	FBgn0004854	534.383	-0.620591	0.650404	0.216352	-2.86844	0.00412504	0.0637272
RpII15	FBgn0004855	759.991	0.311087	1.24064	0.174561	1.78211	0.0747317	0.297288
Bx42	FBgn0004856	1812.12	0.340404	1.26611	0.162919	2.0894	0.0366714	0.210779
elB	FBgn0004858	5667.12	0.45894	1.37453	0.148159	3.09761	0.00195089	0.0394122
ci	FBgn0004859	17886.9	-0.0282946	0.980579	0.144701	-0.195539	0.844971	0.929194
ph-d	FBgn0004860	7206.51	0.189915	1.1407	0.132712	1.43103	0.152422	0.405536
ph-p	FBgn0004861	10459.7	0.282022	1.2159	0.149252	1.88957	0.0588159	0.263567
bap	FBgn0004862	19.6305	-0.298758	0.812952	0.187231	-1.59567	NA	NA
C15	FBgn0004863	437.518	-0.173955	0.886409	0.168079	-1.03496	0.300688	0.555516
hop	FBgn0004864	3322.28	0.167866	1.1234	0.152485	1.10087	0.270954	0.530927
Eip78C	FBgn0004865	838.864	-0.693694	0.618269	0.291023	-2.38364	0.0171423	0.14912
RpS2	FBgn0004867	22455.7	0.239891	1.1809	0.136714	1.75469	0.0793123	0.303913
Gdi	FBgn0004868	6684.29	0.213846	1.15978	0.14868	1.43829	0.150351	0.403278
bab1	FBgn0004870	224.444	-0.619132	0.651063	0.293232	-2.11141	0.0347374	0.203611
piwi	FBgn0004872	52.1407	-0.34244	0.788706	0.259065	-1.32183	NA	NA
enc	FBgn0004875	9329.69	0.143125	1.10429	0.156882	0.912308	0.361607	0.602678
cdi	FBgn0004876	3518.07	0.122949	1.08896	0.097882	1.25609	0.209083	0.470165
cas	FBgn0004878	59.7039	-0.580972	0.668513	0.259779	-2.23641	0.025325	0.174145
scrt	FBgn0004880	113.182	-0.747471	0.595647	0.265009	-2.82055	0.00479416	0.0702472
orb	FBgn0004882	154.027	-0.446312	0.733916	0.285912	-1.56101	NA	NA
tok	FBgn0004885	9201.65	0.573936	1.48858	0.138896	4.13211	3.59e-05	0.00171586
Scsalpha	FBgn0004888	2549.01	0.326999	1.2544	0.168307	1.94287	0.052032	0.249493
tws	FBgn0004889	10793.2	0.162469	1.1192	0.167403	0.970525	0.331785	0.579657
sob	FBgn0004892	1195.23	-0.10818	0.927758	0.16885	-0.640689	0.521725	0.729466
bowl	FBgn0004893	16640.6	0.16971	1.12483	0.140763	1.20564	0.227955	0.489471
fd64A	FBgn0004895	14.8025	-0.20193	0.869387	0.179656	-1.12398	NA	NA
fd59A	FBgn0004896	35.2206	-0.438362	0.737972	0.221521	-1.97887	NA	NA
fd96Ca	FBgn0004897	24.736	-0.409506	0.752881	0.207665	-1.97196	NA	NA
fd96Cb	FBgn0004898	10.3401	-0.162291	0.893605	0.166625	-0.973988	NA	NA
Prat	FBgn0004901	1273.15	0.401302	1.3207	0.175908	2.28131	0.0225299	0.165866
Rb97D	FBgn0004903	2583.43	0.110273	1.07943	0.129591	0.85093	0.394808	0.62812
14-3-3zeta	FBgn0004907	38476.6	0.140639	1.10239	0.137712	1.02125	0.307136	0.560621
Arl2	FBgn0004908	219.136	0.22146	1.16591	0.22517	0.983523	0.32535	0.575903
Eip63F-1	FBgn0004910	100.787	-0.399552	0.758094	0.291677	-1.36985	0.170735	0.428254
Eig63F-2	FBgn0004911	10.5736	-0.112763	0.924816	0.123306	-0.914496	NA	NA
Gnf1	FBgn0004913	2459.46	0.282164	1.21602	0.181018	1.55877	0.119052	0.36087
Hnf4	FBgn0004914	1459.17	-0.149091	0.901818	0.120082	-1.24158	0.214391	0.475937
TfIIB	FBgn0004915	981.543	0.0329386	1.02309	0.147451	0.223387	0.823235	0.918691
gol	FBgn0004919	73.4031	-0.570397	0.673431	0.269927	-2.11315	0.0345879	0.203445
Ggamma1	FBgn0004921	6500.59	0.0348571	1.02446	0.120617	0.28899	0.772589	0.888472
Top1	FBgn0004924	11593.8	0.138065	1.10043	0.163629	0.843769	0.398798	0.631257
eIF-2beta	FBgn0004926	6187.58	0.471343	1.3864	0.173816	2.71173	0.00669333	0.0847884
upd1	FBgn0004956	403.32	-0.0639761	0.956624	0.239226	-0.26743	0.789138	0.899039
por	FBgn0004957	467.979	0.0619885	1.0439	0.174329	0.355583	0.722153	0.858332
phm	FBgn0004959	58.3062	-0.880506	0.543177	0.285625	-3.08273	0.00205111	0.0404425
gig	FBgn0005198	1966.77	0.0724347	1.05149	0.126796	0.571271	0.567816	0.759825
Sam-S	FBgn0005278	6930.59	0.287758	1.22074	0.164043	1.75416	0.079403	0.304004
nmd	FBgn0005322	652.042	0.125331	1.09076	0.192202	0.652079	0.51435	0.72591
Su(fu)	FBgn0005355	1199.58	0.255477	1.19373	0.16638	1.53551	0.124659	0.371427
ash1	FBgn0005386	3814.75	0.0445177	1.03134	0.158728	0.280465	0.77912	0.893265
fs(1)M3	FBgn0005390	39.7922	-0.331832	0.794527	0.195154	-1.70036	NA	NA
Yp2	FBgn0005391	21.0958	-0.362727	0.777693	0.222812	-1.62795	NA	NA
U2af50	FBgn0005411	3515.61	0.0837959	1.0598	0.163202	0.51345	0.607637	0.788563
ewg	FBgn0005427	2859.82	-0.30638	0.808669	0.148606	-2.06169	0.0392369	0.215961
RpS17	FBgn0005533	41214.7	0.0250784	1.01753	0.189909	0.132055	0.894941	0.951794
Mbs	FBgn0005536	8102.53	0.0882637	1.06309	0.125493	0.703338	0.481845	0.701503
ey	FBgn0005558	66.5234	-0.55449	0.680898	0.25017	-2.21645	NA	NA
sv	FBgn0005561	57.5089	-0.592933	0.662994	0.252207	-2.35098	NA	NA
Shal	FBgn0005564	659.633	-0.172765	0.887141	0.195097	-0.885532	0.37587	0.613264
Calr	FBgn0005585	23063.9	0.402982	1.32224	0.163879	2.45903	0.0139313	0.134137
Rab3	FBgn0005586	86.1943	-0.892918	0.538524	0.296788	-3.00861	0.0026245	0.0478958
scw	FBgn0005590	46.8722	-0.437588	0.738368	0.284225	-1.53958	0.123662	0.369682
btl	FBgn0005592	219.482	-0.511874	0.701311	0.206189	-2.48255	0.0130445	0.128881
RpL7	FBgn0005593	40468.4	0.126089	1.09133	0.131261	0.960599	0.336754	0.583723
yem	FBgn0005596	1933.22	0.34	1.26576	0.144701	2.34967	0.0187899	0.153121
Sox14	FBgn0005612	2203.68	-0.0898946	0.939591	0.151628	-0.592863	0.553273	0.751338
Sox15	FBgn0005613	4855.61	-0.703579	0.614047	0.146882	-4.7901	1.67e-06	0.000124957
trpl	FBgn0005614	54.2226	-0.384636	0.765972	0.201879	-1.90528	NA	NA
msl-2	FBgn0005616	1690.52	-0.329295	0.795925	0.167256	-1.96881	0.0489753	0.242754
msl-1	FBgn0005617	3961.35	0.234503	1.1765	0.167128	1.40314	0.160576	0.415291
Hdc	FBgn0005619	61.9129	-0.583523	0.667332	0.265056	-2.20151	0.0276999	0.18153
Psc	FBgn0005624	6860.3	0.0444517	1.03129	0.145335	0.305857	0.759714	0.880641
ple	FBgn0005626	115.874	-0.00698063	0.995173	0.249073	-0.0280265	0.977641	0.990463
	FBgn0005630	28155.1	0.178241	1.1315	0.139126	1.28115	0.200141	0.458988
robo1	FBgn0005631	6458.83	0.232611	1.17496	0.157902	1.47313	0.140715	0.391378
faf	FBgn0005632	12520	0.192088	1.14242	0.157737	1.21777	0.22331	0.483718
fln	FBgn0005633	6.28543	-0.175782	0.885288	0.158729	-1.10743	NA	NA
nvy	FBgn0005636	548.115	-0.653266	0.635839	0.149104	-4.38128	1.18e-05	0.000674538
slbo	FBgn0005638	37.4581	-0.370928	0.773285	0.213606	-1.73651	NA	NA
Eip63E	FBgn0005640	5112.5	-0.03301	0.977379	0.145606	-0.226708	0.820651	0.917396
wdn	FBgn0005642	1605.67	0.13587	1.09875	0.120535	1.12722	0.259647	0.520568
Pabp2	FBgn0005648	9995.13	0.209745	1.15648	0.124939	1.67877	0.0931961	0.32624
Rox8	FBgn0005649	7919.22	0.18702	1.13841	0.145993	1.28102	0.200186	0.458988
Orc3	FBgn0005654	0	NA		NA	NA	NA	NA
PCNA	FBgn0005655	3438.49	0.239979	1.18098	0.207071	1.15892	0.246487	0.50885
Ets65A	FBgn0005658	72.3196	-0.397202	0.759329	0.211472	-1.87828	NA	NA
Ets98B	FBgn0005659	687.489	-0.116409	0.922481	0.153823	-0.756772	0.449186	0.67497
Ets21C	FBgn0005660	116.03	-0.532732	0.691244	0.295802	-1.80098	0.0717068	0.29232
Crys	FBgn0005664	30.4692	-0.346893	0.786275	0.190773	-1.81836	NA	NA
bt	FBgn0005666	1530.8	-0.0253544	0.982579	0.279663	-0.0906607	0.927762	0.968109
Cyp4d1	FBgn0005670	37.1543	-0.164004	0.892544	0.24876	-0.659285	NA	NA
Vha55	FBgn0005671	4820.85	0.180781	1.1335	0.157519	1.14767	0.251103	0.513183
spi	FBgn0005672	5528.41	0.227882	1.17111	0.186016	1.22507	0.220549	0.481469
GluProRS	FBgn0005674	5072.33	0.33455	1.26098	0.157168	2.12861	0.0332863	0.200241
dac	FBgn0005677	1202.54	-0.594996	0.662046	0.116059	-5.12666	2.95e-07	2.82e-05
pie	FBgn0005683	372.706	-0.094682	0.936479	0.185755	-0.509716	0.610251	0.789808
Aef1	FBgn0005694	3308.35	0.170235	1.12524	0.166473	1.0226	0.306495	0.559789
gcl	FBgn0005695	557.347	-0.174018	0.886371	0.148007	-1.17574	0.239698	0.502105
DNApol-alpha73	FBgn0005696	686.712	0.310239	1.23991	0.174914	1.77367	0.0761181	0.299018
noc	FBgn0005771	5377.9	0.418364	1.33641	0.141646	2.95359	0.00314103	0.0538548
Con	FBgn0005775	105.982	-1.07896	0.473369	0.278736	-3.87091	0.000108428	0.00433233
PpD3	FBgn0005777	2452.56	0.231961	1.17443	0.177655	1.30568	0.191661	0.450119
PpD5	FBgn0005778	13.2348	-0.148018	0.90249	0.132126	-1.12028	NA	NA
PpD6	FBgn0005779	14.0096	-0.423911	0.745401	0.215297	-1.96896	NA	NA
betaCOP	FBgn0008635	4936.89	0.156808	1.11482	0.138607	1.13131	0.257924	0.519053
hbn	FBgn0008636	35.7331	-0.320552	0.800763	0.188727	-1.69849	NA	NA
E5	FBgn0008646	1187.97	-0.088937	0.940215	0.151168	-0.588333	0.556309	0.752381
lbl	FBgn0008651	32.1852	-0.405425	0.755014	0.220885	-1.83546	NA	NA
CanB	FBgn0010014	14.0877	-0.422549	0.746105	0.226398	-1.8664	0.0619856	NA
CanA1	FBgn0010015	65.3959	-0.606732	0.656683	0.266037	-2.28063	NA	NA
Cyp4g1	FBgn0010019	31.3243	-0.320068	0.801032	0.26237	-1.21991	NA	NA
GstD2	FBgn0010038	12.4348	-0.229128	0.85315	0.218222	-1.04998	0.29373	NA
GstD3	FBgn0010039	1151.07	-0.8298	0.562607	0.175258	-4.73474	2.19e-06	0.000157884
GstD4	FBgn0010040	19.0504	-0.555928	0.680219	0.289411	-1.92089	0.0547455	NA
GstD5	FBgn0010041	9.9843	-0.198201	0.871637	0.213936	-0.926453	0.354211	NA
GstD6	FBgn0010042	10.607	-0.154658	0.898345	0.155947	-0.99173	0.321329	NA
GstD7	FBgn0010043	11.6791	-0.150829	0.900733	0.137214	-1.09922	0.27167	NA
GstD8	FBgn0010044	6.37517	-0.132764	0.912082	0.137125	-0.968199	NA	NA
Itp-r83A	FBgn0010051	4182.92	-0.0318341	0.978176	0.113012	-0.281688	0.778183	0.892642
Jhe	FBgn0010052	32.8178	-0.529912	0.692597	0.22981	-2.30587	NA	NA
Jheh1	FBgn0010053	280.407	0.291434	1.22386	0.198157	1.47072	0.141366	0.39151
RpL23	FBgn0010078	41125.6	0.107019	1.077	0.195762	0.546678	0.5846	0.772033
gammaTub37C	FBgn0010097	21.9811	-0.260996	0.834511	0.188249	-1.38644	0.165612	NA
Acon	FBgn0010100	6718.29	0.506054	1.42016	0.176485	2.86741	0.0041384	0.0637272
comm	FBgn0010105	565.69	0.286547	1.21972	0.182518	1.56996	0.116424	0.357954
dpn	FBgn0010109	169.852	-0.18447	0.879972	0.279276	-0.66053	0.508914	0.72261
hdc	FBgn0010113	78585.8	0.079958	1.05699	0.120537	0.663349	0.507107	0.720908
hig	FBgn0010114	70.5641	-0.718018	0.607932	0.256786	-2.79617	NA	NA
RpA-70	FBgn0010173	3424.84	-0.147192	0.903006	0.188725	-0.779927	0.435434	0.663316
Wnt5	FBgn0010194	4816.92	0.106798	1.07684	0.179496	0.594988	0.551851	0.749912
Gyc32E	FBgn0010197	48.8048	-0.462457	0.725749	0.23573	-1.96181	NA	NA
RpS15Aa	FBgn0010198	20042.2	0.239592	1.18066	0.145513	1.64654	0.099653	0.335133
Sod2	FBgn0010213	1577.62	0.513036	1.42705	0.182639	2.80901	0.00496942	0.0718862
alpha-Cat	FBgn0010215	6043.33	0.0151931	1.01059	0.151318	0.100405	0.920023	0.964718
ATPsynbeta	FBgn0010217	9871.78	0.426388	1.34386	0.166186	2.56573	0.0102958	0.112646
Dbp45A	FBgn0010220	752.875	0.199458	1.14827	0.186004	1.07233	0.283571	0.542156
Nmdmc	FBgn0010222	788.194	0.297457	1.22898	0.230722	1.28925	0.197312	0.455954
Galphaf	FBgn0010223	24.5154	-0.548242	0.683853	0.262924	-2.08518	0.0370533	NA
Gel	FBgn0010225	1085.39	0.0592467	1.04192	0.168215	0.352208	0.724682	0.859873
GstS1	FBgn0010226	14219.8	0.224169	1.1681	0.154654	1.44948	0.147203	0.3995
HmgZ	FBgn0010228	13958.3	0.704708	1.62982	0.164376	4.28718	1.81e-05	0.000973064
Klc	FBgn0010235	2033.78	0.0968407	1.06943	0.14903	0.649809	0.515816	0.726038
Lac	FBgn0010238	11430.1	-0.00228263	0.998419	0.156394	-0.0145954	0.988355	0.996817
Lcch3	FBgn0010240	41.4678	-0.383705	0.766466	0.296845	-1.29261	0.196146	0.455231
Mdr50	FBgn0010241	61.6935	-0.662885	0.631614	0.270752	-2.44831	NA	NA
Myo61F	FBgn0010246	1593.2	0.0639585	1.04533	0.149817	0.426911	0.669444	0.8254
Parp	FBgn0010247	2803.14	0.375976	1.29772	0.131817	2.85227	0.00434088	0.0658391
Rbp4	FBgn0010258	60.2618	-0.160019	0.895013	0.289782	-0.552205	0.580808	0.768928
Rbp9	FBgn0010263	166.698	-0.698951	0.61602	0.290389	-2.40694	0.0160866	0.143924
RpS13	FBgn0010265	26967.9	0.360253	1.28365	0.155132	2.32224	0.0202202	0.157288
Dsor1	FBgn0010269	1007.85	0.345029	1.27018	0.151724	2.27406	0.0229625	0.167689
Ssrp	FBgn0010278	6675.71	0.211721	1.15807	0.153371	1.38044	0.16745	0.424119
Taf4	FBgn0010280	12509.6	0.219652	1.16445	0.158031	1.38992	0.164552	0.420318
TfIIFalpha	FBgn0010282	2952.62	0.123196	1.08914	0.168665	0.730418	0.465134	0.687921
Trf	FBgn0010287	217.881	0.324402	1.25215	0.200117	1.62106	0.105004	0.340625
Uch	FBgn0010288	2050.14	0.101747	1.07307	0.172508	0.58981	0.555318	0.752313
bys	FBgn0010292	1116.5	0.332419	1.25912	0.187624	1.77173	0.0764387	0.299352
ng2	FBgn0010294	12.599	0.00721371	1.00501	0.141695	0.0509102	0.959397	NA
ng3	FBgn0010295	13.2046	0.00998814	1.00695	0.191455	0.0521696	0.958394	NA
ng4	FBgn0010296	5.87592	-0.130284	0.913652	0.160078	-0.813876	NA	NA
brat	FBgn0010300	26434.9	0.0646014	1.0458	0.123806	0.521797	0.601812	0.784613
hep	FBgn0010303	4468.19	0.025237	1.01765	0.150566	0.167614	0.866887	0.938825
pigeon	FBgn0010309	373.298	-0.200455	0.870276	0.222927	-0.899195	0.368549	0.60766
corto	FBgn0010313	11844.8	-0.434305	0.74005	0.146093	-2.9728	0.00295098	0.0515349
Cks30A	FBgn0010314	3153.68	0.20601	1.15349	0.158457	1.3001	0.193567	0.452255
CycD	FBgn0010315	2284.2	0.255785	1.19398	0.150716	1.69713	0.0896712	0.319233
dap	FBgn0010316	3108.84	0.134631	1.09781	0.14098	0.954964	0.339596	0.585911
CycJ	FBgn0010317	20.442	-0.288203	0.818922	0.225311	-1.27914	NA	NA
Gsc	FBgn0010323	36.8727	-0.387497	0.764454	0.21224	-1.82575	NA	NA
woc	FBgn0010328	10385.2	0.254704	1.19309	0.160704	1.58493	0.112982	0.351906
Tbh	FBgn0010329	40.9477	-0.436637	0.738855	0.233472	-1.87019	NA	NA
Rac1	FBgn0010333	5418.83	0.100346	1.07203	0.15436	0.650078	0.515642	0.726038
128up	FBgn0010339	1164.77	0.311088	1.24064	0.174327	1.78451	0.0743413	0.297038
140up	FBgn0010340	283.993	0.37326	1.29528	0.207331	1.80031	0.0718114	0.29232
Cdc42	FBgn0010341	6861.68	0.0364038	1.02555	0.163715	0.222361	0.824033	0.918924
Map60	FBgn0010342	6001.22	0.343043	1.26843	0.164845	2.081	0.0374335	0.21193
Arf79F	FBgn0010348	19698.2	0.156941	1.11492	0.161355	0.972645	0.33073	0.579208
CdsA	FBgn0010350	623.218	0.312537	1.24189	0.150779	2.07281	0.03819	0.213685
Nc73EF	FBgn0010352	3944.92	0.172264	1.12683	0.144306	1.19374	0.232579	0.494048
Taf1	FBgn0010355	5167.37	0.117544	1.08489	0.137696	0.85365	0.393299	0.627118
Taf5	FBgn0010356	707.692	0.0524743	1.03704	0.156361	0.335597	0.737175	0.868411
betaTry	FBgn0010357	26.3874	-0.126048	0.916338	0.240454	-0.524209	0.600133	NA
deltaTry	FBgn0010358	107.39	0.37941	1.30081	0.28407	1.33562	0.181672	0.441051
gammaTry	FBgn0010359	117.475	0.404775	1.32388	0.284173	1.4244	0.154332	0.40808
Akt1	FBgn0010379	7797.47	0.0544483	1.03846	0.132306	0.411534	0.680681	0.831881
AP-1-2beta	FBgn0010380	3409.27	0.331356	1.2582	0.163706	2.02409	0.0429605	0.226103
	FBgn0010381	61.5054	-0.173199	0.886874	0.293445	-0.590228	0.555038	0.752158
CycE	FBgn0010382	3581.09	0.109343	1.07874	0.123966	0.882039	0.377755	0.614004
Cyp18a1	FBgn0010383	57.0756	-0.372147	0.772632	0.268421	-1.38643	0.165615	0.42187
Def	FBgn0010385	16.7677	-0.267923	0.830514	0.275346	-0.973043	0.330532	NA
Dbi	FBgn0010387	14.7737	-0.191825	0.875498	0.204656	-0.937304	0.348602	NA
Dro	FBgn0010388	41.9773	0.212028	1.15831	0.222481	0.953013	0.340583	0.586816
htl	FBgn0010389	583.905	-0.574004	0.67175	0.181035	-3.17068	0.00152083	0.0333187
Gtp-bp	FBgn0010391	2353.64	0.270619	1.20633	0.164441	1.64569	0.0998276	0.335423
Itgbn	FBgn0010395	40.4862	-0.402306	0.756648	0.26595	-1.51271	NA	NA
LamC	FBgn0010397	1724.94	0.248659	1.1881	0.183965	1.35167	0.176482	0.436505
Lrr47	FBgn0010398	240.123	-0.147192	0.903006	0.226453	-0.649992	0.515697	0.726038
Nmdar1	FBgn0010399	79.0277	-0.553125	0.681542	0.257792	-2.14563	NA	NA
Os-C	FBgn0010401	40.9117	-0.267661	0.830665	0.294454	-0.909005	0.363348	0.604216
Obp83b	FBgn0010403	5.85651	-0.128315	0.914899	0.123416	-1.03969	NA	NA
RNaseX25	FBgn0010406	542.198	-0.00725846	0.994981	0.170457	-0.0425823	0.966034	0.985326
Ror	FBgn0010407	117.502	-0.281962	0.822472	0.277975	-1.01434	0.31042	0.563553
RpS9	FBgn0010408	4551.32	0.481902	1.39658	0.165208	2.91694	0.00353486	0.0578722
RpL18A	FBgn0010409	34184.9	0.263419	1.20032	0.158321	1.66383	0.0961472	0.330479
RpS18	FBgn0010411	22290.5	0.241003	1.18181	0.133785	1.80142	0.0716373	0.29232
RpS19a	FBgn0010412	21335.2	0.342665	1.2681	0.145023	2.36283	0.018136	0.152027
SerT	FBgn0010414	110.004	-1.06962	0.476444	0.29638	-3.60895	NA	NA
Sdc	FBgn0010415	16400.4	0.0106213	1.00739	0.142722	0.074419	0.940677	0.973632
TH1	FBgn0010416	1859.83	0.295412	1.22724	0.15078	1.95922	0.0500868	0.245163
Taf6	FBgn0010417	1787.81	0.227585	1.17087	0.139142	1.63563	0.101917	0.337615
TfIIFbeta	FBgn0010421	636.824	0.0775748	1.05524	0.186219	0.416578	0.676987	0.829542
TfIIS	FBgn0010422	3541.67	-0.0675102	0.954283	0.177459	-0.380428	0.703628	0.848791
TpnC47D	FBgn0010423	59.6618	-0.135733	0.910208	0.296587	-0.457648	0.647205	0.813378
TpnC73F	FBgn0010424	540.235	0.313968	1.24312	0.224791	1.39671	0.1625	0.417747
epsilonTry	FBgn0010425	23.4496	-0.197435	0.8721	0.219855	-0.898026	0.369172	NA
mtrm	FBgn0010431	16.9598	-0.0674086	0.954351	0.237267	-0.284104	0.776331	NA
ato	FBgn0010433	25.2342	-0.441371	0.736434	0.25372	-1.7396	NA	NA
cora	FBgn0010434	19151.5	0.0402576	1.0283	0.152026	0.264807	0.791158	0.899928
emp	FBgn0010435	4646.11	0.145163	1.10586	0.148154	0.979812	0.327179	0.577162
mtSSB	FBgn0010438	171.33	0.255789	1.19399	0.261511	0.97812	0.328015	0.5777
pll	FBgn0010441	758.982	-0.202169	0.869243	0.193915	-1.04256	0.297151	0.553872
trn	FBgn0010452	7561.18	0.221418	1.16588	0.141527	1.5645	0.117701	0.359245
Wnt4	FBgn0010453	492.424	-0.0918863	0.938295	0.25871	-0.355171	0.722462	0.858361
Fkbp14	FBgn0010470	1648.43	0.265599	1.20213	0.167878	1.58209	0.113629	0.352608
tutl	FBgn0010473	6869.53	-0.283308	0.821705	0.14948	-1.89529	0.0580538	0.262748
l(2)01289	FBgn0010482	197.806	-0.433329	0.740551	0.272575	-1.58976	NA	NA
NAT1	FBgn0010488	22150.9	0.213703	1.15966	0.148306	1.44096	0.149595	0.40274
dmGlut	FBgn0010497	393.832	0.0326743	1.02291	0.166867	0.19581	0.844759	0.929194
Dcp-1	FBgn0010501	1354.22	0.237957	1.17932	0.130476	1.82376	0.0681884	0.286594
kermit	FBgn0010504	422.755	-0.0282311	0.980622	0.192065	-0.146987	0.883142	0.947487
wal	FBgn0010516	1687.95	0.396282	1.31611	0.165927	2.38829	0.016927	0.14805
Bka	FBgn0010520	425.186	0.24082	1.18166	0.221708	1.0862	0.277389	0.53608
Ccs	FBgn0010531	314.877	-0.157112	0.896818	0.190185	-0.826103	0.408746	0.640077
Aldh-III	FBgn0010548	2838.75	0.0380095	1.0267	0.128219	0.296442	0.766892	0.885289
l(2)03659	FBgn0010549	723.201	-0.582361	0.66787	0.250452	-2.32524	0.0200594	0.156844
Phb2	FBgn0010551	3755.76	0.331686	1.25848	0.17438	1.90209	0.0571598	0.260785
sbb	FBgn0010575	22848.8	0.0560228	1.0396	0.141929	0.394725	0.693046	0.841245
dock	FBgn0010583	2262.76	0.0678433	1.04815	0.144338	0.47003	0.638334	0.808051
Prosbeta1	FBgn0010590	1955.89	0.514511	1.42851	0.186427	2.75985	0.0057828	0.078518
Sply	FBgn0010591	711.868	0.30116	1.23213	0.172388	1.74699	0.0806389	0.305692
lwr	FBgn0010602	7262.32	0.471621	1.38667	0.18599	2.53573	0.0112213	0.118483
l(2)05714	FBgn0010607	833.251	0.158028	1.11576	0.153531	1.02929	0.303343	0.557511
Hmgs	FBgn0010611	841.918	-0.011414	0.99212	0.162506	-0.0702373	0.944005	0.974286
ATPsynG	FBgn0010612	4017.69	0.224551	1.16841	0.17893	1.25497	0.20949	0.470244
CG10939	FBgn0010620	10526.4	0.599816	1.51552	0.164635	3.64331	0.000269151	0.00900813
Cct5	FBgn0010621	7268.19	0.499482	1.41371	0.172847	2.88974	0.00385565	0.0608684
DCTN3-p24	FBgn0010622	549.868	0.204181	1.15203	0.196632	1.03839	0.299087	0.554651
Sec61beta	FBgn0010638	3137.79	0.656203	1.57593	0.145433	4.51208	6.42e-06	0.000385599
MFS14	FBgn0010651	1115.5	-0.377425	0.76981	0.17977	-2.09948	0.0357742	0.207862
Nup214	FBgn0010660	7293.09	0.376138	1.29786	0.169495	2.21917	0.0264753	0.177762
l(3)01239	FBgn0010741	2172.2	-0.156221	0.897373	0.206744	-0.755626	0.449874	0.675443
Srp54k	FBgn0010747	1604.01	0.218905	1.16385	0.152091	1.4393	0.150066	0.402931
atms	FBgn0010750	1402.3	0.179489	1.13248	0.167817	1.06955	0.284822	0.543516
simj	FBgn0010762	9681	0.113207	1.08163	0.134633	0.840854	0.40043	0.632074
sqz	FBgn0010768	1604.78	-0.118505	0.921142	0.154361	-0.767712	0.442658	0.669821
ppan	FBgn0010770	1085.36	0.218086	1.16319	0.173742	1.25523	0.209396	0.470244
Xe7	FBgn0010772	4242.52	-0.0869481	0.941512	0.192078	-0.452671	0.650786	0.815096
Ref1	FBgn0010774	7490.51	0.127563	1.09245	0.200385	0.63659	0.524392	0.731318
l(3)02640	FBgn0010786	422.588	0.544125	1.45814	0.161554	3.36807	0.000756977	0.0197861
TrpRS	FBgn0010803	882.464	0.214865	1.1606	0.176863	1.21487	0.224416	0.484748
l(3)03670	FBgn0010808	1046.01	0.127032	1.09204	0.162818	0.780209	0.435268	0.663286
unc-45	FBgn0010812	989.131	0.449341	1.36542	0.130612	3.44027	0.000581136	0.016119
Gug	FBgn0010825	18730.4	0.197293	1.14655	0.164111	1.20219	0.229288	0.490663
l(3)04053	FBgn0010830	742.676	0.21078	1.15731	0.169787	1.24143	0.214445	0.475937
l(3)05822	FBgn0010877	2345.27	0.0497753	1.0351	0.149454	0.333048	0.739098	0.869275
sinu	FBgn0010894	4232.05	0.109645	1.07896	0.123335	0.888996	0.374005	0.611938
Spn	FBgn0010905	1971.66	-0.13905	0.908117	0.09531	-1.45893	0.144585	0.395592
msn	FBgn0010909	13155.1	0.161657	1.11857	0.14285	1.13166	0.257779	0.519053
l(3)07882	FBgn0010926	2077.42	0.160551	1.11771	0.181282	0.885643	0.37581	0.613264
SsRbeta	FBgn0011016	2437.61	0.346112	1.27113	0.151774	2.28045	0.022581	0.165999
Sas-4	FBgn0011020	1178.73	0.303545	1.23417	0.139424	2.17714	0.0294702	0.187097
dia	FBgn0011202	3191.83	-0.177424	0.884281	0.133499	-1.32902	0.183841	0.443113
cue	FBgn0011204	1013.61	0.179964	1.13286	0.150544	1.19542	0.231924	0.493214
fbl	FBgn0011205	614.676	0.196159	1.14564	0.180467	1.08695	0.277058	0.536032
bol	FBgn0011206	374.703	-0.812312	0.569469	0.255211	-3.1829	0.00145807	0.0324753
pelo	FBgn0011207	1407.56	0.206294	1.15372	0.171422	1.20343	0.22881	0.490176
blw	FBgn0011211	12910.4	0.567933	1.4824	0.175325	3.23932	0.00119815	0.0279364
eff	FBgn0011217	31211.5	0.362646	1.28578	0.16842	2.15323	0.0313009	0.193392
heph	FBgn0011224	86641.4	0.0621115	1.04399	0.145012	0.42832	0.668418	0.825302
jar	FBgn0011225	7035.59	0.26069	1.19805	0.16894	1.5431	0.122808	0.367855
ox	FBgn0011227	1268.31	0.398855	1.31846	0.23295	1.71219	0.0868615	0.314992
poe	FBgn0011230	19262	0.280243	1.2144	0.138692	2.02061	0.0433203	0.227119
scat	FBgn0011232	956.316	0.230552	1.17328	0.124865	1.8464	0.0648337	0.279355
ken	FBgn0011236	2972.38	0.228125	1.17131	0.163559	1.39475	0.16309	0.418682
ms(2)35Ci	FBgn0011239	12.6684	-0.236036	0.849075	0.172218	-1.37056	NA	NA
cbx	FBgn0011241	187.857	0.135434	1.09842	0.213782	0.633513	0.526399	0.731939
Hsp60B	FBgn0011244	27.4136	-0.349362	0.784931	0.214494	-1.62878	NA	NA
Sema-1a	FBgn0011259	4658.66	-0.409985	0.752631	0.132035	-3.10513	0.00190193	0.0388526
Sema-2a	FBgn0011260	10691	0.151497	1.11072	0.128868	1.17559	0.239757	0.502105
Pglym87	FBgn0011270	16.2051	-0.290681	0.817516	0.189769	-1.53176	NA	NA
RpL13	FBgn0011272	32483.1	0.267859	1.20402	0.181952	1.47214	0.140984	0.391497
Acam	FBgn0011273	0	NA		NA	NA	NA	NA
Dif	FBgn0011274	297.204	-0.420181	0.747331	0.285678	-1.47082	0.14134	0.39151
HLH3B	FBgn0011276	27.8638	-0.400822	0.757426	0.234818	-1.70695	NA	NA
HLH4C	FBgn0011277	18.0717	-0.160454	0.894743	0.139353	-1.15142	NA	NA
lbe	FBgn0011278	34.8897	-0.544235	0.685755	0.229959	-2.36666	NA	NA
Obp69a	FBgn0011279	12.2822	-0.174031	0.886363	0.19104	-0.910964	0.362314	NA
Obp19d	FBgn0011280	12.7315	-0.151486	0.900322	0.153548	-0.986576	NA	NA
Obp83a	FBgn0011281	18.5882	-0.168833	0.889562	0.153645	-1.09885	NA	NA
Obp84a	FBgn0011282	5.24607	-0.0978282	0.934439	0.164471	-0.594805	0.551974	NA
Obp28a	FBgn0011283	7.31199	-0.14982	0.901363	0.131626	-1.13823	NA	NA
RpS4	FBgn0011284	31450.1	0.369353	1.29177	0.162872	2.26775	0.0233443	0.168981
RyR	FBgn0011286	260.995	-0.561255	0.677713	0.266377	-2.10699	NA	NA
Snap25	FBgn0011288	57.9798	-0.200912	0.87	0.265215	-0.757546	NA	NA
TfIIA-L	FBgn0011289	1791.99	0.20783	1.15495	0.178106	1.16689	0.243254	0.506095
Taf12	FBgn0011290	1681.4	0.210817	1.15734	0.169848	1.24121	0.214527	0.475969
Taf11	FBgn0011291	373.025	0.166652	1.12245	0.201009	0.829078	0.40706	0.63804
a10	FBgn0011293	7.63441	-0.121074	0.919503	0.121709	-0.994779	NA	NA
a5	FBgn0011294	7.62829	-0.14595	0.903784	0.139824	-1.04381	NA	NA
l(2)efl	FBgn0011296	111.651	0.0627407	1.04445	0.294962	0.212708	0.831555	0.922481
l(2)not	FBgn0011297	199.262	-0.101364	0.932151	0.226534	-0.447457	0.654545	0.816486
babo	FBgn0011300	5405.27	0.00584481	1.00406	0.13509	0.043266	0.96549	0.985149
Rsf1	FBgn0011305	4618.91	0.259759	1.19728	0.158777	1.636	0.10184	0.337606
Uch-L5	FBgn0011327	3087.45	0.378643	1.30012	0.168854	2.24242	0.0249341	0.173059
l(3)j2D3	FBgn0011335	685.505	-0.0152071	0.989515	0.196988	-0.0771984	0.938466	0.972676
OstStt3	FBgn0011336	4720.92	0.392675	1.31283	0.152704	2.57148	0.0101265	0.111466
ND-ACP	FBgn0011361	1788.92	0.404959	1.32405	0.190449	2.12634	0.0334753	0.20041
ND-SGDH	FBgn0011455	1220.96	0.307914	1.23792	0.185715	1.65799	0.0973193	0.33181
PR-Set7	FBgn0011474	5102.8	0.10683	1.07686	0.139701	0.764708	0.444445	0.670853
l(3)neo43	FBgn0011476	253.926	-0.167811	0.890193	0.214936	-0.780748	0.434951	0.663137
Ssdp	FBgn0011481	16688.1	0.0913969	1.0654	0.150183	0.608572	0.542808	0.743135
SrpRbeta	FBgn0011509	891.437	-0.0687631	0.953455	0.185539	-0.370613	0.710926	0.852853
etaTry	FBgn0011554	11.9184	-0.276141	0.825797	0.172591	-1.59997	NA	NA
thetaTry	FBgn0011555	14.6973	-0.194152	0.874086	0.156397	-1.24141	NA	NA
zetaTry	FBgn0011556	12.2315	-0.0957375	0.935794	0.109339	-0.875604	NA	NA
Acp36DE	FBgn0011559	336.424	-0.228323	0.853626	0.206037	-1.10817	0.26779	0.528013
Smyd3	FBgn0011566	323.343	-0.0195724	0.986525	0.177054	-0.110545	0.911977	0.961123
can	FBgn0011569	26.0086	-0.223175	0.856678	0.164363	-1.35782	0.17452	NA
cpb	FBgn0011570	2702.25	0.347936	1.27274	0.15785	2.20422	0.0275091	0.180933
caz	FBgn0011571	13489.5	0.363404	1.28646	0.198731	1.82862	0.0674569	0.286014
Cdc37	FBgn0011573	2197.23	0.272706	1.20807	0.16551	1.64767	0.0994203	0.334924
Cyp4d2	FBgn0011576	0	NA		NA	NA	NA	NA
Ms	FBgn0011581	32.8211	-0.438092	0.73811	0.267189	-1.63963	NA	NA
Dop1R1	FBgn0011582	130.046	-0.484726	0.714633	0.222633	-2.17724	NA	NA
Trp1	FBgn0011584	1919.85	0.180006	1.13289	0.12292	1.46442	0.143079	0.39446
e(r)	FBgn0011586	3186.37	0.0864639	1.06176	0.143118	0.604143	0.545748	0.745044
Elk	FBgn0011589	90.7197	-0.514289	0.700138	0.247934	-2.07429	NA	NA
fng	FBgn0011591	5265.13	0.382283	1.3034	0.164554	2.32315	0.0201713	0.157176
fra	FBgn0011592	6219.77	0.0486759	1.03432	0.141365	0.344329	0.730599	0.86373
fzo	FBgn0011596	169.918	-0.0492012	0.966471	0.240825	-0.204303	0.838117	0.926587
ine	FBgn0011603	83.6562	-0.593278	0.662835	0.289754	-2.04752	0.0406067	0.219155
Iswi	FBgn0011604	7134.74	0.254169	1.19265	0.143011	1.77727	0.075523	0.298472
Klp3A	FBgn0011606	4710.38	0.267971	1.20411	0.16283	1.64571	0.0998234	0.335423
La	FBgn0011638	5313.49	0.502405	1.41657	0.206141	2.4372	0.0148017	0.13874
lark	FBgn0011640	7565.25	0.214778	1.16053	0.154998	1.38569	0.165842	0.42187
Zyx	FBgn0011642	2995.45	0.024402	1.01706	0.171043	0.142666	0.886554	0.947678
Mad	FBgn0011648	2883.62	0.0724623	1.05151	0.140487	0.515793	0.605999	0.787286
mas	FBgn0011653	7151.25	0.239194	1.18033	0.174242	1.37277	0.169825	0.427491
Med	FBgn0011655	2509.59	0.253492	1.19209	0.129962	1.95051	0.0511149	0.248053
Mef2	FBgn0011656	3382.07	-0.0706464	0.952211	0.125765	-0.561732	0.574299	0.765171
Mlh1	FBgn0011659	448.458	0.0450121	1.03169	0.204357	0.220262	0.825667	0.919548
Pms2	FBgn0011660	1194.92	0.234202	1.17626	0.140047	1.67231	0.0944629	0.32764
Moe	FBgn0011661	27469.1	0.250378	1.18952	0.1461	1.71375	0.0865749	0.314597
msi	FBgn0011666	10833.6	-0.010217	0.992943	0.110114	-0.0927857	0.926074	0.967683
Mst57Da	FBgn0011668	8.10369	-0.12839	0.914852	0.119818	-1.07154	0.283924	NA
Mst57Db	FBgn0011669	4.93196	-0.241329	0.845966	0.163014	-1.48042	0.138761	NA
Mst57Dc	FBgn0011670	5.49071	-0.0720659	0.951275	0.0914717	-0.787849	NA	NA
Mvl	FBgn0011672	956.108	0.0100907	1.00702	0.142182	0.0709701	0.943422	0.973917
insc	FBgn0011674	229.434	-0.137105	0.909342	0.282445	-0.48542	0.627379	0.800777
Nos	FBgn0011676	119.818	-0.541911	0.68686	0.273118	-1.98416	NA	NA
pav	FBgn0011692	4696.1	0.151209	1.1105	0.173537	0.871338	0.38357	0.619145
Pdh	FBgn0011693	6.48111	-0.0568756	0.961344	0.176608	-0.322044	0.747419	NA
EbpII	FBgn0011694	10.7149	-0.262806	0.833465	0.184416	-1.42508	NA	NA
EbpIII	FBgn0011695	101.671	-0.532464	0.691373	0.262985	-2.0247	0.0428985	0.225952
repo	FBgn0011701	44.2263	-0.476657	0.718641	0.239373	-1.99127	0.0464511	0.236029
RnrL	FBgn0011703	3599.3	0.199171	1.14804	0.179382	1.11032	0.26686	0.526981
RnrS	FBgn0011704	3289.49	0.291683	1.22407	0.177813	1.64039	0.100923	0.336312
rost	FBgn0011705	325.852	0.213661	1.15963	0.19598	1.09022	0.275618	0.534867
rpr	FBgn0011706	832.173	0.113415	1.08179	0.199448	0.568644	0.569598	0.761198
Syx5	FBgn0011708	1536.66	0.102338	1.07351	0.143245	0.714427	0.474963	0.696213
1997-08-01	FBgn0011710	4390.69	0.282639	1.21642	0.175424	1.61118	0.107141	0.343573
Snr1	FBgn0011715	1558.22	0.140528	1.10231	0.179328	0.783637	0.433253	0.661915
Tig	FBgn0011722	648.071	0.437342	1.35411	0.270377	1.61752	0.105765	0.342237
byn	FBgn0011723	39.1105	-0.538154	0.688651	0.230136	-2.33842	NA	NA
twin	FBgn0011725	3195.81	0.220667	1.16527	0.132005	1.67166	0.0945908	0.327889
tsr	FBgn0011726	10961	0.158749	1.11632	0.164957	0.962369	0.335864	0.583022
Wee1	FBgn0011737	1106.74	0.292242	1.22454	0.141734	2.0619	0.0392177	0.215961
wts	FBgn0011739	4095.46	0.238732	1.17995	0.150125	1.59022	0.111785	0.351408
alpha-Man-IIa	FBgn0011740	2457.01	0.0857304	1.06122	0.152214	0.563223	0.573283	0.764546
Arp6	FBgn0011741	753.044	0.206877	1.15419	0.174693	1.18423	0.23632	0.498239
Arp2	FBgn0011742	2970.58	0.117747	1.08504	0.160059	0.735646	0.461946	0.685914
Arp53D	FBgn0011743	16.2396	-0.244975	0.843831	0.168321	-1.4554	NA	NA
Arp1	FBgn0011745	1545.77	0.144632	1.10545	0.208077	0.69509	0.486999	0.706168
ana	FBgn0011746	844.719	-3.38935	0.0954341	0.242652	-13.9679	2.45e-44	3.7e-41
Ank	FBgn0011747	9065.57	-0.0342515	0.976538	0.146595	-0.233647	0.815259	0.913566
PhKgamma	FBgn0011754	3650.43	0.0801732	1.05714	0.172619	0.464451	0.642325	0.810737
B-H1	FBgn0011758	241.945	-0.984638	0.505353	0.199924	-4.92507	8.43e-07	6.77e-05
ctp	FBgn0011760	22654.9	0.238202	1.17952	0.161017	1.47936	0.139045	0.388759
dhd	FBgn0011761	8.61199	-0.158738	0.895808	0.134609	-1.17925	NA	NA
DNApol-alpha50	FBgn0011762	190.603	0.290238	1.22284	0.227439	1.27611	0.201917	0.461306
Dp	FBgn0011763	6142.75	0.370083	1.29243	0.149883	2.46914	0.0135439	0.132417
	FBgn0011764	16957.5	0.148184	1.10817	0.143215	1.03469	0.300813	0.555516
E2f1	FBgn0011766	18540.1	-0.0198632	0.986326	0.12925	-0.153681	0.877861	0.944956
Fdh	FBgn0011768	1811.49	0.762659	1.69662	0.167205	4.56123	5.09e-06	0.000327914
Fdx1	FBgn0011769	145.966	-0.00314754	0.997821	0.229618	-0.0137077	0.989063	0.996866
Gip	FBgn0011770	462.724	0.340757	1.26642	0.231522	1.47181	0.141072	0.391497
Hem	FBgn0011771	2535.4	0.156264	1.1144	0.132698	1.17759	0.23896	0.501241
Irbp	FBgn0011774	361.312	0.142639	1.10392	0.197073	0.723786	0.469197	0.691072
BRWD3	FBgn0011785	8849.08	0.247384	1.18705	0.153177	1.61502	0.106307	0.342766
mRpL12	FBgn0011787	1232.64	0.36706	1.28972	0.181697	2.02017	0.0433653	0.227223
Gem3	FBgn0011802	1256.95	-0.0199877	0.986241	0.144623	-0.138206	0.890078	0.948426
Lcp1Psi	FBgn0011812	16.5703	-0.132921	0.911983	0.239784	-0.554335	0.579349	NA
nmo	FBgn0011817	14278.9	0.300348	1.23144	0.158757	1.89187	0.058508	0.263198
oaf	FBgn0011818	1824.74	0.259691	1.19722	0.174495	1.48824	0.136687	0.386818
pcl	FBgn0011822	12.4246	-0.175248	0.885615	0.150812	-1.16203	NA	NA
CG4038	FBgn0011824	4148.02	0.674736	1.59631	0.190262	3.54636	0.000390596	0.0120092
Pp2B-14D	FBgn0011826	3868.89	0.188095	1.13926	0.157976	1.19066	0.233788	0.495202
Pxn	FBgn0011828	922.501	1.02898	2.04058	0.254482	4.04344	5.27e-05	0.00238868
Ret	FBgn0011829	61.7302	-0.632609	0.645009	0.272455	-2.32189	NA	NA
Ser12	FBgn0011832	0.732094	-0.0649517	0.955977	0.0866445	-0.749635	0.453475	NA
Ser6	FBgn0011834	4.46611	-0.0662327	0.955129	0.109674	-0.603905	NA	NA
Taf2	FBgn0011836	2479.53	-0.123002	0.918275	0.160719	-0.765322	0.44408	0.67072
Tis11	FBgn0011837	11962.3	0.00404736	1.00281	0.0991038	0.0408396	0.967424	0.98562
tRNA:Ala-AGC-2-3	FBgn0011840	1.09814	-0.0675175	0.954279	0.0884144	-0.763649	0.445077	NA
tRNA:Asp-GTC-1-10	FBgn0011844	12.1322	-0.161539	0.894071	0.266246	-0.606729	0.544031	NA
tRNA:Asp-GTC-1-11	FBgn0011845	1.08848	-0.0456987	0.968821	0.0884246	-0.516809	0.605289	NA
tRNA:Glu-TTC-1-6	FBgn0011848	0.183024	-0.0268951	0.98153	0.0845925	-0.317937	0.750533	NA
tRNA:Glu-TTC-1-5	FBgn0011849	22.0416	0.0464336	1.03271	0.286555	0.162041	0.871274	NA
tRNA:Glu-TTC-1-4	FBgn0011850	2.8139	-0.0409008	0.972048	0.105429	-0.387945	0.698056	NA
tRNA:Glu-CTC-3-4	FBgn0011851	0.732094	-0.0649517	0.955977	0.0866445	-0.749635	0.453475	NA
tRNA:Glu-CTC-3-5	FBgn0011852	0.631978	-0.00952791	0.993418	0.0860356	-0.110744	0.911819	NA
tRNA:Glu-CTC-3-6	FBgn0011853	0.549071	-0.0626209	0.957523	0.0850951	-0.735893	0.461796	NA
tRNA:Glu-CTC-3-8	FBgn0011854	0	NA		NA	NA	NA	NA
tRNA:Glu-CTC-3-9	FBgn0011855	0.915118	-0.0664676	0.954973	0.0876943	-0.757947	0.448482	NA
tRNA:Phe-GAA-1-8	FBgn0011858	3.83478	-0.173806	0.886501	0.165351	-1.05113	0.293199	NA
tRNA:Gly-GCC-1-1	FBgn0011859	15.5543	-0.101624	0.931983	0.238669	-0.425795	0.670257	NA
tRNA:Gly-GCC-1-2	FBgn0011860	2.54038	-0.0910568	0.938835	0.10821	-0.841482	0.400078	NA
tRNA:Gly-GCC-1-3	FBgn0011861	0	NA		NA	NA	NA	NA
tRNA:Gly-GCC-1-4	FBgn0011862	0	NA		NA	NA	NA	NA
tRNA:Gly-GCC-1-5	FBgn0011863	0.549071	-0.0626209	0.957523	0.0850951	-0.735893	0.461796	NA
tRNA:Gly-GCC-1-6	FBgn0011864	1.4649	-0.0688786	0.953379	0.0893398	-0.770973	0.440723	NA
tRNA:Gly-GCC-1-7	FBgn0011865	2.18662	-0.0760538	0.948649	0.102012	-0.74554	0.455946	NA
tRNA:Gly-GCC-2-1	FBgn0011866	1.64721	-0.0693419	0.953073	0.0896527	-0.77345	0.439256	NA
tRNA:Gly-GCC-1-8	FBgn0011867	1.83024	-0.0697185	0.952824	0.0899063	-0.775457	0.43807	NA
tRNA:Gly-GCC-1-9	FBgn0011868	0.549071	-0.0626209	0.957523	0.0850951	-0.735893	0.461796	NA
tRNA:Gly-GCC-1-10	FBgn0011869	1.28116	-0.0682877	0.953769	0.0889392	-0.767802	0.442605	NA
tRNA:Gly-GCC-1-11	FBgn0011870	2.197	-0.0702919	0.952445	0.0902911	-0.778503	0.436272	NA
tRNA:Gly-GCC-1-12	FBgn0011871	1.83024	-0.0697185	0.952824	0.0899063	-0.775457	0.43807	NA
tRNA:Gly-GCC-1-13	FBgn0011872	0.732094	-0.0649517	0.955977	0.0866445	-0.749635	0.453475	NA
tRNA:His-GTG-2-1Psi	FBgn0011877	2.13476	-0.0702716	0.952459	0.121387	-0.578907	0.562652	NA
tRNA:His-GTG-1-4	FBgn0011878	1.28116	-0.0682877	0.953769	0.0889392	-0.767802	0.442605	NA
tRNA:Ala-TGC-2-1	FBgn0011879	2.33067	-0.0869241	0.941528	0.10607	-0.819498	0.412503	NA
tRNA:Ile-AAT-1-1	FBgn0011880	5.75238	-0.0686228	0.953548	0.208133	-0.329706	0.741622	NA
tRNA:Ile-AAT-1-3	FBgn0011881	3.03051	-0.103884	0.930525	0.179948	-0.577299	0.563738	NA
tRNA:Ile-AAT-1-4	FBgn0011882	7.13797	-0.310327	0.806459	0.222143	-1.39697	0.162424	NA
tRNA:Ile-AAT-1-5	FBgn0011883	7.33268	-0.131801	0.912692	0.233397	-0.564705	0.572275	NA
tRNA:Ile-AAT-1-6	FBgn0011884	6.44576	-0.189604	0.876846	0.221641	-0.855459	0.392297	NA
tRNA:Ile-AAT-1-7	FBgn0011885	9.11936	-0.00228003	0.998421	0.174317	-0.0130798	0.989564	NA
tRNA:Lys-CTT-1-4	FBgn0011887	1.63857	0.0241305	1.01687	0.0936231	0.257741	0.796606	NA
tRNA:Lys-CTT-1-3	FBgn0011888	3.57202	-0.104583	0.930074	0.160141	-0.653066	0.513714	NA
tRNA:Lys-CTT-1-2	FBgn0011889	6.04782	-0.0758928	0.948755	0.212147	-0.357737	0.72054	NA
tRNA:Lys-CTT-1-5	FBgn0011890	8.63433	-0.00660435	0.995433	0.232624	-0.0283906	0.977351	NA
tRNA:Lys-CTT-1-1	FBgn0011891	26.671	0.0459818	1.03239	0.289563	0.158797	0.873829	NA
tRNA:Lys-CTT-1-6	FBgn0011892	6.88587	-0.177742	0.884085	0.222944	-0.79725	0.425306	NA
tRNA:Lys-CTT-1-7	FBgn0011893	7.2576	-0.191994	0.875395	0.235142	-0.816502	0.414213	NA
tRNA:Lys-CTT-1-8	FBgn0011894	13.7815	-0.0554883	0.962269	0.272009	-0.203994	0.838358	NA
tRNA:Lys-CTT-1-9	FBgn0011895	7.24868	-0.0161707	0.988854	0.237066	-0.0682119	0.945617	NA
tRNA:Lys-CTT-1-10	FBgn0011896	1.64721	-0.0693419	0.953073	0.0896527	-0.77345	0.439256	NA
tRNA:Lys-CTT-1-11	FBgn0011897	1.60501	-0.056615	0.961517	0.089608	-0.631807	0.527513	NA
tRNA:Lys-TTT-1-1	FBgn0011902	17.1537	-0.358138	0.780171	0.281333	-1.273	0.203016	NA
tRNA:Lys-TTT-2-4	FBgn0011904	1.28116	-0.0682877	0.953769	0.0889392	-0.767802	0.442605	NA
tRNA:Lys-TTT-2-5	FBgn0011905	1.64721	-0.0693419	0.953073	0.0896527	-0.77345	0.439256	NA
tRNA:Leu-CAG-1-1	FBgn0011906	2.24632	-0.0273013	0.981254	0.145682	-0.187404	0.851344	NA
tRNA:Leu-CAA-2-1	FBgn0011909	6.26057	-0.134931	0.910713	0.183754	-0.734305	0.462763	NA
tRNA:Leu-CAA-1-1	FBgn0011910	26.9782	-0.11606	0.922704	0.29261	-0.396636	0.691636	NA
tRNA:Met-CAT-1-1	FBgn0011915	1.22859	-0.0328494	0.977488	0.088864	-0.369659	0.711636	NA
tRNA:Met-CAT-1-2	FBgn0011916	5.82536	-0.0947799	0.936415	0.213188	-0.444585	0.65662	NA
tRNA:Met-CAT-1-5	FBgn0011919	2.19628	-0.0702911	0.952446	0.0902905	-0.778498	0.436275	NA
tRNA:iMet-CAT-2-1	FBgn0011921	8.0366	-0.169584	0.889099	0.232292	-0.730047	0.465362	NA
tRNA:iMet-CAT-1-4	FBgn0011927	1.43307	-0.0189416	0.986956	0.0893355	-0.212028	0.832085	NA
tRNA:iMet-CAT-1-5	FBgn0011928	3.18416	-0.109988	0.926596	0.154526	-0.711773	0.476605	NA
tRNA:Asn-GTT-1-6	FBgn0011931	6.01057	-0.162192	0.893666	0.213354	-0.760203	0.447133	NA
tRNA:Asn-GTT-1-5	FBgn0011932	1.36478	-0.0415622	0.971602	0.0896936	-0.46338	0.643092	NA
tRNA:Asn-GTT-1-4	FBgn0011933	1.79088	-0.0740412	0.949973	0.100745	-0.734934	0.46238	NA
tRNA:Asn-GTT-1-8	FBgn0011934	0.183024	-0.0268951	0.98153	0.0845925	-0.317937	0.750533	NA
tRNA:Asn-GTT-1-7	FBgn0011935	1.03399	-0.0298273	0.979538	0.0882658	-0.337926	0.735419	NA
tRNA:Asn-GTT-1-3	FBgn0011936	12.3785	-0.369261	0.774179	0.269047	-1.37248	0.169915	NA
tRNA:Asn-GTT-1-2	FBgn0011937	4.02572	-0.0659612	0.955309	0.128757	-0.512293	0.608446	NA
tRNA:Asn-GTT-1-1	FBgn0011938	1.78921	-0.00451298	0.996877	0.112866	-0.0399852	0.968105	NA
tRNA:Pro-TGG-1-1	FBgn0011944	1.46419	-0.0688768	0.95338	0.0893386	-0.770963	0.440729	NA
tRNA:Pro-TGG-1-2	FBgn0011945	0.549071	-0.0626209	0.957523	0.0850951	-0.735893	0.461796	NA
tRNA:Arg-TCG-3-1	FBgn0011948	0.549071	-0.0626209	0.957523	0.0850951	-0.735893	0.461796	NA
tRNA:Arg-TCG-3-2	FBgn0011949	1.09814	-0.0675175	0.954279	0.0884144	-0.763649	0.445077	NA
tRNA:Arg-TCG-3-3	FBgn0011950	0.915118	-0.0664676	0.954973	0.0876943	-0.757947	0.448482	NA
tRNA:Arg-TCG-3-4	FBgn0011951	1.64864	-0.0693449	0.953071	0.0896548	-0.773466	0.439246	NA
tRNA:Arg-TCG-2-1	FBgn0011952	0.915118	-0.0664676	0.954973	0.0876943	-0.757947	0.448482	NA
tRNA:Arg-TCG-1-1	FBgn0011953	1.84037	-0.0697362	0.952812	0.0899182	-0.775551	0.438014	NA
tRNA:Arg-TCG-2-2	FBgn0011954	17.2227	-0.263479	0.833076	0.274074	-0.961343	0.33638	NA
tRNA:Arg-ACG-1-5	FBgn0011955	2.71613	-0.161415	0.894148	0.140134	-1.15186	0.249377	NA
tRNA:Arg-ACG-1-3	FBgn0011956	0.916544	-0.0664762	0.954968	0.0877002	-0.757994	0.448454	NA
tRNA:Arg-ACG-1-2	FBgn0011957	7.25549	-0.120983	0.919561	0.20463	-0.591227	0.554369	NA
tRNA:Arg-ACG-1-1	FBgn0011958	43.5625	-0.230229	0.8525	0.296722	-0.775906	0.437804	0.665316
tRNA:Arg-ACG-1-10	FBgn0011959	1.73545	-0.034526	0.976352	0.0924246	-0.373558	0.708733	NA
tRNA:Arg-ACG-1-9	FBgn0011960	1.27079	-0.0493144	0.966395	0.0889466	-0.554428	0.579286	NA
tRNA:Arg-ACG-1-8	FBgn0011961	1.09814	-0.0675175	0.954279	0.0884144	-0.763649	0.445077	NA
tRNA:Arg-ACG-1-7	FBgn0011962	2.18591	-0.0588174	0.960051	0.0902945	-0.651395	0.514791	NA
tRNA:Arg-ACG-1-6	FBgn0011963	3.42876	-0.0833651	0.943854	0.133959	-0.622318	0.533733	NA
tRNA:Arg-TCG-4-1	FBgn0011965	26.6388	-0.343753	0.787989	0.296391	-1.1598	0.246131	NA
tRNA:Arg-TCG-2-3	FBgn0011966	11.4052	-0.108563	0.927511	0.245445	-0.442311	0.658264	NA
tRNA:Ser-GCT-2-1	FBgn0011970	4.26367	0.0230096	1.01608	0.138938	0.16561	0.868464	NA
tRNA:Ser-GCT-2-2	FBgn0011971	0.872912	-0.0441629	0.969852	0.087555	-0.504402	0.613979	NA
tRNA:Ser-AGA-1-1	FBgn0011974	1.28116	-0.0682877	0.953769	0.0889392	-0.767802	0.442605	NA
tRNA:Ser-CGA-1-1	FBgn0011975	1.23182	-0.0528074	0.964059	0.0888472	-0.594362	0.55227	NA
tRNA:Ser-CGA-1-2	FBgn0011976	1.5628	-0.0435283	0.970279	0.0895576	-0.486037	0.626941	NA
tRNA:Ser-CGA-1-3	FBgn0011977	3.59925	-0.106368	0.928923	0.15015	-0.708414	0.478688	NA
tRNA:Ser-AGA-3-1	FBgn0011980	0	NA		NA	NA	NA	NA
tRNA:Ser-AGA-3-2	FBgn0011981	2.45121	-0.095052	0.936239	0.170048	-0.558971	0.576182	NA
tRNA:Ser-AGA-2-1	FBgn0011982	4.5602	0.101618	1.07298	0.148644	0.683633	0.494207	NA
tRNA:Ser-AGA-2-2	FBgn0011983	1.09814	-0.0675175	0.954279	0.0884144	-0.763649	0.445077	NA
tRNA:Ser-AGA-2-4	FBgn0011984	0.549071	-0.0626209	0.957523	0.0850951	-0.735893	0.461796	NA
tRNA:Ser-AGA-2-3	FBgn0011985	1.87076	-0.0697881	0.952778	0.0899531	-0.775828	0.437851	NA
tRNA:Ser-AGA-2-5	FBgn0011986	1.5628	-0.0435283	0.970279	0.0895576	-0.486037	0.626941	NA
tRNA:SeC-TCA-1-1	FBgn0011987	3.24709	-0.00253321	0.998246	0.127749	-0.0198295	0.984179	NA
tRNA:Thr-AGT-1-5	FBgn0011993	2.41215	-0.0464999	0.968283	0.0904895	-0.513871	0.607342	NA
tRNA:Thr-AGT-1-6	FBgn0011994	1.59715	-0.057207	0.961123	0.0895951	-0.638506	0.523144	NA
tRNA:Val-CAC-2-2	FBgn0011998	1.60572	-0.00975291	0.993263	0.0896431	-0.108797	0.913363	NA
tRNA:Val-CAC-2-1	FBgn0011999	2.04611	-0.0420009	0.971307	0.0901832	-0.465728	0.64141	NA
tRNA:Val-CAC-2-3	FBgn0012000	1.62646	-0.0394196	0.973046	0.0896588	-0.439662	0.660182	NA
tRNA:Val-CAC-2-4	FBgn0012001	2.56233	-0.0707057	0.952172	0.0905679	-0.780694	NA	NA
tRNA:Val-CAC-1-1	FBgn0012002	1.64721	-0.0693419	0.953073	0.0896527	-0.77345	0.439256	NA
tRNA:Val-CAC-2-5	FBgn0012003	11.7575	-0.223025	0.856767	0.267869	-0.832588	0.405077	NA
tRNA:Val-CAC-2-6	FBgn0012004	2.19628	-0.0702911	0.952446	0.0902905	-0.778498	0.436275	NA
tRNA:Val-AAC-2-4	FBgn0012009	1.09814	-0.0675175	0.954279	0.0884144	-0.763649	0.445077	NA
tRNA:Val-AAC-2-3	FBgn0012010	2.19628	-0.0702911	0.952446	0.0902905	-0.778498	0.436275	NA
tRNA:Val-AAC-1-1	FBgn0012011	2.14442	-0.0884697	0.94052	0.119273	-0.741741	0.458244	NA
tRNA:Tyr-GTA-1-3	FBgn0012016	5.80943	-0.111186	0.925827	0.139643	-0.796212	0.425909	NA
tRNA:Tyr-GTA-1-2	FBgn0012017	8.42393	0.107388	1.07728	0.183294	0.585879	0.557957	NA
tRNA:Tyr-GTA-3-1	FBgn0012018	0	NA		NA	NA	NA	NA
tRNA:Tyr-GTA-1-8	FBgn0012024	1.46419	-0.0688768	0.95338	0.0893386	-0.770963	0.440729	NA
tRNA:Tyr-GTA-1-7	FBgn0012025	4.25209	-0.241287	0.84599	0.16348	-1.47594	0.139961	NA
tRNA:Tyr-GTA-1-6	FBgn0012026	1.44344	-0.0354959	0.975696	0.0893441	-0.397295	0.69115	NA
tRNA:Tyr-GTA-1-5	FBgn0012027	2.19628	-0.0702911	0.952446	0.0902905	-0.778498	0.436275	NA
tRNA:Tyr-GTA-1-4	FBgn0012028	4.03055	-0.201472	0.869663	0.153009	-1.31674	0.187927	NA
AcCoAS	FBgn0012034	238.921	-0.0558812	0.962007	0.24576	-0.227381	0.820127	0.917255
Aldh	FBgn0012036	833.23	-0.401542	0.757049	0.235333	-1.70627	0.0879577	0.31661
Ance	FBgn0012037	5681.29	-0.372612	0.772383	0.199229	-1.87027	0.0614461	0.27028
AttA	FBgn0012042	9.64088	-0.184495	0.879957	0.174845	-1.05519	0.291338	NA
CalpA	FBgn0012051	1256.02	-0.0360276	0.975337	0.134636	-0.267593	0.789013	0.899039
Cdc27	FBgn0012058	3048.69	0.209183	1.15603	0.147068	1.42235	0.154924	0.408442
Dh44	FBgn0012344	34.079	-0.485145	0.714425	0.223886	-2.16693	NA	NA
Trl	FBgn0013263	517.071	-0.00914756	0.993679	0.203029	-0.0450556	0.964063	0.984471
FK506-bp1	FBgn0013269	8428.56	0.271884	1.20738	0.183243	1.48374	0.137878	0.38801
Gp150	FBgn0013272	24733.2	0.0826151	1.05894	0.145358	0.568356	0.569793	0.761235
Hsp70Aa	FBgn0013275	2896.66	-0.037327	0.974459	0.295204	-0.126445	0.89938	0.953916
Hsp70Ab	FBgn0013276	3005.72	-0.0153785	0.989397	0.295957	-0.0519618	0.958559	0.981722
Hsp70Ba	FBgn0013277	433.51	-0.65303	0.635943	0.296017	-2.20605	0.0273802	0.180479
Hsp70Bb	FBgn0013278	814.127	-0.597267	0.661005	0.294632	-2.02716	0.0426457	0.225122
Hsp70Bc	FBgn0013279	416.808	-0.346023	0.78675	0.294904	-1.17334	0.240658	0.503406
ProtA	FBgn0013300	11.289	-0.13338	0.911693	0.14666	-0.909456	0.36311	NA
ProtB	FBgn0013301	5.49071	-0.0720659	0.951275	0.0914717	-0.787849	NA	NA
Nca	FBgn0013303	1328.24	-0.527106	0.693945	0.238106	-2.21374	0.0268466	0.178335
Nmda1	FBgn0013305	681.41	0.465829	1.38111	0.158998	2.92978	0.00339197	0.0560266
Odc1	FBgn0013307	24.8539	-0.270792	0.828865	0.185581	-1.45915	NA	NA
Odc2	FBgn0013308	15.5908	-0.327572	0.796876	0.204321	-1.60322	NA	NA
Ptth	FBgn0013323	25.0327	-0.573377	0.672042	0.259086	-2.21307	0.0268926	NA
RpL11	FBgn0013325	16345.4	0.284268	1.21779	0.140294	2.02623	0.0427408	0.225252
Sap47	FBgn0013334	3055.32	-0.0236606	0.983733	0.10935	-0.216375	0.828695	0.921111
nSyb	FBgn0013342	122.529	-0.959174	0.514351	0.292496	-3.27927	0.00104076	0.0249727
Syx1A	FBgn0013343	4349.24	0.0251535	1.01759	0.179063	0.140473	0.888286	0.947965
TfIIA-S	FBgn0013347	2994.63	0.247813	1.18741	0.155105	1.59771	0.110107	0.349798
TpnC41C	FBgn0013348	19.5125	-0.182487	0.881183	0.160174	-1.13931	0.254576	NA
bcn92	FBgn0013432	938.27	0.115336	1.08323	0.179096	0.643989	0.519583	0.728163
beat-Ia	FBgn0013433	32.8544	-0.274948	0.82648	0.180956	-1.51942	NA	NA
Cdc2rk	FBgn0013435	397.418	0.131192	1.0952	0.219181	0.598554	0.54947	0.747966
igl	FBgn0013467	44.0013	-0.401006	0.75733	0.214606	-1.86856	NA	NA
klu	FBgn0013469	3613.05	-0.227189	0.854298	0.120024	-1.89286	0.0583759	0.263198
MED20	FBgn0013531	478.626	0.149421	1.10912	0.182963	0.816669	0.414118	0.64548
l(2)dtl	FBgn0013548	1109.31	0.363387	1.28644	0.185365	1.96038	0.0499513	0.244802
Pex1	FBgn0013563	280.24	-0.117562	0.921744	0.193672	-0.60702	0.543838	0.743983
mtd	FBgn0013576	9710.17	0.0930342	1.06661	0.137936	0.674474	0.50001	0.715896
mt:ATPase6	FBgn0013672	0	NA		NA	NA	NA	NA
mt:ATPase8	FBgn0013673	0	NA		NA	NA	NA	NA
mt:CoI	FBgn0013674	0	NA		NA	NA	NA	NA
mt:CoII	FBgn0013675	0	NA		NA	NA	NA	NA
mt:CoIII	FBgn0013676	0	NA		NA	NA	NA	NA
mt:Cyt-b	FBgn0013678	0	NA		NA	NA	NA	NA
mt:ND1	FBgn0013679	0	NA		NA	NA	NA	NA
mt:ND2	FBgn0013680	0	NA		NA	NA	NA	NA
mt:ND3	FBgn0013681	0	NA		NA	NA	NA	NA
mt:ND4L	FBgn0013683	0	NA		NA	NA	NA	NA
mt:ND5	FBgn0013684	0	NA		NA	NA	NA	NA
mt:ND6	FBgn0013685	0	NA		NA	NA	NA	NA
mt:lrRNA	FBgn0013686	0	NA		NA	NA	NA	NA
mt:srRNA	FBgn0013688	0	NA		NA	NA	NA	NA
mt:tRNA:Ala-TGC	FBgn0013689	0	NA		NA	NA	NA	NA
mt:tRNA:Cys-GCA	FBgn0013690	0	NA		NA	NA	NA	NA
mt:tRNA:Asp-GTC	FBgn0013691	0	NA		NA	NA	NA	NA
mt:tRNA:Glu-TTC	FBgn0013692	0	NA		NA	NA	NA	NA
mt:tRNA:Phe-GAA	FBgn0013693	0	NA		NA	NA	NA	NA
mt:tRNA:Gly-TCC	FBgn0013694	0	NA		NA	NA	NA	NA
mt:tRNA:His-GTG	FBgn0013695	0	NA		NA	NA	NA	NA
mt:tRNA:Ile-GAT	FBgn0013696	0	NA		NA	NA	NA	NA
mt:tRNA:Lys-CTT	FBgn0013697	0	NA		NA	NA	NA	NA
mt:tRNA:Leu-TAG	FBgn0013698	0	NA		NA	NA	NA	NA
mt:tRNA:Leu-TAA	FBgn0013699	0	NA		NA	NA	NA	NA
mt:tRNA:Met-CAT	FBgn0013700	0	NA		NA	NA	NA	NA
mt:tRNA:Asn-GTT	FBgn0013701	0	NA		NA	NA	NA	NA
mt:tRNA:Pro-TGG	FBgn0013702	0	NA		NA	NA	NA	NA
mt:tRNA:Gln-TTG	FBgn0013703	0	NA		NA	NA	NA	NA
mt:tRNA:Arg-TCG	FBgn0013704	0	NA		NA	NA	NA	NA
mt:tRNA:Ser-GCT	FBgn0013705	0	NA		NA	NA	NA	NA
mt:tRNA:Ser-TGA	FBgn0013706	0	NA		NA	NA	NA	NA
mt:tRNA:Thr-TGT	FBgn0013707	0	NA		NA	NA	NA	NA
mt:tRNA:Val-TAC	FBgn0013708	0	NA		NA	NA	NA	NA
mt:tRNA:Trp-TCA	FBgn0013709	0	NA		NA	NA	NA	NA
mt:tRNA:Tyr-GTA	FBgn0013710	0	NA		NA	NA	NA	NA
not	FBgn0013717	1165.16	0.117441	1.08481	0.16262	0.722184	0.470182	0.691735
nuf	FBgn0013718	3940.28	0.046116	1.03248	0.134523	0.34281	0.731741	0.864742
pck	FBgn0013720	2205.07	0.37859	1.30007	0.144015	2.62882	0.00856823	0.0995153
phyl	FBgn0013725	131.932	-0.307205	0.808206	0.273499	-1.12324	0.261336	0.522557
pnut	FBgn0013726	8461.84	0.244159	1.1844	0.148815	1.64069	0.100862	0.336312
sced	FBgn0013732	1479.86	0.224985	1.16877	0.145109	1.55045	0.121034	0.363984
shot	FBgn0013733	28725	0.0391886	1.02754	0.159261	0.246065	0.805632	0.907713
alien	FBgn0013746	1745.1	0.324674	1.25238	0.181638	1.78748	0.0738596	0.296026
Arf102F	FBgn0013749	1113.32	0.298578	1.22993	0.18202	1.64036	0.100931	0.336312
Arf51F	FBgn0013750	2405.82	0.129604	1.09399	0.134788	0.961545	0.336278	0.583405
Awh	FBgn0013751	106.989	-0.634943	0.643966	0.287063	-2.21186	0.0269763	0.178726
Bgb	FBgn0013753	1448.59	0.113837	1.0821	0.155296	0.733032	0.463539	0.687161
Bro	FBgn0013755	15.3225	-0.323452	0.799155	0.214841	-1.50555	0.132184	NA
Mtor	FBgn0013756	13663.7	0.249644	1.18891	0.156895	1.59115	0.111575	0.351141
CASK	FBgn0013759	4796.22	-0.281502	0.822734	0.184203	-1.52822	0.126458	0.373944
Cdk5	FBgn0013762	368.39	0.0776529	1.0553	0.164226	0.472842	0.636326	0.807087
Idgf6	FBgn0013763	440.894	-0.0636121	0.956865	0.190095	-0.334633	0.737902	0.868989
Chi	FBgn0013764	2458.23	0.319887	1.24823	0.160833	1.98894	0.0467077	0.236406
cnn	FBgn0013765	3490.77	0.163078	1.11967	0.144945	1.1251	0.260546	0.521667
Crz	FBgn0013767	10.8292	-0.220718	0.858138	0.16303	-1.35385	0.175784	NA
Cp1	FBgn0013770	2223.3	0.100438	1.0721	0.156502	0.64177	0.521022	0.729253
Cyp6a9	FBgn0013771	14.615	-0.337781	0.791258	0.210174	-1.60714	NA	NA
Cyp6a8	FBgn0013772	16.1911	-0.179445	0.883043	0.168616	-1.06422	NA	NA
Cyp6a22	FBgn0013773	29.6868	-0.330085	0.795489	0.193149	-1.70897	NA	NA
Deaf1	FBgn0013799	2625.53	0.0617343	1.04372	0.109985	0.561297	0.574595	0.765171
	FBgn0013809	146.454	-0.55357	0.681332	0.266652	-2.076	NA	NA
Dhc36C	FBgn0013810	121.854	-0.498291	0.707945	0.234447	-2.12539	NA	NA
Dhc62B	FBgn0013811	220.306	-0.714669	0.609345	0.291202	-2.4542	NA	NA
Dhc93AB	FBgn0013812	231.782	-0.666156	0.630183	0.284143	-2.34444	0.0190555	0.153869
Dhc98D	FBgn0013813	222.16	-0.584939	0.666677	0.242811	-2.40903	NA	NA
Elal	FBgn0013949	42.5812	-0.278908	0.824215	0.258595	-1.07855	0.280789	0.539488
Esp	FBgn0013953	34.7594	-0.279449	0.823906	0.215137	-1.29894	NA	NA
FK506-bp2	FBgn0013954	18767.6	0.299267	1.23052	0.170459	1.75565	0.0791482	0.303882
Gycalpha99B	FBgn0013972	33.6022	-0.454825	0.729598	0.218014	-2.08622	NA	NA
Gycbeta100B	FBgn0013973	63.3399	-0.392584	0.761764	0.21817	-1.79944	NA	NA
His4r	FBgn0013981	28852.9	-0.268094	0.830416	0.174837	-1.5334	0.125178	0.371985
imd	FBgn0013983	394.904	0.177082	1.13059	0.170474	1.03876	0.298917	0.554651
	FBgn0013984	7418.09	0.150215	1.10974	0.160819	0.934063	0.350271	0.594157
MAPk-Ak2	FBgn0013987	2774.09	0.202968	1.15106	0.14486	1.40114	0.161173	0.415887
Calx	FBgn0013995	311.961	0.193437	1.14348	0.284926	0.678903	0.497199	0.713996
Nrx-IV	FBgn0013997	8279.2	0.079877	1.05693	0.153604	0.52002	0.603049	0.784856
Hf	FBgn0014000	14.6914	-0.105211	0.929669	0.187421	-0.561362	0.574551	NA
Pdi	FBgn0014002	18864	0.381477	1.30267	0.155058	2.46022	0.0138852	0.133835
Ask1	FBgn0014006	2701.88	0.131684	1.09557	0.129744	1.01495	0.310129	0.563249
Ptp69D	FBgn0014007	4111.1	0.195732	1.14531	0.139848	1.39961	0.16163	0.416829
Rab2	FBgn0014009	1844.22	0.00142272	1.00099	0.175824	0.00809172	0.993544	0.998705
Rab5	FBgn0014010	5382.53	0.118828	1.08585	0.107623	1.10412	0.269541	0.52952
Rac2	FBgn0014011	2678.09	0.174761	1.12878	0.151149	1.15622	0.247592	0.509603
Rel	FBgn0014018	1291.59	0.382185	1.30331	0.142938	2.67377	0.00750035	0.0916821
Rh5	FBgn0014019	31.3921	-0.505378	0.704476	0.248508	-2.03365	0.0419865	0.223302
Rho1	FBgn0014020	16350.5	0.0590057	1.04175	0.152083	0.387982	0.698029	0.844938
Rlb1	FBgn0014022	733.477	-0.0254289	0.982528	0.183535	-0.13855	0.889805	0.948411
mRpL47	FBgn0014023	467.643	0.302558	1.23333	0.19368	1.56215	0.118252	0.359915
Rnp4F	FBgn0014024	3025.66	0.254612	1.19301	0.165602	1.53749	0.124173	0.370599
RpL7A	FBgn0014026	27136.5	0.203546	1.15152	0.153671	1.32456	0.185317	0.443542
SdhB	FBgn0014028	1352.5	0.660181	1.58028	0.183401	3.59965	0.000318641	0.0101136
1998-08-01	FBgn0014029	2712.6	0.0259118	1.01812	0.185154	0.139947	0.888702	0.948087
Spat	FBgn0014031	117.357	-0.369287	0.774165	0.271692	-1.35921	0.17408	0.433288
Sptr	FBgn0014032	437.546	0.376244	1.29796	0.211085	1.78243	0.0746785	0.297277
Sr-CI	FBgn0014033	315.683	0.835712	1.78474	0.26991	3.09627	0.00195975	0.0394122
Su(Tpl)	FBgn0014037	12658.4	0.127938	1.09273	0.127312	1.00492	0.314935	0.567076
Tie	FBgn0014073	988.352	-0.35305	0.782927	0.175625	-2.01025	0.0444045	0.230413
Ugt	FBgn0014075	4699.31	0.223694	1.16772	0.167281	1.33723	0.181146	0.440836
Vm32E	FBgn0014076	6.41461	-0.12984	0.913933	0.162082	-0.801079	NA	NA
CG4278	FBgn0014092	567.492	0.261608	1.19881	0.198523	1.31777	0.18758	0.445263
barr	FBgn0014127	2233.42	0.248986	1.18837	0.151099	1.64784	0.0993865	0.334924
bif	FBgn0014133	14257.5	0.104725	1.07529	0.160632	0.651958	0.514428	0.72591
bnl	FBgn0014135	494.016	-0.36002	0.779154	0.193152	-1.86392	0.062333	0.272331
cher	FBgn0014141	13206.3	0.224692	1.16853	0.173772	1.29303	0.196002	0.455129
croc	FBgn0014143	27.8077	-0.374275	0.771493	0.206814	-1.80971	NA	NA
fax	FBgn0014163	59312.6	0.124095	1.08982	0.155445	0.79832	0.424685	0.654305
gcm	FBgn0014179	23.1324	-0.333668	0.793517	0.195628	-1.70562	NA	NA
Oda	FBgn0014184	12096.3	-0.145306	0.904188	0.13548	-1.07253	0.283482	0.542101
Hel25E	FBgn0014189	12112.3	0.408965	1.32773	0.16361	2.49963	0.0124322	0.125848
prod	FBgn0014269	1207.11	0.307551	1.23761	0.174693	1.76052	0.078319	0.302149
mof	FBgn0014340	1700.47	0.185892	1.13752	0.151643	1.22586	0.220253	0.481469
mia	FBgn0014342	334.047	0.102108	1.07334	0.21701	0.470521	0.637983	0.808051
mirr	FBgn0014343	8178.7	-0.0382188	0.973857	0.145715	-0.262284	0.793102	0.900831
noi	FBgn0014366	1415.44	0.35893	1.28247	0.18614	1.92828	0.05382	0.252142
nol	FBgn0014368	48.8348	0.524856	1.43879	0.28725	1.82717	0.0676736	0.286069
RhoL	FBgn0014380	339.961	0.02557	1.01788	0.176487	0.144883	0.884803	0.947487
sty	FBgn0014388	6526.81	-0.0888507	0.940271	0.108869	-0.816129	0.414427	0.645629
sun	FBgn0014391	2628.1	0.255737	1.19395	0.186	1.37493	0.169154	0.426555
tilB	FBgn0014395	83.8719	-0.0203511	0.985993	0.269882	-0.0754074	0.939891	0.973632
tim	FBgn0014396	79.4899	-0.427478	0.74356	0.219843	-1.94447	NA	NA
Vps26	FBgn0014411	3475.09	0.0125933	1.00877	0.175579	0.0717246	0.942821	0.973917
CG13397	FBgn0014417	208.716	-0.0490404	0.966579	0.258129	-0.189984	0.849322	0.930806
CG11899	FBgn0014427	560.475	0.213306	1.15934	0.20257	1.053	0.292342	0.549906
Acp1	FBgn0014454	9.98564	-0.110019	0.926576	0.141887	-0.775399	NA	NA
Ahcy13	FBgn0014455	5094.28	0.323545	1.2514	0.167288	1.93406	0.0531062	0.251596
Cp7Fa	FBgn0014464	10.6911	-0.149836	0.901353	0.148387	-1.00976	NA	NA
Cp7Fb	FBgn0014465	13.8813	-0.207766	0.865877	0.156442	-1.32807	NA	NA
Cp7Fc	FBgn0014466	9.11039	-0.11271	0.924849	0.122428	-0.92062	NA	NA
Cyp4e2	FBgn0014469	788.309	-0.227682	0.854006	0.215693	-1.05558	0.291159	0.549183
Eig71Eh	FBgn0014848	4.89158	-0.0769509	0.948059	0.0970278	-0.793081	NA	NA
Eig71Ei	FBgn0014849	4.75861	-0.0718798	0.951398	0.0913485	-0.786874	NA	NA
Eig71Ej	FBgn0014850	4.56521	-0.0728821	0.950737	0.0956131	-0.762261	NA	NA
Eig71Ek	FBgn0014851	3.1771	-0.0347047	0.976232	0.090919	-0.38171	0.702677	NA
His3,3A	FBgn0014857	4769.83	0.59156	1.50688	0.177025	3.34167	0.000832746	0.0212549
Hr38	FBgn0014859	145.941	-0.409148	0.753068	0.278055	-1.47146	NA	NA
Mcm2	FBgn0014861	2175.43	0.357945	1.2816	0.172918	2.07003	0.0384492	0.214385
Mlp84B	FBgn0014863	553.245	-0.176432	0.884889	0.220139	-0.801458	0.422867	0.653568
Mtk	FBgn0014865	3.99611	-0.0773282	0.947811	0.109618	-0.705436	NA	NA
Ost48	FBgn0014868	4318.36	0.470424	1.38552	0.130248	3.61175	0.000304137	0.00974743
Pglym78	FBgn0014869	1414.34	0.467504	1.38272	0.150444	3.1075	0.00188675	0.0388096
Psi	FBgn0014870	7916.82	0.256874	1.19489	0.145513	1.7653	0.0775132	0.300318
Roe1	FBgn0014877	727.084	-0.00373322	0.997416	0.186284	-0.0200405	0.984011	0.994252
Set	FBgn0014879	9146.16	0.274824	1.20985	0.175546	1.56554	0.117457	0.359165
CG14630	FBgn0014903	0.356386	-0.00695646	0.99519	0.0845925	-0.0822349	0.93446	NA
Hydr2	FBgn0014906	1116.24	0.0995644	1.07145	0.150298	0.662447	0.507685	0.721308
CG2846	FBgn0014930	295.309	0.0306089	1.02144	0.196679	0.155629	0.876326	0.943835
CG2678	FBgn0014931	44.4441	-0.557115	0.67966	0.278583	-1.99982	NA	NA
btn	FBgn0014949	9.91129	0.0850583	1.06073	0.239007	0.355882	0.721929	NA
betaggt-I	FBgn0015000	519.525	0.129452	1.09388	0.184404	0.702003	0.482677	0.702484
iotaTry	FBgn0015001	23.206	-0.40209	0.756761	0.270155	-1.48837	0.136653	NA
Actn3	FBgn0015008	14.0574	-0.326228	0.797619	0.199409	-1.63598	NA	NA
Ag5r	FBgn0015010	36.4537	-0.516654	0.698991	0.292291	-1.7676	0.0771283	0.29999
Ahcy89E	FBgn0015011	47.8069	-0.581941	0.668065	0.281976	-2.06379	0.0390375	0.215751
Cctgamma	FBgn0015019	11157.5	0.430242	1.34746	0.160255	2.68473	0.00725884	0.0896971
CkIalpha	FBgn0015024	17229.8	0.0439683	1.03095	0.174213	0.252382	0.800746	0.905265
CkIIalpha-i1	FBgn0015025	175.22	0.120937	1.08744	0.249473	0.48477	0.62784	0.80114
cype	FBgn0015031	1205.89	0.643787	1.56243	0.210868	3.05303	0.00226544	0.0433492
Cyp4c3	FBgn0015032	22.3539	-0.1945	0.873876	0.152073	-1.27899	NA	NA
Cyp4d8	FBgn0015033	17.6473	-0.297043	0.813919	0.188964	-1.57196	NA	NA
Cyp4e1	FBgn0015034	33.711	-0.851408	0.554243	0.290593	-2.92989	0.00339077	0.0560266
Cyp4e3	FBgn0015035	20.7533	-0.349167	0.785037	0.193276	-1.80658	NA	NA
Cyp4ae1	FBgn0015036	1.77908	-0.0791815	0.946595	0.118131	-0.670285	0.502676	NA
Cyp4p1	FBgn0015037	20.5071	-0.262628	0.833568	0.18424	-1.42547	NA	NA
Cyp9b1	FBgn0015038	67.3438	-0.861115	0.550527	0.296628	-2.90301	0.00369592	0.0594362
Cyp9b2	FBgn0015039	65.0337	-0.176116	0.885083	0.293238	-0.600591	0.548112	0.74679
Cyp9c1	FBgn0015040	0	NA		NA	NA	NA	NA
Ddx1	FBgn0015075	1355.06	0.38737	1.30801	0.188624	2.05366	0.0400083	0.217578
eIF-4E	FBgn0015218	14071.9	0.120583	1.08717	0.160832	0.749744	0.453409	0.679177
Fer2LCH	FBgn0015221	7806.15	-0.0154577	0.989343	0.172528	-0.0895956	0.928609	0.968645
Fer1HCH	FBgn0015222	4762.2	-0.109787	0.926725	0.139364	-0.787769	0.430832	0.66041
glec	FBgn0015229	2855.17	0.0224337	1.01567	0.164205	0.13662	0.891331	0.949274
Glut3	FBgn0015230	14.9976	-0.122237	0.918762	0.118558	-1.03103	NA	NA
Hr78	FBgn0015239	1637.22	-0.0296191	0.979679	0.171263	-0.172946	0.862694	0.937214
Hr96	FBgn0015240	614.049	-0.155939	0.897548	0.149872	-1.04049	0.298115	0.554305
Hsp60A	FBgn0015245	8271.15	0.312929	1.24223	0.172054	1.81879	0.0689437	0.28836
Diap2	FBgn0015247	892.021	-0.0709911	0.951984	0.128258	-0.553502	0.57992	0.768212
Nap1	FBgn0015268	91.3849	0.145632	1.10622	0.273149	0.53316	0.593923	0.779014
Nf1	FBgn0015269	2999.81	-0.0587582	0.96009	0.123817	-0.474557	0.635103	0.806212
Orc2	FBgn0015270	672.381	-0.0962246	0.935478	0.188999	-0.509128	0.610663	0.790002
Orc5	FBgn0015271	345.914	0.0807539	1.05757	0.188993	0.427286	0.669171	0.8254
Pi3K59F	FBgn0015277	347.456	0.154493	1.11303	0.214029	0.721832	0.470398	0.691941
Pi3K68D	FBgn0015278	3869.6	0.177769	1.13113	0.116122	1.53088	0.1258	0.372755
Pi3K92E	FBgn0015279	3420.77	0.153744	1.11245	0.13877	1.10791	0.267902	0.528119
Rpt2	FBgn0015282	2223.2	0.420383	1.33828	0.16614	2.53029	0.0113967	0.119639
Rpn10	FBgn0015283	3231.83	0.368048	1.29061	0.163145	2.25596	0.0240729	0.170449
Rala	FBgn0015286	2420.62	0.311861	1.24131	0.148898	2.09445	0.0362195	0.209559
RpL22	FBgn0015288	8284.78	0.444847	1.36117	0.175171	2.5395	0.011101	0.117762
Shark	FBgn0015295	1245	-0.0219831	0.984878	0.149482	-0.147062	0.883083	0.947487
Shc	FBgn0015296	952.175	0.148469	1.10839	0.14943	0.993568	0.320433	0.571213
Srp19	FBgn0015298	586.823	0.210452	1.15705	0.180737	1.16441	0.244258	0.506962
Ssb-c31a	FBgn0015299	1297.89	0.219863	1.16462	0.205641	1.06916	0.285	0.543704
Ssl	FBgn0015300	10.6457	-0.166601	0.890939	0.142733	-1.16722	NA	NA
Try29F	FBgn0015316	41.6657	-0.239379	0.84711	0.277048	-0.864035	0.387569	0.622499
Ubc2	FBgn0015320	3478.71	0.195216	1.1449	0.155299	1.25703	0.208742	0.4698
Ubc4	FBgn0015321	2520.78	0.164934	1.12111	0.196456	0.839546	0.401163	0.632791
	FBgn0015323	62.4234	-0.48435	0.714819	0.225338	-2.14944	NA	NA
	FBgn0015324	4333.87	0.237639	1.17906	0.16162	1.47036	0.141464	0.391568
abs	FBgn0015331	1680.05	0.00410775	1.00285	0.194053	0.0211682	0.983112	0.994072
CG15865	FBgn0015336	93.036	-0.417611	0.748663	0.29684	-1.40685	0.159471	0.413729
CG5861	FBgn0015338	495.753	0.233509	1.17569	0.225165	1.03706	0.299708	0.554955
CG14906	FBgn0015351	216.864	0.150116	1.10966	0.247453	0.606644	0.544087	0.744016
CG2034	FBgn0015359	945.124	0.415228	1.33351	0.205867	2.01697	0.0436987	0.228442
oxt	FBgn0015360	491.966	-0.156124	0.897433	0.179953	-0.867583	0.385623	0.620758
chn	FBgn0015371	8484.4	0.158845	1.11639	0.164187	0.967464	0.333312	0.580754
RabX1	FBgn0015372	633.824	0.151815	1.11097	0.167466	0.906539	0.36465	0.604861
cutlet	FBgn0015376	665.004	0.0593496	1.042	0.149487	0.397022	0.691351	0.840332
dod	FBgn0015379	1008.44	0.344747	1.26993	0.175829	1.9607	0.0499144	0.244802
drl	FBgn0015380	7583.09	0.461104	1.37659	0.127645	3.6124	0.000303373	0.00974743
dsf	FBgn0015381	33.8936	-0.420896	0.746961	0.210431	-2.00016	NA	NA
glu	FBgn0015391	5784.38	0.196445	1.14587	0.15347	1.28002	0.200538	0.459662
hoip	FBgn0015393	1875.55	0.536368	1.45032	0.221391	2.42272	0.0154047	0.140789
jumu	FBgn0015396	6307.21	0.361975	1.28518	0.111426	3.24856	0.00115989	0.0271841
kek1	FBgn0015399	11427.2	-0.320051	0.801042	0.157466	-2.03251	0.042102	0.223574
kek2	FBgn0015400	111.277	-0.819513	0.566633	0.271707	-3.01617	NA	NA
ksr	FBgn0015402	1742.56	0.13016	1.09442	0.119271	1.0913	0.275143	0.53475
Rme-8	FBgn0015477	3622.22	0.18872	1.13975	0.144737	1.30388	0.192273	0.450524
Cul1	FBgn0015509	6869.12	0.143564	1.10463	0.156282	0.918618	0.358295	0.600358
mbc	FBgn0015513	3275.58	-0.0264089	0.981861	0.123506	-0.213826	0.830682	0.922073
nAChRalpha3	FBgn0015519	87.2778	-0.507701	0.703343	0.243033	-2.08902	NA	NA
nonA-l	FBgn0015520	1103.34	0.0356426	1.02501	0.16141	0.22082	0.825232	0.919443
RpS21	FBgn0015521	13153.4	-0.0318067	0.978195	0.145156	-0.219121	0.826556	0.920118
olf186-M	FBgn0015522	86.3068	-0.594827	0.662124	0.290432	-2.04808	0.0405523	0.219155
otp	FBgn0015524	51.0374	-0.676098	0.625856	0.249446	-2.7104	NA	NA
peng	FBgn0015527	2570.69	0.268225	1.20433	0.190731	1.4063	0.159636	0.413812
sda	FBgn0015541	4678.39	0.586483	1.50158	0.16732	3.50516	0.00045633	0.0136149
snoRNA:Me28S-A1322	FBgn0015543	727.709	0.241237	1.18201	0.251318	0.959887	0.337112	0.583837
spag	FBgn0015544	1237.43	0.195941	1.14547	0.140367	1.39592	0.162739	0.417907
spel1	FBgn0015546	1703.79	0.1837	1.13579	0.159704	1.15025	0.25004	0.512163
tap	FBgn0015550	29.4789	-0.427338	0.743632	0.207738	-2.0571	NA	NA
tos	FBgn0015553	556.998	0.0674481	1.04786	0.177004	0.381053	0.703164	0.848549
tty	FBgn0015558	329.677	-0.56266	0.677053	0.248523	-2.26402	0.0235731	0.169866
unpg	FBgn0015561	33.0618	-0.560637	0.678003	0.260129	-2.15523	0.031144	0.19308
alpha-Est1	FBgn0015568	35.0481	-0.384041	0.766288	0.215032	-1.78597	NA	NA
alpha-Est10	FBgn0015569	78.1949	0.141482	1.10304	0.295598	0.478629	0.632202	0.803683
alpha-Est2	FBgn0015570	29.3843	-0.215718	0.861118	0.229459	-0.940116	NA	NA
alpha-Est3	FBgn0015571	132.708	-0.0133708	0.990775	0.293701	-0.0455253	0.963689	0.984471
alpha-Est4	FBgn0015572	33.1839	-0.306147	0.808799	0.26928	-1.13691	0.255576	0.516944
alpha-Est6	FBgn0015574	15.7349	-0.161164	0.894304	0.146957	-1.09667	NA	NA
alpha-Est7	FBgn0015575	44.0678	-0.182783	0.881002	0.26208	-0.697431	NA	NA
alpha-Est8	FBgn0015576	40.5531	-0.326284	0.797588	0.214741	-1.51943	NA	NA
alpha-Est9	FBgn0015577	56.6987	-0.317347	0.802544	0.266488	-1.19085	0.233711	0.495156
dare	FBgn0015582	212.29	0.0261244	1.01827	0.228496	0.114332	0.908975	0.959656
Acp29AB	FBgn0015583	6.36576	-0.14919	0.901757	0.131176	-1.13733	0.2554	NA
Acp53Ea	FBgn0015584	4.72813	-0.137014	0.909399	0.164633	-0.832238	0.405275	NA
Acp63F	FBgn0015585	19.2379	-0.15356	0.899029	0.278967	-0.55046	0.582004	NA
Acp76A	FBgn0015586	15.4185	-0.272104	0.828111	0.179815	-1.51324	NA	NA
Apc	FBgn0015589	3442.92	0.065117	1.04617	0.107952	0.603204	0.546373	0.745206
AstA	FBgn0015591	42.9101	-0.298972	0.812831	0.268822	-1.11216	0.26607	0.526223
toc	FBgn0015600	3072.39	0.0993739	1.07131	0.124194	0.800147	0.423625	0.653689
BEAF-32	FBgn0015602	1826.47	0.109043	1.07851	0.162132	0.672557	0.501229	0.716606
CadN	FBgn0015609	2174.17	-0.329312	0.795916	0.166041	-1.98332	0.0473315	0.237838
CanB2	FBgn0015614	1958.87	0.297997	1.22944	0.144513	2.06208	0.0392004	0.215961
SMC3	FBgn0015615	3564.17	0.115642	1.08346	0.165997	0.696654	0.486019	0.705311
Cdk8	FBgn0015618	475.872	0.191076	1.14161	0.165968	1.15128	0.249616	0.511758
Clp	FBgn0015621	368.538	0.207678	1.15483	0.220219	0.943049	0.345656	0.590651
Cnx99A	FBgn0015622	4618.19	0.46696	1.38219	0.124057	3.76408	0.000167166	0.00629125
Cpr	FBgn0015623	2657.62	0.223698	1.16772	0.158154	1.41443	0.157236	0.411116
CycB3	FBgn0015625	4622.13	0.180375	1.13318	0.178813	1.00873	0.313102	0.565588
Dot	FBgn0015663	154.358	-0.113783	0.924161	0.246272	-0.462023	0.644065	0.81123
Dref	FBgn0015664	3645.94	0.277757	1.21231	0.148654	1.86847	0.061696	0.270863
Cyp6a17	FBgn0015714	168.187	1.16751	2.24623	0.281413	4.14873	3.34e-05	0.00163025
ktub	FBgn0015721	45.8577	-0.43769	0.738316	0.248394	-1.76208	NA	NA
Hmu	FBgn0015737	9630.44	0.55406	1.46821	0.158549	3.49457	0.000474819	0.0139373
Lis-1	FBgn0015754	3799.93	0.198158	1.14723	0.132964	1.49031	0.136143	0.386364
RpL9	FBgn0015756	26320.3	0.188636	1.13969	0.16262	1.15998	0.246057	0.50885
p38a	FBgn0015765	285.057	0.105135	1.07559	0.193324	0.543826	0.586561	0.773497
Msr-110	FBgn0015766	12521.9	0.185937	1.13756	0.123464	1.506	0.132067	0.380993
MstProx	FBgn0015770	24.3623	-0.324984	0.798307	0.187592	-1.7324	NA	NA
Nak	FBgn0015772	2911.29	0.0817053	1.05827	0.138335	0.590636	0.554765	0.752155
NetA	FBgn0015773	281.992	-0.668314	0.629242	0.286352	-2.33389	0.0196014	0.155542
NetB	FBgn0015774	2879.49	0.0791037	1.05636	0.130776	0.604878	0.54526	0.744918
nrv1	FBgn0015776	1952.01	-0.170289	0.888665	0.156273	-1.08969	0.275851	0.535038
nrv2	FBgn0015777	4335.33	0.216293	1.16174	0.157305	1.37499	0.169134	0.426555
rin	FBgn0015778	42427.7	0.151817	1.11097	0.143113	1.06082	0.288771	0.547481
P5cr	FBgn0015781	327.293	0.0340341	1.02387	0.17297	0.196763	0.844013	0.929194
Rab10	FBgn0015789	2273.89	0.0474036	1.0334	0.165353	0.28668	0.774357	0.889829
Rab11	FBgn0015790	9646.41	0.134833	1.09797	0.145967	0.923722	0.355631	0.59875
Rab14	FBgn0015791	1138.13	0.358887	1.28244	0.143407	2.50257	0.0123294	0.125498
Rab19	FBgn0015793	318.2	-0.25589	0.83747	0.212162	-1.20611	0.227775	0.489322
Rab18	FBgn0015794	319.51	0.227337	1.17067	0.206548	1.10065	0.271049	0.530927
Rab7	FBgn0015795	2540.29	0.23956	1.18063	0.157458	1.52142	0.128154	0.375317
Rab6	FBgn0015797	2183.55	0.255266	1.19356	0.151392	1.68613	0.0917707	0.322687
Rbf	FBgn0015799	4152.37	0.248251	1.18777	0.156386	1.58742	0.112417	0.351716
Reg-5	FBgn0015801	760.669	0.0718399	1.05106	0.137913	0.520906	0.602432	0.784613
RtGEF	FBgn0015803	2426.95	0.225636	1.16929	0.142041	1.58852	0.112168	0.351421
HDAC1	FBgn0015805	5931.98	0.555423	1.4696	0.171992	3.22935	0.00124073	0.0286347
	FBgn0015806	6121.67	0.34127	1.26687	0.140481	2.42929	0.0151284	0.140161
ScpX	FBgn0015808	1715.4	-0.198312	0.87157	0.196516	-1.00914	0.312909	0.56558
Spx	FBgn0015818	2886.94	0.144386	1.10526	0.172669	0.8362	0.403043	0.634652
TfIIEalpha	FBgn0015828	870.432	0.221616	1.16604	0.187396	1.18261	0.236965	0.499135
TfIIEbeta	FBgn0015829	649.403	0.139904	1.10183	0.1565	0.893954	0.371347	0.609944
Rtnl2	FBgn0015831	10.8465	-0.153444	0.899101	0.195769	-0.783805	NA	NA
Trip1	FBgn0015834	3407.78	0.391897	1.31212	0.179174	2.18725	0.0287246	0.184906
Vang	FBgn0015838	6005.19	-0.00883292	0.993896	0.138766	-0.0636532	0.949246	0.976807
Drip	FBgn0015872	1043.03	0.550626	1.46472	0.130065	4.23346	2.3e-05	0.00118593
apt	FBgn0015903	1826.62	-0.117924	0.921513	0.169951	-0.69387	0.487764	0.706553
ara	FBgn0015904	2738.36	-0.0268312	0.981574	0.159319	-0.168411	0.86626	0.938825
ast	FBgn0015905	478.563	0.232473	1.17485	0.170619	1.36253	0.173032	0.431866
caup	FBgn0015919	8270.48	-0.180338	0.882496	0.15583	-1.15728	0.24716	0.509324
crq	FBgn0015924	825.027	-0.0545274	0.96291	0.162964	-0.334598	0.737928	0.868989
csul	FBgn0015925	833.308	0.291961	1.2243	0.161585	1.80685	0.0707851	0.290899
dah	FBgn0015926	475.247	0.486447	1.40099	0.214544	2.26736	0.0233684	0.16902
dpa	FBgn0015929	3898.17	0.272458	1.20786	0.166477	1.63662	0.101711	0.337554
grim	FBgn0015946	2.72603	-0.0732737	0.950479	0.106362	-0.688908	0.490881	NA
hrg	FBgn0015949	11141.4	0.111386	1.08027	0.144015	0.773432	0.439267	0.66658
Faa	FBgn0016013	51.4379	-0.556938	0.679743	0.290447	-1.91752	0.0551717	0.255724
lama	FBgn0016031	719.066	0.608171	1.52433	0.199896	3.04244	0.00234668	0.0443425
lbm	FBgn0016032	36.545	-0.33725	0.791548	0.274892	-1.22685	0.21988	0.481469
mael	FBgn0016034	74.0604	-0.409802	0.752727	0.296847	-1.38052	0.167427	0.424119
mei-P22	FBgn0016036	36.9672	-0.691784	0.619088	0.287614	-2.40525	0.0161613	0.144132
Vsp37A	FBgn0016038	902.611	0.24686	1.18662	0.162025	1.52359	0.127611	0.374941
Tom40	FBgn0016041	3455.25	0.0228516	1.01597	0.159232	0.143512	0.885886	0.947487
nompA	FBgn0016047	75.9782	-0.409039	0.753125	0.210501	-1.94317	NA	NA
pgc	FBgn0016053	13.08	-0.370318	0.773612	0.231747	-1.59794	0.110056	NA
phr6-4	FBgn0016054	320.642	0.305609	1.23594	0.205467	1.48739	0.136911	0.38697
Sema-1b	FBgn0016059	9583.26	0.199585	1.14837	0.148909	1.34031	0.180143	0.43993
side	FBgn0016061	219.272	-1.42542	0.37231	0.293196	-4.86168	1.16e-06	8.95e-05
smg	FBgn0016070	2506.74	0.262572	1.19962	0.138317	1.89834	0.0576509	0.261558
vkg	FBgn0016075	2950.63	0.0718363	1.05105	0.16426	0.437333	0.66187	0.821113
vri	FBgn0016076	3214.49	-0.0173902	0.988018	0.136609	-0.127299	0.898704	0.953761
wun	FBgn0016078	578.351	0.351804	1.27616	0.155749	2.25879	0.0238963	0.170045
xmas-1	FBgn0016080	111.296	-1.15306	0.44967	0.283402	-4.06864	4.73e-05	0.00218826
fry	FBgn0016081	3501.18	0.225439	1.16913	0.0954341	2.36224	0.0181647	0.152127
ATPsynCF6	FBgn0016119	3331.58	0.396112	1.31596	0.168772	2.34702	0.0189242	0.153702
ATPsynD	FBgn0016120	4020.08	0.388621	1.30914	0.175462	2.21484	0.026771	0.178291
Acer	FBgn0016122	76.4973	-0.298191	0.813271	0.293013	-1.01767	0.308834	0.562362
Alp4	FBgn0016123	63.7005	-0.495023	0.70955	0.281697	-1.75729	0.0788685	0.303238
CaMKI	FBgn0016126	3055.47	-0.0470823	0.967892	0.118478	-0.397392	0.691078	0.840332
Cdk4	FBgn0016131	1299.44	-0.131532	0.912862	0.172673	-0.76174	0.446215	0.671777
PTP-ER	FBgn0016641	2554.99	0.22595	1.16955	0.130082	1.73699	0.0823897	0.307398
Lgr1	FBgn0016650	37.0187	-0.349998	0.784585	0.191079	-1.83169	NA	NA
H15	FBgn0016660	54.0936	-0.515447	0.699576	0.234824	-2.19503	NA	NA
Ipp	FBgn0016672	348.507	-0.0500885	0.965877	0.219573	-0.228118	0.819555	0.917201
Lectin-galC1	FBgn0016675	41.4269	-0.33718	0.791587	0.296024	-1.13903	0.254691	0.516097
NaPi-T	FBgn0016684	70.4865	-0.579651	0.669126	0.280516	-2.06637	0.0387933	0.215481
Nlp	FBgn0016685	14510.6	0.403697	1.32289	0.184018	2.19379	0.0282503	0.182891
Nurf-38	FBgn0016687	3798.62	0.164576	1.12084	0.169288	0.972165	0.330968	0.579366
ATPsynO	FBgn0016691	1352.76	0.457816	1.37346	0.192735	2.37537	0.0175314	0.15094
Past1	FBgn0016693	1981.09	0.0714664	1.05078	0.13703	0.521541	0.60199	0.784613
Pdp1	FBgn0016694	1851.66	0.352542	1.27681	0.136242	2.58763	0.00966393	0.107813
Pitslre	FBgn0016696	4393.62	0.124019	1.08977	0.157731	0.786265	0.431712	0.660938
Prosalpha5	FBgn0016697	1968.07	0.363361	1.28642	0.189346	1.91903	0.0549804	0.255467
Ptpa	FBgn0016698	456.477	-0.0556584	0.962155	0.180079	-0.309077	0.757263	0.879403
Rab1	FBgn0016700	2101.97	0.177204	1.13069	0.138178	1.28244	0.19969	0.458696
Rab4	FBgn0016701	1081.62	0.0695817	1.04941	0.185838	0.37442	0.708092	0.851099
Reg-2	FBgn0016715	146.033	0.615214	1.53178	0.273708	2.2477	0.0245952	0.172528
RpL29	FBgn0016726	9777.37	0.327884	1.25517	0.181251	1.809	0.0704506	0.290317
sba	FBgn0016754	3230.78	-0.315097	0.803797	0.148491	-2.12199	0.0338383	0.200877
Usp47	FBgn0016756	7781.19	0.249826	1.18906	0.13752	1.81665	0.0692703	0.28903
angel	FBgn0016762	218.354	-0.14722	0.902989	0.225703	-0.652274	0.514225	0.72591
	FBgn0016792	1727.59	0.235446	1.17727	0.15106	1.55863	0.119084	0.36087
dos	FBgn0016794	1998.03	0.175032	1.12899	0.103825	1.68585	0.0918252	0.322687
fz2	FBgn0016797	16586	-0.00886555	0.993874	0.144225	-0.0614701	0.950985	0.977575
Stat92E	FBgn0016917	6104.54	0.223545	1.1676	0.11839	1.8882	0.0589987	0.264256
nompB	FBgn0016919	35.8085	-0.373062	0.772142	0.21501	-1.73509	NA	NA
nompC	FBgn0016920	89.9489	-0.440151	0.737058	0.22059	-1.99534	NA	NA
Pino	FBgn0016926	1728.87	0.175391	1.12927	0.162339	1.0804	0.279964	0.538781
Dyrk2	FBgn0016930	3004.1	-0.121029	0.919531	0.140164	-0.863484	0.387872	0.622875
l(2)k10201	FBgn0016970	274.475	0.15839	1.11604	0.231746	0.683465	0.494313	0.711558
swaPsi	FBgn0016974	21.4593	-0.251286	0.840147	0.18037	-1.39317	NA	NA
stnB	FBgn0016975	0	NA		NA	NA	NA	NA
stnA	FBgn0016976	0	NA		NA	NA	NA	NA
spen	FBgn0016977	75461.3	0.166421	1.12227	0.143884	1.15663	0.247423	0.509531
snRNP-U1-70K	FBgn0016978	2493.06	0.167247	1.12291	0.155563	1.07511	0.282325	0.540685
smid	FBgn0016983	6275.37	0.301111	1.23209	0.172802	1.74252	0.0814179	0.305711
sktl	FBgn0016984	3286.17	0.0380839	1.02675	0.158815	0.239801	0.810484	0.910898
cag	FBgn0017414	248.281	-0.569046	0.674063	0.223717	-2.54359	0.0109718	0.117232
ari-1	FBgn0017418	3391.25	-0.0452659	0.969111	0.148047	-0.305754	0.759792	0.880641
CR11538	FBgn0017424	2.46221	-0.0547725	0.962746	0.0905175	-0.605104	0.54511	NA
CG5989	FBgn0017429	480.22	0.196941	1.14627	0.17443	1.12906	0.258874	0.519929
Nelf-E	FBgn0017430	476.99	-0.116545	0.922394	0.226212	-0.515202	0.606412	0.787536
CG2187	FBgn0017448	64.1754	0.0306437	1.02147	0.269542	0.113688	0.909485	0.959825
Ubc84D	FBgn0017456	6.89312	-0.103434	0.930815	0.133919	-0.772365	NA	NA
U2af38	FBgn0017457	3069.94	0.525418	1.43935	0.183774	2.85904	0.00424927	0.0648404
T3dh	FBgn0017482	107.228	-0.499901	0.707155	0.26269	-1.903	0.05704	0.260676
RpS3A	FBgn0017545	25714.2	0.383525	1.30453	0.145675	2.63274	0.00846993	0.0989978
Rga	FBgn0017550	2933.24	0.346201	1.27121	0.13458	2.57246	0.010098	0.111286
Rca1	FBgn0017551	1290.69	0.0179379	1.01251	0.184864	0.097033	0.9227	0.966161
Prosalpha4T2	FBgn0017556	16.3901	-0.242971	0.845003	0.178551	-1.36079	NA	NA
Pdk	FBgn0017558	1477.08	0.0723173	1.0514	0.199905	0.361759	0.717532	0.856656
Ork1	FBgn0017561	45.8696	-0.50353	0.705379	0.227256	-2.2157	NA	NA
ND-75	FBgn0017566	2177.18	0.477785	1.3926	0.154914	3.08419	0.00204104	0.0403902
ND-23	FBgn0017567	671.431	0.31354	1.24275	0.175511	1.78644	0.0740274	0.296305
Mo25	FBgn0017572	3787.64	0.363048	1.28614	0.154484	2.35008	0.0187696	0.153094
Mcm5	FBgn0017577	2000.63	0.25576	1.19396	0.182909	1.39829	0.162026	0.417493
Max	FBgn0017578	615.596	0.0145673	1.01015	0.159334	0.0914262	0.927154	0.968082
RpL14	FBgn0017579	24710.3	0.172565	1.12706	0.157946	1.09256	0.274588	0.534457
Lk6	FBgn0017581	35637.6	-0.0729137	0.950716	0.107198	-0.680175	0.496393	0.713177
klg	FBgn0017590	65.9228	-0.512808	0.700857	0.233993	-2.19155	NA	NA
COX5A	FBgn0019624	4357.37	0.240179	1.18114	0.180168	1.33309	0.182504	0.441783
Atu	FBgn0019637	1841.62	0.200443	1.14905	0.162873	1.23067	0.218446	0.480271
Dat	FBgn0019643	40.8698	-0.420668	0.747079	0.2537	-1.65813	NA	NA
ATPsynB	FBgn0019644	1330.35	0.414277	1.33263	0.199221	2.07949	0.0375726	0.21193
toy	FBgn0019650	67.6537	-0.500415	0.706903	0.27556	-1.81599	0.0693714	0.28903
roX2	FBgn0019660	2431.28	-0.202687	0.868931	0.197122	-1.02823	0.303842	0.558037
roX1	FBgn0019661	16484.6	-0.143752	0.905162	0.193196	-0.744074	0.456832	0.681767
qm	FBgn0019662	1581.77	0.228572	1.17167	0.179053	1.27656	0.201758	0.46106
lok	FBgn0019686	1401.42	0.058862	1.04164	0.164804	0.357164	0.720969	0.85813
gcm2	FBgn0019809	35.6832	-0.42918	0.742684	0.225455	-1.90362	NA	NA
dj	FBgn0019828	15.4926	-0.215293	0.861371	0.218832	-0.983831	NA	NA
colt	FBgn0019830	890.754	0.0276943	1.01938	0.185859	0.149007	0.881548	0.947334
Letm1	FBgn0019886	2195.17	0.346602	1.27156	0.126831	2.73279	0.00627999	0.081949
Smg5	FBgn0019890	3357.52	-0.0622412	0.957775	0.119554	-0.520611	0.602637	0.784657
Surf4	FBgn0019925	2905.11	0.198629	1.14761	0.164494	1.20752	0.227234	0.488898
Ser8	FBgn0019928	48.6664	-0.231051	0.852014	0.29564	-0.781529	0.434492	0.662883
Ser7	FBgn0019929	17.1531	-0.136971	0.909427	0.130123	-1.05262	NA	NA
SamDC	FBgn0019932	539.595	-0.369344	0.774134	0.157842	-2.33996	0.019286	0.153869
RpS20	FBgn0019936	21673.9	0.203283	1.15131	0.136758	1.48644	0.137162	0.387095
RpI1	FBgn0019938	2689.56	0.227009	1.17041	0.176494	1.28622	0.198367	0.45688
Rh6	FBgn0019940	19.5334	-0.417201	0.748876	0.209507	-1.99134	NA	NA
Psn	FBgn0019947	1547.68	0.276329	1.21111	0.143293	1.92842	0.0538025	0.252142
	FBgn0019948	1712.14	0.00874061	1.00608	0.190543	0.0458722	0.963412	0.984471
Cdk9	FBgn0019949	594.846	0.318935	1.24741	0.146282	2.18027	0.0292375	0.186534
Orct	FBgn0019952	224.355	0.481775	1.39646	0.259464	1.85681	0.0633384	0.275354
ND-42	FBgn0019957	1106.61	0.205529	1.15311	0.177096	1.16055	0.245826	0.508586
Mitofilin	FBgn0019960	2861.44	0.38172	1.30289	0.152667	2.50034	0.0124073	0.125737
Khc-73	FBgn0019968	5542.45	0.0450359	1.03171	0.165997	0.271306	0.786156	0.897595
Drice	FBgn0019972	1890.44	0.423906	1.34155	0.168265	2.51927	0.0117599	0.122883
Gs1l	FBgn0019982	313.27	0.0988434	1.07091	0.200703	0.492486	0.622376	0.796859
mGluR	FBgn0019985	97.6035	-0.763665	0.588998	0.278113	-2.74589	0.00603477	0.0805339
Gcn2	FBgn0019990	1915.42	0.0861435	1.06153	0.132421	0.650528	0.515351	0.726038
Ppox	FBgn0020018	387.877	-0.0318302	0.978179	0.196507	-0.16198	0.871321	0.941544
Cbl	FBgn0020224	2887.22	0.064435	1.04568	0.118139	0.545416	0.585468	0.772729
ATPsyngamma	FBgn0020235	3450.73	0.466812	1.38205	0.170939	2.73087	0.00631673	0.082199
ATPCL	FBgn0020236	3942.52	0.209471	1.15626	0.178298	1.17483	0.240061	0.502505
14-3-3epsilon	FBgn0020238	96972.7	0.0815946	1.05819	0.174209	0.468371	0.639519	0.809278
stet	FBgn0020248	48.9104	-0.392381	0.761871	0.2407	-1.63017	0.103066	0.339193
stck	FBgn0020249	976.075	0.0877263	1.06269	0.18397	0.476852	0.633468	0.804586
sfl	FBgn0020251	1392.23	-0.134794	0.9108	0.142702	-0.94459	0.344868	0.589958
Ran	FBgn0020255	21153.5	0.340237	1.26596	0.166764	2.04023	0.041327	0.220751
Ppa	FBgn0020257	18760.3	0.35205	1.27637	0.162122	2.17152	0.0298922	0.188646
ppk	FBgn0020258	65.9853	0.0701813	1.04985	0.291642	0.240641	0.809833	0.910525
pcm	FBgn0020261	4976.98	0.288382	1.22127	0.172406	1.67269	0.094389	0.327566
mspo	FBgn0020269	90.678	-1.35791	0.390148	0.294653	-4.6085	NA	NA
mre11	FBgn0020270	743.469	0.049879	1.03518	0.169139	0.294899	0.768071	0.88586
mst	FBgn0020272	411.984	0.141214	1.10283	0.173563	0.813623	0.415861	0.646863
lush	FBgn0020277	13.4761	-0.139249	0.907992	0.158756	-0.877124	NA	NA
loco	FBgn0020278	2304.79	0.0493498	1.0348	0.128205	0.384929	0.70029	0.846432
lig	FBgn0020279	42673.2	0.24303	1.18348	0.175368	1.38583	0.1658	0.42187
laf	FBgn0020280	29.2141	-0.279081	0.824116	0.181263	-1.53965	NA	NA
ko	FBgn0020294	5821.13	0.199325	1.14816	0.153921	1.29498	0.195329	0.453915
stumps	FBgn0020299	1614.04	-0.518423	0.698135	0.140612	-3.6869	0.000227003	0.00774029
geko	FBgn0020300	311.148	-0.0864449	0.941841	0.196105	-0.44081	0.65935	0.819876
drongo	FBgn0020304	4715.05	0.274479	1.20956	0.11414	2.40476	0.0161829	0.144183
dbe	FBgn0020305	1361.51	0.333569	1.26013	0.195955	1.70227	0.0887042	0.317501
dom	FBgn0020306	34171.5	0.233479	1.17567	0.173751	1.34376	0.179027	0.438343
dve	FBgn0020307	4023.43	-0.0936183	0.937169	0.127199	-0.736	0.461731	0.685753
crol	FBgn0020309	39228.4	0.0811209	1.05784	0.1567	0.517684	0.604679	0.786412
CG4050	FBgn0020312	1581.6	0.211771	1.15811	0.138661	1.52726	0.126697	0.373944
Rpt6	FBgn0020369	1651.83	0.343831	1.26912	0.19653	1.74951	0.0802032	0.305326
TppII	FBgn0020370	4626.34	0.318157	1.24674	0.144391	2.20344	0.0275634	0.181009
Tim17b2	FBgn0020371	8.74435	-0.110508	0.926262	0.121762	-0.907576	NA	NA
TM4SF	FBgn0020372	47.497	-0.34384	0.787941	0.248032	-1.38627	NA	NA
Sr-CIII	FBgn0020376	13.7607	-0.40145	0.757097	0.239583	-1.67562	0.0938124	NA
Sr-CII	FBgn0020377	18.5404	-0.33499	0.79279	0.187057	-1.79084	NA	NA
Sp1	FBgn0020378	72.2975	-0.537458	0.688984	0.270059	-1.99015	0.0465741	0.236257
Rfx	FBgn0020379	594.618	-0.157199	0.896764	0.20499	-0.766862	0.443163	0.670191
Dredd	FBgn0020381	746.099	-0.0963038	0.935426	0.179802	-0.535609	0.592229	0.777917
pug	FBgn0020385	735.425	-0.164388	0.892307	0.141035	-1.16558	0.243784	0.506396
Pdk1	FBgn0020386	3414.17	0.140886	1.10258	0.159411	0.883791	0.376809	0.613594
Gcn5	FBgn0020388	1210.35	0.154525	1.11306	0.124558	1.24059	0.214758	0.476366
Papss	FBgn0020389	484.893	0.188453	1.13954	0.188965	0.997292	0.318623	0.570227
Nrk	FBgn0020391	146.05	-0.679226	0.6245	0.288979	-2.35044	0.0187515	0.153094
Nmt	FBgn0020392	1994.73	0.349517	1.27413	0.184643	1.89294	0.0583659	0.263198
Mst89B	FBgn0020399	26.7195	-0.33818	0.791039	0.273468	-1.23664	0.216222	NA
asun	FBgn0020407	592.954	0.0328744	1.02305	0.137844	0.238489	0.811502	0.911382
JIL-1	FBgn0020412	5229.78	0.234309	1.17634	0.14587	1.60628	0.108212	0.345469
Idgf3	FBgn0020414	92.1594	-0.0637554	0.95677	0.286821	-0.222283	0.824094	0.918924
Idgf2	FBgn0020415	47.8936	-0.228749	0.853374	0.292383	-0.782363	0.434001	0.662435
Idgf1	FBgn0020416	19.1913	-0.225941	0.855037	0.261046	-0.865525	0.386751	NA
GluRIIB	FBgn0020429	34.2709	-0.331833	0.794527	0.194211	-1.70862	NA	NA
Fak	FBgn0020440	1732.99	0.0834815	1.05957	0.150949	0.553043	0.580234	0.768505
Elf	FBgn0020443	8786.36	0.194511	1.14434	0.135838	1.43194	0.152162	0.405359
E23	FBgn0020445	356.802	-0.678387	0.624863	0.287978	-2.35569	0.0184881	0.152721
Dad	FBgn0020493	9539.76	0.127022	1.09204	0.155825	0.815162	0.41498	0.646144
CtBP	FBgn0020496	31045.2	0.15005	1.10961	0.135992	1.10337	0.269866	0.529798
emb	FBgn0020497	8791.92	0.190534	1.14119	0.151907	1.25428	0.209739	0.470526
CLIP-190	FBgn0020503	2996.44	0.0487864	1.03439	0.14009	0.34825	0.727652	0.86163
Amyrel	FBgn0020506	16.1002	-0.30741	0.808091	0.189762	-1.61998	NA	NA
Ag5r2	FBgn0020508	20.1417	-0.450488	0.731795	0.266636	-1.68953	0.0911187	NA
Acp62F	FBgn0020509	20.263	-0.21797	0.859775	0.282078	-0.772727	0.439684	NA
Abi	FBgn0020510	3184.19	0.148909	1.10873	0.143863	1.03507	0.300635	0.555516
ade5	FBgn0020513	1840.23	0.274419	1.20951	0.151784	1.80797	0.0706119	0.290585
snoRNA:Me28S-G764	FBgn0020518	4.57704	0.0810882	1.05782	0.178409	0.454507	0.649464	NA
pio	FBgn0020521	6094.85	0.0608287	1.04306	0.152121	0.39987	0.689252	0.839185
kraken	FBgn0020545	434.369	0.0171938	1.01199	0.188212	0.0913533	0.927212	0.968082
iab-4	FBgn0020546	40.8388	-0.340856	0.789573	0.198679	-1.71561	NA	NA
bxd	FBgn0020556	32.8818	-0.391196	0.762497	0.209564	-1.86672	NA	NA
SA	FBgn0020616	1893.77	0.142913	1.10413	0.125419	1.13949	0.254499	0.515822
Rx	FBgn0020617	51.4356	-0.419705	0.747578	0.21775	-1.92747	NA	NA
Rack1	FBgn0020618	40480.4	0.345031	1.27018	0.15347	2.2482	0.0245634	0.172461
RN-tre	FBgn0020620	2330.26	0.343085	1.26847	0.146662	2.3393	0.0193202	0.153869
Pkn	FBgn0020621	4567.64	-0.0642492	0.956443	0.146047	-0.439921	0.659994	0.819958
Pi3K21B	FBgn0020622	3198.45	-0.0764488	0.948389	0.140683	-0.54341	0.586848	0.773762
Osbp	FBgn0020626	1687.38	-0.0901803	0.939405	0.139306	-0.647354	0.517403	0.72709
Mcm7	FBgn0020633	787.333	0.105249	1.07568	0.202025	0.520971	0.602387	0.784613
Lcp65Ag2	FBgn0020637	59.2643	0.128029	1.0928	0.288079	0.444424	0.656736	0.817954
Lcp65Ag1	FBgn0020638	13.9406	-0.382579	0.767065	0.22698	-1.68552	NA	NA
Lcp65Af	FBgn0020639	10.3042	-0.200906	0.870004	0.177655	-1.13088	0.258105	NA
Lcp65Ae	FBgn0020640	5.78949	-0.060014	0.959255	0.0954559	-0.628709	NA	NA
Lcp65Ad	FBgn0020641	9.18279	-0.143702	0.905194	0.186907	-0.768841	NA	NA
Lcp65Ac	FBgn0020642	92.6341	-0.514543	0.700015	0.256546	-2.00566	NA	NA
Lcp65Ab2	FBgn0020643	88.9529	0.307904	1.23791	0.296846	1.03725	0.29962	0.554942
Lcp65Ab1	FBgn0020644	98.4866	0.30822	1.23818	0.296829	1.03837	0.299096	0.554651
Lcp65Aa	FBgn0020645	6.92805	-0.124436	0.917362	0.127932	-0.97268	0.330713	NA
Lcp65APsi	FBgn0020646	0.3453	0.0329208	1.02308	0.0845925	0.38917	0.697151	NA
KrT95D	FBgn0020647	2034.92	0.00403096	1.0028	0.125788	0.0320458	0.974436	0.989491
Trxr-1	FBgn0020653	6557.12	0.55921	1.47346	0.184393	3.03271	0.00242366	0.0449541
ArfGAP1	FBgn0020655	907.304	0.24978	1.18903	0.151324	1.65063	0.098814	0.33392
eIF-4B	FBgn0020660	13154.1	0.0516822	1.03647	0.163319	0.316449	0.751662	0.876178
Atet	FBgn0020762	298.163	-0.602142	0.658775	0.24858	-2.42232	0.0154216	0.140789
Alas	FBgn0020764	757.634	0.117868	1.08513	0.157181	0.749888	0.453322	0.67916
Acp65Aa	FBgn0020765	9.96041	-0.154942	0.898169	0.148327	-1.0446	NA	NA
	FBgn0020766	302.427	0.29923	1.23049	0.178192	1.67926	0.0931023	0.326164
Spred	FBgn0020767	4254.63	0.0793145	1.05652	0.133027	0.59623	0.551022	0.749443
CG7179	FBgn0020880	22.5985	-0.412522	0.751309	0.203165	-2.03048	NA	NA
Su(z)12	FBgn0020887	3341.96	0.251716	1.19062	0.150612	1.67129	0.0946644	0.327891
Jon25Bi	FBgn0020906	84.1601	0.452664	1.36856	0.278197	1.62713	0.103709	0.339371
Scp2	FBgn0020907	22.5665	-0.267242	0.830907	0.186925	-1.42967	NA	NA
Scp1	FBgn0020908	17.5469	-0.472464	0.720732	0.228025	-2.07198	0.038267	NA
Rtc1	FBgn0020909	465.964	0.262346	1.19943	0.212408	1.23511	0.216791	0.479099
RpL3	FBgn0020910	31672.1	0.35566	1.27957	0.151186	2.35247	0.0186492	0.153094
Ptx1	FBgn0020912	52.2604	-0.430749	0.741876	0.234174	-1.83944	NA	NA
Dgkepsilon	FBgn0020930	426.203	0.0398105	1.02798	0.182513	0.218125	0.827332	0.920463
Crg-1	FBgn0021738	92.2689	-0.246714	0.842814	0.282322	-0.873873	0.382187	0.618018
C901	FBgn0021742	45.1525	-0.328409	0.796414	0.277657	-1.18279	0.236893	0.499099
[truncated: 15,491 more rows]
