# Supplementary material for: TET exhibits enzymatic-independent and-dependent functions during Drosophila flight muscle development and aging
Source: Skelet Muscle. 2025 Oct 27;15:30. doi: 10.1186/s13395-025-00399-x (PMC12560471; doi:10.1186/s13395-025-00399-x)
Supplement: Supplementary file 7 — Supplementary Material 7: Supplemental Table 5. Gene Ontology term and Reactome or KEGG pathway enrichments for up or downregulated genes in third instar larval Tetnull wing discs. [file 13395_2025_399_MOESM7_ESM.xlsx]

## Sheet: DOWN
[Select]	Gene Set Category	Gene Set ID	Gene Set Name	Gene Set Size	Count Overlap Gene	Percentage Genes in Gene Set	Fold Enrichment	log2 fold	P value	P value calc log_10	Bonferroni	Benjamini & Hochberg	Benjamini & Yekutieli	Overlaping Gene Symbols	Overlapping Gene IDs
	GO Biological Processes	GO:0007268	chemical synaptic transmission	294	17	7.522	3.4965	1.806	7.94316e-06	5.10001	0.013694	0.00782569	0.0628396	dnc,svp,5-HT7,Rab3,nSyb,unc-13,VGAT,PGRP-LC,CG11155,Alk,Nlg1,CG32447,Cadps,NT1,cac,cpo,Neto	FBgn0000479,FBgn0003651,FBgn0004573,FBgn0005586,FBgn0013342,FBgn0025726,FBgn0033911,FBgn0035976,FBgn0039927,FBgn0040505,FBgn0051146,FBgn0052447,FBgn0053653,FBgn0261526,FBgn0263111,FBgn0263995,FBgn0265416
	GO Biological Processes	GO:0099536	synaptic signaling	297	17	7.522	3.4612	1.791	9.07853e-06	5.04198	0.0156514	0.00782569	0.0628396	dnc,svp,5-HT7,Rab3,nSyb,unc-13,VGAT,PGRP-LC,CG11155,Alk,Nlg1,CG32447,Cadps,NT1,cac,cpo,Neto	FBgn0000479,FBgn0003651,FBgn0004573,FBgn0005586,FBgn0013342,FBgn0025726,FBgn0033911,FBgn0035976,FBgn0039927,FBgn0040505,FBgn0051146,FBgn0052447,FBgn0053653,FBgn0261526,FBgn0263111,FBgn0263995,FBgn0265416
	GO Cellular Component	GO:0048786	presynaptic active zone	26	5	2.212	11.6287	3.54	5.86182e-05	4.23197	0.101058	0.0336859	0.270495	Rab3,nSyb,unc-13,RhoGAP100F,cac	FBgn0005586,FBgn0013342,FBgn0025726,FBgn0039883,FBgn0263111
	GO Biological Processes	GO:0007267	cell-cell signaling	466	20	8.85	2.5952	1.376	9.51723e-05	4.02149	0.164077	0.0410193	0.329381	CG11155,Alk,Nlg1,CG32447,Cadps,NT1,cac,cpo,Neto,dnc,sr,svp,twi,5-HT7,Rab3,nSyb,unc-13,CG9650,VGAT,PGRP-LC	FBgn0039927,FBgn0040505,FBgn0051146,FBgn0052447,FBgn0053653,FBgn0261526,FBgn0263111,FBgn0263995,FBgn0265416,FBgn0000479,FBgn0003499,FBgn0003651,FBgn0003900,FBgn0004573,FBgn0005586,FBgn0013342,FBgn0025726,FBgn0029939,FBgn0033911,FBgn0035976
	GO Biological Processes	GO:0061564	axon development	339	16	7.08	2.854	1.513	0.00016647	3.77867	0.286994	0.0564057	0.452933	RhoGAP100F,Alk,Unc-115a,NT1,Dscam4,eya,dnc,fog,gt,peb,nvy,dac,Con,side,beat-IIIc,Mmp1	FBgn0039883,FBgn0040505,FBgn0051352,FBgn0261526,FBgn0263219,FBgn0000320,FBgn0000479,FBgn0000719,FBgn0001150,FBgn0003053,FBgn0005636,FBgn0005677,FBgn0005775,FBgn0016061,FBgn0032629,FBgn0035049
	GO Biological Processes	GO:0042330	taxis	346	16	7.08	2.7963	1.484	0.000210002	3.67778	0.362044	0.0564057	0.452933	RhoGAP100F,Alk,Unc-115a,NT1,norpA,Dscam4,eya,fog,gt,peb,svp,nvy,dac,Con,side,beat-IIIc	FBgn0039883,FBgn0040505,FBgn0051352,FBgn0261526,FBgn0262738,FBgn0263219,FBgn0000320,FBgn0000719,FBgn0001150,FBgn0003053,FBgn0003651,FBgn0005636,FBgn0005677,FBgn0005775,FBgn0016061,FBgn0032629
	GO Biological Processes	GO:0007370	ventral furrow formation	19	4	1.77	12.7303	3.67	0.000232226	3.63409	0.400357	0.0564057	0.452933	ea,fog,gd,twi	FBgn0000533,FBgn0000719,FBgn0000808,FBgn0003900
	GO Biological Processes	GO:1990504	dense core granule exocytosis	2	2	0.885	60.469	5.918	0.000272295	3.56496	0.469437	0.0564057	0.452933	unc-13,Cadps	FBgn0025726,FBgn0053653
	GO Biological Processes	GO:0006935	chemotaxis	286	14	6.195	2.96	1.566	0.000294461	3.53097	0.507651	0.0564057	0.452933	eya,fog,gt,peb,nvy,dac,Con,side,beat-IIIc,RhoGAP100F,Alk,Unc-115a,NT1,Dscam4	FBgn0000320,FBgn0000719,FBgn0001150,FBgn0003053,FBgn0005636,FBgn0005677,FBgn0005775,FBgn0016061,FBgn0032629,FBgn0039883,FBgn0040505,FBgn0051352,FBgn0261526,FBgn0263219
	GO Biological Processes	GO:0048666	neuron development	596	22	9.735	2.2321	1.158	0.000365589	3.43701	0.630276	0.0611862	0.49132	eya,dnc,fog,gt,peb,nvy,dac,Con,side,CG5921,beat-IIIc,CG5758,Mmp1,RhoGAP100F,Dlip3,Alk,Unc-115a,CG32373,NT1,cac,Dscam4,chp	FBgn0000320,FBgn0000479,FBgn0000719,FBgn0001150,FBgn0003053,FBgn0005636,FBgn0005677,FBgn0005775,FBgn0016061,FBgn0029835,FBgn0032629,FBgn0032666,FBgn0035049,FBgn0039883,FBgn0040465,FBgn0040505,FBgn0051352,FBgn0052373,FBgn0261526,FBgn0263111,FBgn0263219,FBgn0267435
	GO Biological Processes	GO:0042461	photoreceptor cell development	108	8	3.54	4.4792	2.163	0.000420962	3.37576	0.725738	0.0611862	0.49132	RhoGAP100F,Dlip3,Alk,chp,eya,peb,dac,CG5921	FBgn0039883,FBgn0040465,FBgn0040505,FBgn0267435,FBgn0000320,FBgn0003053,FBgn0005677,FBgn0029835
	GO Biological Processes	GO:0007155	cell adhesion	200	11	4.867	3.3258	1.734	0.000499499	3.30147	0.861136	0.0611862	0.49132	Nlg1,Dscam4,Fhos,chp,peb,Con,kirre,beat-IIIc,CG5758,CG15080,Mmp1	FBgn0051146,FBgn0263219,FBgn0266084,FBgn0267435,FBgn0003053,FBgn0005775,FBgn0028369,FBgn0032629,FBgn0032666,FBgn0034391,FBgn0035049
	GO Biological Processes	GO:0032502	developmental process	2672	65	28.761	1.471	0.557	0.00050304	3.2984	0.867241	0.0611862	0.49132	eya,ect,dnc,Pka-C3,ea,fog,gd,Gld,gt,E(spl)m6-BFM,peb,sr,svp,twi,ush,phm,Sox15,nvy,dac,Con,bol,B-H1,side,Sox100B,unc-13,kirre,Vajk1,CG5921,Him,beat-IIIc,CG5758,CAP,krimp,Mmp1,Cpr64Aa,PGRP-LC,chrb,Mes2,dysf,RhoGAP100F,meso18E,Dlip3,Alk,CG31076,Nlg1,Unc-115a,tut,CG32373,Cpr65Av,Cpr31A,amn,spok,bou,NT1,l(2)41Ab,norpA,cac,Dscam4,Tet,cpo,mwh,Neto,Fhos,chp,lncRNA:flam	FBgn0000320,FBgn0000451,FBgn0000479,FBgn0000489,FBgn0000533,FBgn0000719,FBgn0000808,FBgn0001112,FBgn0001150,FBgn0002632,FBgn0003053,FBgn0003499,FBgn0003651,FBgn0003900,FBgn0003963,FBgn0004959,FBgn0005613,FBgn0005636,FBgn0005677,FBgn0005775,FBgn0011206,FBgn0011758,FBgn0016061,FBgn0024288,FBgn0025726,FBgn0028369,FBgn0028938,FBgn0029835,FBgn0030900,FBgn0032629,FBgn0032666,FBgn0033504,FBgn0034098,FBg…
	GO Biological Processes	GO:0007411	axon guidance	268	13	5.752	2.9332	1.552	0.00052643	3.27866	0.907565	0.0611862	0.49132	eya,fog,gt,peb,nvy,dac,side,beat-IIIc,RhoGAP100F,Alk,Unc-115a,NT1,Dscam4	FBgn0000320,FBgn0000719,FBgn0001150,FBgn0003053,FBgn0005636,FBgn0005677,FBgn0016061,FBgn0032629,FBgn0039883,FBgn0040505,FBgn0051352,FBgn0261526,FBgn0263219
	GO Biological Processes	GO:0007275	multicellular organism development	2267	57	25.221	1.5204	0.604	0.000559219	3.25242	0.964093	0.0611862	0.49132	RhoGAP100F,Dlip3,Alk,Nlg1,Unc-115a,CG32373,Cpr65Av,Cpr31A,amn,spok,bou,NT1,l(2)41Ab,norpA,cac,Dscam4,mwh,Neto,Fhos,chp,eya,ect,dnc,Pka-C3,ea,fog,gd,Gld,gt,E(spl)m6-BFM,peb,sr,svp,twi,ush,phm,Sox15,nvy,dac,Con,B-H1,side,Sox100B,kirre,Vajk1,CG5921,Him,beat-IIIc,CG5758,CAP,krimp,Mmp1,Cpr64Aa,PGRP-LC,chrb,Mes2,dysf	FBgn0039883,FBgn0040465,FBgn0040505,FBgn0051146,FBgn0051352,FBgn0052373,FBgn0052405,FBgn0053302,FBgn0086782,FBgn0086917,FBgn0261284,FBgn0261526,FBgn0262123,FBgn0262738,FBgn0263111,FBgn0263219,FBgn0264272,FBgn0265416,FBgn0266084,FBgn0267435,FBgn0000320,FBgn0000451,FBgn0000479,FBgn0000489,FBgn0000533,FBgn0000719,FBgn0000808,FBgn0001112,FBgn0001150,FBgn0002632,FBgn0003053,FBgn0003499,FBgn0003651,FBg…
	GO Biological Processes	GO:0030182	neuron differentiation	742	25	11.062	2.0374	1.027	0.000567853	3.24576	0.978979	0.0611862	0.49132	eya,dnc,fog,gt,peb,svp,nvy,dac,Con,B-H1,side,CG5921,beat-IIIc,CG5758,Mmp1,RhoGAP100F,Dlip3,Alk,Unc-115a,CG32373,NT1,cac,Dscam4,mwh,chp	FBgn0000320,FBgn0000479,FBgn0000719,FBgn0001150,FBgn0003053,FBgn0003651,FBgn0005636,FBgn0005677,FBgn0005775,FBgn0011758,FBgn0016061,FBgn0029835,FBgn0032629,FBgn0032666,FBgn0035049,FBgn0039883,FBgn0040465,FBgn0040505,FBgn0051352,FBgn0052373,FBgn0261526,FBgn0263111,FBgn0263219,FBgn0264272,FBgn0267435
	GO Biological Processes	GO:0007398	ectoderm development	25	4	1.77	9.675	3.274	0.000701169	3.15418	1	0.0624184	0.501214	fog,peb,sr,ush	FBgn0000719,FBgn0003053,FBgn0003499,FBgn0003963
	GO Biological Processes	GO:0040011	locomotion	626	22	9.735	2.1251	1.088	0.00070753	3.15026	1	0.0624184	0.501214	eya,fog,gt,peb,sr,svp,phm,nvy,dac,Con,side,beat-IIIc,Tektin-C,dysf,RhoGAP100F,Alk,Unc-115a,NT1,norpA,Dscam4,Neto,Fhos	FBgn0000320,FBgn0000719,FBgn0001150,FBgn0003053,FBgn0003499,FBgn0003651,FBgn0004959,FBgn0005636,FBgn0005677,FBgn0005775,FBgn0016061,FBgn0032629,FBgn0035638,FBgn0039411,FBgn0039883,FBgn0040505,FBgn0051352,FBgn0261526,FBgn0262738,FBgn0263219,FBgn0265416,FBgn0266084
	GO Biological Processes	GO:0042462	eye photoreceptor cell development	90	7	3.097	4.7031	2.234	0.000719553	3.14294	1	0.0624184	0.501214	eya,dac,CG5921,RhoGAP100F,Dlip3,Alk,chp	FBgn0000320,FBgn0005677,FBgn0029835,FBgn0039883,FBgn0040465,FBgn0040505,FBgn0267435
	GO Biological Processes	GO:0007618	mating	118	8	3.54	4.0996	2.035	0.000759901	3.11924	1	0.0624184	0.501214	dnc,Gld,5-HT7,bol,natalisin,amn,cac,lncRNA:flam	FBgn0000479,FBgn0001112,FBgn0004573,FBgn0011206,FBgn0085417,FBgn0086782,FBgn0263111,FBgn0267704
	GO Biological Processes	GO:0019935	cyclic-nucleotide-mediated signaling	66	6	2.655	5.4972	2.459	0.000760317	3.11901	1	0.0624184	0.501214	dnc,5-HT7,CG16721,CG3216,amn,Pde9	FBgn0000479,FBgn0004573,FBgn0029820,FBgn0034568,FBgn0086782,FBgn0259171
	GO Biological Processes	GO:0007156	homophilic cell adhesion via plasma membrane adhesion molecules	45	5	2.212	6.7188	2.748	0.000843522	3.0739	1	0.0661015	0.530789	peb,Con,kirre,Dscam4,chp	FBgn0003053,FBgn0005775,FBgn0028369,FBgn0263219,FBgn0267435
	GO Biological Processes	GO:0048856	anatomical structure development	2576	62	27.434	1.4554	0.541	0.000946344	3.02395	1	0.0707238	0.567906	RhoGAP100F,meso18E,Dlip3,Alk,Nlg1,Unc-115a,tut,CG32373,Cpr65Av,Cpr31A,amn,spok,bou,NT1,l(2)41Ab,norpA,cac,Dscam4,Tet,mwh,Neto,Fhos,chp,lncRNA:flam,eya,ect,dnc,Pka-C3,ea,fog,gd,Gld,gt,E(spl)m6-BFM,peb,sr,svp,twi,ush,phm,Sox15,nvy,dac,Con,bol,B-H1,side,Sox100B,kirre,Vajk1,CG5921,Him,beat-IIIc,CG5758,CAP,krimp,Mmp1,Cpr64Aa,PGRP-LC,chrb,Mes2,dysf	FBgn0039883,FBgn0040089,FBgn0040465,FBgn0040505,FBgn0051146,FBgn0051352,FBgn0052364,FBgn0052373,FBgn0052405,FBgn0053302,FBgn0086782,FBgn0086917,FBgn0261284,FBgn0261526,FBgn0262123,FBgn0262738,FBgn0263111,FBgn0263219,FBgn0263392,FBgn0264272,FBgn0265416,FBgn0266084,FBgn0267435,FBgn0267704,FBgn0000320,FBgn0000451,FBgn0000479,FBgn0000489,FBgn0000533,FBgn0000719,FBgn0000808,FBgn0001112,FBgn0001150,FBg…
	GO Biological Processes	GO:0030030	cell projection organization	642	22	9.735	2.0721	1.051	0.000984554	3.00676	1	0.0707238	0.567906	eya,dnc,fog,gt,peb,nvy,dac,Con,side,beat-IIIc,Mmp1,Tektin-C,IFT54,RhoGAP100F,Alk,Unc-115a,NT1,l(2)41Ab,Cc2d2a,Dscam4,mwh,chp	FBgn0000320,FBgn0000479,FBgn0000719,FBgn0001150,FBgn0003053,FBgn0005636,FBgn0005677,FBgn0005775,FBgn0016061,FBgn0032629,FBgn0035049,FBgn0035638,FBgn0038221,FBgn0039883,FBgn0040505,FBgn0051352,FBgn0261526,FBgn0262123,FBgn0263113,FBgn0263219,FBgn0264272,FBgn0267435
	GO Cellular Component	GO:0098793	presynapse	155	9	3.982	3.5111	1.812	0.00109918	2.95893	1	0.073208	0.587853	Rab3,nSyb,unc-13,VGAT,PGRP-LC,RhoGAP100F,Alk,Cadps,cac	FBgn0005586,FBgn0013342,FBgn0025726,FBgn0033911,FBgn0035976,FBgn0039883,FBgn0040505,FBgn0053653,FBgn0263111
	GO Biological Processes	GO:0007409	axonogenesis	327	14	6.195	2.5889	1.372	0.00110406	2.95701	1	0.073208	0.587853	RhoGAP100F,Alk,Unc-115a,NT1,Dscam4,eya,dnc,fog,gt,peb,nvy,dac,side,beat-IIIc	FBgn0039883,FBgn0040505,FBgn0051352,FBgn0261526,FBgn0263219,FBgn0000320,FBgn0000479,FBgn0000719,FBgn0001150,FBgn0003053,FBgn0005636,FBgn0005677,FBgn0016061,FBgn0032629
	GO Cellular Component	GO:0045202	synapse	294	13	5.752	2.6738	1.419	0.00123674	2.90772	1	0.078968	0.634106	Rab3,Con,nSyb,unc-13,VGAT,PGRP-LC,RhoGAP100F,CG11155,Alk,Nlg1,Cadps,cac,Neto	FBgn0005586,FBgn0005775,FBgn0013342,FBgn0025726,FBgn0033911,FBgn0035976,FBgn0039883,FBgn0039927,FBgn0040505,FBgn0051146,FBgn0053653,FBgn0263111,FBgn0265416
	GO Biological Processes	GO:0050804	modulation of chemical synaptic transmission	132	8	3.54	3.6648	1.874	0.00157134	2.80373	1	0.0950149	0.762961	CG11155,Alk,Nlg1,CG32447,NT1,cac,Rab3,PGRP-LC	FBgn0039927,FBgn0040505,FBgn0051146,FBgn0052447,FBgn0261526,FBgn0263111,FBgn0005586,FBgn0035976
	GO Biological Processes	GO:0050931	pigment cell differentiation	4	2	0.885	30.2345	4.918	0.00159828	2.79635	1	0.0950149	0.762961	eya,CG31076	FBgn0000320,FBgn0051076
	REACTOME pathway	R-DME-181429	Serotonin Neurotransmitter Release Cycle	15	3	1.327	12.0938	3.596	0.00175311	2.75619	1	0.0974954	0.782879	nSyb,Rab3,unc-13	FBgn0013342,FBgn0005586,FBgn0025726
	REACTOME pathway	R-DME-264642	Acetylcholine Neurotransmitter Release Cycle	15	3	1.327	12.0938	3.596	0.00175311	2.75619	1	0.0974954	0.782879	nSyb,unc-13,Rab3	FBgn0013342,FBgn0025726,FBgn0005586
	GO Biological Processes	GO:0035249	synaptic transmission, glutamatergic	32	4	1.77	7.5586	2.918	0.0018208	2.73974	1	0.0980955	0.787698	CG11155,CG32447,Cadps,unc-13	FBgn0039927,FBgn0052447,FBgn0053653,FBgn0025726
	GO Biological Processes	GO:0030154	cell differentiation	1620	42	18.584	1.5677	0.649	0.00197608	2.70419	1	0.103235	0.828971	eya,dnc,ea,fog,gt,E(spl)m6-BFM,peb,svp,twi,ush,phm,Sox15,nvy,dac,Con,bol,B-H1,side,kirre,CG5921,beat-IIIc,CG5758,krimp,Mmp1,PGRP-LC,RhoGAP100F,Dlip3,Alk,CG31076,Unc-115a,tut,CG32373,amn,NT1,norpA,cac,Dscam4,Tet,mwh,Fhos,chp,lncRNA:flam	FBgn0000320,FBgn0000479,FBgn0000533,FBgn0000719,FBgn0001150,FBgn0002632,FBgn0003053,FBgn0003651,FBgn0003900,FBgn0003963,FBgn0004959,FBgn0005613,FBgn0005636,FBgn0005677,FBgn0005775,FBgn0011206,FBgn0011758,FBgn0016061,FBgn0028369,FBgn0029835,FBgn0032629,FBgn0032666,FBgn0034098,FBgn0035049,FBgn0035976,FBgn0039883,FBgn0040465,FBgn0040505,FBgn0051076,FBgn0051352,FBgn0052364,FBgn0052373,FBgn0086782,FBg…
	GO Biological Processes	GO:0007617	mating behavior	108	7	3.097	3.9193	1.971	0.00209174	2.67949	1	0.106064	0.851681	natalisin,amn,cac,lncRNA:flam,dnc,5-HT7,bol	FBgn0085417,FBgn0086782,FBgn0263111,FBgn0267704,FBgn0000479,FBgn0004573,FBgn0011206
	GO Cellular Component	GO:0005886	plasma membrane	1193	33	14.602	1.6727	0.742	0.00231005	2.63638	1	0.113787	0.913696	5-HT7,Rab3,Con,nSyb,CNT2,unc-13,kirre,SK,CG5921,CG4607,Or7a,Tsp42Ei,CG3216,CG3649,Eglp2,CG7565,PGRP-LC,CG11155,Alk,Or65c,Nlg1,Hsp70Bbb,CG32447,CG33181,Ddr,bou,norpA,Ptr,cac,Dscam4,Neto,zyd,chp	FBgn0004573,FBgn0005586,FBgn0005775,FBgn0013342,FBgn0025709,FBgn0025726,FBgn0028369,FBgn0029761,FBgn0029835,FBgn0029932,FBgn0030016,FBgn0033130,FBgn0034568,FBgn0034785,FBgn0034883,FBgn0035833,FBgn0035976,FBgn0039927,FBgn0040505,FBgn0041623,FBgn0051146,FBgn0051354,FBgn0052447,FBgn0053181,FBgn0053531,FBgn0261284,FBgn0262738,FBgn0262867,FBgn0263111,FBgn0263219,FBgn0265416,FBgn0265767,FBgn0267435
	REACTOME pathway	R-DME-210500	Glutamate Neurotransmitter Release Cycle	17	3	1.327	10.671	3.416	0.0025569	2.59229	1	0.119138	0.956664	unc-13,Rab3,nSyb	FBgn0025726,FBgn0005586,FBgn0013342
	REACTOME pathway	R-DME-888590	GABA synthesis, release, reuptake and degradation	17	3	1.327	10.671	3.416	0.0025569	2.59229	1	0.119138	0.956664	nSyb,VGAT,Rab3	FBgn0013342,FBgn0033911,FBgn0005586
	GO Biological Processes	GO:0046663	dorsal closure, leading edge cell differentiation	5	2	0.885	24.1876	4.596	0.00263476	2.57926	1	0.119535	0.959855	peb,ush	FBgn0003053,FBgn0003963
	GO Biological Processes	GO:0046530	photoreceptor cell differentiation	211	10	4.425	2.8658	1.519	0.00270873	2.56723	1	0.11974	0.961501	eya,peb,svp,dac,B-H1,CG5921,RhoGAP100F,Dlip3,Alk,chp	FBgn0000320,FBgn0003053,FBgn0003651,FBgn0005677,FBgn0011758,FBgn0029835,FBgn0039883,FBgn0040465,FBgn0040505,FBgn0267435
	GO Biological Processes	GO:0042051	compound eye photoreceptor development	85	6	2.655	4.2684	2.094	0.00282369	2.54918	1	0.121115	0.972546	eya,dac,RhoGAP100F,Dlip3,Alk,chp	FBgn0000320,FBgn0005677,FBgn0039883,FBgn0040465,FBgn0040505,FBgn0267435
	GO Biological Processes	GO:0022008	neurogenesis	880	26	11.504	1.7866	0.837	0.00288036	2.54055	1	0.121115	0.972546	eya,dnc,fog,gt,peb,svp,nvy,dac,Con,B-H1,side,CG5921,beat-IIIc,CG5758,Mmp1,RhoGAP100F,Dlip3,Alk,Unc-115a,CG32373,amn,NT1,cac,Dscam4,mwh,chp	FBgn0000320,FBgn0000479,FBgn0000719,FBgn0001150,FBgn0003053,FBgn0003651,FBgn0005636,FBgn0005677,FBgn0005775,FBgn0011758,FBgn0016061,FBgn0029835,FBgn0032629,FBgn0032666,FBgn0035049,FBgn0039883,FBgn0040465,FBgn0040505,FBgn0051352,FBgn0052373,FBgn0086782,FBgn0261526,FBgn0263111,FBgn0263219,FBgn0264272,FBgn0267435
	GO Biological Processes	GO:0048699	generation of neurons	836	25	11.062	1.8083	0.855	0.00296106	2.52855	1	0.121544	0.97599	RhoGAP100F,Dlip3,Alk,Unc-115a,CG32373,NT1,cac,Dscam4,mwh,chp,eya,dnc,fog,gt,peb,svp,nvy,dac,Con,B-H1,side,CG5921,beat-IIIc,CG5758,Mmp1	FBgn0039883,FBgn0040465,FBgn0040505,FBgn0051352,FBgn0052373,FBgn0261526,FBgn0263111,FBgn0263219,FBgn0264272,FBgn0267435,FBgn0000320,FBgn0000479,FBgn0000719,FBgn0001150,FBgn0003053,FBgn0003651,FBgn0005636,FBgn0005677,FBgn0005775,FBgn0011758,FBgn0016061,FBgn0029835,FBgn0032629,FBgn0032666,FBgn0035049
	REACTOME pathway	R-DME-112310	Neurotransmitter release cycle	60	5	2.212	5.0391	2.333	0.00308671	2.5105	1	0.123755	0.993745	nSyb,VGAT,Rab3,unc-13,CG8925	FBgn0013342,FBgn0033911,FBgn0005586,FBgn0025726,FBgn0038404
	REACTOME pathway	R-DME-212676	Dopamine Neurotransmitter Release Cycle	19	3	1.327	9.5477	3.255	0.00355592	2.44905	1	0.139328	1	Rab3,unc-13,nSyb	FBgn0005586,FBgn0025726,FBgn0013342
	PANTHER pathway D.mel	P00002	Alpha adrenergic receptor signaling pathway	6	2	0.885	20.1563	4.333	0.00390912	2.40792	1	0.144362	1	nSyb,norpA	FBgn0013342,FBgn0262738
	GO Molecular Function	GO:0005518	collagen binding	6	2	0.885	20.1563	4.333	0.00390912	2.40792	1	0.144362	1	Ddr,smal	FBgn0053531,FBgn0085409
	GO Cellular Component	GO:0042995	cell projection	542	18	7.965	2.0082	1.006	0.00393563	2.40499	1	0.144362	1	5-HT7,Con,nSyb,unc-13,SK,CG5921,Or7a,VGAT,Mmp1,IFT54,Alk,Or65c,Ir76a,l(2)41Ab,norpA,Cc2d2a,Dscam4,chp	FBgn0004573,FBgn0005775,FBgn0013342,FBgn0025726,FBgn0029761,FBgn0029835,FBgn0030016,FBgn0033911,FBgn0035049,FBgn0038221,FBgn0040505,FBgn0041623,FBgn0260874,FBgn0262123,FBgn0262738,FBgn0263113,FBgn0263219,FBgn0267435
	GO Biological Processes	GO:0031175	neuron projection development	459	16	7.08	2.1079	1.076	0.00407074	2.39033	1	0.145683	1	eya,dnc,fog,gt,peb,nvy,dac,Con,side,beat-IIIc,Mmp1,RhoGAP100F,Alk,Unc-115a,NT1,Dscam4	FBgn0000320,FBgn0000479,FBgn0000719,FBgn0001150,FBgn0003053,FBgn0005636,FBgn0005677,FBgn0005775,FBgn0016061,FBgn0032629,FBgn0035049,FBgn0039883,FBgn0040505,FBgn0051352,FBgn0261526,FBgn0263219
	GO Biological Processes	GO:0098609	cell-cell adhesion	122	7	3.097	3.4695	1.795	0.00414064	2.38293	1	0.145683	1	peb,Con,kirre,beat-IIIc,Nlg1,Dscam4,chp	FBgn0003053,FBgn0005775,FBgn0028369,FBgn0032629,FBgn0051146,FBgn0263219,FBgn0267435
	GO Biological Processes	GO:0001754	eye photoreceptor cell differentiation	189	9	3.982	2.8795	1.526	0.00422963	2.3737	1	0.145838	1	eya,svp,dac,B-H1,CG5921,RhoGAP100F,Dlip3,Alk,chp	FBgn0000320,FBgn0003651,FBgn0005677,FBgn0011758,FBgn0029835,FBgn0039883,FBgn0040465,FBgn0040505,FBgn0267435
	GO Biological Processes	GO:0060179	male mating behavior	65	5	2.212	4.6515	2.218	0.00436814	2.3597	1	0.14766	1	natalisin,amn,cac,lncRNA:flam,5-HT7	FBgn0085417,FBgn0086782,FBgn0263111,FBgn0267704,FBgn0004573
	GO Biological Processes	GO:0019098	reproductive behavior	124	7	3.097	3.4136	1.771	0.00452653	2.34423	1	0.148556	1	dnc,5-HT7,bol,natalisin,amn,cac,lncRNA:flam	FBgn0000479,FBgn0004573,FBgn0011206,FBgn0085417,FBgn0086782,FBgn0263111,FBgn0267704
	GO Biological Processes	GO:0010004	gastrulation involving germ band extension	41	4	1.77	5.8994	2.561	0.00456696	2.34037	1	0.148556	1	ea,fog,gd,twi	FBgn0000533,FBgn0000719,FBgn0000808,FBgn0003900
	GO Cellular Component	GO:0031224	intrinsic component of membrane	1297	34	15.044	1.5852	0.665	0.00465723	2.33187	1	0.148686	1	5-HT7,nSyb,CNT2,SK,CG4607,Or7a,Tsp42Ei,CG1358,VGAT,PIG-A,CG3216,CG3649,Eglp2,PGRP-LC,ELOVL,CG8925,Tsp97E,Ir100a,Alk,Or65c,Nlg1,NKCC,CG32447,ppk13,Ddr,CG42288,Ir76a,bou,Ptr,cac,Dscam4,Neto,zyd,chp	FBgn0004573,FBgn0013342,FBgn0025709,FBgn0029761,FBgn0029932,FBgn0030016,FBgn0033130,FBgn0033196,FBgn0033911,FBgn0034270,FBgn0034568,FBgn0034785,FBgn0034883,FBgn0035976,FBgn0037534,FBgn0038404,FBgn0039465,FBgn0039879,FBgn0040505,FBgn0041623,FBgn0051146,FBgn0051547,FBgn0052447,FBgn0053508,FBgn0053531,FBgn0259184,FBgn0260874,FBgn0261284,FBgn0262867,FBgn0263111,FBgn0263219,FBgn0265416,FBgn0265767,FBg…
	REACTOME pathway	R-DME-181430	Norepinephrine Neurotransmitter Release Cycle	42	4	1.77	5.759	2.526	0.00498334	2.30248	1	0.15354	1	Rab3,unc-13,nSyb,CG8925	FBgn0005586,FBgn0025726,FBgn0013342,FBgn0038404
	GO Biological Processes	GO:0048598	embryonic morphogenesis	230	10	4.425	2.6291	1.395	0.00498739	2.30213	1	0.15354	1	ea,fog,gd,peb,sr,svp,twi,ush,Mmp1,chrb	FBgn0000533,FBgn0000719,FBgn0000808,FBgn0003053,FBgn0003499,FBgn0003651,FBgn0003900,FBgn0003963,FBgn0035049,FBgn0036165
	GO Biological Processes	GO:0007517	muscle organ development	96	6	2.655	3.7793	1.918	0.00515431	2.28783	1	0.155114	1	sr,twi,kirre,Him,CAP,Alk	FBgn0003499,FBgn0003900,FBgn0028369,FBgn0030900,FBgn0033504,FBgn0040505
	GO Biological Processes	GO:0007619	courtship behavior	68	5	2.212	4.4463	2.153	0.00529755	2.27592	1	0.155114	1	amn,cac,lncRNA:flam,dnc,5-HT7	FBgn0086782,FBgn0263111,FBgn0267704,FBgn0000479,FBgn0004573
	GO Biological Processes	GO:0007423	sensory organ development	472	16	7.08	2.0498	1.035	0.00530841	2.27504	1	0.155114	1	eya,E(spl)m6-BFM,peb,svp,ush,Sox15,nvy,dac,B-H1,kirre,CG5921,RhoGAP100F,Dlip3,Alk,norpA,chp	FBgn0000320,FBgn0002632,FBgn0003053,FBgn0003651,FBgn0003963,FBgn0005613,FBgn0005636,FBgn0005677,FBgn0011758,FBgn0028369,FBgn0029835,FBgn0039883,FBgn0040465,FBgn0040505,FBgn0262738,FBgn0267435
	GO Biological Processes	GO:0016057	regulation of membrane potential in photoreceptor cell	7	2	0.885	17.2769	4.111	0.00541328	2.26654	1	0.155542	1	cac,SK	FBgn0263111,FBgn0029761
	GO Biological Processes	GO:0048592	eye morphogenesis	312	12	5.31	2.3257	1.218	0.00581211	2.23567	1	0.164264	1	RhoGAP100F,Dlip3,Alk,norpA,chp,eya,peb,svp,dac,B-H1,kirre,CG5921	FBgn0039883,FBgn0040465,FBgn0040505,FBgn0262738,FBgn0267435,FBgn0000320,FBgn0003053,FBgn0003651,FBgn0005677,FBgn0011758,FBgn0028369,FBgn0029835
	GO Cellular Component	GO:0008021	synaptic vesicle	70	5	2.212	4.3192	2.111	0.00598985	2.22258	1	0.164753	1	Rab3,nSyb,unc-13,VGAT,Cadps	FBgn0005586,FBgn0013342,FBgn0025726,FBgn0033911,FBgn0053653
	GO Cellular Component	GO:0071944	cell periphery	1319	34	15.044	1.5587	0.64	0.00602054	2.22036	1	0.164753	1	5-HT7,Rab3,Con,nSyb,CNT2,unc-13,kirre,SK,CG5921,CG4607,Or7a,Tsp42Ei,CG3216,CG3649,Eglp2,CG7565,PGRP-LC,CG11155,Alk,Or65c,Nlg1,Hsp70Bbb,CG32447,CG33181,Ddr,Sep4,bou,norpA,Ptr,cac,Dscam4,Neto,zyd,chp	FBgn0004573,FBgn0005586,FBgn0005775,FBgn0013342,FBgn0025709,FBgn0025726,FBgn0028369,FBgn0029761,FBgn0029835,FBgn0029932,FBgn0030016,FBgn0033130,FBgn0034568,FBgn0034785,FBgn0034883,FBgn0035833,FBgn0035976,FBgn0039927,FBgn0040505,FBgn0041623,FBgn0051146,FBgn0051354,FBgn0052447,FBgn0053181,FBgn0053531,FBgn0259923,FBgn0261284,FBgn0262738,FBgn0262867,FBgn0263111,FBgn0263219,FBgn0265416,FBgn0265767,FBg…
	GO Molecular Function	GO:0038023	signaling receptor activity	355	13	5.752	2.2144	1.147	0.0062377	2.20498	1	0.168028	1	svp,5-HT7,SK,Or7a,CG3216,PGRP-LC,CG11155,Alk,Or65c,Nlg1,CG32447,Ddr,Ir76a	FBgn0003651,FBgn0004573,FBgn0029761,FBgn0030016,FBgn0034568,FBgn0035976,FBgn0039927,FBgn0040505,FBgn0041623,FBgn0051146,FBgn0052447,FBgn0053531,FBgn0260874
	GO Cellular Component	GO:0031226	intrinsic component of plasma membrane	443	15	6.637	2.0475	1.034	0.00693339	2.15905	1	0.17838	1	5-HT7,CNT2,CG4607,Tsp42Ei,CG3216,PGRP-LC,Alk,Nlg1,CG32447,Ddr,bou,Dscam4,Neto,zyd,chp	FBgn0004573,FBgn0025709,FBgn0029932,FBgn0033130,FBgn0034568,FBgn0035976,FBgn0040505,FBgn0051146,FBgn0052447,FBgn0053531,FBgn0261284,FBgn0263219,FBgn0265416,FBgn0265767,FBgn0267435
	GO Biological Processes	GO:0007503	fat body development	8	2	0.885	15.1173	3.918	0.00713935	2.14634	1	0.17838	1	svp,Mmp1	FBgn0003651,FBgn0035049
	GO Biological Processes	GO:0008584	male gonad development	8	2	0.885	15.1173	3.918	0.00713935	2.14634	1	0.17838	1	eya,Sox100B	FBgn0000320,FBgn0024288
	GO Biological Processes	GO:0016202	regulation of striated muscle tissue development	8	2	0.885	15.1173	3.918	0.00713935	2.14634	1	0.17838	1	twi,kirre	FBgn0003900,FBgn0028369
	REACTOME pathway	R-DME-8963693	Aspartate and asparagine metabolism	8	2	0.885	15.1173	3.918	0.00713935	2.14634	1	0.17838	1	CG5618,CG32939	FBgn0036975,FBgn0052939
	REACTOME pathway	R-DME-112316	Neuronal System	206	9	3.982	2.6419	1.402	0.00734619	2.13394	1	0.180926	1	cac,unc-13,Rab3,Nlg1,nSyb,VGAT,CG11155,SK,CG8925	FBgn0263111,FBgn0025726,FBgn0005586,FBgn0051146,FBgn0013342,FBgn0033911,FBgn0039927,FBgn0029761,FBgn0038404
	GO Cellular Component	GO:0070382	exocytic vesicle	75	5	2.212	4.0313	2.011	0.00799482	2.09719	1	0.189934	1	Rab3,nSyb,unc-13,VGAT,Cadps	FBgn0005586,FBgn0013342,FBgn0025726,FBgn0033911,FBgn0053653
	GO Biological Processes	GO:0019933	cAMP-mediated signaling	48	4	1.77	5.0391	2.333	0.00802237	2.0957	1	0.189934	1	dnc,5-HT7,CG16721,amn	FBgn0000479,FBgn0004573,FBgn0029820,FBgn0086782
	GO Cellular Component	GO:0031012	extracellular matrix	209	9	3.982	2.6039	1.381	0.00804244	2.09461	1	0.189934	1	obst-B,Vajk1,CG5758,CG15080,Mmp1,Cpr64Aa,CG31999,Cpr65Av,Cpr31A	FBgn0027600,FBgn0028938,FBgn0032666,FBgn0034391,FBgn0035049,FBgn0035510,FBgn0051999,FBgn0052405,FBgn0053302
	GO Cellular Component	GO:0031594	neuromuscular junction	76	5	2.212	3.9782	1.992	0.00844546	2.07338	1	0.195513	1	Con,unc-13,Nlg1,cac,Neto	FBgn0005775,FBgn0025726,FBgn0051146,FBgn0263111,FBgn0265416
	GO Cellular Component	GO:0043005	neuron projection	369	13	5.752	2.1303	1.091	0.00850549	2.0703	1	0.195513	1	5-HT7,Con,nSyb,unc-13,SK,CG5921,Or7a,VGAT,Mmp1,Alk,Or65c,Ir76a,Dscam4	FBgn0004573,FBgn0005775,FBgn0013342,FBgn0025726,FBgn0029761,FBgn0029835,FBgn0030016,FBgn0033911,FBgn0035049,FBgn0040505,FBgn0041623,FBgn0260874,FBgn0263219
	GO Biological Processes	GO:0008039	synaptic target recognition	49	4	1.77	4.9362	2.303	0.00862453	2.06426	1	0.195641	1	Con,beat-IIIc,CG5758,CG32373	FBgn0005775,FBgn0032629,FBgn0032666,FBgn0052373
	GO Molecular Function	GO:0004114	3',5'-cyclic-nucleotide phosphodiesterase activity	9	2	0.885	13.4376	3.748	0.00907965	2.04193	1	0.20329	1	dnc,Pde9	FBgn0000479,FBgn0259171
	GO Biological Processes	GO:0048468	cell development	1358	34	15.044	1.514	0.598	0.00926573	2.03312	1	0.204796	1	eya,dnc,ea,fog,gt,peb,svp,twi,phm,nvy,dac,Con,bol,side,CG5921,beat-IIIc,CG5758,krimp,Mmp1,RhoGAP100F,Dlip3,Alk,Unc-115a,tut,CG32373,amn,NT1,norpA,cac,Dscam4,Tet,Fhos,chp,lncRNA:flam	FBgn0000320,FBgn0000479,FBgn0000533,FBgn0000719,FBgn0001150,FBgn0003053,FBgn0003651,FBgn0003900,FBgn0004959,FBgn0005636,FBgn0005677,FBgn0005775,FBgn0011206,FBgn0016061,FBgn0029835,FBgn0032629,FBgn0032666,FBgn0034098,FBgn0035049,FBgn0039883,FBgn0040465,FBgn0040505,FBgn0051352,FBgn0052364,FBgn0052373,FBgn0086782,FBgn0261526,FBgn0262738,FBgn0263111,FBgn0263219,FBgn0263392,FBgn0266084,FBgn0267435,FBg…
	GO Biological Processes	GO:0008038	neuron recognition	109	6	2.655	3.3286	1.735	0.00944228	2.02492	1	0.206057	1	CG32373,Dscam4,Con,beat-IIIc,CG5758,Mmp1	FBgn0052373,FBgn0263219,FBgn0005775,FBgn0032629,FBgn0032666,FBgn0035049
	GO Biological Processes	GO:0023052	signaling	1567	38	16.814	1.4664	0.552	0.0098468	2.0067	1	0.212199	1	RhoGAP100F,CG11155,Alk,Nlg1,CG32447,Ddr,Cadps,amn,CG41520,Pde9,Ir76a,NT1,norpA,cac,cpo,Neto,zyd,eya,dnc,Pka-C3,ea,fog,gd,E(spl)m6-BFM,peb,sr,svp,twi,5-HT7,Rab3,nSyb,unc-13,CG16721,CG9650,VGAT,CG3216,PGRP-LC,chrb	FBgn0039883,FBgn0039927,FBgn0040505,FBgn0051146,FBgn0052447,FBgn0053531,FBgn0053653,FBgn0086782,FBgn0087011,FBgn0259171,FBgn0260874,FBgn0261526,FBgn0262738,FBgn0263111,FBgn0263995,FBgn0265416,FBgn0265767,FBgn0000320,FBgn0000479,FBgn0000489,FBgn0000533,FBgn0000719,FBgn0000808,FBgn0002632,FBgn0003053,FBgn0003499,FBgn0003651,FBgn0003900,FBgn0004573,FBgn0005586,FBgn0013342,FBgn0025726,FBgn0029820,FBg…
	GO Biological Processes	GO:0001751	compound eye photoreceptor cell differentiation	182	8	3.54	2.658	1.41	0.0108465	1.96471	1	0.225872	1	RhoGAP100F,Dlip3,Alk,chp,eya,svp,dac,B-H1	FBgn0039883,FBgn0040465,FBgn0040505,FBgn0267435,FBgn0000320,FBgn0003651,FBgn0005677,FBgn0011758
	GO Biological Processes	GO:0001745	compound eye morphogenesis	298	11	4.867	2.2321	1.158	0.0108506	1.96454	1	0.225872	1	eya,peb,svp,dac,B-H1,kirre,RhoGAP100F,Dlip3,Alk,norpA,chp	FBgn0000320,FBgn0003053,FBgn0003651,FBgn0005677,FBgn0011758,FBgn0028369,FBgn0039883,FBgn0040465,FBgn0040505,FBgn0262738,FBgn0267435
	GO Cellular Component	GO:0005576	extracellular region	977	26	11.504	1.6092	0.686	0.0109365	1.96112	1	0.225872	1	ea,fog,gd,obst-B,Vajk1,CG5758,Spn42De,Arc2,CG8192,CG15080,Mmp1,ckd,CG10862,Cpr64Aa,PGRP-LC,Obp99a,CG31999,Cpr65Av,QC,Cpr31A,CG40160,amn,CG41520,bou,NT1,CG43218	FBgn0000533,FBgn0000719,FBgn0000808,FBgn0027600,FBgn0028938,FBgn0032666,FBgn0033115,FBgn0033928,FBgn0034030,FBgn0034391,FBgn0035049,FBgn0035427,FBgn0035455,FBgn0035510,FBgn0035976,FBgn0039678,FBgn0051999,FBgn0052405,FBgn0052412,FBgn0053302,FBgn0058160,FBgn0086782,FBgn0087011,FBgn0261284,FBgn0261526,FBgn0262854
	GO Biological Processes	GO:0099504	synaptic vesicle cycle	113	6	2.655	3.2107	1.683	0.0111617	1.95227	1	0.225872	1	Nlg1,Cadps,Rab3,nSyb,unc-13,VGAT	FBgn0051146,FBgn0053653,FBgn0005586,FBgn0013342,FBgn0025726,FBgn0033911
	GO Molecular Function	GO:0004112	cyclic-nucleotide phosphodiesterase activity	10	2	0.885	12.0938	3.596	0.0112267	1.94975	1	0.225872	1	dnc,Pde9	FBgn0000479,FBgn0259171
	GO Cellular Component	GO:0016021	integral component of membrane	1277	32	14.159	1.5153	0.6	0.011409	1.94275	1	0.225872	1	5-HT7,nSyb,CNT2,SK,CG4607,Or7a,Tsp42Ei,CG1358,VGAT,PIG-A,CG3216,CG3649,Eglp2,PGRP-LC,ELOVL,CG8925,Tsp97E,Ir100a,Alk,Or65c,Nlg1,NKCC,CG32447,ppk13,Ddr,CG42288,Ir76a,Ptr,cac,Dscam4,Neto,zyd	FBgn0004573,FBgn0013342,FBgn0025709,FBgn0029761,FBgn0029932,FBgn0030016,FBgn0033130,FBgn0033196,FBgn0033911,FBgn0034270,FBgn0034568,FBgn0034785,FBgn0034883,FBgn0035976,FBgn0037534,FBgn0038404,FBgn0039465,FBgn0039879,FBgn0040505,FBgn0041623,FBgn0051146,FBgn0051547,FBgn0052447,FBgn0053508,FBgn0053531,FBgn0259184,FBgn0260874,FBgn0262867,FBgn0263111,FBgn0263219,FBgn0265416,FBgn0265767
	GO Biological Processes	GO:0048667	cell morphogenesis involved in neuron differentiation	426	14	6.195	1.9872	0.991	0.0114417	1.94151	1	0.225872	1	RhoGAP100F,Alk,Unc-115a,NT1,Dscam4,eya,dnc,fog,gt,peb,nvy,dac,side,beat-IIIc	FBgn0039883,FBgn0040505,FBgn0051352,FBgn0261526,FBgn0263219,FBgn0000320,FBgn0000479,FBgn0000719,FBgn0001150,FBgn0003053,FBgn0005636,FBgn0005677,FBgn0016061,FBgn0032629
	GO Biological Processes	GO:0000904	cell morphogenesis involved in differentiation	470	15	6.637	1.9299	0.949	0.0115583	1.93711	1	0.225872	1	RhoGAP100F,Alk,Unc-115a,NT1,Dscam4,Fhos,eya,dnc,fog,gt,peb,nvy,dac,side,beat-IIIc	FBgn0039883,FBgn0040505,FBgn0051352,FBgn0261526,FBgn0263219,FBgn0266084,FBgn0000320,FBgn0000479,FBgn0000719,FBgn0001150,FBgn0003053,FBgn0005636,FBgn0005677,FBgn0016061,FBgn0032629
	GO Biological Processes	GO:0048812	neuron projection morphogenesis	427	14	6.195	1.9826	0.987	0.0116604	1.93328	1	0.225872	1	eya,dnc,fog,gt,peb,nvy,dac,side,beat-IIIc,RhoGAP100F,Alk,Unc-115a,NT1,Dscam4	FBgn0000320,FBgn0000479,FBgn0000719,FBgn0001150,FBgn0003053,FBgn0005636,FBgn0005677,FBgn0016061,FBgn0032629,FBgn0039883,FBgn0040505,FBgn0051352,FBgn0261526,FBgn0263219
	GO Biological Processes	GO:0007399	nervous system development	1082	28	12.389	1.5648	0.646	0.0119202	1.92372	1	0.228337	1	eya,dnc,fog,gt,peb,sr,svp,nvy,dac,Con,B-H1,side,CG5921,beat-IIIc,CG5758,Mmp1,RhoGAP100F,Dlip3,Alk,Nlg1,Unc-115a,CG32373,amn,NT1,cac,Dscam4,mwh,chp	FBgn0000320,FBgn0000479,FBgn0000719,FBgn0001150,FBgn0003053,FBgn0003499,FBgn0003651,FBgn0005636,FBgn0005677,FBgn0005775,FBgn0011758,FBgn0016061,FBgn0029835,FBgn0032629,FBgn0032666,FBgn0035049,FBgn0039883,FBgn0040465,FBgn0040505,FBgn0051146,FBgn0051352,FBgn0052373,FBgn0086782,FBgn0261526,FBgn0263111,FBgn0263219,FBgn0264272,FBgn0267435
	GO Biological Processes	GO:0001654	eye development	386	13	5.752	2.0365	1.026	0.0120822	1.91785	1	0.228899	1	RhoGAP100F,Dlip3,Alk,norpA,chp,eya,peb,svp,ush,dac,B-H1,kirre,CG5921	FBgn0039883,FBgn0040465,FBgn0040505,FBgn0262738,FBgn0267435,FBgn0000320,FBgn0003053,FBgn0003651,FBgn0003963,FBgn0005677,FBgn0011758,FBgn0028369,FBgn0029835
	GO Biological Processes	GO:0030198	extracellular matrix organization	55	4	1.77	4.3977	2.137	0.0128601	1.89076	1	0.240987	1	CG31999,CG5758,CG15080,Mmp1	FBgn0051999,FBgn0032666,FBgn0034391,FBgn0035049
	GO Biological Processes	GO:0001676	long-chain fatty acid metabolic process	11	2	0.885	10.9944	3.459	0.0135731	1.86732	1	0.241614	1	pdgy,ELOVL	FBgn0027601,FBgn0037534
	GO Cellular Component	GO:0046658	anchored component of plasma membrane	11	2	0.885	10.9944	3.459	0.0135731	1.86732	1	0.241614	1	bou,chp	FBgn0261284,FBgn0267435
	REACTOME pathway	R-DME-209442	Formation of the trans-membrane 'signalling complex'	11	2	0.885	10.9944	3.459	0.0135731	1.86732	1	0.241614	1	ea,gd	FBgn0000533,FBgn0000808
	GO Biological Processes	GO:0001894	tissue homeostasis	57	4	1.77	4.2434	2.085	0.0145203	1.83802	1	0.241614	1	peb,ush,Culd,norpA	FBgn0003053,FBgn0003963,FBgn0035880,FBgn0262738
	GO Biological Processes	GO:0007154	cell communication	1612	38	16.814	1.4254	0.511	0.0151125	1.82066	1	0.241614	1	eya,dnc,Pka-C3,ea,fog,gd,E(spl)m6-BFM,peb,sr,svp,twi,5-HT7,Rab3,nSyb,unc-13,CG16721,CG9650,VGAT,CG3216,PGRP-LC,chrb,RhoGAP100F,CG11155,Alk,Nlg1,CG32447,Ddr,Cadps,amn,CG41520,Pde9,Ir76a,NT1,norpA,cac,cpo,Neto,zyd	FBgn0000320,FBgn0000479,FBgn0000489,FBgn0000533,FBgn0000719,FBgn0000808,FBgn0002632,FBgn0003053,FBgn0003499,FBgn0003651,FBgn0003900,FBgn0004573,FBgn0005586,FBgn0013342,FBgn0025726,FBgn0029820,FBgn0029939,FBgn0033911,FBgn0034568,FBgn0035976,FBgn0036165,FBgn0039883,FBgn0039927,FBgn0040505,FBgn0051146,FBgn0052447,FBgn0053531,FBgn0053653,FBgn0086782,FBgn0087011,FBgn0259171,FBgn0260874,FBgn0261526,FBg…
	GO Biological Processes	GO:0050906	detection of stimulus involved in sensory perception	88	5	2.212	3.4357	1.781	0.0152887	1.81563	1	0.241614	1	Or65c,Ir76a,norpA,cac,Or7a	FBgn0041623,FBgn0260874,FBgn0262738,FBgn0263111,FBgn0030016
	GO Biological Processes	GO:0008049	male courtship behavior	58	4	1.77	4.1703	2.06	0.0153989	1.81251	1	0.241614	1	5-HT7,amn,cac,lncRNA:flam	FBgn0004573,FBgn0086782,FBgn0263111,FBgn0267704
	GO Biological Processes	GO:0072499	photoreceptor cell axon guidance	32	3	1.327	5.669	2.503	0.0155524	1.8082	1	0.241614	1	eya,peb,Unc-115a	FBgn0000320,FBgn0003053,FBgn0051352
	GO Biological Processes	GO:0048168	regulation of neuronal synaptic plasticity	12	2	0.885	10.0782	3.333	0.0161119	1.79285	1	0.241614	1	NT1,Rab3	FBgn0261526,FBgn0005586
	GO Cellular Component	GO:0031225	anchored component of membrane	12	2	0.885	10.0782	3.333	0.0161119	1.79285	1	0.241614	1	bou,chp	FBgn0261284,FBgn0267435
	GO Cellular Component	GO:0099503	secretory vesicle	90	5	2.212	3.3594	1.748	0.0167067	1.77711	1	0.242037	1	Rab3,nSyb,unc-13,VGAT,Cadps	FBgn0005586,FBgn0013342,FBgn0025726,FBgn0033911,FBgn0053653
	GO Molecular Function	GO:0008081	phosphoric diester hydrolase activity	33	3	1.327	5.4972	2.459	0.0169031	1.77203	1	0.242841	1	dnc,Pde9,norpA	FBgn0000479,FBgn0259171,FBgn0262738
	KEGG Pathway D.mel	path:map00982	Drug metabolism - cytochrome P450	60	4	1.77	4.0313	2.011	0.0172548	1.76309	1	0.245846	1	Ugt36D1,GstE5,GstD3,GstD10	FBgn0032713,FBgn0063495,FBgn0010039,FBgn0042206
	GO Biological Processes	GO:0048749	compound eye development	362	12	5.31	2.0045	1.003	0.0174435	1.75837	1	0.246497	1	eya,peb,svp,ush,dac,B-H1,kirre,RhoGAP100F,Dlip3,Alk,norpA,chp	FBgn0000320,FBgn0003053,FBgn0003651,FBgn0003963,FBgn0005677,FBgn0011758,FBgn0028369,FBgn0039883,FBgn0040465,FBgn0040505,FBgn0262738,FBgn0267435
	REACTOME pathway	R-DME-112315	Transmission across Chemical Synapses	161	7	3.097	2.6291	1.395	0.0176378	1.75356	1	0.247216	1	CG8925,Rab3,cac,nSyb,VGAT,unc-13,CG11155	FBgn0038404,FBgn0005586,FBgn0263111,FBgn0013342,FBgn0033911,FBgn0025726,FBgn0039927
	GO Molecular Function	GO:0015081	sodium ion transmembrane transporter activity	92	5	2.212	3.2864	1.717	0.0182096	1.7397	1	0.253173	1	CNT2,CG11155,NKCC,ppk13,zyd	FBgn0025709,FBgn0039927,FBgn0051547,FBgn0053508,FBgn0265767
	GO Biological Processes	GO:0017156	calcium-ion regulated exocytosis	13	2	0.885	9.3029	3.218	0.018836	1.72501	1	0.257725	1	unc-13,Cadps	FBgn0025726,FBgn0053653
	GO Biological Processes	GO:0043113	receptor clustering	13	2	0.885	9.3029	3.218	0.018836	1.72501	1	0.257725	1	Nlg1,Neto	FBgn0051146,FBgn0265416
	GO Biological Processes	GO:0016079	synaptic vesicle exocytosis	62	4	1.77	3.9012	1.964	0.0192447	1.71569	1	0.261243	1	Rab3,nSyb,unc-13,Cadps	FBgn0005586,FBgn0013342,FBgn0025726,FBgn0053653
	GO Biological Processes	GO:0009887	animal organ morphogenesis	734	20	8.85	1.6477	0.72	0.0195132	1.70967	1	0.262818	1	eya,Pka-C3,fog,peb,svp,twi,nvy,dac,B-H1,kirre,CG5921,Mmp1,dysf,RhoGAP100F,Dlip3,Alk,norpA,mwh,Fhos,chp	FBgn0000320,FBgn0000489,FBgn0000719,FBgn0003053,FBgn0003651,FBgn0003900,FBgn0005636,FBgn0005677,FBgn0011758,FBgn0028369,FBgn0029835,FBgn0035049,FBgn0039411,FBgn0039883,FBgn0040465,FBgn0040505,FBgn0262738,FBgn0264272,FBgn0266084,FBgn0267435
	GO Biological Processes	GO:0048513	animal organ development	1181	29	12.832	1.4848	0.57	0.0202896	1.69273	1	0.267031	1	eya,Pka-C3,fog,gt,E(spl)m6-BFM,peb,sr,svp,twi,ush,Sox15,nvy,dac,B-H1,Sox100B,kirre,CG5921,Him,CAP,Mmp1,PGRP-LC,dysf,RhoGAP100F,Dlip3,Alk,norpA,mwh,Fhos,chp	FBgn0000320,FBgn0000489,FBgn0000719,FBgn0001150,FBgn0002632,FBgn0003053,FBgn0003499,FBgn0003651,FBgn0003900,FBgn0003963,FBgn0005613,FBgn0005636,FBgn0005677,FBgn0011758,FBgn0024288,FBgn0028369,FBgn0029835,FBgn0030900,FBgn0033504,FBgn0035049,FBgn0035976,FBgn0039411,FBgn0039883,FBgn0040465,FBgn0040505,FBgn0262738,FBgn0264272,FBgn0266084,FBgn0267435
	KEGG Pathway D.mel	path:map00980	Metabolism of xenobiotics by cytochrome P450	63	4	1.77	3.8393	1.941	0.0202906	1.6927	1	0.267031	1	Ugt36D1,GstE5,GstD3,GstD10	FBgn0032713,FBgn0063495,FBgn0010039,FBgn0042206
	GO Molecular Function	GO:0015293	symporter activity	63	4	1.77	3.8393	1.941	0.0202906	1.6927	1	0.267031	1	CNT2,CG4607,VGAT,NKCC	FBgn0025709,FBgn0029932,FBgn0033911,FBgn0051547
	GO Molecular Function	GO:0005506	iron ion binding	130	6	2.655	2.7909	1.481	0.0209607	1.67859	1	0.267697	1	phm,Cyp6g2,CG32857,CG33502,spok,Tet	FBgn0004959,FBgn0033696,FBgn0052857,FBgn0053502,FBgn0086917,FBgn0263392
	GO Biological Processes	GO:0019722	calcium-mediated signaling	36	3	1.327	5.0391	2.333	0.0213376	1.67085	1	0.267697	1	norpA,cac,zyd	FBgn0262738,FBgn0263111,FBgn0265767
	GO Biological Processes	GO:0048167	regulation of synaptic plasticity	36	3	1.327	5.0391	2.333	0.0213376	1.67085	1	0.267697	1	Rab3,PGRP-LC,NT1	FBgn0005586,FBgn0035976,FBgn0261526
	GO Biological Processes	GO:0050907	detection of chemical stimulus involved in sensory perception	64	4	1.77	3.7793	1.918	0.0213709	1.67018	1	0.267697	1	Or7a,Or65c,Ir76a,norpA	FBgn0030016,FBgn0041623,FBgn0260874,FBgn0262738
	GO Biological Processes	GO:0001941	postsynaptic membrane organization	14	2	0.885	8.6384	3.111	0.0217388	1.66277	1	0.267697	1	Nlg1,Neto	FBgn0051146,FBgn0265416
	GO Biological Processes	GO:0007522	visceral muscle development	14	2	0.885	8.6384	3.111	0.0217388	1.66277	1	0.267697	1	kirre,Alk	FBgn0028369,FBgn0040505
	GO Biological Processes	GO:0009996	negative regulation of cell fate specification	14	2	0.885	8.6384	3.111	0.0217388	1.66277	1	0.267697	1	eya,ush	FBgn0000320,FBgn0003963
	GO Biological Processes	GO:0016545	male courtship behavior, veined wing vibration	14	2	0.885	8.6384	3.111	0.0217388	1.66277	1	0.267697	1	5-HT7,cac	FBgn0004573,FBgn0263111
	GO Cellular Component	GO:0035869	ciliary transition zone	14	2	0.885	8.6384	3.111	0.0217388	1.66277	1	0.267697	1	CG5921,Cc2d2a	FBgn0029835,FBgn0263113
	GO Cellular Component	GO:0030133	transport vesicle	97	5	2.212	3.117	1.64	0.0223498	1.65073	1	0.27327	1	Rab3,nSyb,unc-13,VGAT,Cadps	FBgn0005586,FBgn0013342,FBgn0025726,FBgn0033911,FBgn0053653
	GO Biological Processes	GO:0070588	calcium ion transmembrane transport	37	3	1.327	4.9029	2.294	0.0229436	1.63934	1	0.278555	1	norpA,cac,zyd	FBgn0262738,FBgn0263111,FBgn0265767
	GO Biological Processes	GO:0007498	mesoderm development	99	5	2.212	3.054	1.611	0.0241635	1.61684	1	0.285614	1	eya,fog,twi,meso18E,Alk	FBgn0000320,FBgn0000719,FBgn0003900,FBgn0040089,FBgn0040505
	GO Biological Processes	GO:0023061	signal release	135	6	2.655	2.6875	1.426	0.0246929	1.60743	1	0.285614	1	Rab3,nSyb,unc-13,CG9650,Cadps,cac	FBgn0005586,FBgn0013342,FBgn0025726,FBgn0029939,FBgn0053653,FBgn0263111
	GO Biological Processes	GO:0006805	xenobiotic metabolic process	15	2	0.885	8.0625	3.011	0.0248135	1.60531	1	0.285614	1	phm,Cyp6g2	FBgn0004959,FBgn0033696
	GO Biological Processes	GO:0008205	ecdysone metabolic process	15	2	0.885	8.0625	3.011	0.0248135	1.60531	1	0.285614	1	phm,spok	FBgn0004959,FBgn0086917
	GO Biological Processes	GO:0048065	male courtship behavior, veined wing extension	15	2	0.885	8.0625	3.011	0.0248135	1.60531	1	0.285614	1	5-HT7,cac	FBgn0004573,FBgn0263111
	GO Biological Processes	GO:0035214	eye-antennal disc development	67	4	1.77	3.6101	1.852	0.0248206	1.60519	1	0.285614	1	eya,dac,B-H1,Dlip3	FBgn0000320,FBgn0005677,FBgn0011758,FBgn0040465
	REACTOME pathway	R-DME-425407	SLC-mediated transmembrane transport	173	7	3.097	2.4467	1.291	0.0250016	1.60203	1	0.285614	1	CG8925,CG4607,VGAT,NKCC,CG33181,zyd,CNT2	FBgn0038404,FBgn0029932,FBgn0033911,FBgn0051547,FBgn0053181,FBgn0265767,FBgn0025709
	GO Biological Processes	GO:0007269	neurotransmitter secretion	100	5	2.212	3.0235	1.596	0.0251048	1.60024	1	0.285614	1	Cadps,cac,Rab3,nSyb,unc-13	FBgn0053653,FBgn0263111,FBgn0005586,FBgn0013342,FBgn0025726
	GO Biological Processes	GO:0045055	regulated exocytosis	68	4	1.77	3.557	1.831	0.0260408	1.58435	1	0.285614	1	Cadps,Rab3,nSyb,unc-13	FBgn0053653,FBgn0005586,FBgn0013342,FBgn0025726
	GO Biological Processes	GO:0006836	neurotransmitter transport	137	6	2.655	2.6483	1.405	0.0263025	1.58	1	0.285614	1	Rab3,nSyb,unc-13,VGAT,Cadps,cac	FBgn0005586,FBgn0013342,FBgn0025726,FBgn0033911,FBgn0053653,FBgn0263111
	GO Cellular Component	GO:0005887	integral component of plasma membrane	430	13	5.752	1.8281	0.87	0.0267513	1.57265	1	0.285614	1	5-HT7,CNT2,CG4607,Tsp42Ei,CG3216,PGRP-LC,Alk,Nlg1,CG32447,Ddr,Dscam4,Neto,zyd	FBgn0004573,FBgn0025709,FBgn0029932,FBgn0033130,FBgn0034568,FBgn0035976,FBgn0040505,FBgn0051146,FBgn0052447,FBgn0053531,FBgn0263219,FBgn0265416,FBgn0265767
	GO Biological Processes	GO:0019934	cGMP-mediated signaling	16	2	0.885	7.5586	2.918	0.0280538	1.55201	1	0.285614	1	Pde9,CG3216	FBgn0259171,FBgn0034568
	GO Biological Processes	GO:0046068	cGMP metabolic process	16	2	0.885	7.5586	2.918	0.0280538	1.55201	1	0.285614	1	CG3216,Pde9	FBgn0034568,FBgn0259171
	GO Biological Processes	GO:1990709	presynaptic active zone organization	16	2	0.885	7.5586	2.918	0.0280538	1.55201	1	0.285614	1	RhoGAP100F,Rab3	FBgn0039883,FBgn0005586
	GO Cellular Component	GO:0030672	synaptic vesicle membrane	16	2	0.885	7.5586	2.918	0.0280538	1.55201	1	0.285614	1	unc-13,VGAT	FBgn0025726,FBgn0033911
	GO Biological Processes	GO:0006887	exocytosis	103	5	2.212	2.9354	1.554	0.028069	1.55177	1	0.285614	1	Rab3,nSyb,unc-13,Cadps,cac	FBgn0005586,FBgn0013342,FBgn0025726,FBgn0053653,FBgn0263111
	GO Biological Processes	GO:0006904	vesicle docking involved in exocytosis	40	3	1.327	4.5352	2.181	0.0281455	1.55059	1	0.285614	1	Rab3,nSyb,unc-13	FBgn0005586,FBgn0013342,FBgn0025726
	GO Biological Processes	GO:0042048	olfactory behavior	70	4	1.77	3.4554	1.789	0.0285877	1.54382	1	0.285614	1	Alk,amn,dnc,Obp99a	FBgn0040505,FBgn0086782,FBgn0000479,FBgn0039678
	GO Cellular Component	GO:0044306	neuron projection terminus	71	4	1.77	3.4067	1.768	0.0299148	1.52411	1	0.285614	1	nSyb,unc-13,VGAT,Alk	FBgn0013342,FBgn0025726,FBgn0033911,FBgn0040505
	GO Molecular Function	GO:0050839	cell adhesion molecule binding	41	3	1.327	4.4246	2.146	0.030007	1.52278	1	0.285614	1	kirre,CG5758,CG15080	FBgn0028369,FBgn0032666,FBgn0034391
	GO Biological Processes	GO:0001708	cell fate specification	105	5	2.212	2.8795	1.526	0.0301635	1.52052	1	0.285614	1	eya,E(spl)m6-BFM,twi,ush,dac	FBgn0000320,FBgn0002632,FBgn0003900,FBgn0003963,FBgn0005677
	GO Biological Processes	GO:0001895	retina homeostasis	17	2	0.885	7.114	2.831	0.0314533	1.50233	1	0.285614	1	norpA,Culd	FBgn0262738,FBgn0035880
	GO Cellular Component	GO:0099501	exocytic vesicle membrane	17	2	0.885	7.114	2.831	0.0314533	1.50233	1	0.285614	1	unc-13,VGAT	FBgn0025726,FBgn0033911
	GO Molecular Function	GO:0004714	transmembrane receptor protein tyrosine kinase activity	17	2	0.885	7.114	2.831	0.0314533	1.50233	1	0.285614	1	Alk,Ddr	FBgn0040505,FBgn0053531
	GO Molecular Function	GO:0015267	channel activity	222	8	3.54	2.1791	1.124	0.0314635	1.50219	1	0.285614	1	SK,Eglp2,Ir100a,CG11155,ppk13,Ir76a,cac,zyd	FBgn0029761,FBgn0034883,FBgn0039879,FBgn0039927,FBgn0053508,FBgn0260874,FBgn0263111,FBgn0265767
	GO Biological Processes	GO:0008355	olfactory learning	42	3	1.327	4.3192	2.111	0.0319319	1.49578	1	0.285614	1	dnc,Alk,amn	FBgn0000479,FBgn0040505,FBgn0086782
	GO Molecular Function	GO:0004984	olfactory receptor activity	42	3	1.327	4.3192	2.111	0.0319319	1.49578	1	0.285614	1	Or7a,Or65c,Ir76a	FBgn0030016,FBgn0041623,FBgn0260874
	GO Cellular Component	GO:0043235	receptor complex	73	4	1.77	3.3134	1.728	0.0326769	1.48576	1	0.285614	1	Alk,Ddr,Ir76a,Neto	FBgn0040505,FBgn0053531,FBgn0260874,FBgn0265416
	GO Biological Processes	GO:0009593	detection of chemical stimulus	110	5	2.212	2.7486	1.459	0.0358218	1.44585	1	0.310069	1	Ir100a,Or65c,Ir76a,norpA,Or7a	FBgn0039879,FBgn0041623,FBgn0260874,FBgn0262738,FBgn0030016
	GO Biological Processes	GO:0048278	vesicle docking	44	3	1.327	4.1229	2.044	0.0359708	1.44405	1	0.310069	1	Rab3,nSyb,unc-13	FBgn0005586,FBgn0013342,FBgn0025726
	GO Biological Processes	GO:0000902	cell morphogenesis	543	15	6.637	1.6704	0.74	0.0363285	1.43975	1	0.311594	1	eya,dnc,fog,gt,peb,nvy,dac,side,beat-IIIc,RhoGAP100F,Alk,Unc-115a,NT1,Dscam4,Fhos	FBgn0000320,FBgn0000479,FBgn0000719,FBgn0001150,FBgn0003053,FBgn0005636,FBgn0005677,FBgn0016061,FBgn0032629,FBgn0039883,FBgn0040505,FBgn0051352,FBgn0261526,FBgn0263219,FBgn0266084
	GO Molecular Function	GO:0046873	metal ion transmembrane transporter activity	188	7	3.097	2.2515	1.171	0.0368644	1.43339	1	0.312656	1	CNT2,SK,CG11155,NKCC,ppk13,cac,zyd	FBgn0025709,FBgn0029761,FBgn0039927,FBgn0051547,FBgn0053508,FBgn0263111,FBgn0265767
	REACTOME pathway	R-DME-381426	Regulation of Insulin-like Growth Factor (IGF) transport and uptake by Insulin-like Growth Factor Binding Proteins (IGFBPs)	76	4	1.77	3.1826	1.67	0.0370912	1.43073	1	0.312656	1	CG42402,Spn42De,CG42272,CG41520	FBgn0259821,FBgn0033115,FBgn0259167,FBgn0087011
	REACTOME pathway	R-DME-8957275	Post-translational protein phosphorylation	76	4	1.77	3.1826	1.67	0.0370912	1.43073	1	0.312656	1	CG42272,CG41520,CG42402,Spn42De	FBgn0259167,FBgn0087011,FBgn0259821,FBgn0033115
	GO Molecular Function	GO:0003700	DNA-binding transcription factor activity	451	13	5.752	1.743	0.802	0.0371778	1.42972	1	0.312656	1	gt,peb,sr,svp,twi,Sox15,nvy,B-H1,CG9650,hng3,CG17803,dysf,Dlip3	FBgn0001150,FBgn0003053,FBgn0003499,FBgn0003651,FBgn0003900,FBgn0005613,FBgn0005636,FBgn0011758,FBgn0029939,FBgn0035160,FBgn0038547,FBgn0039411,FBgn0040465
	GO Biological Processes	GO:0006790	sulfur compound metabolic process	150	6	2.655	2.4188	1.274	0.0384714	1.41486	1	0.319279	1	GstD10,CG32857,CG33502,GstE5,GstD3,pdgy	FBgn0042206,FBgn0052857,FBgn0053502,FBgn0063495,FBgn0010039,FBgn0027601
	GO Biological Processes	GO:0022416	chaeta development	77	4	1.77	3.1412	1.651	0.0386351	1.41302	1	0.319279	1	ush,Sox15,nvy,B-H1	FBgn0003963,FBgn0005613,FBgn0005636,FBgn0011758
	GO Biological Processes	GO:0007204	positive regulation of cytosolic calcium ion concentration	19	2	0.885	6.3652	2.67	0.0387061	1.41222	1	0.319279	1	norpA,cac	FBgn0262738,FBgn0263111
	GO Biological Processes	GO:0016126	sterol biosynthetic process	19	2	0.885	6.3652	2.67	0.0387061	1.41222	1	0.319279	1	spok,phm	FBgn0086917,FBgn0004959
	GO Biological Processes	GO:0007635	chemosensory behavior	78	4	1.77	3.101	1.633	0.0402155	1.39561	1	0.33015	1	Alk,amn,dnc,Obp99a	FBgn0040505,FBgn0086782,FBgn0000479,FBgn0039678
	GO Biological Processes	GO:0007413	axonal fasciculation	20	2	0.885	6.0469	2.596	0.0425476	1.37112	1	0.335182	1	Con,Mmp1	FBgn0005775,FBgn0035049
	GO Biological Processes	GO:0016226	iron-sulfur cluster assembly	20	2	0.885	6.0469	2.596	0.0425476	1.37112	1	0.335182	1	CG32857,CG33502	FBgn0052857,FBgn0053502
	GO Molecular Function	GO:0008324	cation transmembrane transporter activity	323	10	4.425	1.8721	0.905	0.0425497	1.3711	1	0.335182	1	CNT2,SK,CG4607,VGAT,CG11155,NKCC,CG33181,ppk13,cac,zyd	FBgn0025709,FBgn0029761,FBgn0029932,FBgn0033911,FBgn0039927,FBgn0051547,FBgn0053181,FBgn0053508,FBgn0263111,FBgn0265767
	GO Biological Processes	GO:0030001	metal ion transport	195	7	3.097	2.1707	1.118	0.0434903	1.36161	1	0.335182	1	NKCC,ppk13,norpA,cac,zyd,SK,CG1358	FBgn0051547,FBgn0053508,FBgn0262738,FBgn0263111,FBgn0265767,FBgn0029761,FBgn0033196
	GO Biological Processes	GO:0006749	glutathione metabolic process	48	3	1.327	3.7793	1.918	0.0447951	1.34877	1	0.335182	1	GstD10,GstE5,GstD3	FBgn0042206,FBgn0063495,FBgn0010039
	GO Biological Processes	GO:0007449	proximal/distal pattern formation, imaginal disc	21	2	0.885	5.759	2.526	0.0465249	1.33231	1	0.335182	1	dac,B-H1	FBgn0005677,FBgn0011758
	GO Biological Processes	GO:0035223	leg disc pattern formation	21	2	0.885	5.759	2.526	0.0465249	1.33231	1	0.335182	1	dac,B-H1	FBgn0005677,FBgn0011758
	GO Biological Processes	GO:0045785	positive regulation of cell adhesion	21	2	0.885	5.759	2.526	0.0465249	1.33231	1	0.335182	1	peb,Fhos	FBgn0003053,FBgn0266084
	GO Biological Processes	GO:0051668	localization within membrane	21	2	0.885	5.759	2.526	0.0465249	1.33231	1	0.335182	1	Nlg1,Neto	FBgn0051146,FBgn0265416
	GO Biological Processes	GO:0106030	neuron projection fasciculation	21	2	0.885	5.759	2.526	0.0465249	1.33231	1	0.335182	1	Con,Mmp1	FBgn0005775,FBgn0035049
	GO Molecular Function	GO:0016831	carboxy-lyase activity	21	2	0.885	5.759	2.526	0.0465249	1.33231	1	0.335182	1	GC,CG5618	FBgn0035245,FBgn0036975
	GO Molecular Function	GO:0019239	deaminase activity	21	2	0.885	5.759	2.526	0.0465249	1.33231	1	0.335182	1	CG6951,Ada	FBgn0036959,FBgn0037661
	GO Cellular Component	GO:0098794	postsynapse	82	4	1.77	2.9497	1.561	0.0469003	1.32882	1	0.335182	1	unc-13,CG11155,Nlg1,Neto	FBgn0025726,FBgn0039927,FBgn0051146,FBgn0265416
	GO Biological Processes	GO:0008592	regulation of Toll signaling pathway	49	3	1.327	3.7022	1.888	0.0471541	1.32648	1	0.335182	1	ea,gd,NT1	FBgn0000533,FBgn0000808,FBgn0261526
	GO Biological Processes	GO:0007431	salivary gland development	119	5	2.212	2.5407	1.345	0.0475607	1.32275	1	0.335182	1	eya,fog,gt,twi,Fhos	FBgn0000320,FBgn0000719,FBgn0001150,FBgn0003900,FBgn0266084
	GO Molecular Function	GO:0042302	structural constituent of cuticle	121	5	2.212	2.4987	1.321	0.0504447	1.29718	1	0.340978	1	Vajk1,Cpr64Aa,CG8927,Cpr65Av,Cpr31A	FBgn0028938,FBgn0035510,FBgn0038405,FBgn0052405,FBgn0053302
	GO Biological Processes	GO:0003014	renal system process	22	2	0.885	5.4972	2.459	0.0506325	1.29557	1	0.340978	1	kirre,Eglp2	FBgn0028369,FBgn0034883
	GO Biological Processes	GO:0016081	synaptic vesicle docking	22	2	0.885	5.4972	2.459	0.0506325	1.29557	1	0.340978	1	nSyb,unc-13	FBgn0013342,FBgn0025726
	GO Molecular Function	GO:0019199	transmembrane receptor protein kinase activity	22	2	0.885	5.4972	2.459	0.0506325	1.29557	1	0.340978	1	Alk,Ddr	FBgn0040505,FBgn0053531
	REACTOME pathway	R-DME-111885	Opioid Signalling	22	2	0.885	5.4972	2.459	0.0506325	1.29557	1	0.340978	1	dnc,norpA	FBgn0000479,FBgn0262738
	GO Biological Processes	GO:0006874	cellular calcium ion homeostasis	51	3	1.327	3.557	1.831	0.0520517	1.28356	1	0.349172	1	norpA,cac,zyd	FBgn0262738,FBgn0263111,FBgn0265767
	GO Biological Processes	GO:0001700	embryonic development via the syncytial blastoderm	162	6	2.655	2.2396	1.163	0.052456	1.2802	1	0.35052	1	peb,sr,ush,phm,kirre,chrb	FBgn0003053,FBgn0003499,FBgn0003963,FBgn0004959,FBgn0028369,FBgn0036165
	GO Biological Processes	GO:0008306	associative learning	52	3	1.327	3.4886	1.803	0.0545892	1.26289	1	0.363366	1	dnc,Alk,amn	FBgn0000479,FBgn0040505,FBgn0086782
	GO Biological Processes	GO:0050953	sensory perception of light stimulus	23	2	0.885	5.2582	2.395	0.054865	1.2607	1	0.363797	1	cac,CG5921	FBgn0263111,FBgn0029835
	KEGG Pathway D.mel	path:map00983	Drug metabolism - other enzymes	87	4	1.77	2.7802	1.475	0.0560712	1.25126	1	0.367554	1	Ugt36D1,GstE5,GstD3,GstD10	FBgn0032713,FBgn0063495,FBgn0010039,FBgn0042206
	GO Biological Processes	GO:0007369	gastrulation	87	4	1.77	2.7802	1.475	0.0560712	1.25126	1	0.367554	1	ea,fog,gd,twi	FBgn0000533,FBgn0000719,FBgn0000808,FBgn0003900
	GO Biological Processes	GO:0007608	sensory perception of smell	87	4	1.77	2.7802	1.475	0.0560712	1.25126	1	0.367554	1	Or65c,Ir76a,Or7a,Obp99a	FBgn0041623,FBgn0260874,FBgn0030016,FBgn0039678
	GO Molecular Function	GO:0005216	ion channel activity	207	7	3.097	2.0448	1.032	0.0565482	1.24758	1	0.369277	1	SK,Ir100a,CG11155,ppk13,Ir76a,cac,zyd	FBgn0029761,FBgn0039879,FBgn0039927,FBgn0053508,FBgn0260874,FBgn0263111,FBgn0265767
	GO Biological Processes	GO:0055074	calcium ion homeostasis	53	3	1.327	3.4228	1.775	0.057185	1.24272	1	0.372026	1	norpA,cac,zyd	FBgn0262738,FBgn0263111,FBgn0265767
	GO Biological Processes	GO:0009653	anatomical structure morphogenesis	1456	32	14.159	1.329	0.41	0.0575142	1.24022	1	0.372761	1	RhoGAP100F,Dlip3,Alk,Unc-115a,NT1,norpA,Dscam4,mwh,Fhos,chp,eya,dnc,Pka-C3,ea,fog,gd,gt,peb,sr,svp,twi,ush,nvy,dac,B-H1,side,kirre,CG5921,beat-IIIc,Mmp1,chrb,dysf	FBgn0039883,FBgn0040465,FBgn0040505,FBgn0051352,FBgn0261526,FBgn0262738,FBgn0263219,FBgn0264272,FBgn0266084,FBgn0267435,FBgn0000320,FBgn0000479,FBgn0000489,FBgn0000533,FBgn0000719,FBgn0000808,FBgn0001150,FBgn0003053,FBgn0003499,FBgn0003651,FBgn0003900,FBgn0003963,FBgn0005636,FBgn0005677,FBgn0011758,FBgn0016061,FBgn0028369,FBgn0029835,FBgn0032629,FBgn0035049,FBgn0036165,FBgn0039411
	GO Biological Processes	GO:0007632	visual behavior	24	2	0.885	5.0391	2.333	0.0592173	1.22755	1	0.379519	1	VGAT,cac	FBgn0033911,FBgn0263111
	GO Biological Processes	GO:0045456	ecdysteroid biosynthetic process	24	2	0.885	5.0391	2.333	0.0592173	1.22755	1	0.379519	1	spok,phm	FBgn0086917,FBgn0004959
	GO Molecular Function	GO:0015295	solute:proton symporter activity	24	2	0.885	5.0391	2.333	0.0592173	1.22755	1	0.379519	1	CG4607,VGAT	FBgn0029932,FBgn0033911
	GO Biological Processes	GO:0045596	negative regulation of cell differentiation	128	5	2.212	2.3621	1.24	0.061332	1.21231	1	0.382323	1	Dlip3,norpA,eya,ush,PGRP-LC	FBgn0040465,FBgn0262738,FBgn0000320,FBgn0003963,FBgn0035976
	KEGG Pathway D.mel	path:map00981	Insect hormone biosynthesis	25	2	0.885	4.8375	2.274	0.0636842	1.19597	1	0.382323	1	phm,spok	FBgn0004959,FBgn0086917
	GO Biological Processes	GO:0006446	regulation of translational initiation	25	2	0.885	4.8375	2.274	0.0636842	1.19597	1	0.382323	1	bol,CG13124	FBgn0011206,FBgn0032156
	GO Biological Processes	GO:0016125	sterol metabolic process	25	2	0.885	4.8375	2.274	0.0636842	1.19597	1	0.382323	1	phm,spok	FBgn0004959,FBgn0086917
	GO Biological Processes	GO:0046928	regulation of neurotransmitter secretion	25	2	0.885	4.8375	2.274	0.0636842	1.19597	1	0.382323	1	Rab3,cac	FBgn0005586,FBgn0263111
	GO Biological Processes	GO:0051046	regulation of secretion	91	4	1.77	2.658	1.41	0.0640528	1.19346	1	0.382323	1	Cadps,cac,Rab3,CG9650	FBgn0053653,FBgn0263111,FBgn0005586,FBgn0029939
	GO Biological Processes	GO:0007435	salivary gland morphogenesis	92	4	1.77	2.6291	1.395	0.0661366	1.17956	1	0.389145	1	Fhos,eya,fog,twi	FBgn0266084,FBgn0000320,FBgn0000719,FBgn0003900
	GO Biological Processes	GO:0007591	molting cycle, chitin-based cuticle	92	4	1.77	2.6291	1.395	0.0661366	1.17956	1	0.389145	1	Gld,Mmp1,Mes2,spok	FBgn0001112,FBgn0035049,FBgn0037207,FBgn0086917
	GO Biological Processes	GO:0008063	Toll signaling pathway	57	3	1.327	3.1826	1.67	0.0681371	1.16662	1	0.392272	1	ea,gd,NT1	FBgn0000533,FBgn0000808,FBgn0261526
	GO Cellular Component	GO:0045211	postsynaptic membrane	57	3	1.327	3.1826	1.67	0.0681371	1.16662	1	0.392272	1	unc-13,CG11155,Nlg1	FBgn0025726,FBgn0039927,FBgn0051146
	GO Molecular Function	GO:0022890	inorganic cation transmembrane transporter activity	306	9	3.982	1.7785	0.831	0.0682174	1.16611	1	0.392272	1	CNT2,SK,CG4607,VGAT,CG11155,NKCC,ppk13,cac,zyd	FBgn0025709,FBgn0029761,FBgn0029932,FBgn0033911,FBgn0039927,FBgn0051547,FBgn0053508,FBgn0263111,FBgn0265767
	GO Biological Processes	GO:0007469	antennal development	26	2	0.885	4.6515	2.218	0.0682609	1.16583	1	0.392272	1	dac,Dlip3	FBgn0005677,FBgn0040465
	GO Biological Processes	GO:0008016	regulation of heart contraction	26	2	0.885	4.6515	2.218	0.0682609	1.16583	1	0.392272	1	amn,cac	FBgn0086782,FBgn0263111
	GO Biological Processes	GO:0099173	postsynapse organization	26	2	0.885	4.6515	2.218	0.0682609	1.16583	1	0.392272	1	Nlg1,Neto	FBgn0051146,FBgn0265416
	REACTOME pathway	R-DME-3769402	Deactivation of the beta-catenin transactivating complex	26	2	0.885	4.6515	2.218	0.0682609	1.16583	1	0.392272	1	Sox100B,Sox15	FBgn0024288,FBgn0005613
	GO Biological Processes	GO:0009792	embryo development ending in birth or egg hatching	174	6	2.655	2.0851	1.06	0.0691824	1.16	1	0.395196	1	peb,sr,ush,phm,kirre,chrb	FBgn0003053,FBgn0003499,FBgn0003963,FBgn0004959,FBgn0028369,FBgn0036165
	GO Biological Processes	GO:0035556	intracellular signal transduction	595	15	6.637	1.5244	0.608	0.0692281	1.15972	1	0.395196	1	RhoGAP100F,Alk,amn,Pde9,norpA,cac,zyd,dnc,peb,5-HT7,Rab3,unc-13,CG16721,CG3216,chrb	FBgn0039883,FBgn0040505,FBgn0086782,FBgn0259171,FBgn0262738,FBgn0263111,FBgn0265767,FBgn0000479,FBgn0003053,FBgn0004573,FBgn0005586,FBgn0025726,FBgn0029820,FBgn0034568,FBgn0036165
	GO Biological Processes	GO:0006417	regulation of translation	133	5	2.212	2.2733	1.185	0.0698625	1.15576	1	0.395227	1	bol,CG13124,krimp,Dph1,tut	FBgn0011206,FBgn0032156,FBgn0034098,FBgn0036194,FBgn0052364
	GO Biological Processes	GO:0009416	response to light stimulus	133	5	2.212	2.2733	1.185	0.0698625	1.15576	1	0.395227	1	eya,svp,VGAT,norpA,cac	FBgn0000320,FBgn0003651,FBgn0033911,FBgn0262738,FBgn0263111
	GO Biological Processes	GO:0006030	chitin metabolic process	94	4	1.77	2.5732	1.364	0.070409	1.15237	1	0.395227	1	obst-B,CG8192,ckd,CG43218	FBgn0027600,FBgn0034030,FBgn0035427,FBgn0262854
	GO Biological Processes	GO:0009954	proximal/distal pattern formation	27	2	0.885	4.4792	2.163	0.0729424	1.13702	1	0.395227	1	dac,B-H1	FBgn0005677,FBgn0011758
	GO Biological Processes	GO:0042659	regulation of cell fate specification	27	2	0.885	4.4792	2.163	0.0729424	1.13702	1	0.395227	1	eya,ush	FBgn0000320,FBgn0003963
	GO Cellular Component	GO:0098858	actin-based cell projection	27	2	0.885	4.4792	2.163	0.0729424	1.13702	1	0.395227	1	CG5921,chp	FBgn0029835,FBgn0267435
	GO Molecular Function	GO:0005549	odorant binding	59	3	1.327	3.0747	1.62	0.0739442	1.1311	1	0.395227	1	Or7a,Obp99a,Or65c	FBgn0030016,FBgn0039678,FBgn0041623
	GO Cellular Component	GO:0030659	cytoplasmic vesicle membrane	60	3	1.327	3.0235	1.596	0.0769279	1.11392	1	0.395227	1	unc-13,VGAT,Ptr	FBgn0025726,FBgn0033911,FBgn0262867
	GO Molecular Function	GO:0016765	transferase activity, transferring alkyl or aryl (other than methyl) groups	60	3	1.327	3.0235	1.596	0.0769279	1.11392	1	0.395227	1	GstD3,GstD10,GstE5	FBgn0010039,FBgn0042206,FBgn0063495
	GO Biological Processes	GO:0061061	muscle structure development	223	7	3.097	1.8981	0.925	0.077394	1.11129	1	0.395227	1	eya,sr,twi,kirre,Him,CAP,Alk	FBgn0000320,FBgn0003499,FBgn0003900,FBgn0028369,FBgn0030900,FBgn0033504,FBgn0040505
	GO Biological Processes	GO:0006414	translational elongation	28	2	0.885	4.3192	2.111	0.0777242	1.10944	1	0.395227	1	eEF1alpha2,Dph1	FBgn0000557,FBgn0036194
	GO Biological Processes	GO:0051480	regulation of cytosolic calcium ion concentration	28	2	0.885	4.3192	2.111	0.0777242	1.10944	1	0.395227	1	norpA,cac	FBgn0262738,FBgn0263111
	GO Biological Processes	GO:0060271	cilium assembly	99	4	1.77	2.4432	1.289	0.0816916	1.08782	1	0.397723	1	Tektin-C,IFT54,l(2)41Ab,Cc2d2a	FBgn0035638,FBgn0038221,FBgn0262123,FBgn0263113
	GO Molecular Function	GO:0005509	calcium ion binding	182	6	2.655	1.9935	0.995	0.0818672	1.08689	1	0.397723	1	unc-13,CG31999,CG32373,Cadps,norpA,cac	FBgn0025726,FBgn0051999,FBgn0052373,FBgn0053653,FBgn0262738,FBgn0263111
	GO Biological Processes	GO:0009791	post-embryonic development	611	15	6.637	1.4845	0.57	0.0824392	1.08387	1	0.397723	1	eya,Pka-C3,fog,Gld,ush,phm,dac,B-H1,kirre,Mmp1,Mes2,dysf,spok,mwh,Fhos	FBgn0000320,FBgn0000489,FBgn0000719,FBgn0001112,FBgn0003963,FBgn0004959,FBgn0005677,FBgn0011758,FBgn0028369,FBgn0035049,FBgn0037207,FBgn0039411,FBgn0086917,FBgn0264272,FBgn0266084
	GO Biological Processes	GO:0002803	positive regulation of antibacterial peptide production	29	2	0.885	4.1703	2.06	0.0826016	1.08301	1	0.397723	1	ush,PGRP-LC	FBgn0003963,FBgn0035976
	GO Biological Processes	GO:0003341	cilium movement	29	2	0.885	4.1703	2.06	0.0826016	1.08301	1	0.397723	1	l(2)41Ab,Tektin-C	FBgn0262123,FBgn0035638
	GO Biological Processes	GO:0006963	positive regulation of antibacterial peptide biosynthetic process	29	2	0.885	4.1703	2.06	0.0826016	1.08301	1	0.397723	1	ush,PGRP-LC	FBgn0003963,FBgn0035976
	GO Biological Processes	GO:0014706	striated muscle tissue development	29	2	0.885	4.1703	2.06	0.0826016	1.08301	1	0.397723	1	twi,kirre	FBgn0003900,FBgn0028369
	REACTOME pathway	R-DME-416476	G alpha (q) signalling events	29	2	0.885	4.1703	2.06	0.0826016	1.08301	1	0.397723	1	norpA,Mmp1	FBgn0262738,FBgn0035049
	GO Molecular Function	GO:0000981	DNA-binding transcription factor activity, RNA polymerase II-specific	272	8	3.54	1.7785	0.831	0.0826507	1.08275	1	0.397723	1	gt,peb,sr,svp,twi,Sox15,B-H1,dysf	FBgn0001150,FBgn0003053,FBgn0003499,FBgn0003651,FBgn0003900,FBgn0005613,FBgn0011758,FBgn0039411
	GO Biological Processes	GO:0045216	cell-cell junction organization	62	3	1.327	2.9259	1.549	0.0830513	1.08065	1	0.397723	1	kirre,Mmp1,bou	FBgn0028369,FBgn0035049,FBgn0261284
	GO Cellular Component	GO:0009986	cell surface	62	3	1.327	2.9259	1.549	0.0830513	1.08065	1	0.397723	1	Con,kirre,Nlg1	FBgn0005775,FBgn0028369,FBgn0051146
	GO Biological Processes	GO:0050877	nervous system process	465	12	5.31	1.5605	0.642	0.0854482	1.0683	1	0.408068	1	dnc,CG5921,Or7a,CAP,Obp99a,Ir100a,Alk,Or65c,amn,Ir76a,norpA,cac	FBgn0000479,FBgn0029835,FBgn0030016,FBgn0033504,FBgn0039678,FBgn0039879,FBgn0040505,FBgn0041623,FBgn0086782,FBgn0260874,FBgn0262738,FBgn0263111
	GO Cellular Component	GO:0043195	terminal bouton	63	3	1.327	2.8795	1.526	0.0861893	1.06455	1	0.40941	1	nSyb,unc-13,Alk	FBgn0013342,FBgn0025726,FBgn0040505
	GO Biological Processes	GO:0043069	negative regulation of programmed cell death	101	4	1.77	2.3948	1.26	0.0864403	1.06328	1	0.40941	1	eya,Sox15,CG41520,norpA	FBgn0000320,FBgn0005613,FBgn0087011,FBgn0262738
	GO Molecular Function	GO:0005261	cation channel activity	142	5	2.212	2.1292	1.09	0.0867777	1.06159	1	0.40941	1	SK,CG11155,ppk13,cac,zyd	FBgn0029761,FBgn0039927,FBgn0053508,FBgn0263111,FBgn0265767
	REACTOME pathway	R-DME-382551	Transport of small molecules	418	11	4.867	1.5913	0.67	0.0874052	1.05846	1	0.40941	1	Culd,CG1358,zyd,CNT2,CG4607,Eglp2,VGAT,Unc-115a,NKCC,CG33181,CG8925	FBgn0035880,FBgn0033196,FBgn0265767,FBgn0025709,FBgn0029932,FBgn0034883,FBgn0033911,FBgn0051352,FBgn0051547,FBgn0053181,FBgn0038404
	GO Biological Processes	GO:0009187	cyclic nucleotide metabolic process	30	2	0.885	4.0313	2.011	0.0875702	1.05764	1	0.40941	1	Pde9,CG3216	FBgn0259171,FBgn0034568
	GO Biological Processes	GO:0046661	male sex differentiation	30	2	0.885	4.0313	2.011	0.0875702	1.05764	1	0.40941	1	eya,Sox100B	FBgn0000320,FBgn0024288
	GO Cellular Component	GO:0062023	collagen-containing extracellular matrix	30	2	0.885	4.0313	2.011	0.0875702	1.05764	1	0.40941	1	Mmp1,CG31999	FBgn0035049,FBgn0051999
	GO Biological Processes	GO:0007606	sensory perception of chemical stimulus	186	6	2.655	1.9506	0.964	0.0886657	1.05224	1	0.40941	1	Or7a,Obp99a,Ir100a,Or65c,Ir76a,norpA	FBgn0030016,FBgn0039678,FBgn0039879,FBgn0041623,FBgn0260874,FBgn0262738
	GO Biological Processes	GO:0016050	vesicle organization	102	4	1.77	2.3713	1.246	0.0888641	1.05127	1	0.40941	1	Rab3,B-H1,nSyb,unc-13	FBgn0005586,FBgn0011758,FBgn0013342,FBgn0025726
	GO Biological Processes	GO:0006816	calcium ion transport	64	3	1.327	2.8345	1.503	0.0893771	1.04877	1	0.40941	1	norpA,cac,zyd	FBgn0262738,FBgn0263111,FBgn0265767
	GO Biological Processes	GO:0009953	dorsal/ventral pattern formation	144	5	2.212	2.0996	1.07	0.090804	1.04189	1	0.40941	1	ea,gd,peb,krimp,Dlip3	FBgn0000533,FBgn0000808,FBgn0003053,FBgn0034098,FBgn0040465
	REACTOME pathway	R-DME-9748784	Drug ADME	144	5	2.212	2.0996	1.07	0.090804	1.04189	1	0.40941	1	CG8925,Ada,Ugt36D1,CNT2,Spn42De	FBgn0038404,FBgn0037661,FBgn0032713,FBgn0025709,FBgn0033115
	GO Molecular Function	GO:0043169	cation binding	984	22	9.735	1.3519	0.435	0.091399	1.03906	1	0.40941	1	svp,phm,nvy,unc-13,CG14441,Cyp6g2,krimp,Mmp1,PGRP-LC,CG6951,CG17803,CG1544,CG31999,CG32373,QC,CG32857,CG33502,Cadps,spok,norpA,cac,Tet	FBgn0003651,FBgn0004959,FBgn0005636,FBgn0025726,FBgn0029895,FBgn0033696,FBgn0034098,FBgn0035049,FBgn0035976,FBgn0036959,FBgn0038547,FBgn0039827,FBgn0051999,FBgn0052373,FBgn0052412,FBgn0052857,FBgn0053502,FBgn0053653,FBgn0086917,FBgn0262738,FBgn0263111,FBgn0263392
	GO Cellular Component	GO:0012506	vesicle membrane	65	3	1.327	2.7909	1.481	0.0926138	1.03332	1	0.40941	1	unc-13,VGAT,Ptr	FBgn0025726,FBgn0033911,FBgn0262867
	GO Biological Processes	GO:0001707	mesoderm formation	31	2	0.885	3.9012	1.964	0.0926258	1.03327	1	0.40941	1	fog,twi	FBgn0000719,FBgn0003900
	GO Biological Processes	GO:0032147	activation of protein kinase activity	31	2	0.885	3.9012	1.964	0.0926258	1.03327	1	0.40941	1	Alk,CG41520	FBgn0040505,FBgn0087011
	GO Biological Processes	GO:0060047	heart contraction	31	2	0.885	3.9012	1.964	0.0926258	1.03327	1	0.40941	1	amn,cac	FBgn0086782,FBgn0263111
	GO Molecular Function	GO:0008066	glutamate receptor activity	31	2	0.885	3.9012	1.964	0.0926258	1.03327	1	0.40941	1	CG11155,CG32447	FBgn0039927,FBgn0052447
	GO Molecular Function	GO:0016830	carbon-carbon lyase activity	31	2	0.885	3.9012	1.964	0.0926258	1.03327	1	0.40941	1	GC,CG5618	FBgn0035245,FBgn0036975
	REACTOME pathway	R-DME-2161522	Abacavir ADME	31	2	0.885	3.9012	1.964	0.0926258	1.03327	1	0.40941	1	Ada,CG8925	FBgn0037661,FBgn0038404
	GO Biological Processes	GO:0007612	learning	66	3	1.327	2.7486	1.459	0.0958984	1.01819	1	0.411266	1	Alk,amn,dnc	FBgn0040505,FBgn0086782,FBgn0000479
	GO Molecular Function	GO:0015075	ion transmembrane transporter activity	475	12	5.31	1.5276	0.611	0.0961708	1.01696	1	0.41141	1	CNT2,SK,CG4607,VGAT,Ir100a,CG11155,NKCC,CG33181,ppk13,Ir76a,cac,zyd	FBgn0025709,FBgn0029761,FBgn0029932,FBgn0033911,FBgn0039879,FBgn0039927,FBgn0051547,FBgn0053181,FBgn0053508,FBgn0260874,FBgn0263111,FBgn0265767
	GO Biological Processes	GO:0017157	regulation of exocytosis	32	2	0.885	3.7793	1.918	0.097764	1.00982	1	0.417191	1	Cadps,Rab3	FBgn0053653,FBgn0005586
	GO Molecular Function	GO:0005215	transporter activity	682	16	7.08	1.4186	0.504	0.100793	0.996571	1	0.426922	1	CNT2,SK,CG4607,CG1358,VGAT,Eglp2,CG8925,Ir100a,CG11155,CG30392,NKCC,CG33181,ppk13,Ir76a,cac,zyd	FBgn0025709,FBgn0029761,FBgn0029932,FBgn0033196,FBgn0033911,FBgn0034883,FBgn0038404,FBgn0039879,FBgn0039927,FBgn0050392,FBgn0051547,FBgn0053181,FBgn0053508,FBgn0260874,FBgn0263111,FBgn0265767
	GO Biological Processes	GO:0007507	heart development	107	4	1.77	2.2605	1.177	0.101466	0.993681	1	0.426922	1	svp,twi,ush,Mmp1	FBgn0003651,FBgn0003900,FBgn0003963,FBgn0035049
	GO Biological Processes	GO:0006694	steroid biosynthetic process	33	2	0.885	3.6648	1.874	0.102981	0.987244	1	0.426922	1	phm,spok	FBgn0004959,FBgn0086917
	GO Biological Processes	GO:0048332	mesoderm morphogenesis	33	2	0.885	3.6648	1.874	0.102981	0.987244	1	0.426922	1	fog,twi	FBgn0000719,FBgn0003900
	GO Biological Processes	GO:0060537	muscle tissue development	33	2	0.885	3.6648	1.874	0.102981	0.987244	1	0.426922	1	twi,kirre	FBgn0003900,FBgn0028369
	GO Molecular Function	GO:0001099	basal RNA polymerase II transcription machinery binding	33	2	0.885	3.6648	1.874	0.102981	0.987244	1	0.426922	1	hng3,Dlip3	FBgn0035160,FBgn0040465
	REACTOME pathway	R-DME-8936459	RUNX1 regulates genes involved in megakaryocyte differentiation and platelet function	33	2	0.885	3.6648	1.874	0.102981	0.987244	1	0.426922	1	ush,His2B:CG33868	FBgn0003963,FBgn0053868
	GO Biological Processes	GO:0002807	positive regulation of antimicrobial peptide biosynthetic process	34	2	0.885	3.557	1.831	0.108272	0.965483	1	0.426922	1	ush,PGRP-LC	FBgn0003963,FBgn0035976
	GO Cellular Component	GO:0000786	nucleosome	34	2	0.885	3.557	1.831	0.108272	0.965483	1	0.426922	1	His1:CG33861,His2B:CG33868	FBgn0053861,FBgn0053868
	GO Cellular Component	GO:0016028	rhabdomere	34	2	0.885	3.557	1.831	0.108272	0.965483	1	0.426922	1	norpA,chp	FBgn0262738,FBgn0267435
	GO Molecular Function	GO:0004497	monooxygenase activity	34	2	0.885	3.557	1.831	0.108272	0.965483	1	0.426922	1	phm,Cyp6g2	FBgn0004959,FBgn0033696
	GO Molecular Function	GO:0004713	protein tyrosine kinase activity	34	2	0.885	3.557	1.831	0.108272	0.965483	1	0.426922	1	Alk,Ddr	FBgn0040505,FBgn0053531
	REACTOME pathway	R-DME-9013406	RHOQ GTPase cycle	34	2	0.885	3.557	1.831	0.108272	0.965483	1	0.426922	1	nSyb,RhoGAP100F	FBgn0013342,FBgn0039883
	GO Biological Processes	GO:0044782	cilium organization	110	4	1.77	2.1989	1.137	0.109401	0.960978	1	0.426922	1	Tektin-C,IFT54,l(2)41Ab,Cc2d2a	FBgn0035638,FBgn0038221,FBgn0262123,FBgn0263113
	GO Cellular Component	GO:0043679	axon terminus	70	3	1.327	2.5915	1.374	0.109499	0.96059	1	0.426922	1	nSyb,unc-13,Alk	FBgn0013342,FBgn0025726,FBgn0040505
	GO Molecular Function	GO:0003713	transcription coactivator activity	70	3	1.327	2.5915	1.374	0.109499	0.96059	1	0.426922	1	eya,hng3,Dlip3	FBgn0000320,FBgn0035160,FBgn0040465
	GO Molecular Function	GO:0004888	transmembrane signaling receptor activity	291	8	3.54	1.6624	0.733	0.110477	0.956729	1	0.427045	1	5-HT7,Or7a,CG11155,Alk,Or65c,CG32447,Ddr,Ir76a	FBgn0004573,FBgn0030016,FBgn0039927,FBgn0040505,FBgn0041623,FBgn0052447,FBgn0053531,FBgn0260874
	GO Biological Processes	GO:0042440	pigment metabolic process	111	4	1.77	2.1791	1.124	0.112107	0.950368	1	0.431411	1	sr,ush,Culd,PGRP-LC	FBgn0003499,FBgn0003963,FBgn0035880,FBgn0035976
	GO Biological Processes	GO:0055065	metal ion homeostasis	111	4	1.77	2.1791	1.124	0.112107	0.950368	1	0.431411	1	NKCC,norpA,cac,zyd	FBgn0051547,FBgn0262738,FBgn0263111,FBgn0265767
	GO Molecular Function	GO:0140110	transcription regulator activity	591	14	6.195	1.4324	0.518	0.112902	0.947297	1	0.433505	1	eya,gt,peb,sr,svp,twi,Sox15,nvy,B-H1,CG9650,hng3,CG17803,dysf,Dlip3	FBgn0000320,FBgn0001150,FBgn0003053,FBgn0003499,FBgn0003651,FBgn0003900,FBgn0005613,FBgn0005636,FBgn0011758,FBgn0029939,FBgn0035160,FBgn0038547,FBgn0039411,FBgn0040465
	GO Biological Processes	GO:0009584	detection of visible light	35	2	0.885	3.4554	1.789	0.113635	0.94449	1	0.434525	1	norpA,cac	FBgn0262738,FBgn0263111
	GO Biological Processes	GO:0035295	tube development	695	16	7.08	1.3921	0.477	0.113672	0.944346	1	0.434525	1	eya,ect,Pka-C3,fog,peb,svp,twi,Sox15,dac,B-H1,Mmp1,dysf,Dlip3,Alk,mwh,Fhos	FBgn0000320,FBgn0000451,FBgn0000489,FBgn0000719,FBgn0003053,FBgn0003651,FBgn0003900,FBgn0005613,FBgn0005677,FBgn0011758,FBgn0035049,FBgn0039411,FBgn0040465,FBgn0040505,FBgn0264272,FBgn0266084
	GO Molecular Function	GO:0046872	metal ion binding	960	21	9.292	1.3228	0.404	0.114967	0.939427	1	0.438502	1	svp,phm,nvy,unc-13,CG14441,Cyp6g2,krimp,Mmp1,PGRP-LC,CG6951,CG17803,CG31999,CG32373,QC,CG32857,CG33502,Cadps,spok,norpA,cac,Tet	FBgn0003651,FBgn0004959,FBgn0005636,FBgn0025726,FBgn0029895,FBgn0033696,FBgn0034098,FBgn0035049,FBgn0035976,FBgn0036959,FBgn0038547,FBgn0051999,FBgn0052373,FBgn0052412,FBgn0052857,FBgn0053502,FBgn0053653,FBgn0086917,FBgn0262738,FBgn0263111,FBgn0263392
	GO Biological Processes	GO:0009950	dorsal/ventral axis specification	72	3	1.327	2.5195	1.333	0.116564	0.933437	1	0.443611	1	ea,gd,krimp	FBgn0000533,FBgn0000808,FBgn0034098
	GO Molecular Function	GO:0048037	cofactor binding	344	9	3.982	1.582	0.662	0.117843	0.928695	1	0.446809	1	Gld,phm,CG1358,Cyp6g2,CG5618,CG1544,CG32857,CG33502,spok	FBgn0001112,FBgn0004959,FBgn0033196,FBgn0033696,FBgn0036975,FBgn0039827,FBgn0052857,FBgn0053502,FBgn0086917
	GO Biological Processes	GO:0002165	instar larval or pupal development	545	13	5.752	1.4424	0.528	0.118872	0.924919	1	0.446809	1	eya,Pka-C3,fog,Gld,phm,dac,B-H1,Mmp1,Mes2,dysf,spok,mwh,Fhos	FBgn0000320,FBgn0000489,FBgn0000719,FBgn0001112,FBgn0004959,FBgn0005677,FBgn0011758,FBgn0035049,FBgn0037207,FBgn0039411,FBgn0086917,FBgn0264272,FBgn0266084
	GO Biological Processes	GO:0060180	female mating behavior	36	2	0.885	3.3594	1.748	0.119064	0.92422	1	0.446809	1	5-HT7,bol	FBgn0004573,FBgn0011206
	GO Molecular Function	GO:0005214	structural constituent of chitin-based cuticle	115	4	1.77	2.1033	1.073	0.123222	0.909313	1	0.446809	1	Vajk1,Cpr64Aa,Cpr65Av,Cpr31A	FBgn0028938,FBgn0035510,FBgn0052405,FBgn0053302
	GO Biological Processes	GO:0010817	regulation of hormone levels	74	3	1.327	2.4514	1.294	0.123795	0.907298	1	0.446809	1	spok,phm,CG9650	FBgn0086917,FBgn0004959,FBgn0029939
	GO Biological Processes	GO:0002164	larval development	159	5	2.212	1.9015	0.927	0.123957	0.90673	1	0.446809	1	eya,ush,kirre,Mmp1,Mes2	FBgn0000320,FBgn0003963,FBgn0028369,FBgn0035049,FBgn0037207
	GO Biological Processes	GO:0006006	glucose metabolic process	37	2	0.885	3.2686	1.709	0.124556	0.904634	1	0.446809	1	Gld,CG9961	FBgn0001112,FBgn0031451
	GO Biological Processes	GO:0035148	tube formation	37	2	0.885	3.2686	1.709	0.124556	0.904634	1	0.446809	1	fog,Mmp1	FBgn0000719,FBgn0035049
	KEGG Pathway D.mel	path:map00480	Glutathione metabolism	75	3	1.327	2.4188	1.274	0.12747	0.894592	1	0.454046	1	GstE5,GstD3,GstD10	FBgn0063495,FBgn0010039,FBgn0042206
	REACTOME pathway	R-DME-425393	Transport of inorganic cations/anions and amino acids/oligopeptides	75	3	1.327	2.4188	1.274	0.12747	0.894592	1	0.454046	1	zyd,NKCC,VGAT	FBgn0265767,FBgn0051547,FBgn0033911
	GO Biological Processes	GO:0007310	oocyte dorsal/ventral axis specification	38	2	0.885	3.1826	1.67	0.130109	0.885694	1	0.456913	1	ea,krimp	FBgn0000533,FBgn0034098
	GO Biological Processes	GO:0008407	chaeta morphogenesis	38	2	0.885	3.1826	1.67	0.130109	0.885694	1	0.456913	1	nvy,B-H1	FBgn0005636,FBgn0011758
	GO Biological Processes	GO:0009410	response to xenobiotic stimulus	38	2	0.885	3.1826	1.67	0.130109	0.885694	1	0.456913	1	phm,Cyp6g2	FBgn0004959,FBgn0033696
	GO Biological Processes	GO:0021782	glial cell development	38	2	0.885	3.1826	1.67	0.130109	0.885694	1	0.456913	1	fog,svp	FBgn0000719,FBgn0003651
	GO Biological Processes	GO:0045455	ecdysteroid metabolic process	38	2	0.885	3.1826	1.67	0.130109	0.885694	1	0.456913	1	phm,spok	FBgn0004959,FBgn0086917
	REACTOME pathway	R-DME-9035034	RHOF GTPase cycle	38	2	0.885	3.1826	1.67	0.130109	0.885694	1	0.456913	1	nSyb,RhoGAP100F	FBgn0013342,FBgn0039883
	GO Biological Processes	GO:0060562	epithelial tube morphogenesis	452	11	4.867	1.4716	0.557	0.130172	0.885483	1	0.456913	1	mwh,Fhos,eya,Pka-C3,fog,svp,twi,dac,B-H1,Mmp1,dysf	FBgn0264272,FBgn0266084,FBgn0000320,FBgn0000489,FBgn0000719,FBgn0003651,FBgn0003900,FBgn0005677,FBgn0011758,FBgn0035049,FBgn0039411
	GO Biological Processes	GO:0006812	cation transport	303	8	3.54	1.5965	0.675	0.130395	0.884739	1	0.456913	1	SK,CG1358,NKCC,CG33181,ppk13,norpA,cac,zyd	FBgn0029761,FBgn0033196,FBgn0051547,FBgn0053181,FBgn0053508,FBgn0262738,FBgn0263111,FBgn0265767
	GO Biological Processes	GO:0098662	inorganic cation transmembrane transport	163	5	2.212	1.8549	0.891	0.133634	0.874084	1	0.461277	1	NKCC,norpA,cac,zyd,SK	FBgn0051547,FBgn0262738,FBgn0263111,FBgn0265767,FBgn0029761
	GO Biological Processes	GO:0016331	morphogenesis of embryonic epithelium	119	4	1.77	2.0326	1.023	0.134786	0.870355	1	0.461277	1	fog,peb,ush,Mmp1	FBgn0000719,FBgn0003053,FBgn0003963,FBgn0035049
	GO Biological Processes	GO:0008045	motor neuron axon guidance	77	3	1.327	2.3559	1.236	0.134936	0.869871	1	0.461277	1	NT1,side,beat-IIIc	FBgn0261526,FBgn0016061,FBgn0032629
	GO Cellular Component	GO:0097060	synaptic membrane	77	3	1.327	2.3559	1.236	0.134936	0.869871	1	0.461277	1	unc-13,CG11155,Nlg1	FBgn0025726,FBgn0039927,FBgn0051146
	GO Biological Processes	GO:1900426	positive regulation of defense response to bacterium	39	2	0.885	3.101	1.633	0.135717	0.867364	1	0.461277	1	ush,PGRP-LC	FBgn0003963,FBgn0035976
	GO Cellular Component	GO:0032590	dendrite membrane	39	2	0.885	3.101	1.633	0.135717	0.867364	1	0.461277	1	Or7a,Or65c	FBgn0030016,FBgn0041623
	GO Molecular Function	GO:0005267	potassium channel activity	39	2	0.885	3.101	1.633	0.135717	0.867364	1	0.461277	1	SK,CG11155	FBgn0029761,FBgn0039927
	GO Biological Processes	GO:0030031	cell projection assembly	164	5	2.212	1.8436	0.883	0.136105	0.866127	1	0.461277	1	Unc-115a,l(2)41Ab,Cc2d2a,Tektin-C,IFT54	FBgn0051352,FBgn0262123,FBgn0263113,FBgn0035638,FBgn0038221
	GO Cellular Component	GO:0031982	vesicle	409	10	4.425	1.4785	0.564	0.141375	0.849626	1	0.464262	1	Rab3,nSyb,unc-13,VGAT,Arc2,CG7565,Culd,PGRP-LC,Cadps,Ptr	FBgn0005586,FBgn0013342,FBgn0025726,FBgn0033911,FBgn0033928,FBgn0035833,FBgn0035880,FBgn0035976,FBgn0053653,FBgn0262867
	GO Biological Processes	GO:0007427	epithelial cell migration, open tracheal system	40	2	0.885	3.0235	1.596	0.141379	0.849615	1	0.464262	1	sr,dysf	FBgn0003499,FBgn0039411
	GO Biological Processes	GO:0016203	muscle attachment	40	2	0.885	3.0235	1.596	0.141379	0.849615	1	0.464262	1	sr,CAP	FBgn0003499,FBgn0033504
	GO Molecular Function	GO:0005272	sodium channel activity	40	2	0.885	3.0235	1.596	0.141379	0.849615	1	0.464262	1	CG11155,ppk13	FBgn0039927,FBgn0053508
	GO Biological Processes	GO:0042335	cuticle development	213	6	2.655	1.7034	0.768	0.142146	0.847265	1	0.465893	1	ect,Gld,Vajk1,Cpr64Aa,Cpr65Av,Cpr31A	FBgn0000451,FBgn0001112,FBgn0028938,FBgn0035510,FBgn0052405,FBgn0053302
	GO Cellular Component	GO:0030425	dendrite	122	4	1.77	1.9826	0.987	0.143739	0.842424	1	0.470222	1	5-HT7,VGAT,Mmp1,Ir76a	FBgn0004573,FBgn0033911,FBgn0035049,FBgn0260874
	GO Biological Processes	GO:0060548	negative regulation of cell death	123	4	1.77	1.9665	0.976	0.146775	0.833348	1	0.476662	1	eya,Sox15,CG41520,norpA	FBgn0000320,FBgn0005613,FBgn0087011,FBgn0262738
	GO Cellular Component	GO:0005929	cilium	123	4	1.77	1.9665	0.976	0.146775	0.833348	1	0.476662	1	CG5921,IFT54,l(2)41Ab,Cc2d2a	FBgn0029835,FBgn0038221,FBgn0262123,FBgn0263113
	PANTHER pathway D.mel	P00019	Endothelin signaling pathway	41	2	0.885	2.9497	1.561	0.14709	0.832415	1	0.476662	1	Pka-C3,norpA	FBgn0000489,FBgn0262738
	GO Biological Processes	GO:0010883	regulation of lipid storage	41	2	0.885	2.9497	1.561	0.14709	0.832415	1	0.476662	1	svp,sturkopf	FBgn0003651,FBgn0035206
	REACTOME pathway	R-DME-422356	Regulation of insulin secretion	41	2	0.885	2.9497	1.561	0.14709	0.832415	1	0.476662	1	cac,Snmp2	FBgn0263111,FBgn0035815
	GO Biological Processes	GO:0003015	heart process	42	2	0.885	2.8795	1.526	0.152848	0.815739	1	0.481596	1	amn,cac	FBgn0086782,FBgn0263111
	GO Biological Processes	GO:0007443	Malpighian tubule morphogenesis	42	2	0.885	2.8795	1.526	0.152848	0.815739	1	0.481596	1	svp,twi	FBgn0003651,FBgn0003900
	GO Biological Processes	GO:0007455	eye-antennal disc morphogenesis	42	2	0.885	2.8795	1.526	0.152848	0.815739	1	0.481596	1	eya,B-H1	FBgn0000320,FBgn0011758
	REACTOME pathway	R-DME-1500931	Cell-Cell communication	42	2	0.885	2.8795	1.526	0.152848	0.815739	1	0.481596	1	kirre,Tsp42Ei	FBgn0028369,FBgn0033130
	GO Biological Processes	GO:0048066	developmental pigmentation	82	3	1.327	2.2123	1.146	0.15423	0.811832	1	0.482563	1	CG31076,eya,Culd	FBgn0051076,FBgn0000320,FBgn0035880
	GO Biological Processes	GO:0040003	chitin-based cuticle development	172	5	2.212	1.7578	0.814	0.156587	0.805245	1	0.48905	1	Cpr65Av,Cpr31A,Gld,Vajk1,Cpr64Aa	FBgn0052405,FBgn0053302,FBgn0001112,FBgn0028938,FBgn0035510
	GO Biological Processes	GO:0006066	alcohol metabolic process	83	3	1.327	2.1856	1.128	0.158189	0.800825	1	0.491382	1	spok,norpA,phm	FBgn0086917,FBgn0262738,FBgn0004959
	GO Biological Processes	GO:0006875	cellular metal ion homeostasis	83	3	1.327	2.1856	1.128	0.158189	0.800825	1	0.491382	1	norpA,cac,zyd	FBgn0262738,FBgn0263111,FBgn0265767
	GO Biological Processes	GO:0070838	divalent metal ion transport	83	3	1.327	2.1856	1.128	0.158189	0.800825	1	0.491382	1	norpA,cac,zyd	FBgn0262738,FBgn0263111,FBgn0265767
	GO Molecular Function	GO:0005262	calcium channel activity	43	2	0.885	2.8125	1.492	0.15865	0.79956	1	0.49154	1	cac,zyd	FBgn0263111,FBgn0265767
	GO Biological Processes	GO:0009314	response to radiation	173	5	2.212	1.7477	0.805	0.159233	0.797968	1	0.49154	1	eya,svp,VGAT,norpA,cac	FBgn0000320,FBgn0003651,FBgn0033911,FBgn0262738,FBgn0263111
	GO Biological Processes	GO:0032940	secretion by cell	221	6	2.655	1.6417	0.715	0.160346	0.794943	1	0.49154	1	Rab3,nSyb,unc-13,CG9650,Cadps,cac	FBgn0005586,FBgn0013342,FBgn0025726,FBgn0029939,FBgn0053653,FBgn0263111
	GO Cellular Component	GO:0016020	membrane	2468	47	20.796	1.1516	0.204	0.160556	0.794374	1	0.49154	1	5-HT7,Rab3,Con,nSyb,CNT2,unc-13,kirre,SK,CG5921,CG4607,Or7a,Tsp42Ei,CG1358,VGAT,PIG-A,CG3216,CG3649,Eglp2,Snmp2,CG7565,PGRP-LC,ELOVL,CG8925,Tsp97E,CG1544,Ir100a,CG11155,Alk,Or65c,Nlg1,Hsp70Bbb,NKCC,CG32447,CG33181,ppk13,Ddr,CG34057,CG42288,Ir76a,bou,norpA,Ptr,cac,Dscam4,Neto,zyd,chp	FBgn0004573,FBgn0005586,FBgn0005775,FBgn0013342,FBgn0025709,FBgn0025726,FBgn0028369,FBgn0029761,FBgn0029835,FBgn0029932,FBgn0030016,FBgn0033130,FBgn0033196,FBgn0033911,FBgn0034270,FBgn0034568,FBgn0034785,FBgn0034883,FBgn0035815,FBgn0035833,FBgn0035976,FBgn0037534,FBgn0038404,FBgn0039465,FBgn0039827,FBgn0039879,FBgn0039927,FBgn0040505,FBgn0041623,FBgn0051146,FBgn0051354,FBgn0051547,FBgn0052447,FBg…
	GO Biological Processes	GO:0035152	regulation of tube architecture, open tracheal system	84	3	1.327	2.1596	1.111	0.162179	0.790007	1	0.49154	1	peb,Mmp1,bou	FBgn0003053,FBgn0035049,FBgn0261284
	REACTOME pathway	R-DME-372790	Signaling by GPCR	128	4	1.77	1.8897	0.918	0.162318	0.789633	1	0.49154	1	5-HT7,norpA,Mmp1,dnc	FBgn0004573,FBgn0262738,FBgn0035049,FBgn0000479
	GO Biological Processes	GO:0002009	morphogenesis of an epithelium	579	13	5.752	1.3577	0.441	0.163639	0.786112	1	0.49154	1	mwh,Fhos,eya,Pka-C3,fog,peb,svp,twi,ush,dac,B-H1,Mmp1,dysf	FBgn0264272,FBgn0266084,FBgn0000320,FBgn0000489,FBgn0000719,FBgn0003053,FBgn0003651,FBgn0003900,FBgn0003963,FBgn0005677,FBgn0011758,FBgn0035049,FBgn0039411
	GO Molecular Function	GO:0022857	transmembrane transporter activity	632	14	6.195	1.3395	0.422	0.16383	0.785606	1	0.49154	1	CNT2,SK,CG4607,CG1358,VGAT,Eglp2,Ir100a,CG11155,NKCC,CG33181,ppk13,Ir76a,cac,zyd	FBgn0025709,FBgn0029761,FBgn0029932,FBgn0033196,FBgn0033911,FBgn0034883,FBgn0039879,FBgn0039927,FBgn0051547,FBgn0053181,FBgn0053508,FBgn0260874,FBgn0263111,FBgn0265767
	GO Biological Processes	GO:0003333	amino acid transmembrane transport	44	2	0.885	2.7486	1.459	0.164492	0.783856	1	0.49154	1	VGAT,NKCC	FBgn0033911,FBgn0051547
	GO Biological Processes	GO:0010001	glial cell differentiation	44	2	0.885	2.7486	1.459	0.164492	0.783856	1	0.49154	1	fog,svp	FBgn0000719,FBgn0003651
	GO Cellular Component	GO:0005930	axoneme	44	2	0.885	2.7486	1.459	0.164492	0.783856	1	0.49154	1	IFT54,l(2)41Ab	FBgn0038221,FBgn0262123
	GO Cellular Component	GO:0099572	postsynaptic specialization	44	2	0.885	2.7486	1.459	0.164492	0.783856	1	0.49154	1	CG11155,Neto	FBgn0039927,FBgn0265416
	GO Molecular Function	GO:0000149	SNARE binding	44	2	0.885	2.7486	1.459	0.164492	0.783856	1	0.49154	1	nSyb,unc-13	FBgn0013342,FBgn0025726
	GO Molecular Function	GO:0051536	iron-sulfur cluster binding	44	2	0.885	2.7486	1.459	0.164492	0.783856	1	0.49154	1	CG32857,CG33502	FBgn0052857,FBgn0053502
	KEGG Pathway D.mel	path:map00230	Purine metabolism	85	3	1.327	2.1342	1.094	0.166199	0.779372	1	0.49154	1	dnc,Pde9,CG3216	FBgn0000479,FBgn0259171,FBgn0034568
	GO Molecular Function	GO:0048018	receptor ligand activity	85	3	1.327	2.1342	1.094	0.166199	0.779372	1	0.49154	1	fog,amn,NT1	FBgn0000719,FBgn0086782,FBgn0261526
	GO Biological Processes	GO:0007165	signal transduction	1344	27	11.947	1.2148	0.281	0.167057	0.777136	1	0.49154	1	RhoGAP100F,Alk,CG32447,Ddr,amn,CG41520,Pde9,NT1,norpA,cac,zyd,eya,dnc,Pka-C3,ea,fog,gd,E(spl)m6-BFM,peb,svp,5-HT7,Rab3,unc-13,CG16721,CG3216,PGRP-LC,chrb	FBgn0039883,FBgn0040505,FBgn0052447,FBgn0053531,FBgn0086782,FBgn0087011,FBgn0259171,FBgn0261526,FBgn0262738,FBgn0263111,FBgn0265767,FBgn0000320,FBgn0000479,FBgn0000489,FBgn0000533,FBgn0000719,FBgn0000808,FBgn0002632,FBgn0003053,FBgn0003651,FBgn0004573,FBgn0005586,FBgn0025726,FBgn0029820,FBgn0034568,FBgn0035976,FBgn0036165
	GO Cellular Component	GO:0031410	cytoplasmic vesicle	374	9	3.982	1.4551	0.541	0.167973	0.774759	1	0.491657	1	Rab3,nSyb,unc-13,VGAT,CG7565,Culd,PGRP-LC,Cadps,Ptr	FBgn0005586,FBgn0013342,FBgn0025726,FBgn0033911,FBgn0035833,FBgn0035880,FBgn0035976,FBgn0053653,FBgn0262867
	GO Biological Processes	GO:0042063	gliogenesis	86	3	1.327	2.1094	1.077	0.170248	0.768918	1	0.497471	1	fog,svp,amn	FBgn0000719,FBgn0003651,FBgn0086782
	GO Biological Processes	GO:0009266	response to temperature stimulus	132	4	1.77	1.8324	0.874	0.175164	0.756554	1	0.510011	1	dnc,Hsp70Bbb,amn,norpA	FBgn0000479,FBgn0051354,FBgn0086782,FBgn0262738
	REACTOME pathway	R-DME-209449	Toll pathway	46	2	0.885	2.6291	1.395	0.176285	0.753784	1	0.510011	1	ea,gd	FBgn0000533,FBgn0000808
	GO Biological Processes	GO:0009888	tissue development	1023	21	9.292	1.2413	0.312	0.17877	0.747707	1	0.510011	1	meso18E,Dlip3,Alk,mwh,Fhos,lncRNA:flam,eya,Pka-C3,fog,peb,sr,svp,twi,ush,phm,Sox15,dac,B-H1,kirre,Mmp1,dysf	FBgn0040089,FBgn0040465,FBgn0040505,FBgn0264272,FBgn0266084,FBgn0267704,FBgn0000320,FBgn0000489,FBgn0000719,FBgn0003053,FBgn0003499,FBgn0003651,FBgn0003900,FBgn0003963,FBgn0004959,FBgn0005613,FBgn0005677,FBgn0011758,FBgn0028369,FBgn0035049,FBgn0039411
	GO Biological Processes	GO:0072657	protein localization to membrane	134	4	1.77	1.805	0.852	0.181715	0.740608	1	0.510011	1	Nlg1,Neto,peb,Rab3	FBgn0051146,FBgn0265416,FBgn0003053,FBgn0005586
	GO Biological Processes	GO:0030335	positive regulation of cell migration	47	2	0.885	2.5732	1.364	0.182231	0.739377	1	0.510011	1	peb,Fhos	FBgn0003053,FBgn0266084
	GO Biological Processes	GO:0071805	potassium ion transmembrane transport	47	2	0.885	2.5732	1.364	0.182231	0.739377	1	0.510011	1	SK,NKCC	FBgn0029761,FBgn0051547
	GO Molecular Function	GO:0045182	translation regulator activity	89	3	1.327	2.0383	1.027	0.182563	0.738588	1	0.51011	1	eEF1alpha2,bol,CG13124	FBgn0000557,FBgn0011206,FBgn0032156
	GO Biological Processes	GO:0009117	nucleotide metabolic process	182	5	2.212	1.6612	0.732	0.183838	0.735564	1	0.512844	1	pdgy,CG9961,CG3216,CG6951,Pde9	FBgn0027601,FBgn0031451,FBgn0034568,FBgn0036959,FBgn0259171
	GO Molecular Function	GO:0016810	hydrolase activity, acting on carbon-nitrogen (but not peptide) bonds	90	3	1.327	2.0156	1.011	0.18672	0.72881	1	0.517735	1	PGRP-LC,CG6951,Ada	FBgn0035976,FBgn0036959,FBgn0037661
	GO Biological Processes	GO:0030155	regulation of cell adhesion	48	2	0.885	2.5195	1.333	0.188207	0.725365	1	0.517735	1	Fhos,peb	FBgn0266084,FBgn0003053
	GO Biological Processes	GO:0048619	embryonic hindgut morphogenesis	48	2	0.885	2.5195	1.333	0.188207	0.725365	1	0.517735	1	svp,twi	FBgn0003651,FBgn0003900
	GO Biological Processes	GO:0098655	cation transmembrane transport	184	5	2.212	1.6432	0.717	0.189489	0.722416	1	0.517735	1	NKCC,norpA,cac,zyd,SK	FBgn0051547,FBgn0262738,FBgn0263111,FBgn0265767,FBgn0029761
	GO Biological Processes	GO:0048870	cell motility	334	8	3.54	1.4484	0.534	0.189568	0.722236	1	0.517735	1	eya,fog,peb,sr,phm,Tektin-C,dysf,Fhos	FBgn0000320,FBgn0000719,FBgn0003053,FBgn0003499,FBgn0004959,FBgn0035638,FBgn0039411,FBgn0266084
	GO Biological Processes	GO:0035239	tube morphogenesis	491	11	4.867	1.3547	0.438	0.19099	0.71899	1	0.517735	1	eya,Pka-C3,fog,svp,twi,dac,B-H1,Mmp1,dysf,mwh,Fhos	FBgn0000320,FBgn0000489,FBgn0000719,FBgn0003651,FBgn0003900,FBgn0005677,FBgn0011758,FBgn0035049,FBgn0039411,FBgn0264272,FBgn0266084
	GO Biological Processes	GO:0001667	ameboidal-type cell migration	185	5	2.212	1.6343	0.709	0.192338	0.715936	1	0.517735	1	fog,peb,sr,phm,dysf	FBgn0000719,FBgn0003053,FBgn0003499,FBgn0004959,FBgn0039411
	GO Biological Processes	GO:0019731	antibacterial humoral response	49	2	0.885	2.4681	1.303	0.194209	0.71173	1	0.517735	1	ush,PGRP-LC	FBgn0003963,FBgn0035976
	GO Biological Processes	GO:0045860	positive regulation of protein kinase activity	49	2	0.885	2.4681	1.303	0.194209	0.71173	1	0.517735	1	Alk,CG41520	FBgn0040505,FBgn0087011
	GO Molecular Function	GO:0015171	amino acid transmembrane transporter activity	49	2	0.885	2.4681	1.303	0.194209	0.71173	1	0.517735	1	VGAT,NKCC	FBgn0033911,FBgn0051547
	REACTOME pathway	R-DME-163685	Integration of energy metabolism	49	2	0.885	2.4681	1.303	0.194209	0.71173	1	0.517735	1	Snmp2,cac	FBgn0035815,FBgn0263111
	GO Biological Processes	GO:0007560	imaginal disc morphogenesis	388	9	3.982	1.4026	0.488	0.194344	0.711429	1	0.517735	1	mwh,Fhos,eya,Pka-C3,fog,dac,B-H1,Mmp1,dysf	FBgn0264272,FBgn0266084,FBgn0000320,FBgn0000489,FBgn0000719,FBgn0005677,FBgn0011758,FBgn0035049,FBgn0039411
	GO Biological Processes	GO:0006753	nucleoside phosphate metabolic process	186	5	2.212	1.6255	0.701	0.195202	0.709517	1	0.517735	1	pdgy,CG9961,CG3216,CG6951,Pde9	FBgn0027601,FBgn0031451,FBgn0034568,FBgn0036959,FBgn0259171
	GO Biological Processes	GO:0001709	cell fate determination	139	4	1.77	1.7401	0.799	0.198437	0.702378	1	0.524629	1	peb,svp,twi,ush	FBgn0003053,FBgn0003651,FBgn0003900,FBgn0003963
	GO Biological Processes	GO:0055080	cation homeostasis	139	4	1.77	1.7401	0.799	0.198437	0.702378	1	0.524629	1	NKCC,norpA,cac,zyd	FBgn0051547,FBgn0262738,FBgn0263111,FBgn0265767
	GO Biological Processes	GO:0043066	negative regulation of apoptotic process	93	3	1.327	1.9506	0.964	0.199336	0.700415	1	0.524629	1	eya,Sox15,CG41520	FBgn0000320,FBgn0005613,FBgn0087011
	GO Biological Processes	GO:0006865	amino acid transport	50	2	0.885	2.4188	1.274	0.200236	0.698459	1	0.524629	1	NKCC,VGAT	FBgn0051547,FBgn0033911
	GO Biological Processes	GO:0008202	steroid metabolic process	50	2	0.885	2.4188	1.274	0.200236	0.698459	1	0.524629	1	spok,phm	FBgn0086917,FBgn0004959
	GO Biological Processes	GO:0008406	gonad development	50	2	0.885	2.4188	1.274	0.200236	0.698459	1	0.524629	1	eya,Sox100B	FBgn0000320,FBgn0024288
	GO Biological Processes	GO:0033674	positive regulation of kinase activity	50	2	0.885	2.4188	1.274	0.200236	0.698459	1	0.524629	1	Alk,CG41520	FBgn0040505,FBgn0087011
	GO Molecular Function	GO:0015085	calcium ion transmembrane transporter activity	50	2	0.885	2.4188	1.274	0.200236	0.698459	1	0.524629	1	cac,zyd	FBgn0263111,FBgn0265767
	GO Biological Processes	GO:0006163	purine nucleotide metabolic process	141	4	1.77	1.7154	0.779	0.205254	0.687709	1	0.52655	1	Pde9,pdgy,CG9961,CG3216	FBgn0259171,FBgn0027601,FBgn0031451,FBgn0034568
	GO Biological Processes	GO:0007018	microtubule-based movement	141	4	1.77	1.7154	0.779	0.205254	0.687709	1	0.52655	1	Tektin-C,IFT54,CG32318,l(2)41Ab	FBgn0035638,FBgn0038221,FBgn0052318,FBgn0262123
	GO Molecular Function	GO:0046914	transition metal ion binding	661	14	6.195	1.2807	0.357	0.205994	0.686145	1	0.52655	1	svp,phm,nvy,CG14441,Cyp6g2,Mmp1,PGRP-LC,CG6951,CG17803,QC,CG32857,CG33502,spok,Tet	FBgn0003651,FBgn0004959,FBgn0005636,FBgn0029895,FBgn0033696,FBgn0035049,FBgn0035976,FBgn0036959,FBgn0038547,FBgn0052412,FBgn0052857,FBgn0053502,FBgn0086917,FBgn0263392
	GO Biological Processes	GO:2000147	positive regulation of cell motility	51	2	0.885	2.3713	1.246	0.206284	0.685535	1	0.52655	1	peb,Fhos	FBgn0003053,FBgn0266084
	REACTOME pathway	R-DME-15869	Metabolism of nucleotides	51	2	0.885	2.3713	1.246	0.206284	0.685535	1	0.52655	1	Ada,CG6951	FBgn0037661,FBgn0036959
	REACTOME pathway	R-DME-1660662	Glycosphingolipid metabolism	51	2	0.885	2.3713	1.246	0.206284	0.685535	1	0.52655	1	CG30392,Ugt36D1	FBgn0050392,FBgn0032713
	REACTOME pathway	R-DME-9013423	RAC3 GTPase cycle	51	2	0.885	2.3713	1.246	0.206284	0.685535	1	0.52655	1	RhoGAP100F,nSyb	FBgn0039883,FBgn0013342
	GO Biological Processes	GO:0007548	sex differentiation	95	3	1.327	1.9095	0.933	0.207857	0.682235	1	0.52655	1	eya,dac,Sox100B	FBgn0000320,FBgn0005677,FBgn0024288
	GO Biological Processes	GO:0009259	ribonucleotide metabolic process	142	4	1.77	1.7034	0.768	0.208688	0.680503	1	0.52676	1	pdgy,CG9961,CG3216,Pde9	FBgn0027601,FBgn0031451,FBgn0034568,FBgn0259171
	GO Molecular Function	GO:0016705	oxidoreductase activity, acting on paired donors, with incorporation or reduction of molecular oxygen	143	4	1.77	1.6914	0.758	0.212138	0.673381	1	0.531903	1	phm,Cyp6g2,spok,Tet	FBgn0004959,FBgn0033696,FBgn0086917,FBgn0263392
	GO Molecular Function	GO:0015276	ligand-gated ion channel activity	96	3	1.327	1.8897	0.918	0.212149	0.673359	1	0.531903	1	Ir100a,CG11155,Ir76a	FBgn0039879,FBgn0039927,FBgn0260874
	GO Biological Processes	GO:0006906	vesicle fusion	52	2	0.885	2.3257	1.218	0.212352	0.672944	1	0.531903	1	Rab3,nSyb	FBgn0005586,FBgn0013342
	GO Biological Processes	GO:0019915	lipid storage	52	2	0.885	2.3257	1.218	0.212352	0.672944	1	0.531903	1	svp,sturkopf	FBgn0003651,FBgn0035206
	REACTOME pathway	R-DME-418594	G alpha (i) signalling events	52	2	0.885	2.3257	1.218	0.212352	0.672944	1	0.531903	1	norpA,dnc	FBgn0262738,FBgn0000479
	GO Biological Processes	GO:0007444	imaginal disc development	557	12	5.31	1.3027	0.382	0.212576	0.672485	1	0.531903	1	eya,Pka-C3,fog,peb,Sox15,dac,B-H1,Mmp1,dysf,Dlip3,mwh,Fhos	FBgn0000320,FBgn0000489,FBgn0000719,FBgn0003053,FBgn0005613,FBgn0005677,FBgn0011758,FBgn0035049,FBgn0039411,FBgn0040465,FBgn0264272,FBgn0266084
	GO Biological Processes	GO:0016477	cell migration	294	7	3.097	1.4397	0.526	0.214769	0.668027	1	0.535347	1	eya,fog,peb,sr,phm,dysf,Fhos	FBgn0000320,FBgn0000719,FBgn0003053,FBgn0003499,FBgn0004959,FBgn0039411,FBgn0266084
	GO Biological Processes	GO:0042493	response to drug	193	5	2.212	1.5666	0.648	0.215653	0.666245	1	0.535347	1	amn,dnc,5-HT7,phm,Cyp6g2	FBgn0086782,FBgn0000479,FBgn0004573,FBgn0004959,FBgn0033696
	GO Biological Processes	GO:0006813	potassium ion transport	53	2	0.885	2.2819	1.19	0.218437	0.660674	1	0.535347	1	NKCC,SK	FBgn0051547,FBgn0029761
	GO Biological Processes	GO:0050909	sensory perception of taste	53	2	0.885	2.2819	1.19	0.218437	0.660674	1	0.535347	1	Ir100a,norpA	FBgn0039879,FBgn0262738
	GO Molecular Function	GO:0001664	G protein-coupled receptor binding	53	2	0.885	2.2819	1.19	0.218437	0.660674	1	0.535347	1	fog,amn	FBgn0000719,FBgn0086782
	GO Biological Processes	GO:0019693	ribose phosphate metabolic process	146	4	1.77	1.6567	0.728	0.222585	0.652505	1	0.536694	1	Pde9,pdgy,CG9961,CG3216	FBgn0259171,FBgn0027601,FBgn0031451,FBgn0034568
	GO Biological Processes	GO:0050801	ion homeostasis	146	4	1.77	1.6567	0.728	0.222585	0.652505	1	0.536694	1	NKCC,norpA,cac,zyd	FBgn0051547,FBgn0262738,FBgn0263111,FBgn0265767
	GO Biological Processes	GO:0002225	positive regulation of antimicrobial peptide production	54	2	0.885	2.2396	1.163	0.224537	0.648713	1	0.538327	1	ush,PGRP-LC	FBgn0003963,FBgn0035976
	GO Biological Processes	GO:0007602	phototransduction	54	2	0.885	2.2396	1.163	0.224537	0.648713	1	0.538327	1	norpA,cac	FBgn0262738,FBgn0263111
	GO Biological Processes	GO:0048675	axon extension	54	2	0.885	2.2396	1.163	0.224537	0.648713	1	0.538327	1	dnc,RhoGAP100F	FBgn0000479,FBgn0039883
	GO Biological Processes	GO:0055085	transmembrane transport	564	12	5.31	1.2866	0.364	0.224625	0.648542	1	0.538327	1	NKCC,norpA,cac,zyd,CNT2,SK,CG4607,CG1358,VGAT,CG3649,Eglp2,CG8925	FBgn0051547,FBgn0262738,FBgn0263111,FBgn0265767,FBgn0025709,FBgn0029761,FBgn0029932,FBgn0033196,FBgn0033911,FBgn0034785,FBgn0034883,FBgn0038404
	GO Biological Processes	GO:0032956	regulation of actin cytoskeleton organization	99	3	1.327	1.8324	0.874	0.225136	0.647556	1	0.538327	1	mwh,Fhos,fog	FBgn0264272,FBgn0266084,FBgn0000719
	GO Biological Processes	GO:0035218	leg disc development	99	3	1.327	1.8324	0.874	0.225136	0.647556	1	0.538327	1	dac,B-H1,dysf	FBgn0005677,FBgn0011758,FBgn0039411
	GO Molecular Function	GO:0003712	transcription coregulator activity	148	4	1.77	1.6343	0.709	0.229624	0.638984	1	0.541454	1	eya,nvy,hng3,Dlip3	FBgn0000320,FBgn0005636,FBgn0035160,FBgn0040465
	GO Biological Processes	GO:0002760	positive regulation of antimicrobial humoral response	55	2	0.885	2.1989	1.137	0.230649	0.637048	1	0.541454	1	ush,PGRP-LC	FBgn0003963,FBgn0035976
	GO Biological Processes	GO:0002922	positive regulation of humoral immune response	55	2	0.885	2.1989	1.137	0.230649	0.637048	1	0.541454	1	ush,PGRP-LC	FBgn0003963,FBgn0035976
	GO Biological Processes	GO:0007442	hindgut morphogenesis	55	2	0.885	2.1989	1.137	0.230649	0.637048	1	0.541454	1	svp,twi	FBgn0003651,FBgn0003900
	GO Biological Processes	GO:0017148	negative regulation of translation	55	2	0.885	2.1989	1.137	0.230649	0.637048	1	0.541454	1	tut,krimp	FBgn0052364,FBgn0034098
	GO Biological Processes	GO:0061025	membrane fusion	55	2	0.885	2.1989	1.137	0.230649	0.637048	1	0.541454	1	Rab3,nSyb	FBgn0005586,FBgn0013342
	GO Biological Processes	GO:0032970	regulation of actin filament-based process	101	3	1.327	1.7961	0.845	0.233879	0.63101	1	0.541454	1	fog,mwh,Fhos	FBgn0000719,FBgn0264272,FBgn0266084
	GO Biological Processes	GO:0007043	cell-cell junction assembly	56	2	0.885	2.1596	1.111	0.236773	0.625668	1	0.545717	1	bou,kirre	FBgn0261284,FBgn0028369
	GO Biological Processes	GO:1900424	regulation of defense response to bacterium	56	2	0.885	2.1596	1.111	0.236773	0.625668	1	0.545717	1	ush,PGRP-LC	FBgn0003963,FBgn0035976
	GO Biological Processes	GO:0008361	regulation of cell size	102	3	1.327	1.7785	0.831	0.238273	0.622925	1	0.548441	1	gt,Alk,NKCC	FBgn0001150,FBgn0040505,FBgn0051547
	GO Biological Processes	GO:0006811	ion transport	464	10	4.425	1.3032	0.382	0.239659	0.620407	1	0.550496	1	CG11155,NKCC,CG33181,ppk13,norpA,cac,zyd,SK,CG1358,VGAT	FBgn0039927,FBgn0051547,FBgn0053181,FBgn0053508,FBgn0262738,FBgn0263111,FBgn0265767,FBgn0029761,FBgn0033196,FBgn0033911
	GO Biological Processes	GO:0008610	lipid biosynthetic process	201	5	2.212	1.5042	0.589	0.239804	0.620143	1	0.550496	1	phm,PIG-A,ELOVL,spok,norpA	FBgn0004959,FBgn0034270,FBgn0037534,FBgn0086917,FBgn0262738
	GO Biological Processes	GO:0050793	regulation of developmental process	739	15	6.637	1.2274	0.296	0.242171	0.615878	1	0.553681	1	Dlip3,Alk,norpA,cac,cpo,Fhos,eya,fog,gt,peb,twi,ush,kirre,Him,PGRP-LC	FBgn0040465,FBgn0040505,FBgn0262738,FBgn0263111,FBgn0263995,FBgn0266084,FBgn0000320,FBgn0000719,FBgn0001150,FBgn0003053,FBgn0003900,FBgn0003963,FBgn0028369,FBgn0030900,FBgn0035976
	GO Biological Processes	GO:0048565	digestive tract development	103	3	1.327	1.7612	0.817	0.242682	0.614963	1	0.553681	1	svp,twi,Alk	FBgn0003651,FBgn0003900,FBgn0040505
	GO Biological Processes	GO:0006814	sodium ion transport	57	2	0.885	2.1217	1.085	0.242905	0.614563	1	0.553681	1	NKCC,ppk13	FBgn0051547,FBgn0053508
	GO Biological Processes	GO:0072659	protein localization to plasma membrane	57	2	0.885	2.1217	1.085	0.242905	0.614563	1	0.553681	1	peb,Rab3	FBgn0003053,FBgn0005586
	GO Biological Processes	GO:0030534	adult behavior	152	4	1.77	1.5913	0.67	0.243864	0.612853	1	0.553681	1	dnc,amn,norpA,cac	FBgn0000479,FBgn0086782,FBgn0262738,FBgn0263111
	GO Biological Processes	GO:0042445	hormone metabolic process	58	2	0.885	2.0851	1.06	0.249044	0.603724	1	0.5576	1	phm,spok	FBgn0004959,FBgn0086917
	GO Biological Processes	GO:0001736	establishment of planar polarity	105	3	1.327	1.7277	0.789	0.251538	0.599396	1	0.560998	1	peb,svp,mwh	FBgn0003053,FBgn0003651,FBgn0264272
	GO Biological Processes	GO:0007164	establishment of tissue polarity	105	3	1.327	1.7277	0.789	0.251538	0.599396	1	0.560998	1	peb,svp,mwh	FBgn0003053,FBgn0003651,FBgn0264272
	GO Biological Processes	GO:0007447	imaginal disc pattern formation	105	3	1.327	1.7277	0.789	0.251538	0.599396	1	0.560998	1	peb,dac,B-H1	FBgn0003053,FBgn0005677,FBgn0011758
	GO Biological Processes	GO:0051493	regulation of cytoskeleton organization	155	4	1.77	1.5605	0.642	0.254672	0.594018	1	0.565457	1	mwh,Fhos,fog,IFT54	FBgn0264272,FBgn0266084,FBgn0000719,FBgn0038221
	GO Biological Processes	GO:0042067	establishment of ommatidial planar polarity	59	2	0.885	2.0498	1.035	0.255188	0.59314	1	0.565457	1	peb,svp	FBgn0003053,FBgn0003651
	GO Molecular Function	GO:0051015	actin filament binding	59	2	0.885	2.0498	1.035	0.255188	0.59314	1	0.565457	1	CG5921,Unc-115a	FBgn0029835,FBgn0051352
	REACTOME pathway	R-DME-388396	GPCR downstream signalling	106	3	1.327	1.7114	0.775	0.255984	0.591787	1	0.565457	1	norpA,Mmp1,dnc	FBgn0262738,FBgn0035049,FBgn0000479
	GO Biological Processes	GO:0040007	growth	418	9	3.982	1.302	0.381	0.256171	0.59147	1	0.565457	1	dnc,gt,Mmp1,chrb,RhoGAP100F,Alk,Nlg1,amn,cac	FBgn0000479,FBgn0001150,FBgn0035049,FBgn0036165,FBgn0039883,FBgn0040505,FBgn0051146,FBgn0086782,FBgn0263111
	GO Biological Processes	GO:0007166	cell surface receptor signaling pathway	639	13	5.752	1.2302	0.299	0.26008	0.584893	1	0.566134	1	eya,ea,gd,E(spl)m6-BFM,peb,svp,CG3216,PGRP-LC,Alk,CG32447,Ddr,CG41520,NT1	FBgn0000320,FBgn0000533,FBgn0000808,FBgn0002632,FBgn0003053,FBgn0003651,FBgn0034568,FBgn0035976,FBgn0040505,FBgn0052447,FBgn0053531,FBgn0087011,FBgn0261526
	GO Biological Processes	GO:0030865	cortical cytoskeleton organization	60	2	0.885	2.0156	1.011	0.261335	0.582803	1	0.568148	1	Rab3,RhoGAP100F	FBgn0005586,FBgn0039883
	GO Molecular Function	GO:0042802	identical protein binding	157	4	1.77	1.5406	0.623	0.261933	0.58181	1	0.568731	1	svp,twi,Dlip3,Dscam4	FBgn0003651,FBgn0003900,FBgn0040465,FBgn0263219
	GO Biological Processes	GO:0034220	ion transmembrane transport	261	6	2.655	1.3901	0.475	0.263942	0.578491	1	0.571797	1	NKCC,norpA,cac,zyd,SK,VGAT	FBgn0051547,FBgn0262738,FBgn0263111,FBgn0265767,FBgn0029761,FBgn0033911
	GO Biological Processes	GO:0045165	cell fate commitment	314	7	3.097	1.348	0.431	0.264008	0.578382	1	0.571797	1	eya,E(spl)m6-BFM,peb,svp,twi,ush,dac	FBgn0000320,FBgn0002632,FBgn0003053,FBgn0003651,FBgn0003900,FBgn0003963,FBgn0005677
	GO Biological Processes	GO:0009165	nucleotide biosynthetic process	108	3	1.327	1.6797	0.748	0.264909	0.576903	1	0.573028	1	pdgy,CG3216,CG6951	FBgn0027601,FBgn0034568,FBgn0036959
	GO Biological Processes	GO:0045595	regulation of cell differentiation	423	9	3.982	1.2866	0.364	0.267068	0.573377	1	0.574746	1	eya,peb,ush,kirre,PGRP-LC,Dlip3,Alk,norpA,Fhos	FBgn0000320,FBgn0003053,FBgn0003963,FBgn0028369,FBgn0035976,FBgn0040465,FBgn0040505,FBgn0262738,FBgn0266084
	GO Cellular Component	GO:0030424	axon	210	5	2.212	1.4397	0.526	0.267801	0.572189	1	0.574746	1	Con,nSyb,unc-13,Alk,Dscam4	FBgn0005775,FBgn0013342,FBgn0025726,FBgn0040505,FBgn0263219
	GO Biological Processes	GO:0007417	central nervous system development	263	6	2.655	1.3795	0.464	0.26955	0.569361	1	0.574746	1	NT1,eya,sr,svp,dac,Mmp1	FBgn0261526,FBgn0000320,FBgn0003499,FBgn0003651,FBgn0005677,FBgn0035049
	GO Biological Processes	GO:0072002	Malpighian tubule development	62	2	0.885	1.9506	0.964	0.273631	0.562835	1	0.577404	1	svp,twi	FBgn0003651,FBgn0003900
	GO Cellular Component	GO:0032838	plasma membrane bounded cell projection cytoplasm	62	2	0.885	1.9506	0.964	0.273631	0.562835	1	0.577404	1	IFT54,l(2)41Ab	FBgn0038221,FBgn0262123
	GO Biological Processes	GO:0010608	posttranscriptional regulation of gene expression	212	5	2.212	1.4262	0.512	0.274122	0.562057	1	0.577733	1	tut,bol,CG13124,krimp,Dph1	FBgn0052364,FBgn0011206,FBgn0032156,FBgn0034098,FBgn0036194
	GO Biological Processes	GO:0007186	G protein-coupled receptor signaling pathway	213	5	2.212	1.4195	0.505	0.277294	0.557059	1	0.582994	1	fog,5-HT7,CG32447,amn,norpA	FBgn0000719,FBgn0004573,FBgn0052447,FBgn0086782,FBgn0262738
	GO Biological Processes	GO:0061024	membrane organization	213	5	2.212	1.4195	0.505	0.277294	0.557059	1	0.582994	1	Rab3,nSyb,CG30392,Nlg1,Neto	FBgn0005586,FBgn0013342,FBgn0050392,FBgn0051146,FBgn0265416
	GO Biological Processes	GO:0006873	cellular ion homeostasis	112	3	1.327	1.6197	0.696	0.282866	0.54842	1	0.585537	1	norpA,cac,zyd	FBgn0262738,FBgn0263111,FBgn0265767
	GO Molecular Function	GO:0003779	actin binding	112	3	1.327	1.6197	0.696	0.282866	0.54842	1	0.585537	1	CG5921,Unc-115a,mwh	FBgn0029835,FBgn0051352,FBgn0264272
	GO Biological Processes	GO:0000122	negative regulation of transcription by RNA polymerase II	215	5	2.212	1.4063	0.492	0.283662	0.547199	1	0.585537	1	gt,peb,ush,Sox15,B-H1	FBgn0001150,FBgn0003053,FBgn0003963,FBgn0005613,FBgn0011758
	GO Biological Processes	GO:0010631	epithelial cell migration	163	4	1.77	1.4839	0.569	0.283938	0.546776	1	0.585537	1	peb,sr,phm,dysf	FBgn0003053,FBgn0003499,FBgn0004959,FBgn0039411
	GO Biological Processes	GO:0090132	epithelium migration	163	4	1.77	1.4839	0.569	0.283938	0.546776	1	0.585537	1	peb,sr,phm,dysf	FBgn0003053,FBgn0003499,FBgn0004959,FBgn0039411
	GO Biological Processes	GO:0006413	translational initiation	64	2	0.885	1.8897	0.918	0.285918	0.543758	1	0.586813	1	bol,CG13124	FBgn0011206,FBgn0032156
	GO Biological Processes	GO:0007605	sensory perception of sound	64	2	0.885	1.8897	0.918	0.285918	0.543758	1	0.586813	1	CG5921,CAP	FBgn0029835,FBgn0033504
	GO Cellular Component	GO:0032589	neuron projection membrane	64	2	0.885	1.8897	0.918	0.285918	0.543758	1	0.586813	1	Or7a,Or65c	FBgn0030016,FBgn0041623
	REACTOME pathway	R-DME-9757110	Prednisone ADME	64	2	0.885	1.8897	0.918	0.285918	0.543758	1	0.586813	1	Ugt36D1,Spn42De	FBgn0032713,FBgn0033115
	GO Biological Processes	GO:0035114	imaginal disc-derived appendage morphogenesis	323	7	3.097	1.3105	0.39	0.287146	0.541897	1	0.588633	1	Pka-C3,fog,dac,dysf,Dlip3,mwh,Fhos	FBgn0000489,FBgn0000719,FBgn0005677,FBgn0039411,FBgn0040465,FBgn0264272,FBgn0266084
	GO Biological Processes	GO:0006955	immune response	270	6	2.655	1.3438	0.426	0.289399	0.538502	1	0.592547	1	eya,ush,PGRP-LC,Dlip3,NT1,norpA	FBgn0000320,FBgn0003963,FBgn0035976,FBgn0040465,FBgn0261526,FBgn0262738
	REACTOME pathway	R-DME-425366	Transport of bile salts and organic acids, metal ions and amine compounds	65	2	0.885	1.8606	0.896	0.292055	0.534536	1	0.595399	1	CG8925,CG33181	FBgn0038404,FBgn0053181
	REACTOME pathway	R-DME-9013148	CDC42 GTPase cycle	65	2	0.885	1.8606	0.896	0.292055	0.534536	1	0.595399	1	nSyb,RhoGAP100F	FBgn0013342,FBgn0039883
	GO Biological Processes	GO:0019725	cellular homeostasis	218	5	2.212	1.3869	0.472	0.293265	0.53274	1	0.595399	1	NKCC,norpA,cac,zyd,Fhos	FBgn0051547,FBgn0262738,FBgn0263111,FBgn0265767,FBgn0266084
	GO Biological Processes	GO:0035107	appendage morphogenesis	326	7	3.097	1.2984	0.377	0.294967	0.530227	1	0.595399	1	Dlip3,mwh,Fhos,Pka-C3,fog,dac,dysf	FBgn0040465,FBgn0264272,FBgn0266084,FBgn0000489,FBgn0000719,FBgn0005677,FBgn0039411
	GO Molecular Function	GO:0097367	carbohydrate derivative binding	943	18	7.965	1.1542	0.207	0.297543	0.52645	1	0.598452	1	Pka-C3,eEF1alpha2,Rab3,obst-B,Vajk1,CG10802,CG9961,CG8192,CG3216,ckd,PGRP-LC,TTLL6B,Alk,Hsp70Bbb,CG32318,Ddr,Sep4,CG43218	FBgn0000489,FBgn0000557,FBgn0005586,FBgn0027600,FBgn0028938,FBgn0029664,FBgn0031451,FBgn0034030,FBgn0034568,FBgn0035427,FBgn0035976,FBgn0039501,FBgn0040505,FBgn0051354,FBgn0052318,FBgn0053531,FBgn0259923,FBgn0262854
	GO Biological Processes	GO:0040017	positive regulation of locomotion	66	2	0.885	1.8324	0.874	0.298185	0.525515	1	0.598452	1	peb,Fhos	FBgn0003053,FBgn0266084
	GO Biological Processes	GO:0048546	digestive tract morphogenesis	66	2	0.885	1.8324	0.874	0.298185	0.525515	1	0.598452	1	svp,twi	FBgn0003651,FBgn0003900
	GO Biological Processes	GO:0007389	pattern specification process	493	10	4.425	1.2266	0.295	0.299575	0.523494	1	0.599292	1	ea,gd,gt,peb,dac,B-H1,krimp,dysf,Dlip3,l(2)41Ab	FBgn0000533,FBgn0000808,FBgn0001150,FBgn0003053,FBgn0005677,FBgn0011758,FBgn0034098,FBgn0039411,FBgn0040465,FBgn0262123
	GO Biological Processes	GO:0001738	morphogenesis of a polarized epithelium	116	3	1.327	1.5639	0.645	0.300925	0.521541	1	0.599292	1	mwh,peb,svp	FBgn0264272,FBgn0003053,FBgn0003651
	GO Cellular Component	GO:0005667	transcription factor complex	168	4	1.77	1.4397	0.526	0.302483	0.519299	1	0.599292	1	Sox15,dac,CG12768,Mes2	FBgn0005613,FBgn0005677,FBgn0037206,FBgn0037207
	GO Biological Processes	GO:0002784	regulation of antimicrobial peptide production	67	2	0.885	1.805	0.852	0.304306	0.516689	1	0.599292	1	ush,PGRP-LC	FBgn0003963,FBgn0035976
	GO Biological Processes	GO:0061844	antimicrobial humoral immune response mediated by antimicrobial peptide	67	2	0.885	1.805	0.852	0.304306	0.516689	1	0.599292	1	ush,PGRP-LC	FBgn0003963,FBgn0035976
	GO Cellular Component	GO:0048471	perinuclear region of cytoplasm	67	2	0.885	1.805	0.852	0.304306	0.516689	1	0.599292	1	krimp,Fhos	FBgn0034098,FBgn0266084
	GO Molecular Function	GO:0030594	neurotransmitter receptor activity	67	2	0.885	1.805	0.852	0.304306	0.516689	1	0.599292	1	5-HT7,CG11155	FBgn0004573,FBgn0039927
	GO Biological Processes	GO:0048737	imaginal disc-derived appendage development	330	7	3.097	1.2827	0.359	0.305468	0.515034	1	0.599292	1	Pka-C3,fog,dac,dysf,Dlip3,mwh,Fhos	FBgn0000489,FBgn0000719,FBgn0005677,FBgn0039411,FBgn0040465,FBgn0264272,FBgn0266084
	GO Cellular Component	GO:0005615	extracellular space	553	11	4.867	1.2028	0.266	0.308274	0.511063	1	0.600525	1	ea,fog,CG5758,Spn42De,CG15080,Mmp1,CG10862,PGRP-LC,CG40160,amn,CG41520	FBgn0000533,FBgn0000719,FBgn0032666,FBgn0033115,FBgn0034391,FBgn0035049,FBgn0035455,FBgn0035976,FBgn0058160,FBgn0086782,FBgn0087011
	GO Biological Processes	GO:0007424	open tracheal system development	223	5	2.212	1.3558	0.439	0.309393	0.50949	1	0.601807	1	bou,peb,sr,Mmp1,dysf	FBgn0261284,FBgn0003053,FBgn0003499,FBgn0035049,FBgn0039411
	GO Biological Processes	GO:0007528	neuromuscular junction development	170	4	1.77	1.4228	0.509	0.309941	0.508721	1	0.601807	1	unc-13,Nlg1,cac,Neto	FBgn0025726,FBgn0051146,FBgn0263111,FBgn0265416
	GO Biological Processes	GO:0042327	positive regulation of phosphorylation	118	3	1.327	1.5373	0.62	0.30998	0.508667	1	0.601807	1	CG9961,Alk,CG41520	FBgn0031451,FBgn0040505,FBgn0087011
	GO Biological Processes	GO:0008654	phospholipid biosynthetic process	68	2	0.885	1.7785	0.831	0.310418	0.508052	1	0.601981	1	norpA,PIG-A	FBgn0262738,FBgn0034270
	GO Biological Processes	GO:0016192	vesicle-mediated transport	500	10	4.425	1.2094	0.274	0.314615	0.50222	1	0.605237	1	Rab3,nSyb,unc-13,VGAT,Culd,Nlg1,Hsp70Bbb,Cadps,norpA,cac	FBgn0005586,FBgn0013342,FBgn0025726,FBgn0033911,FBgn0035880,FBgn0051146,FBgn0051354,FBgn0053653,FBgn0262738,FBgn0263111
	GO Biological Processes	GO:0030334	regulation of cell migration	69	2	0.885	1.7527	0.81	0.31652	0.499599	1	0.605237	1	Fhos,peb	FBgn0266084,FBgn0003053
	GO Biological Processes	GO:0045471	response to ethanol	69	2	0.885	1.7527	0.81	0.31652	0.499599	1	0.605237	1	amn,dnc	FBgn0086782,FBgn0000479
	GO Biological Processes	GO:0006518	peptide metabolic process	614	12	5.31	1.1818	0.241	0.317693	0.497993	1	0.605237	1	eEF1alpha2,ush,GstD3,bol,CG10802,CG13124,krimp,PGRP-LC,Dph1,GstD10,tut,GstE5	FBgn0000557,FBgn0003963,FBgn0010039,FBgn0011206,FBgn0029664,FBgn0032156,FBgn0034098,FBgn0035976,FBgn0036194,FBgn0042206,FBgn0052364,FBgn0063495
	GO Biological Processes	GO:0042592	homeostatic process	447	9	3.982	1.2175	0.284	0.321142	0.493303	1	0.608442	1	peb,svp,ush,Culd,NKCC,norpA,cac,zyd,Fhos	FBgn0003053,FBgn0003651,FBgn0003963,FBgn0035880,FBgn0051547,FBgn0262738,FBgn0263111,FBgn0265767,FBgn0266084
	REACTOME pathway	R-DME-5252538	Drosophila signaling pathways	173	4	1.77	1.3981	0.483	0.321161	0.493277	1	0.608442	1	ea,PGRP-LC,gd,mwh	FBgn0000533,FBgn0035976,FBgn0000808,FBgn0264272
	REACTOME pathway	R-DME-8856825	Cargo recognition for clathrin-mediated endocytosis	70	2	0.885	1.7277	0.789	0.322608	0.491324	1	0.610513	1	CG7565,nSyb	FBgn0035833,FBgn0013342
	GO Cellular Component	GO:0030176	integral component of endoplasmic reticulum membrane	72	2	0.885	1.6797	0.748	0.334744	0.475287	1	0.625243	1	PIG-A,ELOVL	FBgn0034270,FBgn0037534
	GO Biological Processes	GO:0050808	synapse organization	286	6	2.655	1.2686	0.343	0.335788	0.473935	1	0.626352	1	RhoGAP100F,Nlg1,cac,Neto,Rab3,unc-13	FBgn0039883,FBgn0051146,FBgn0263111,FBgn0265416,FBgn0005586,FBgn0025726
	GO Biological Processes	GO:0007552	metamorphosis	455	9	3.982	1.1961	0.258	0.339673	0.468939	1	0.626352	1	eya,Pka-C3,fog,dac,B-H1,Mmp1,dysf,mwh,Fhos	FBgn0000320,FBgn0000489,FBgn0000719,FBgn0005677,FBgn0011758,FBgn0035049,FBgn0039411,FBgn0264272,FBgn0266084
	GO Biological Processes	GO:0009798	axis specification	178	4	1.77	1.3589	0.442	0.339925	0.468617	1	0.626352	1	ea,gd,gt,krimp	FBgn0000533,FBgn0000808,FBgn0001150,FBgn0034098
	GO Biological Processes	GO:0002759	regulation of antimicrobial humoral response	73	2	0.885	1.6567	0.728	0.340789	0.467514	1	0.626352	1	ush,PGRP-LC	FBgn0003963,FBgn0035976
	GO Biological Processes	GO:0006333	chromatin assembly or disassembly	73	2	0.885	1.6567	0.728	0.340789	0.467514	1	0.626352	1	His1:CG33861,His2B:CG33868	FBgn0053861,FBgn0053868
	REACTOME pathway	R-DME-8978868	Fatty acid metabolism	126	3	1.327	1.4397	0.526	0.346235	0.460629	1	0.633617	1	phm,CG8925,ELOVL	FBgn0004959,FBgn0038404,FBgn0037534
	GO Biological Processes	GO:0046467	membrane lipid biosynthetic process	74	2	0.885	1.6343	0.709	0.346817	0.4599	1	0.633617	1	PIG-A,ELOVL	FBgn0034270,FBgn0037534
	REACTOME pathway	R-DME-3371556	Cellular response to heat stress	74	2	0.885	1.6343	0.709	0.346817	0.4599	1	0.633617	1	eEF1alpha2,Hsp70Bbb	FBgn0000557,FBgn0051354
	REACTOME pathway	R-DME-9013149	RAC1 GTPase cycle	74	2	0.885	1.6343	0.709	0.346817	0.4599	1	0.633617	1	RhoGAP100F,nSyb	FBgn0039883,FBgn0013342
	GO Molecular Function	GO:0022804	active transmembrane transporter activity	235	5	2.212	1.2866	0.364	0.348541	0.457746	1	0.633617	1	CNT2,CG4607,VGAT,NKCC,zyd	FBgn0025709,FBgn0029932,FBgn0033911,FBgn0051547,FBgn0265767
	GO Biological Processes	GO:0002168	instar larval development	75	2	0.885	1.6125	0.689	0.352826	0.452439	1	0.633617	1	Mmp1,Mes2	FBgn0035049,FBgn0037207
	GO Biological Processes	GO:0006164	purine nucleotide biosynthetic process	75	2	0.885	1.6125	0.689	0.352826	0.452439	1	0.633617	1	pdgy,CG3216	FBgn0027601,FBgn0034568
	GO Biological Processes	GO:0046488	phosphatidylinositol metabolic process	75	2	0.885	1.6125	0.689	0.352826	0.452439	1	0.633617	1	norpA,PIG-A	FBgn0262738,FBgn0034270
	GO Biological Processes	GO:0002920	regulation of humoral immune response	76	2	0.885	1.5913	0.67	0.358816	0.445128	1	0.640852	1	ush,PGRP-LC	FBgn0003963,FBgn0035976
	GO Biological Processes	GO:0042391	regulation of membrane potential	76	2	0.885	1.5913	0.67	0.358816	0.445128	1	0.640852	1	SK,cac	FBgn0029761,FBgn0263111
	GO Cellular Component	GO:0031227	intrinsic component of endoplasmic reticulum membrane	76	2	0.885	1.5913	0.67	0.358816	0.445128	1	0.640852	1	PIG-A,ELOVL	FBgn0034270,FBgn0037534
	GO Biological Processes	GO:0007274	neuromuscular synaptic transmission	77	2	0.885	1.5706	0.651	0.364787	0.437961	1	0.641727	1	Alk,Neto	FBgn0040505,FBgn0265416
	GO Biological Processes	GO:0046552	photoreceptor cell fate commitment	77	2	0.885	1.5706	0.651	0.364787	0.437961	1	0.641727	1	svp,dac	FBgn0003651,FBgn0005677
	GO Biological Processes	GO:0099111	microtubule-based transport	77	2	0.885	1.5706	0.651	0.364787	0.437961	1	0.641727	1	l(2)41Ab,IFT54	FBgn0262123,FBgn0038221
	REACTOME pathway	R-DME-428157	Sphingolipid metabolism	77	2	0.885	1.5706	0.651	0.364787	0.437961	1	0.641727	1	CG30392,Ugt36D1	FBgn0050392,FBgn0032713
	GO Biological Processes	GO:0032879	regulation of localization	467	9	3.982	1.1654	0.221	0.367784	0.434407	1	0.643031	1	peb,svp,Rab3,CG9650,sturkopf,Cadps,norpA,cac,Fhos	FBgn0003053,FBgn0003651,FBgn0005586,FBgn0029939,FBgn0035206,FBgn0053653,FBgn0262738,FBgn0263111,FBgn0266084
	GO Biological Processes	GO:0048589	developmental growth	354	7	3.097	1.1957	0.258	0.369743	0.4321	1	0.643031	1	dnc,gt,Mmp1,RhoGAP100F,Nlg1,amn,cac	FBgn0000479,FBgn0001150,FBgn0035049,FBgn0039883,FBgn0051146,FBgn0086782,FBgn0263111
	GO Biological Processes	GO:0007525	somatic muscle development	78	2	0.885	1.5505	0.633	0.370736	0.430936	1	0.643031	1	eya,sr	FBgn0000320,FBgn0003499
	GO Biological Processes	GO:0050954	sensory perception of mechanical stimulus	78	2	0.885	1.5505	0.633	0.370736	0.430936	1	0.643031	1	CG5921,CAP	FBgn0029835,FBgn0033504
	GO Biological Processes	GO:0060429	epithelium development	933	17	7.522	1.1018	0.14	0.375014	0.425952	1	0.645234	1	Dlip3,mwh,Fhos,lncRNA:flam,eya,Pka-C3,fog,peb,svp,twi,ush,phm,Sox15,dac,B-H1,Mmp1,dysf	FBgn0040465,FBgn0264272,FBgn0266084,FBgn0267704,FBgn0000320,FBgn0000489,FBgn0000719,FBgn0003053,FBgn0003651,FBgn0003900,FBgn0003963,FBgn0004959,FBgn0005613,FBgn0005677,FBgn0011758,FBgn0035049,FBgn0039411
	REACTOME pathway	R-DME-917937	Iron uptake and transport	79	2	0.885	1.5309	0.614	0.376662	0.424048	1	0.647424	1	CG1358,CG8925	FBgn0033196,FBgn0038404
	GO Biological Processes	GO:0008219	cell death	358	7	3.097	1.1824	0.242	0.380584	0.41955	1	0.653512	1	CG41520,NT1,norpA,Fhos,eya,Sox15,chrb	FBgn0087011,FBgn0261526,FBgn0262738,FBgn0266084,FBgn0000320,FBgn0005613,FBgn0036165
	GO Biological Processes	GO:0010941	regulation of cell death	245	5	2.212	1.2341	0.303	0.381393	0.418628	1	0.654249	1	eya,Sox15,CG41520,NT1,norpA	FBgn0000320,FBgn0005613,FBgn0087011,FBgn0261526,FBgn0262738
	GO Biological Processes	GO:0048608	reproductive structure development	80	2	0.885	1.5117	0.596	0.382566	0.417293	1	0.654378	1	eya,Sox100B	FBgn0000320,FBgn0024288
	REACTOME pathway	R-DME-114608	Platelet degranulation	135	3	1.327	1.3438	0.426	0.386803	0.41251	1	0.658941	1	Spn42De,Tsp42Ei,Snmp2	FBgn0033115,FBgn0033130,FBgn0035815
	GO Biological Processes	GO:0009408	response to heat	82	2	0.885	1.4749	0.561	0.394302	0.404171	1	0.666322	1	Hsp70Bbb,amn	FBgn0051354,FBgn0086782
	GO Biological Processes	GO:0009987	cellular process	6924	117	51.77	1.0218	0.031	0.394614	0.403827	1	0.666322	1	eya,dnc,Pka-C3,ea,eEF1alpha2,fog,gd,gt,E(spl)m6-BFM,peb,sr,svp,twi,ush,5-HT7,phm,Rab3,Sox15,nvy,dac,Con,GstD3,bol,B-H1,nSyb,side,unc-13,obst-B,pdgy,kirre,CG10802,CG16721,CG5921,CG9650,CG6999,CG4661,CG9961,CG13124,beat-IIIc,CG5758,Spn42De,Cyp6g2,VGAT,CG8192,krimp,PIG-A,CG15080,CG3216,Mmp1,hng3,sturkopf,GC,ckd,CG10862,Tektin-C,Culd,PGRP-LC,chrb,CG7512,Dph1,CG6951,CG5618,ELOVL,Ada,IFT54,CG17803,dysf…	FBgn0000320,FBgn0000479,FBgn0000489,FBgn0000533,FBgn0000557,FBgn0000719,FBgn0000808,FBgn0001150,FBgn0002632,FBgn0003053,FBgn0003499,FBgn0003651,FBgn0003900,FBgn0003963,FBgn0004573,FBgn0004959,FBgn0005586,FBgn0005613,FBgn0005636,FBgn0005677,FBgn0005775,FBgn0010039,FBgn0011206,FBgn0011758,FBgn0013342,FBgn0016061,FBgn0025726,FBgn0027600,FBgn0027601,FBgn0028369,FBgn0029664,FBgn0029820,FBgn0029835,FBg…
	REACTOME pathway	R-DME-76005	Response to elevated platelet cytosolic Ca2+	137	3	1.327	1.3241	0.405	0.395748	0.402581	1	0.667582	1	Spn42De,Tsp42Ei,Snmp2	FBgn0033115,FBgn0033130,FBgn0035815
	GO Molecular Function	GO:0016746	transferase activity, transferring acyl groups	193	4	1.77	1.2532	0.326	0.396266	0.402013	1	0.667803	1	CG17707,CG9447,ELOVL,QC	FBgn0025835,FBgn0033110,FBgn0037534,FBgn0052412
	GO Biological Processes	GO:0008344	adult locomotory behavior	83	2	0.885	1.4571	0.543	0.400132	0.397797	1	0.671002	1	norpA,cac	FBgn0262738,FBgn0263111
	GO Biological Processes	GO:0098656	anion transmembrane transport	83	2	0.885	1.4571	0.543	0.400132	0.397797	1	0.671002	1	VGAT,NKCC	FBgn0033911,FBgn0051547
	GO Molecular Function	GO:0003924	GTPase activity	138	3	1.327	1.3145	0.395	0.400208	0.397715	1	0.671002	1	eEF1alpha2,Rab3,Sep4	FBgn0000557,FBgn0005586,FBgn0259923
	GO Molecular Function	GO:0008047	enzyme activator activity	138	3	1.327	1.3145	0.395	0.400208	0.397715	1	0.671002	1	RhoGAP100F,CG41520,norpA	FBgn0039883,FBgn0087011,FBgn0262738
	GO Biological Processes	GO:0007169	transmembrane receptor protein tyrosine kinase signaling pathway	195	4	1.77	1.2404	0.311	0.403741	0.393897	1	0.671002	1	Alk,Ddr,CG41520,svp	FBgn0040505,FBgn0053531,FBgn0087011,FBgn0003651
	GO Biological Processes	GO:0046486	glycerolipid metabolic process	140	3	1.327	1.2958	0.374	0.4091	0.388171	1	0.678162	1	pdgy,PIG-A,norpA	FBgn0027601,FBgn0034270,FBgn0262738
	GO Biological Processes	GO:0060341	regulation of cellular localization	140	3	1.327	1.2958	0.374	0.4091	0.388171	1	0.678162	1	peb,Rab3,cac	FBgn0003053,FBgn0005586,FBgn0263111
	GO Biological Processes	GO:0012501	programmed cell death	311	6	2.655	1.1666	0.222	0.409594	0.387646	1	0.678261	1	eya,Sox15,chrb,CG41520,norpA,Fhos	FBgn0000320,FBgn0005613,FBgn0036165,FBgn0087011,FBgn0262738,FBgn0266084
	GO Molecular Function	GO:0046983	protein dimerization activity	312	6	2.655	1.1629	0.218	0.412548	0.384525	1	0.678261	1	svp,twi,PGRP-LC,dysf,Dlip3,His2B:CG33868	FBgn0003651,FBgn0003900,FBgn0035976,FBgn0039411,FBgn0040465,FBgn0053868
	GO Molecular Function	GO:0042578	phosphoric ester hydrolase activity	198	4	1.77	1.2216	0.289	0.414923	0.382032	1	0.679323	1	eya,dnc,Pde9,norpA	FBgn0000320,FBgn0000479,FBgn0259171,FBgn0262738
	GO Cellular Component	GO:1902495	transmembrane transporter complex	86	2	0.885	1.4063	0.492	0.417461	0.379384	1	0.682831	1	cac,Neto	FBgn0263111,FBgn0265416
	GO Biological Processes	GO:0045859	regulation of protein kinase activity	88	2	0.885	1.3743	0.459	0.428874	0.36767	1	0.694655	1	Alk,CG41520	FBgn0040505,FBgn0087011
	GO Biological Processes	GO:0048663	neuron fate commitment	88	2	0.885	1.3743	0.459	0.428874	0.36767	1	0.694655	1	svp,dac	FBgn0003651,FBgn0005677
	GO Molecular Function	GO:0001883	purine nucleoside binding	145	3	1.327	1.2511	0.323	0.431149	0.365372	1	0.694655	1	eEF1alpha2,Rab3,Sep4	FBgn0000557,FBgn0005586,FBgn0259923
	GO Molecular Function	GO:0032549	ribonucleoside binding	145	3	1.327	1.2511	0.323	0.431149	0.365372	1	0.694655	1	eEF1alpha2,Rab3,Sep4	FBgn0000557,FBgn0005586,FBgn0259923
	GO Biological Processes	GO:0042060	wound healing	89	2	0.885	1.3589	0.442	0.434537	0.361974	1	0.696228	1	Fhos,Mmp1	FBgn0266084,FBgn0035049
	GO Biological Processes	GO:0016049	cell growth	146	3	1.327	1.2425	0.313	0.435525	0.360987	1	0.696516	1	dnc,RhoGAP100F,amn	FBgn0000479,FBgn0039883,FBgn0086782
	GO Molecular Function	GO:0032561	guanyl ribonucleotide binding	146	3	1.327	1.2425	0.313	0.435525	0.360987	1	0.696516	1	eEF1alpha2,Rab3,Sep4	FBgn0000557,FBgn0005586,FBgn0259923
	GO Biological Processes	GO:0007623	circadian rhythm	148	3	1.327	1.2257	0.294	0.444238	0.352384	1	0.70263	1	dnc,nvy,norpA	FBgn0000479,FBgn0005636,FBgn0262738
	GO Biological Processes	GO:0015672	monovalent inorganic cation transport	148	3	1.327	1.2257	0.294	0.444238	0.352384	1	0.70263	1	SK,NKCC,ppk13	FBgn0029761,FBgn0051547,FBgn0053508
	GO Molecular Function	GO:0001882	nucleoside binding	149	3	1.327	1.2175	0.284	0.448575	0.348165	1	0.706208	1	eEF1alpha2,Rab3,Sep4	FBgn0000557,FBgn0005586,FBgn0259923
	GO Molecular Function	GO:0015078	proton transmembrane transporter activity	92	2	0.885	1.3145	0.395	0.451341	0.345496	1	0.706208	1	CG4607,VGAT	FBgn0029932,FBgn0033911
	GO Biological Processes	GO:0043067	regulation of programmed cell death	208	4	1.77	1.1629	0.218	0.451826	0.345029	1	0.706208	1	CG41520,norpA,eya,Sox15	FBgn0087011,FBgn0262738,FBgn0000320,FBgn0005613
	GO Cellular Component	GO:0031301	integral component of organelle membrane	150	3	1.327	1.2094	0.274	0.452899	0.343999	1	0.707079	1	VGAT,PIG-A,ELOVL	FBgn0033911,FBgn0034270,FBgn0037534
	GO Biological Processes	GO:0051049	regulation of transport	267	5	2.212	1.1324	0.179	0.453203	0.343707	1	0.707079	1	Rab3,CG9650,Cadps,norpA,cac	FBgn0005586,FBgn0029939,FBgn0053653,FBgn0262738,FBgn0263111
	GO Cellular Component	GO:0031252	cell leading edge	93	2	0.885	1.3004	0.379	0.456879	0.340199	1	0.710755	1	Or7a,Or65c	FBgn0030016,FBgn0041623
	GO Biological Processes	GO:0006357	regulation of transcription by RNA polymerase II	683	12	5.31	1.0624	0.087	0.457042	0.340044	1	0.710755	1	Dlip3,Tet,eya,gt,peb,sr,svp,twi,ush,Sox15,B-H1,dysf	FBgn0040465,FBgn0263392,FBgn0000320,FBgn0001150,FBgn0003053,FBgn0003499,FBgn0003651,FBgn0003900,FBgn0003963,FBgn0005613,FBgn0011758,FBgn0039411
	GO Biological Processes	GO:0009636	response to toxic substance	151	3	1.327	1.2014	0.265	0.457209	0.339886	1	0.710755	1	dnc,Cyp6g2,amn	FBgn0000479,FBgn0033696,FBgn0086782
	GO Molecular Function	GO:0019001	guanyl nucleotide binding	151	3	1.327	1.2014	0.265	0.457209	0.339886	1	0.710755	1	eEF1alpha2,Rab3,Sep4	FBgn0000557,FBgn0005586,FBgn0259923
	GO Biological Processes	GO:0006643	membrane lipid metabolic process	94	2	0.885	1.2866	0.364	0.462385	0.334996	1	0.714294	1	PIG-A,ELOVL	FBgn0034270,FBgn0037534
	REACTOME pathway	R-DME-8856828	Clathrin-mediated endocytosis	94	2	0.885	1.2866	0.364	0.462385	0.334996	1	0.714294	1	CG7565,nSyb	FBgn0035833,FBgn0013342
	GO Biological Processes	GO:0031032	actomyosin structure organization	95	2	0.885	1.273	0.348	0.467859	0.329885	1	0.71714	1	Fhos,twi	FBgn0266084,FBgn0003900
	GO Molecular Function	GO:0016758	transferase activity, transferring hexosyl groups	154	3	1.327	1.178	0.236	0.470051	0.327855	1	0.71714	1	Ugt36D1,PIG-A,CG34057	FBgn0032713,FBgn0034270,FBgn0054057
	GO Biological Processes	GO:0019730	antimicrobial humoral response	96	2	0.885	1.2598	0.333	0.4733	0.324864	1	0.720149	1	ush,PGRP-LC	FBgn0003963,FBgn0035976
	GO Biological Processes	GO:0030097	hemopoiesis	96	2	0.885	1.2598	0.333	0.4733	0.324864	1	0.720149	1	ush,PGRP-LC	FBgn0003963,FBgn0035976
	GO Biological Processes	GO:0007611	learning or memory	156	3	1.327	1.1629	0.218	0.478538	0.320084	1	0.720149	1	dnc,Alk,amn	FBgn0000479,FBgn0040505,FBgn0086782
	REACTOME pathway	R-DME-201681	TCF dependent signaling in response to WNT	97	2	0.885	1.2468	0.318	0.478707	0.31993	1	0.720149	1	Sox15,Sox100B	FBgn0005613,FBgn0024288
	GO Biological Processes	GO:0010623	programmed cell death involved in cell development	98	2	0.885	1.2341	0.303	0.48408	0.315083	1	0.725421	1	norpA,Fhos	FBgn0262738,FBgn0266084
	GO Biological Processes	GO:0045926	negative regulation of growth	98	2	0.885	1.2341	0.303	0.48408	0.315083	1	0.725421	1	gt,chrb	FBgn0001150,FBgn0036165
	GO Molecular Function	GO:0008514	organic anion transmembrane transporter activity	99	2	0.885	1.2216	0.289	0.489419	0.310319	1	0.728006	1	VGAT,NKCC	FBgn0033911,FBgn0051547
	REACTOME pathway	R-DME-6798695	Neutrophil degranulation	460	8	3.54	1.0516	0.073	0.493222	0.306958	1	0.731137	1	Spn42De,nSyb,Snmp2,Rab3,Mmp1,Hsp70Bbb,eEF1alpha2,CG41520	FBgn0033115,FBgn0013342,FBgn0035815,FBgn0005586,FBgn0035049,FBgn0051354,FBgn0000557,FBgn0087011
	GO Biological Processes	GO:0006897	endocytosis	160	3	1.327	1.1338	0.181	0.495318	0.305116	1	0.731137	1	Nlg1,norpA,Culd	FBgn0051146,FBgn0262738,FBgn0035880
	GO Biological Processes	GO:0050778	positive regulation of immune response	101	2	0.885	1.1974	0.26	0.499993	0.301036	1	0.736113	1	ush,PGRP-LC	FBgn0003963,FBgn0035976
	GO Molecular Function	GO:0008194	UDP-glycosyltransferase activity	101	2	0.885	1.1974	0.26	0.499993	0.301036	1	0.736113	1	Ugt36D1,PIG-A	FBgn0032713,FBgn0034270
	GO Biological Processes	GO:0006650	glycerophospholipid metabolic process	102	2	0.885	1.1857	0.246	0.505228	0.296513	1	0.740028	1	norpA,PIG-A	FBgn0262738,FBgn0034270
	GO Biological Processes	GO:0007391	dorsal closure	102	2	0.885	1.1857	0.246	0.505228	0.296513	1	0.740028	1	peb,ush	FBgn0003053,FBgn0003963
	GO Biological Processes	GO:0042325	regulation of phosphorylation	225	4	1.77	1.075	0.104	0.512679	0.290154	1	0.743364	1	peb,CG9961,Alk,CG41520	FBgn0003053,FBgn0031451,FBgn0040505,FBgn0087011
	GO Molecular Function	GO:0044877	protein-containing complex binding	225	4	1.77	1.075	0.104	0.512679	0.290154	1	0.743364	1	CG5921,Unc-115a,Ddr,smal	FBgn0029835,FBgn0051352,FBgn0053531,FBgn0085409
	GO Biological Processes	GO:0009058	biosynthetic process	2409	40	17.699	1.0041	0.006	0.516428	0.286991	1	0.748169	1	Dlip3,tut,CG32857,CG33502,CG34057,spok,Pde9,norpA,Tet,eya,eEF1alpha2,gt,peb,sr,svp,twi,ush,phm,Sox15,nvy,dac,bol,B-H1,pdgy,CG10802,CG9650,CG9961,CG13124,krimp,PIG-A,CG3216,hng3,PGRP-LC,CG7512,Dph1,CG6951,ELOVL,Ada,CG17803,dysf	FBgn0040465,FBgn0052364,FBgn0052857,FBgn0053502,FBgn0054057,FBgn0086917,FBgn0259171,FBgn0262738,FBgn0263392,FBgn0000320,FBgn0000557,FBgn0001150,FBgn0003053,FBgn0003499,FBgn0003651,FBgn0003900,FBgn0003963,FBgn0004959,FBgn0005613,FBgn0005636,FBgn0005677,FBgn0011206,FBgn0011758,FBgn0027601,FBgn0029664,FBgn0029939,FBgn0031451,FBgn0032156,FBgn0034098,FBgn0034270,FBgn0034568,FBgn0035160,FBgn0035976,FBg…
	GO Biological Processes	GO:0006355	regulation of transcription, DNA-templated	1077	18	7.965	1.0106	0.015	0.517311	0.286248	1	0.748819	1	eya,gt,peb,sr,svp,twi,ush,Sox15,nvy,dac,B-H1,CG9650,hng3,CG7512,CG17803,dysf,Dlip3,Tet	FBgn0000320,FBgn0001150,FBgn0003053,FBgn0003499,FBgn0003651,FBgn0003900,FBgn0003963,FBgn0005613,FBgn0005636,FBgn0005677,FBgn0011758,FBgn0029939,FBgn0035160,FBgn0036168,FBgn0038547,FBgn0039411,FBgn0040465,FBgn0263392
	GO Biological Processes	GO:0040012	regulation of locomotion	105	2	0.885	1.1518	0.204	0.520717	0.283398	1	0.749972	1	Fhos,peb	FBgn0266084,FBgn0003053
	GO Molecular Function	GO:0008017	microtubule binding	105	2	0.885	1.1518	0.204	0.520717	0.283398	1	0.749972	1	IFT54,CG32318	FBgn0038221,FBgn0052318
	GO Biological Processes	GO:0051252	regulation of RNA metabolic process	1201	20	8.85	1.007	0.01	0.521555	0.2827	1	0.750552	1	Dlip3,Tet,eya,gt,peb,sr,svp,twi,ush,Sox15,nvy,dac,bol,B-H1,CG9650,CG6999,hng3,CG7512,CG17803,dysf	FBgn0040465,FBgn0263392,FBgn0000320,FBgn0001150,FBgn0003053,FBgn0003499,FBgn0003651,FBgn0003900,FBgn0003963,FBgn0005613,FBgn0005636,FBgn0005677,FBgn0011206,FBgn0011758,FBgn0029939,FBgn0030085,FBgn0035160,FBgn0036168,FBgn0038547,FBgn0039411
	GO Molecular Function	GO:0005543	phospholipid binding	106	2	0.885	1.1409	0.19	0.525808	0.279173	1	0.754045	1	unc-13,CG30392	FBgn0025726,FBgn0050392
	GO Molecular Function	GO:0008092	cytoskeletal protein binding	291	5	2.212	1.039	0.055	0.528794	0.276713	1	0.754045	1	CG5921,IFT54,Unc-115a,CG32318,mwh	FBgn0029835,FBgn0038221,FBgn0051352,FBgn0052318,FBgn0264272
	GO Biological Processes	GO:0006959	humoral immune response	107	2	0.885	1.1303	0.177	0.530863	0.275018	1	0.75637	1	ush,PGRP-LC	FBgn0003963,FBgn0035976
	GO Biological Processes	GO:0006366	transcription by RNA polymerase II	721	12	5.31	1.0064	0.009	0.53337	0.272971	1	0.759315	1	eya,gt,peb,sr,svp,twi,ush,Sox15,B-H1,dysf,Dlip3,Tet	FBgn0000320,FBgn0001150,FBgn0003053,FBgn0003499,FBgn0003651,FBgn0003900,FBgn0003963,FBgn0005613,FBgn0011758,FBgn0039411,FBgn0040465,FBgn0263392
	GO Biological Processes	GO:0006631	fatty acid metabolic process	108	2	0.885	1.1198	0.163	0.535881	0.270932	1	0.759616	1	pdgy,ELOVL	FBgn0027601,FBgn0037534
	GO Molecular Function	GO:0004930	G protein-coupled receptor activity	110	2	0.885	1.0994	0.137	0.545806	0.262961	1	0.766262	1	5-HT7,CG32447	FBgn0004573,FBgn0052447
	GO Biological Processes	GO:0001934	positive regulation of protein phosphorylation	111	2	0.885	1.0895	0.124	0.550714	0.259074	1	0.768608	1	Alk,CG41520	FBgn0040505,FBgn0087011
	GO Molecular Function	GO:0043168	anion binding	1038	17	7.522	0.9903	-0.014	0.553467	0.256908	1	0.770492	1	Pka-C3,eEF1alpha2,Gld,Rab3,unc-13,CG10802,CG9961,CG3216,CG5618,TTLL6B,CG1544,Alk,CG30392,Hsp70Bbb,CG32318,Ddr,Sep4	FBgn0000489,FBgn0000557,FBgn0001112,FBgn0005586,FBgn0025726,FBgn0029664,FBgn0031451,FBgn0034568,FBgn0036975,FBgn0039501,FBgn0039827,FBgn0040505,FBgn0050392,FBgn0051354,FBgn0052318,FBgn0053531,FBgn0259923
	GO Molecular Function	GO:0005102	signaling receptor binding	237	4	1.77	1.0206	0.029	0.553735	0.256698	1	0.770492	1	fog,Nlg1,amn,NT1	FBgn0000719,FBgn0051146,FBgn0086782,FBgn0261526
	GO Molecular Function	GO:0016747	transferase activity, transferring acyl groups other than amino-acyl groups	176	3	1.327	1.0307	0.044	0.559581	0.252137	1	0.77612	1	CG17707,CG9447,ELOVL	FBgn0025835,FBgn0033110,FBgn0037534
	GO Molecular Function	GO:0016757	transferase activity, transferring glycosyl groups	176	3	1.327	1.0307	0.044	0.559581	0.252137	1	0.77612	1	Ugt36D1,PIG-A,CG34057	FBgn0032713,FBgn0034270,FBgn0054057
	GO Biological Processes	GO:0009968	negative regulation of signal transduction	302	5	2.212	1.0011	0.002	0.5619	0.250341	1	0.77871	1	eya,dnc,E(spl)m6-BFM,peb,chrb	FBgn0000320,FBgn0000479,FBgn0002632,FBgn0003053,FBgn0036165
	GO Biological Processes	GO:0043085	positive regulation of catalytic activity	177	3	1.327	1.0249	0.035	0.563433	0.249158	1	0.779729	1	RhoGAP100F,Alk,CG41520	FBgn0039883,FBgn0040505,FBgn0087011
	GO Molecular Function	GO:0008236	serine-type peptidase activity	240	4	1.77	1.0078	0.011	0.563713	0.248942	1	0.779729	1	ea,gd,CG3088,CG40160	FBgn0000533,FBgn0000808,FBgn0036015,FBgn0058160
	GO Molecular Function	GO:0003677	DNA binding	860	14	6.195	0.9844	-0.023	0.564103	0.248641	1	0.779729	1	gt,peb,svp,twi,B-H1,CG9650,CG13895,hng3,CG17803,dysf,Dlip3,His1:CG33861,His2B:CG33868,Tet	FBgn0001150,FBgn0003053,FBgn0003651,FBgn0003900,FBgn0011758,FBgn0029939,FBgn0035158,FBgn0035160,FBgn0038547,FBgn0039411,FBgn0040465,FBgn0053861,FBgn0053868,FBgn0263392
	GO Biological Processes	GO:0007613	memory	114	2	0.885	1.0609	0.085	0.565211	0.247789	1	0.779729	1	dnc,amn	FBgn0000479,FBgn0086782
	GO Molecular Function	GO:0017171	serine hydrolase activity	241	4	1.77	1.0036	0.005	0.567012	0.246408	1	0.780151	1	ea,gd,CG3088,CG40160	FBgn0000533,FBgn0000808,FBgn0036015,FBgn0058160
	GO Biological Processes	GO:0045087	innate immune response	179	3	1.327	1.0134	0.019	0.571075	0.243307	1	0.784006	1	eya,PGRP-LC,NT1	FBgn0000320,FBgn0035976,FBgn0261526
	GO Biological Processes	GO:0010468	regulation of gene expression	1479	24	10.619	0.9812	-0.027	0.571639	0.242878	1	0.784006	1	Dlip3,tut,Tet,eya,gt,peb,sr,svp,twi,ush,Sox15,nvy,dac,bol,B-H1,CG9650,CG6999,CG13124,krimp,hng3,CG7512,Dph1,CG17803,dysf	FBgn0040465,FBgn0052364,FBgn0263392,FBgn0000320,FBgn0001150,FBgn0003053,FBgn0003499,FBgn0003651,FBgn0003900,FBgn0003963,FBgn0005613,FBgn0005636,FBgn0005677,FBgn0011206,FBgn0011758,FBgn0029939,FBgn0030085,FBgn0032156,FBgn0034098,FBgn0035160,FBgn0036168,FBgn0036194,FBgn0038547,FBgn0039411
	GO Biological Processes	GO:0010629	negative regulation of gene expression	618	10	4.425	0.9785	-0.031	0.573974	0.241108	1	0.784073	1	gt,peb,ush,Sox15,nvy,dac,bol,B-H1,krimp,tut	FBgn0001150,FBgn0003053,FBgn0003963,FBgn0005613,FBgn0005636,FBgn0005677,FBgn0011206,FBgn0011758,FBgn0034098,FBgn0052364
	GO Biological Processes	GO:0007309	oocyte axis specification	116	2	0.885	1.0426	0.06	0.574689	0.240567	1	0.784073	1	ea,krimp	FBgn0000533,FBgn0034098
	GO Biological Processes	GO:0007626	locomotory behavior	180	3	1.327	1.0078	0.011	0.574866	0.240434	1	0.784073	1	norpA,cac,dnc	FBgn0262738,FBgn0263111,FBgn0000479
	REACTOME pathway	R-DME-8878171	Transcriptional regulation by RUNX1	117	2	0.885	1.0337	0.048	0.579371	0.237043	1	0.786205	1	His2B:CG33868,ush	FBgn0053868,FBgn0003963
	GO Biological Processes	GO:0035220	wing disc development	372	6	2.655	0.9753	-0.036	0.582379	0.234794	1	0.787475	1	Pka-C3,fog,peb,Sox15,mwh,Fhos	FBgn0000489,FBgn0000719,FBgn0003053,FBgn0005613,FBgn0264272,FBgn0266084
	GO Biological Processes	GO:0042981	regulation of apoptotic process	182	3	1.327	0.9967	-0.005	0.582384	0.234791	1	0.787475	1	CG41520,eya,Sox15	FBgn0087011,FBgn0000320,FBgn0005613
	GO Biological Processes	GO:0007298	border follicle cell migration	118	2	0.885	1.0249	0.035	0.584016	0.233575	1	0.788395	1	peb,phm	FBgn0003053,FBgn0004959
	GO Biological Processes	GO:0097305	response to alcohol	118	2	0.885	1.0249	0.035	0.584016	0.233575	1	0.788395	1	dnc,amn	FBgn0000479,FBgn0086782
	GO Molecular Function	GO:0050662	coenzyme binding	183	3	1.327	0.9913	-0.013	0.586112	0.23202	1	0.788395	1	Gld,CG5618,CG1544	FBgn0001112,FBgn0036975,FBgn0039827
	GO Biological Processes	GO:0006915	apoptotic process	247	4	1.77	0.9793	-0.03	0.586516	0.23172	1	0.788395	1	CG41520,eya,Sox15,chrb	FBgn0087011,FBgn0000320,FBgn0005613,FBgn0036165
	GO Biological Processes	GO:0006082	organic acid metabolic process	374	6	2.655	0.9701	-0.044	0.587638	0.23089	1	0.788395	1	phm,pdgy,CG10802,CG9961,CG5618,ELOVL	FBgn0004959,FBgn0027601,FBgn0029664,FBgn0031451,FBgn0036975,FBgn0037534
	GO Biological Processes	GO:0043408	regulation of MAPK cascade	119	2	0.885	1.0163	0.023	0.588623	0.230163	1	0.788799	1	Alk,peb	FBgn0040505,FBgn0003053
	GO Molecular Function	GO:0004672	protein kinase activity	248	4	1.77	0.9753	-0.036	0.589717	0.229357	1	0.788799	1	Pka-C3,CG3216,Alk,Ddr	FBgn0000489,FBgn0034568,FBgn0040505,FBgn0053531
	REACTOME pathway	R-DME-212436	Generic Transcription Pathway	438	7	3.097	0.9664	-0.049	0.590272	0.228948	1	0.788799	1	dysf,ush,chrb,svp,CG17803,Sox100B,His2B:CG33868	FBgn0039411,FBgn0003963,FBgn0036165,FBgn0003651,FBgn0038547,FBgn0024288,FBgn0053868
	GO Biological Processes	GO:0007308	oocyte construction	120	2	0.885	1.0078	0.011	0.593192	0.226805	1	0.788799	1	ea,krimp	FBgn0000533,FBgn0034098
	GO Biological Processes	GO:0009611	response to wounding	120	2	0.885	1.0078	0.011	0.593192	0.226805	1	0.788799	1	Mmp1,Fhos	FBgn0035049,FBgn0266084
	GO Molecular Function	GO:0000977	RNA polymerase II regulatory region sequence-specific DNA binding	250	4	1.77	0.9675	-0.048	0.596076	0.224699	1	0.790488	1	gt,peb,svp,B-H1	FBgn0001150,FBgn0003053,FBgn0003651,FBgn0011758
	GO Biological Processes	GO:0035120	post-embryonic appendage morphogenesis	314	5	2.212	0.9629	-0.055	0.59665	0.224281	1	0.790641	1	mwh,Fhos,Pka-C3,fog,dysf	FBgn0264272,FBgn0266084,FBgn0000489,FBgn0000719,FBgn0039411
	REACTOME pathway	R-DME-76002	Platelet activation, signaling and aggregation	186	3	1.327	0.9753	-0.036	0.597167	0.223904	1	0.790719	1	Snmp2,Spn42De,Tsp42Ei	FBgn0035815,FBgn0033115,FBgn0033130
	REACTOME pathway	R-DME-71291	Metabolism of amino acids and derivatives	187	3	1.327	0.9701	-0.044	0.60081	0.221263	1	0.792855	1	CG1544,CG32939,CG5618	FBgn0039827,FBgn0052939,FBgn0036975
	KEGG Pathway D.mel	path:map01240	Biosynthesis of cofactors	124	2	0.885	0.9753	-0.036	0.611091	0.213894	1	0.800386	1	Ugt36D1,GC	FBgn0032713,FBgn0035245
	GO Biological Processes	GO:0042692	muscle cell differentiation	124	2	0.885	0.9753	-0.036	0.611091	0.213894	1	0.800386	1	twi,kirre	FBgn0003900,FBgn0028369
	GO Biological Processes	GO:0031323	regulation of cellular metabolic process	1817	29	12.832	0.9651	-0.051	0.611936	0.213294	1	0.800386	1	Dlip3,Alk,tut,CG41520,Tet,eya,gt,peb,sr,svp,twi,ush,Sox15,nvy,dac,bol,B-H1,CG9650,CG6999,CG9961,CG13124,Spn42De,krimp,hng3,PGRP-LC,CG7512,Dph1,CG17803,dysf	FBgn0040465,FBgn0040505,FBgn0052364,FBgn0087011,FBgn0263392,FBgn0000320,FBgn0001150,FBgn0003053,FBgn0003499,FBgn0003651,FBgn0003900,FBgn0003963,FBgn0005613,FBgn0005636,FBgn0005677,FBgn0011206,FBgn0011758,FBgn0029939,FBgn0030085,FBgn0031451,FBgn0032156,FBgn0033115,FBgn0034098,FBgn0035160,FBgn0035976,FBgn0036168,FBgn0036194,FBgn0038547,FBgn0039411
	GO Biological Processes	GO:0009966	regulation of signal transduction	701	11	4.867	0.9489	-0.076	0.614848	0.211232	1	0.800603	1	eya,dnc,ea,gd,E(spl)m6-BFM,peb,svp,chrb,Alk,NT1,norpA	FBgn0000320,FBgn0000479,FBgn0000533,FBgn0000808,FBgn0002632,FBgn0003053,FBgn0003651,FBgn0036165,FBgn0040505,FBgn0261526,FBgn0262738
	GO Biological Processes	GO:0044770	cell cycle phase transition	125	2	0.885	0.9675	-0.048	0.615471	0.210792	1	0.800809	1	bol,CG5921	FBgn0011206,FBgn0029835
	GO Molecular Function	GO:0001012	RNA polymerase II regulatory region DNA binding	257	4	1.77	0.9412	-0.087	0.617867	0.209105	1	0.80332	1	gt,peb,svp,B-H1	FBgn0001150,FBgn0003053,FBgn0003651,FBgn0011758
	GO Molecular Function	GO:0000976	transcription regulatory region sequence-specific DNA binding	323	5	2.212	0.9361	-0.095	0.621685	0.206429	1	0.804644	1	gt,peb,svp,B-H1,CG17803	FBgn0001150,FBgn0003053,FBgn0003651,FBgn0011758,FBgn0038547
	GO Cellular Component	GO:0043025	neuronal cell body	127	2	0.885	0.9523	-0.071	0.624118	0.204733	1	0.806235	1	bol,SK	FBgn0011206,FBgn0029761
	GO Molecular Function	GO:0015631	tubulin binding	127	2	0.885	0.9523	-0.071	0.624118	0.204733	1	0.806235	1	IFT54,CG32318	FBgn0038221,FBgn0052318
	GO Biological Processes	GO:0050790	regulation of catalytic activity	324	5	2.212	0.9332	-0.1	0.62441	0.20453	1	0.806235	1	Spn42De,RhoGAP100F,Alk,amn,CG41520	FBgn0033115,FBgn0039883,FBgn0040505,FBgn0086782,FBgn0087011
	GO Biological Processes	GO:0006351	transcription, DNA-templated	1145	18	7.965	0.9506	-0.073	0.624868	0.204212	1	0.806235	1	Dlip3,Tet,eya,gt,peb,sr,svp,twi,ush,Sox15,nvy,dac,B-H1,CG9650,hng3,CG7512,CG17803,dysf	FBgn0040465,FBgn0263392,FBgn0000320,FBgn0001150,FBgn0003053,FBgn0003499,FBgn0003651,FBgn0003900,FBgn0003963,FBgn0005613,FBgn0005636,FBgn0005677,FBgn0011758,FBgn0029939,FBgn0035160,FBgn0036168,FBgn0038547,FBgn0039411
	KEGG Pathway D.mel	path:map01100	Metabolic pathways	1021	16	7.08	0.9476	-0.078	0.62624	0.203259	1	0.806235	1	dnc,norpA,Pde9,CG9961,Ugt36D1,PIG-A,GstE5,CG3216,GC,CG6951,CG5618,Gld,CG1544,GstD3,GstD10,CG34057	FBgn0000479,FBgn0262738,FBgn0259171,FBgn0031451,FBgn0032713,FBgn0034270,FBgn0063495,FBgn0034568,FBgn0035245,FBgn0036959,FBgn0036975,FBgn0001112,FBgn0039827,FBgn0010039,FBgn0042206,FBgn0054057
	GO Biological Processes	GO:0045944	positive regulation of transcription by RNA polymerase II	325	5	2.212	0.9303	-0.104	0.627123	0.202647	1	0.806235	1	Dlip3,Tet,eya,twi,dysf	FBgn0040465,FBgn0263392,FBgn0000320,FBgn0003900,FBgn0039411
	GO Biological Processes	GO:0015711	organic anion transport	128	2	0.885	0.9448	-0.082	0.628386	0.201774	1	0.806732	1	NKCC,VGAT	FBgn0051547,FBgn0033911
	GO Biological Processes	GO:0045892	negative regulation of transcription, DNA-templated	390	6	2.655	0.9303	-0.104	0.628446	0.201732	1	0.806732	1	gt,peb,ush,Sox15,nvy,B-H1	FBgn0001150,FBgn0003053,FBgn0003963,FBgn0005613,FBgn0005636,FBgn0011758
	GO Biological Processes	GO:0007297	ovarian follicle cell migration	129	2	0.885	0.9375	-0.093	0.632615	0.19886	1	0.807921	1	peb,phm	FBgn0003053,FBgn0004959
	GO Biological Processes	GO:0051124	synaptic growth at neuromuscular junction	129	2	0.885	0.9375	-0.093	0.632615	0.19886	1	0.807921	1	Nlg1,cac	FBgn0051146,FBgn0263111
	GO Molecular Function	GO:0017076	purine nucleotide binding	775	12	5.31	0.9363	-0.095	0.635085	0.197168	1	0.809827	1	Pka-C3,eEF1alpha2,Rab3,CG10802,CG9961,CG3216,TTLL6B,Alk,Hsp70Bbb,CG32318,Ddr,Sep4	FBgn0000489,FBgn0000557,FBgn0005586,FBgn0029664,FBgn0031451,FBgn0034568,FBgn0039501,FBgn0040505,FBgn0051354,FBgn0052318,FBgn0053531,FBgn0259923
	GO Biological Processes	GO:0007010	cytoskeleton organization	586	9	3.982	0.9287	-0.107	0.637436	0.195563	1	0.812225	1	fog,twi,Rab3,IFT54,RhoGAP100F,Unc-115a,l(2)41Ab,mwh,Fhos	FBgn0000719,FBgn0003900,FBgn0005586,FBgn0038221,FBgn0039883,FBgn0051352,FBgn0262123,FBgn0264272,FBgn0266084
	GO Biological Processes	GO:0000165	MAPK cascade	133	2	0.885	0.9093	-0.137	0.64916	0.187648	1	0.820541	1	peb,Alk	FBgn0003053,FBgn0040505
	GO Biological Processes	GO:0007476	imaginal disc-derived wing morphogenesis	268	4	1.77	0.9025	-0.148	0.650603	0.186684	1	0.820541	1	Pka-C3,fog,mwh,Fhos	FBgn0000489,FBgn0000719,FBgn0264272,FBgn0266084
	GO Biological Processes	GO:0002064	epithelial cell development	334	5	2.212	0.9052	-0.144	0.651008	0.186413	1	0.820541	1	lncRNA:flam,eya,fog,peb,phm	FBgn0267704,FBgn0000320,FBgn0000719,FBgn0003053,FBgn0004959
	GO Biological Processes	GO:0048599	oocyte development	134	2	0.885	0.9025	-0.148	0.653203	0.184952	1	0.822587	1	ea,krimp	FBgn0000533,FBgn0034098
	GO Biological Processes	GO:0001932	regulation of protein phosphorylation	203	3	1.327	0.8936	-0.162	0.656115	0.18302	1	0.823033	1	peb,Alk,CG41520	FBgn0003053,FBgn0040505,FBgn0087011
	GO Biological Processes	GO:0060322	head development	136	2	0.885	0.8893	-0.169	0.661178	0.179682	1	0.82717	1	gt,dac	FBgn0001150,FBgn0005677
	GO Biological Processes	GO:0006468	protein phosphorylation	405	6	2.655	0.8958	-0.159	0.664521	0.177492	1	0.828172	1	Pka-C3,peb,CG3216,Alk,Ddr,CG41520	FBgn0000489,FBgn0003053,FBgn0034568,FBgn0040505,FBgn0053531,FBgn0087011
	GO Cellular Component	GO:0044297	cell body	137	2	0.885	0.8828	-0.18	0.66511	0.177106	1	0.828172	1	bol,SK	FBgn0011206,FBgn0029761
	GO Molecular Function	GO:0016301	kinase activity	340	5	2.212	0.8893	-0.169	0.666388	0.176273	1	0.828172	1	Pka-C3,CG9961,CG3216,Alk,Ddr	FBgn0000489,FBgn0031451,FBgn0034568,FBgn0040505,FBgn0053531
	GO Biological Processes	GO:0030036	actin cytoskeleton organization	274	4	1.77	0.8828	-0.18	0.66766	0.175445	1	0.828172	1	mwh,Fhos,fog,twi	FBgn0264272,FBgn0266084,FBgn0000719,FBgn0003900
	GO Biological Processes	GO:0007163	establishment or maintenance of cell polarity	209	3	1.327	0.868	-0.204	0.675389	0.170446	1	0.833888	1	mwh,peb,svp	FBgn0264272,FBgn0003053,FBgn0003651
	GO Biological Processes	GO:0022414	reproductive process	1117	17	7.522	0.9203	-0.12	0.676137	0.169965	1	0.833888	1	eya,dnc,ea,Gld,peb,5-HT7,phm,dac,bol,Sox100B,krimp,tut,natalisin,amn,cac,Tet,lncRNA:flam	FBgn0000320,FBgn0000479,FBgn0000533,FBgn0001112,FBgn0003053,FBgn0004573,FBgn0004959,FBgn0005677,FBgn0011206,FBgn0024288,FBgn0034098,FBgn0052364,FBgn0085417,FBgn0086782,FBgn0263111,FBgn0263392,FBgn0267704
	GO Biological Processes	GO:0007015	actin filament organization	140	2	0.885	0.8638	-0.211	0.676688	0.169612	1	0.833888	1	mwh,Fhos	FBgn0264272,FBgn0266084
	GO Biological Processes	GO:0022604	regulation of cell morphogenesis	140	2	0.885	0.8638	-0.211	0.676688	0.169612	1	0.833888	1	fog,Fhos	FBgn0000719,FBgn0266084
	GO Biological Processes	GO:0023014	signal transduction by protein phosphorylation	140	2	0.885	0.8638	-0.211	0.676688	0.169612	1	0.833888	1	peb,Alk	FBgn0003053,FBgn0040505
	GO Biological Processes	GO:0007472	wing disc morphogenesis	278	4	1.77	0.8701	-0.201	0.678713	0.168314	1	0.833932	1	mwh,Fhos,Pka-C3,fog	FBgn0264272,FBgn0266084,FBgn0000489,FBgn0000719
	REACTOME pathway	R-DME-109582	Hemostasis	278	4	1.77	0.8701	-0.201	0.678713	0.168314	1	0.833932	1	Tsp42Ei,Snmp2,ush,Spn42De	FBgn0033130,FBgn0035815,FBgn0003963,FBgn0033115
	GO Biological Processes	GO:0006644	phospholipid metabolic process	141	2	0.885	0.8577	-0.221	0.680474	0.167188	1	0.834973	1	PIG-A,norpA	FBgn0034270,FBgn0262738
	REACTOME pathway	R-DME-1430728	Metabolism	1121	17	7.522	0.917	-0.125	0.68185	0.166311	1	0.836067	1	cac,Ugt36D1,CG9961,CG32939,Spn42De,CG1358,norpA,Snmp2,Culd,CG30392,CG6951,CG5618,ELOVL,CG8925,Ada,phm,CG1544	FBgn0263111,FBgn0032713,FBgn0031451,FBgn0052939,FBgn0033115,FBgn0033196,FBgn0262738,FBgn0035815,FBgn0035880,FBgn0050392,FBgn0036959,FBgn0036975,FBgn0037534,FBgn0038404,FBgn0037661,FBgn0004959,FBgn0039827
	GO Molecular Function	GO:1990837	sequence-specific double-stranded DNA binding	351	5	2.212	0.8614	-0.215	0.693426	0.159	1	0.846048	1	gt,peb,svp,B-H1,CG17803	FBgn0001150,FBgn0003053,FBgn0003651,FBgn0011758,FBgn0038547
	REACTOME pathway	R-DME-556833	Metabolism of lipids	418	6	2.655	0.868	-0.204	0.693965	0.158662	1	0.846108	1	CG30392,CG8925,ELOVL,Ugt36D1,phm,Spn42De	FBgn0050392,FBgn0038404,FBgn0037534,FBgn0032713,FBgn0004959,FBgn0033115
	GO Biological Processes	GO:0032504	multicellular organism reproduction	1130	17	7.522	0.9097	-0.137	0.694501	0.158327	1	0.846162	1	tut,natalisin,amn,cac,Tet,lncRNA:flam,eya,dnc,ea,Gld,peb,5-HT7,phm,dac,bol,krimp,CG10862	FBgn0052364,FBgn0085417,FBgn0086782,FBgn0263111,FBgn0263392,FBgn0267704,FBgn0000320,FBgn0000479,FBgn0000533,FBgn0001112,FBgn0003053,FBgn0004573,FBgn0004959,FBgn0005677,FBgn0011206,FBgn0034098,FBgn0035455
	REACTOME pathway	R-DME-195721	Signaling by WNT	145	2	0.885	0.8341	-0.262	0.69526	0.157853	1	0.846331	1	Sox15,Sox100B	FBgn0005613,FBgn0024288
	GO Biological Processes	GO:0006412	translation	485	7	3.097	0.8727	-0.196	0.695621	0.157627	1	0.846331	1	eEF1alpha2,bol,CG10802,CG13124,krimp,Dph1,tut	FBgn0000557,FBgn0011206,FBgn0029664,FBgn0032156,FBgn0034098,FBgn0036194,FBgn0052364
	REACTOME pathway	R-DME-422475	Axon guidance	147	2	0.885	0.8227	-0.282	0.70244	0.153391	1	0.852221	1	Mmp1,Dscam4	FBgn0035049,FBgn0263219
	GO Molecular Function	GO:0032559	adenyl ribonucleotide binding	622	9	3.982	0.875	-0.193	0.706145	0.151106	1	0.855513	1	Pka-C3,CG10802,CG9961,CG3216,TTLL6B,Alk,Hsp70Bbb,CG32318,Ddr	FBgn0000489,FBgn0029664,FBgn0031451,FBgn0034568,FBgn0039501,FBgn0040505,FBgn0051354,FBgn0052318,FBgn0053531
	GO Biological Processes	GO:0040008	regulation of growth	289	4	1.77	0.8369	-0.257	0.707783	0.1501	1	0.855771	1	Alk,cac,gt,chrb	FBgn0040505,FBgn0263111,FBgn0001150,FBgn0036165
	REACTOME pathway	R-DME-9675108	Nervous system development	149	2	0.885	0.8117	-0.301	0.709479	0.149061	1	0.855771	1	Dscam4,Mmp1	FBgn0263219,FBgn0035049
	GO Molecular Function	GO:0043565	sequence-specific DNA binding	492	7	3.097	0.8603	-0.217	0.709717	0.148915	1	0.855771	1	gt,peb,svp,B-H1,CG9650,CG17803,dysf	FBgn0001150,FBgn0003053,FBgn0003651,FBgn0011758,FBgn0029939,FBgn0038547,FBgn0039411
	GO Biological Processes	GO:0030029	actin filament-based process	290	4	1.77	0.8341	-0.262	0.710329	0.14854	1	0.855771	1	mwh,Fhos,fog,twi	FBgn0264272,FBgn0266084,FBgn0000719,FBgn0003900
	GO Biological Processes	GO:0019752	carboxylic acid metabolic process	359	5	2.212	0.8422	-0.248	0.712133	0.147439	1	0.857345	1	pdgy,CG10802,CG9961,CG5618,ELOVL	FBgn0027601,FBgn0029664,FBgn0031451,FBgn0036975,FBgn0037534
	GO Cellular Component	GO:0045177	apical part of cell	150	2	0.885	0.8063	-0.311	0.712946	0.146943	1	0.857724	1	CG5921,cac	FBgn0029835,FBgn0263111
	GO Molecular Function	GO:0004175	endopeptidase activity	361	5	2.212	0.8375	-0.256	0.716684	0.144672	1	0.86042	1	ea,gd,Mmp1,CG3088,CG40160	FBgn0000533,FBgn0000808,FBgn0035049,FBgn0036015,FBgn0058160
	GO Molecular Function	GO:0044212	transcription regulatory region DNA binding	361	5	2.212	0.8375	-0.256	0.716684	0.144672	1	0.86042	1	gt,peb,svp,B-H1,CG17803	FBgn0001150,FBgn0003053,FBgn0003651,FBgn0011758,FBgn0038547
	GO Biological Processes	GO:0007265	Ras protein signal transduction	154	2	0.885	0.7853	-0.349	0.726471	0.138781	1	0.869144	1	RhoGAP100F,Rab3	FBgn0039883,FBgn0005586
	GO Molecular Function	GO:0000166	nucleotide binding	899	13	5.752	0.8744	-0.194	0.731587	0.135734	1	0.872841	1	Pka-C3,eEF1alpha2,Gld,Rab3,CG10802,CG9961,CG3216,TTLL6B,Alk,Hsp70Bbb,CG32318,Ddr,Sep4	FBgn0000489,FBgn0000557,FBgn0001112,FBgn0005586,FBgn0029664,FBgn0031451,FBgn0034568,FBgn0039501,FBgn0040505,FBgn0051354,FBgn0052318,FBgn0053531,FBgn0259923
	GO Biological Processes	GO:0009994	oocyte differentiation	156	2	0.885	0.7752	-0.367	0.733031	0.134878	1	0.87293	1	ea,krimp	FBgn0000533,FBgn0034098
	GO Biological Processes	GO:0030707	ovarian follicle cell development	300	4	1.77	0.8063	-0.311	0.734908	0.133767	1	0.874384	1	eya,peb,phm,lncRNA:flam	FBgn0000320,FBgn0003053,FBgn0004959,FBgn0267704
	REACTOME pathway	R-DME-5653656	Vesicle-mediated transport	371	5	2.212	0.8149	-0.295	0.738674	0.131547	1	0.876445	1	Spn42De,CG7565,Rab3,Mmp1,nSyb	FBgn0033115,FBgn0035833,FBgn0005586,FBgn0035049,FBgn0013342
	GO Molecular Function	GO:0008289	lipid binding	158	2	0.885	0.7654	-0.386	0.739456	0.131088	1	0.876769	1	unc-13,CG30392	FBgn0025726,FBgn0050392
	GO Biological Processes	GO:0010033	response to organic substance	511	7	3.097	0.8283	-0.272	0.745768	0.127396	1	0.878811	1	dnc,svp,5-HT7,Cyp6g2,Obp99a,Hsp70Bbb,amn	FBgn0000479,FBgn0003651,FBgn0004573,FBgn0033696,FBgn0039678,FBgn0051354,FBgn0086782
	GO Biological Processes	GO:0007416	synapse assembly	161	2	0.885	0.7512	-0.413	0.748847	0.125607	1	0.880687	1	Nlg1,cac	FBgn0051146,FBgn0263111
	GO Molecular Function	GO:0030234	enzyme regulator activity	306	4	1.77	0.7904	-0.339	0.74889	0.125582	1	0.880687	1	Spn42De,RhoGAP100F,CG41520,norpA	FBgn0033115,FBgn0039883,FBgn0087011,FBgn0262738
	GO Biological Processes	GO:0045597	positive regulation of cell differentiation	163	2	0.885	0.742	-0.431	0.754946	0.122084	1	0.885393	1	peb,Fhos	FBgn0003053,FBgn0266084
	GO Molecular Function	GO:0003690	double-stranded DNA binding	380	5	2.212	0.7956	-0.33	0.757384	0.120684	1	0.887417	1	gt,peb,svp,B-H1,CG17803	FBgn0001150,FBgn0003053,FBgn0003651,FBgn0011758,FBgn0038547
	GO Biological Processes	GO:0050776	regulation of immune response	165	2	0.885	0.733	-0.448	0.760918	0.118662	1	0.889371	1	ush,PGRP-LC	FBgn0003963,FBgn0035976
	GO Molecular Function	GO:0016773	phosphotransferase activity, alcohol group as acceptor	315	4	1.77	0.7679	-0.381	0.768802	0.114186	1	0.895013	1	Pka-C3,CG3216,Alk,Ddr	FBgn0000489,FBgn0034568,FBgn0040505,FBgn0053531
	GO Molecular Function	GO:0003676	nucleic acid binding	1705	25	11.062	0.8866	-0.174	0.770195	0.113399	1	0.895013	1	eEF1alpha2,gt,peb,sr,svp,twi,ush,bol,B-H1,CG10802,CG14441,CG9650,CG6999,CG13124,CG13895,hng3,CG7512,CG17803,dysf,Dlip3,tut,His1:CG33861,His2B:CG33868,Tet,cpo	FBgn0000557,FBgn0001150,FBgn0003053,FBgn0003499,FBgn0003651,FBgn0003900,FBgn0003963,FBgn0011206,FBgn0011758,FBgn0029664,FBgn0029895,FBgn0029939,FBgn0030085,FBgn0032156,FBgn0035158,FBgn0035160,FBgn0036168,FBgn0038547,FBgn0039411,FBgn0040465,FBgn0052364,FBgn0053861,FBgn0053868,FBgn0263392,FBgn0263995
	GO Biological Processes	GO:1902531	regulation of intracellular signal transduction	316	4	1.77	0.7654	-0.386	0.770937	0.112981	1	0.895013	1	dnc,peb,chrb,Alk	FBgn0000479,FBgn0003053,FBgn0036165,FBgn0040505
	GO Biological Processes	GO:0000003	reproduction	1258	18	7.965	0.8652	-0.209	0.774583	0.110932	1	0.897433	1	eya,dnc,ea,Gld,peb,5-HT7,phm,dac,bol,Sox100B,krimp,CG10862,tut,natalisin,amn,cac,Tet,lncRNA:flam	FBgn0000320,FBgn0000479,FBgn0000533,FBgn0001112,FBgn0003053,FBgn0004573,FBgn0004959,FBgn0005677,FBgn0011206,FBgn0024288,FBgn0034098,FBgn0035455,FBgn0052364,FBgn0085417,FBgn0086782,FBgn0263111,FBgn0263392,FBgn0267704
	GO Biological Processes	GO:0006281	DNA repair	170	2	0.885	0.7114	-0.491	0.775299	0.110531	1	0.89766	1	CG18853,eya	FBgn0042173,FBgn0000320
	REACTOME pathway	R-DME-73857	RNA Polymerase II Transcription	529	7	3.097	0.8002	-0.322	0.776924	0.109621	1	0.898548	1	svp,CG17803,His2B:CG33868,ush,dysf,chrb,Sox100B	FBgn0003651,FBgn0038547,FBgn0053868,FBgn0003963,FBgn0039411,FBgn0036165,FBgn0024288
	GO Cellular Component	GO:0015630	microtubule cytoskeleton	320	4	1.77	0.7559	-0.404	0.779322	0.108283	1	0.899298	1	Tektin-C,IFT54,CG32318,Sep4	FBgn0035638,FBgn0038221,FBgn0052318,FBgn0259923
	GO Biological Processes	GO:0006629	lipid metabolic process	462	6	2.655	0.7853	-0.349	0.780556	0.107596	1	0.90012	1	phm,pdgy,PIG-A,ELOVL,spok,norpA	FBgn0004959,FBgn0027601,FBgn0034270,FBgn0037534,FBgn0086917,FBgn0262738
	GO Biological Processes	GO:0007264	small GTPase mediated signal transduction	173	2	0.885	0.6991	-0.516	0.783562	0.105927	1	0.902982	1	Rab3,RhoGAP100F	FBgn0005586,FBgn0039883
	REACTOME pathway	R-DME-597592	Post-translational protein modification	672	9	3.982	0.8099	-0.304	0.786868	0.104098	1	0.905581	1	Dph1,Spn42De,Rab3,CG41520,eEF1alpha2,CG34057,His2B:CG33868,CG42402,CG42272	FBgn0036194,FBgn0033115,FBgn0005586,FBgn0087011,FBgn0000557,FBgn0054057,FBgn0053868,FBgn0259821,FBgn0259167
	GO Biological Processes	GO:0034622	cellular protein-containing complex assembly	467	6	2.655	0.7769	-0.364	0.78912	0.102857	1	0.906962	1	His1:CG33861,CG41520,l(2)41Ab,mwh,unc-13,CG6999	FBgn0053861,FBgn0087011,FBgn0262123,FBgn0264272,FBgn0025726,FBgn0030085
	REACTOME pathway	R-DME-168249	Innate Immune System	609	8	3.54	0.7943	-0.332	0.794529	0.09989	1	0.911356	1	CG41520,nSyb,Spn42De,Mmp1,Snmp2,eEF1alpha2,Rab3,Hsp70Bbb	FBgn0087011,FBgn0013342,FBgn0033115,FBgn0035049,FBgn0035815,FBgn0000557,FBgn0005586,FBgn0051354
	GO Biological Processes	GO:0045664	regulation of neuron differentiation	178	2	0.885	0.6794	-0.558	0.796744	0.0986814	1	0.912682	1	Dlip3,Alk	FBgn0040465,FBgn0040505
	GO Biological Processes	GO:0006796	phosphate-containing compound metabolic process	949	13	5.752	0.8283	-0.272	0.797493	0.098273	1	0.912706	1	eya,Pka-C3,peb,pdgy,CG9961,PIG-A,CG3216,CG6951,Alk,Ddr,CG41520,Pde9,norpA	FBgn0000320,FBgn0000489,FBgn0003053,FBgn0027601,FBgn0031451,FBgn0034270,FBgn0034568,FBgn0036959,FBgn0040505,FBgn0053531,FBgn0087011,FBgn0259171,FBgn0262738
	GO Biological Processes	GO:0032270	positive regulation of cellular protein metabolic process	256	3	1.327	0.7086	-0.497	0.799304	0.0972881	1	0.912706	1	Alk,CG41520,bol	FBgn0040505,FBgn0087011,FBgn0011206
	GO Biological Processes	GO:0050803	regulation of synapse structure or activity	180	2	0.885	0.6719	-0.574	0.801815	0.0959257	1	0.914239	1	CG11155,cac	FBgn0039927,FBgn0263111
	GO Cellular Component	GO:0000790	nuclear chromatin	180	2	0.885	0.6719	-0.574	0.801815	0.0959257	1	0.914239	1	His1:CG33861,His2B:CG33868	FBgn0053861,FBgn0053868
	GO Cellular Component	GO:0005856	cytoskeleton	477	6	2.655	0.7606	-0.395	0.805484	0.093943	1	0.916629	1	Tektin-C,IFT54,Unc-115a,CG32318,Sep4,l(2)41Ab	FBgn0035638,FBgn0038221,FBgn0051352,FBgn0052318,FBgn0259923,FBgn0262123
	GO Biological Processes	GO:0007281	germ cell development	688	9	3.982	0.791	-0.338	0.808996	0.0920538	1	0.917881	1	tut,Tet,lncRNA:flam,eya,ea,peb,phm,bol,krimp	FBgn0052364,FBgn0263392,FBgn0267704,FBgn0000320,FBgn0000533,FBgn0003053,FBgn0004959,FBgn0011206,FBgn0034098
	GO Cellular Component	GO:0005938	cell cortex	183	2	0.885	0.6609	-0.597	0.809213	0.0919372	1	0.917881	1	unc-13,Sep4	FBgn0025726,FBgn0259923
	GO Molecular Function	GO:0005198	structural molecule activity	410	5	2.212	0.7374	-0.439	0.812531	0.0901603	1	0.919284	1	Vajk1,Cpr64Aa,CG8927,Cpr65Av,Cpr31A	FBgn0028938,FBgn0035510,FBgn0038405,FBgn0052405,FBgn0053302
	GO Biological Processes	GO:0019222	regulation of metabolic process	2008	29	12.832	0.8733	-0.195	0.812639	0.0901024	1	0.919284	1	Dlip3,Alk,tut,CG41520,Tet,eya,gt,peb,sr,svp,twi,ush,Sox15,nvy,dac,bol,B-H1,CG9650,CG6999,CG9961,CG13124,Spn42De,krimp,hng3,PGRP-LC,CG7512,Dph1,CG17803,dysf	FBgn0040465,FBgn0040505,FBgn0052364,FBgn0087011,FBgn0263392,FBgn0000320,FBgn0001150,FBgn0003053,FBgn0003499,FBgn0003651,FBgn0003900,FBgn0003963,FBgn0005613,FBgn0005636,FBgn0005677,FBgn0011206,FBgn0011758,FBgn0029939,FBgn0030085,FBgn0031451,FBgn0032156,FBgn0033115,FBgn0034098,FBgn0035160,FBgn0035976,FBgn0036168,FBgn0036194,FBgn0038547,FBgn0039411
	GO Biological Processes	GO:0006091	generation of precursor metabolites and energy	185	2	0.885	0.6537	-0.613	0.814008	0.0893715	1	0.920229	1	CG9961,CG1544	FBgn0031451,FBgn0039827
	GO Biological Processes	GO:0051301	cell division	265	3	1.327	0.6846	-0.547	0.817911	0.0872938	1	0.922445	1	tut,Sep4,bol	FBgn0052364,FBgn0259923,FBgn0011206
	GO Molecular Function	GO:0008134	transcription factor binding	188	2	0.885	0.6433	-0.636	0.820999	0.0856575	1	0.924495	1	eya,ush	FBgn0000320,FBgn0003963
	REACTOME pathway	R-DME-1266738	Developmental Biology	189	2	0.885	0.6399	-0.644	0.823277	0.0844542	1	0.925568	1	Mmp1,Dscam4	FBgn0035049,FBgn0263219
	GO Biological Processes	GO:0016310	phosphorylation	560	7	3.097	0.7559	-0.404	0.823865	0.084144	1	0.925568	1	Alk,Ddr,CG41520,Pka-C3,peb,CG9961,CG3216	FBgn0040505,FBgn0053531,FBgn0087011,FBgn0000489,FBgn0003053,FBgn0031451,FBgn0034568
	GO Cellular Component	GO:0000228	nuclear chromosome	270	3	1.327	0.6719	-0.574	0.827605	0.0821771	1	0.926487	1	Dlip3,His1:CG33861,His2B:CG33868	FBgn0040465,FBgn0053861,FBgn0053868
	GO Biological Processes	GO:0098542	defense response to other organism	351	4	1.77	0.6891	-0.537	0.836335	0.0776199	1	0.933835	1	NT1,eya,ush,PGRP-LC	FBgn0261526,FBgn0000320,FBgn0003963,FBgn0035976
	GO Cellular Component	GO:0005789	endoplasmic reticulum membrane	196	2	0.885	0.617	-0.697	0.838507	0.0764932	1	0.934739	1	PIG-A,ELOVL	FBgn0034270,FBgn0037534
	GO Molecular Function	GO:0016491	oxidoreductase activity	573	7	3.097	0.7387	-0.437	0.841116	0.0751441	1	0.935919	1	Gld,phm,Cyp6g2,CG12224,CG1544,spok,Tet	FBgn0001112,FBgn0004959,FBgn0033696,FBgn0037974,FBgn0039827,FBgn0086917,FBgn0263392
	GO Molecular Function	GO:0042623	ATPase activity, coupled	198	2	0.885	0.6108	-0.711	0.842636	0.0743598	1	0.936625	1	Hsp70Bbb,CG32318	FBgn0051354,FBgn0052318
	GO Biological Processes	GO:0006259	DNA metabolic process	280	3	1.327	0.6479	-0.626	0.845677	0.0727956	1	0.937516	1	eya,CG18853,Tet	FBgn0000320,FBgn0042173,FBgn0263392
	REACTOME pathway	R-DME-9012999	RHO GTPase cycle	200	2	0.885	0.6047	-0.726	0.84667	0.0722859	1	0.937516	1	nSyb,RhoGAP100F	FBgn0013342,FBgn0039883
	GO Biological Processes	GO:0044255	cellular lipid metabolic process	358	4	1.77	0.6756	-0.566	0.847365	0.0719296	1	0.937649	1	norpA,pdgy,PIG-A,ELOVL	FBgn0262738,FBgn0027601,FBgn0034270,FBgn0037534
	GO Biological Processes	GO:0006952	defense response	359	4	1.77	0.6737	-0.57	0.848889	0.0711493	1	0.937937	1	NT1,eya,ush,PGRP-LC	FBgn0261526,FBgn0000320,FBgn0003963,FBgn0035976
	GO Biological Processes	GO:0045893	positive regulation of transcription, DNA-templated	436	5	2.212	0.6935	-0.528	0.851849	0.0696374	1	0.940197	1	eya,twi,dysf,Dlip3,Tet	FBgn0000320,FBgn0003900,FBgn0039411,FBgn0040465,FBgn0263392
	GO Molecular Function	GO:0016772	transferase activity, transferring phosphorus-containing groups	439	5	2.212	0.6887	-0.538	0.855915	0.0675693	1	0.941304	1	Pka-C3,CG9961,CG3216,Alk,Ddr	FBgn0000489,FBgn0031451,FBgn0034568,FBgn0040505,FBgn0053531
	GO Biological Processes	GO:0042742	defense response to bacterium	205	2	0.885	0.5899	-0.761	0.856347	0.0673501	1	0.941304	1	ush,PGRP-LC	FBgn0003963,FBgn0035976
	GO Biological Processes	GO:0051321	meiotic cell cycle	206	2	0.885	0.5871	-0.768	0.858215	0.0664039	1	0.942129	1	bol,krimp	FBgn0011206,FBgn0034098
	GO Biological Processes	GO:0055114	oxidation-reduction process	515	6	2.655	0.7045	-0.505	0.85883	0.0660929	1	0.942129	1	Gld,phm,Cyp6g2,CG1544,spok,Tet	FBgn0001112,FBgn0004959,FBgn0033696,FBgn0039827,FBgn0086917,FBgn0263392
	REACTOME pathway	R-DME-199991	Membrane Trafficking	369	4	1.77	0.6555	-0.609	0.863434	0.0637709	1	0.943641	1	Spn42De,CG7565,Rab3,nSyb	FBgn0033115,FBgn0035833,FBgn0005586,FBgn0013342
	GO Cellular Component	GO:0005768	endosome	209	2	0.885	0.5787	-0.789	0.863686	0.0636442	1	0.943641	1	Rab3,Culd	FBgn0005586,FBgn0035880
	GO Molecular Function	GO:0016788	hydrolase activity, acting on ester bonds	447	5	2.212	0.6764	-0.564	0.866308	0.0623277	1	0.944665	1	eya,dnc,CG10802,Pde9,norpA	FBgn0000320,FBgn0000479,FBgn0029664,FBgn0259171,FBgn0262738
	GO Molecular Function	GO:0016740	transferase activity	1289	17	7.522	0.7975	-0.326	0.867431	0.061765	1	0.945292	1	Pka-C3,GstD3,CG17707,CG9961,Ugt36D1,CG9447,PIG-A,CG3216,CG10862,ELOVL,Alk,CG18853,GstD10,QC,Ddr,CG34057,GstE5	FBgn0000489,FBgn0010039,FBgn0025835,FBgn0031451,FBgn0032713,FBgn0033110,FBgn0034270,FBgn0034568,FBgn0035455,FBgn0037534,FBgn0040505,FBgn0042173,FBgn0042206,FBgn0052412,FBgn0053531,FBgn0054057,FBgn0063495
	GO Biological Processes	GO:0006974	cellular response to DNA damage stimulus	216	2	0.885	0.5599	-0.837	0.87571	0.0576399	1	0.951147	1	eya,CG18853	FBgn0000320,FBgn0042173
	GO Biological Processes	GO:0009056	catabolic process	958	12	5.31	0.7574	-0.401	0.876115	0.057439	1	0.951147	1	phm,bol,pdgy,CG4661,CG9961,Cyp6g2,Mmp1,PGRP-LC,Ada,Pde9,cac,Tet	FBgn0004959,FBgn0011206,FBgn0027601,FBgn0030429,FBgn0031451,FBgn0033696,FBgn0035049,FBgn0035976,FBgn0037661,FBgn0259171,FBgn0263111,FBgn0263392
	GO Molecular Function	GO:0017111	nucleoside-triphosphatase activity	456	5	2.212	0.663	-0.593	0.877243	0.0568799	1	0.951175	1	eEF1alpha2,Rab3,Hsp70Bbb,CG32318,Sep4	FBgn0000557,FBgn0005586,FBgn0051354,FBgn0052318,FBgn0259923
	GO Biological Processes	GO:0048638	regulation of developmental growth	218	2	0.885	0.5548	-0.85	0.878962	0.05603	1	0.951539	1	gt,cac	FBgn0001150,FBgn0263111
	GO Biological Processes	GO:0010628	positive regulation of gene expression	533	6	2.655	0.6807	-0.555	0.879576	0.0557264	1	0.951539	1	Dlip3,Tet,eya,twi,bol,dysf	FBgn0040465,FBgn0263392,FBgn0000320,FBgn0003900,FBgn0011206,FBgn0039411
	GO Biological Processes	GO:0042127	regulation of cell population proliferation	219	2	0.885	0.5522	-0.857	0.880558	0.0552419	1	0.951539	1	cpo,Sox15	FBgn0263995,FBgn0005613
	REACTOME pathway	R-DME-74160	Gene expression (Transcription)	609	7	3.097	0.695	-0.525	0.881954	0.0545538	1	0.951897	1	chrb,His2B:CG33868,Sox100B,ush,svp,dysf,CG17803	FBgn0036165,FBgn0053868,FBgn0024288,FBgn0003963,FBgn0003651,FBgn0039411,FBgn0038547
	GO Biological Processes	GO:0035282	segmentation	224	2	0.885	0.5399	-0.889	0.888254	0.0514626	1	0.957094	1	gt,dysf	FBgn0001150,FBgn0039411
	GO Biological Processes	GO:0006996	organelle organization	1727	23	10.177	0.8053	-0.312	0.892113	0.04958	1	0.960652	1	RhoGAP100F,Unc-115a,Hsp70Bbb,His1:CG33861,His2B:CG33868,l(2)41Ab,Cc2d2a,mwh,Neto,Fhos,chp,eya,fog,twi,Rab3,B-H1,nSyb,unc-13,CG6999,krimp,sturkopf,Tektin-C,IFT54	FBgn0039883,FBgn0051352,FBgn0051354,FBgn0053861,FBgn0053868,FBgn0262123,FBgn0263113,FBgn0264272,FBgn0265416,FBgn0266084,FBgn0267435,FBgn0000320,FBgn0000719,FBgn0003900,FBgn0005586,FBgn0011758,FBgn0013342,FBgn0025726,FBgn0030085,FBgn0034098,FBgn0035206,FBgn0035638,FBgn0038221
	GO Biological Processes	GO:0071310	cellular response to organic substance	314	3	1.327	0.5777	-0.792	0.895392	0.0479869	1	0.961727	1	Hsp70Bbb,svp,5-HT7	FBgn0051354,FBgn0003651,FBgn0004573
	GO Biological Processes	GO:0009617	response to bacterium	229	2	0.885	0.5281	-0.921	0.89549	0.0479391	1	0.961727	1	ush,PGRP-LC	FBgn0003963,FBgn0035976
	GO Cellular Component	GO:0005829	cytosol	841	10	4.425	0.719	-0.476	0.895622	0.0478754	1	0.961727	1	eya,dnc,CG9650,CG11835,CG9961,CG13124,CG12224,CG1544,CG30392,Hsp70Bbb	FBgn0000320,FBgn0000479,FBgn0029939,FBgn0031264,FBgn0031451,FBgn0032156,FBgn0037974,FBgn0039827,FBgn0050392,FBgn0051354
	REACTOME pathway	R-DME-162582	Signal Transduction	845	10	4.425	0.7156	-0.483	0.898754	0.0463591	1	0.96237	1	RhoGAP100F,Sox100B,nSyb,sr,5-HT7,norpA,Mmp1,Sox15,chp,dnc	FBgn0039883,FBgn0024288,FBgn0013342,FBgn0003499,FBgn0004573,FBgn0262738,FBgn0035049,FBgn0005613,FBgn0267435,FBgn0000479
	GO Biological Processes	GO:0007283	spermatogenesis	232	2	0.885	0.5213	-0.94	0.899621	0.0459404	1	0.96237	1	eya,bol	FBgn0000320,FBgn0011206
	GO Molecular Function	GO:0016462	pyrophosphatase activity	477	5	2.212	0.6338	-0.658	0.899849	0.0458302	1	0.96237	1	eEF1alpha2,Rab3,Hsp70Bbb,CG32318,Sep4	FBgn0000557,FBgn0005586,FBgn0051354,FBgn0052318,FBgn0259923
	GO Molecular Function	GO:0016818	hydrolase activity, acting on acid anhydrides, in phosphorus-containing anhydrides	482	5	2.212	0.6273	-0.673	0.904671	0.0435093	1	0.966927	1	eEF1alpha2,Rab3,Hsp70Bbb,CG32318,Sep4	FBgn0000557,FBgn0005586,FBgn0051354,FBgn0052318,FBgn0259923
	REACTOME pathway	R-DME-194315	Signaling by Rho GTPases	237	2	0.885	0.5103	-0.971	0.90617	0.0427902	1	0.967929	1	nSyb,RhoGAP100F	FBgn0013342,FBgn0039883
	GO Molecular Function	GO:0016817	hydrolase activity, acting on acid anhydrides	485	5	2.212	0.6234	-0.682	0.907466	0.0421694	1	0.96813	1	eEF1alpha2,Rab3,Hsp70Bbb,CG32318,Sep4	FBgn0000557,FBgn0005586,FBgn0051354,FBgn0052318,FBgn0259923
	GO Biological Processes	GO:1901565	organonitrogen compound catabolic process	487	5	2.212	0.6208	-0.688	0.90929	0.0412975	1	0.968861	1	CG4661,PGRP-LC,Ada,Pde9,Tet	FBgn0030429,FBgn0035976,FBgn0037661,FBgn0259171,FBgn0263392
	REACTOME pathway	R-DME-9716542	Signaling by Rho GTPases, Miro GTPases and RHOBTB3	241	2	0.885	0.5018	-0.995	0.911121	0.040424	1	0.970212	1	nSyb,RhoGAP100F	FBgn0013342,FBgn0039883
	GO Biological Processes	GO:0071702	organic substance transport	718	8	3.54	0.6737	-0.57	0.9126	0.0397195	1	0.971187	1	Rab3,CNT2,CG9650,CG1358,VGAT,IFT54,CG30392,NKCC	FBgn0005586,FBgn0025709,FBgn0029939,FBgn0033196,FBgn0033911,FBgn0038221,FBgn0050392,FBgn0051547
	GO Biological Processes	GO:0005975	carbohydrate metabolic process	244	2	0.885	0.4956	-1.013	0.914673	0.0387342	1	0.972192	1	Gld,CG9961	FBgn0001112,FBgn0031451
	GO Biological Processes	GO:0007017	microtubule-based process	419	4	1.77	0.5773	-0.793	0.919483	0.0364564	1	0.97522	1	CG32318,l(2)41Ab,Tektin-C,IFT54	FBgn0052318,FBgn0262123,FBgn0035638,FBgn0038221
	GO Biological Processes	GO:0048477	oogenesis	577	6	2.655	0.6288	-0.669	0.919784	0.0363139	1	0.97522	1	lncRNA:flam,eya,ea,peb,phm,krimp	FBgn0267704,FBgn0000320,FBgn0000533,FBgn0003053,FBgn0004959,FBgn0034098
	GO Cellular Component	GO:0005783	endoplasmic reticulum	422	4	1.77	0.5732	-0.803	0.922081	0.035231	1	0.977054	1	phm,PIG-A,sturkopf,ELOVL	FBgn0004959,FBgn0034270,FBgn0035206,FBgn0037534
	GO Biological Processes	GO:0008283	cell population proliferation	344	3	1.327	0.5273	-0.923	0.926811	0.0330089	1	0.981463	1	cpo,svp,Sox15	FBgn0263995,FBgn0003651,FBgn0005613
	GO Molecular Function	GO:0008233	peptidase activity	510	5	2.212	0.5928	-0.754	0.928115	0.0323983	1	0.982241	1	ea,gd,Mmp1,CG3088,CG40160	FBgn0000533,FBgn0000808,FBgn0035049,FBgn0036015,FBgn0058160
	GO Biological Processes	GO:0050767	regulation of neurogenesis	260	2	0.885	0.4651	-1.104	0.931476	0.0308284	1	0.983023	1	Dlip3,Alk	FBgn0040465,FBgn0040505
	GO Biological Processes	GO:0051960	regulation of nervous system development	350	3	1.327	0.5183	-0.948	0.931954	0.0306055	1	0.983023	1	Dlip3,Alk,cac	FBgn0040465,FBgn0040505,FBgn0263111
	GO Molecular Function	GO:0005515	protein binding	2221	29	12.832	0.7896	-0.341	0.936316	0.0285778	1	0.985475	1	eya,Pka-C3,fog,E(spl)m6-BFM,svp,twi,ush,dac,nSyb,unc-13,kirre,SK,CG5921,CG5758,CG15080,hng3,PGRP-LC,IFT54,dysf,Dlip3,Nlg1,Unc-115a,Hsp70Bbb,CG32318,His2B:CG33868,amn,NT1,Dscam4,mwh	FBgn0000320,FBgn0000489,FBgn0000719,FBgn0002632,FBgn0003651,FBgn0003900,FBgn0003963,FBgn0005677,FBgn0013342,FBgn0025726,FBgn0028369,FBgn0029761,FBgn0029835,FBgn0032666,FBgn0034391,FBgn0035160,FBgn0035976,FBgn0038221,FBgn0039411,FBgn0040465,FBgn0051146,FBgn0051352,FBgn0051354,FBgn0052318,FBgn0053868,FBgn0086782,FBgn0261526,FBgn0263219,FBgn0264272
	GO Biological Processes	GO:0006464	cellular protein modification process	1199	14	6.195	0.7061	-0.502	0.939306	0.0271928	1	0.98802	1	Alk,QC,Ddr,CG34057,CG41520,eya,Pka-C3,peb,PIG-A,CG3216,GC,CG10862,Dph1,TTLL6B	FBgn0040505,FBgn0052412,FBgn0053531,FBgn0054057,FBgn0087011,FBgn0000320,FBgn0000489,FBgn0003053,FBgn0034270,FBgn0034568,FBgn0035245,FBgn0035455,FBgn0036194,FBgn0039501
	GO Biological Processes	GO:0048232	male gamete generation	274	2	0.885	0.4414	-1.18	0.943572	0.0252249	1	0.99009	1	eya,bol	FBgn0000320,FBgn0011206
	GO Biological Processes	GO:0007292	female gamete generation	625	6	2.655	0.5805	-0.785	0.949846	0.0223468	1	0.992866	1	eya,ea,peb,phm,krimp,lncRNA:flam	FBgn0000320,FBgn0000533,FBgn0003053,FBgn0004959,FBgn0034098,FBgn0267704
	GO Molecular Function	GO:0003729	mRNA binding	283	2	0.885	0.4273	-1.227	0.950249	0.0221626	1	0.992866	1	bol,cpo	FBgn0011206,FBgn0263995
	GO Biological Processes	GO:1901575	organic substance catabolic process	797	8	3.54	0.607	-0.72	0.956744	0.0192043	1	0.995096	1	Pde9,Tet,bol,pdgy,CG4661,CG9961,PGRP-LC,Ada	FBgn0259171,FBgn0263392,FBgn0011206,FBgn0027601,FBgn0030429,FBgn0031451,FBgn0035976,FBgn0037661
	GO Biological Processes	GO:0007276	gamete generation	874	9	3.982	0.6227	-0.683	0.956869	0.0191473	1	0.995096	1	eya,ea,peb,phm,bol,krimp,tut,Tet,lncRNA:flam	FBgn0000320,FBgn0000533,FBgn0003053,FBgn0004959,FBgn0011206,FBgn0034098,FBgn0052364,FBgn0263392,FBgn0267704
	GO Biological Processes	GO:0006325	chromatin organization	388	3	1.327	0.4675	-1.097	0.957534	0.0188459	1	0.995096	1	His1:CG33861,His2B:CG33868,eya	FBgn0053861,FBgn0053868,FBgn0000320
	GO Biological Processes	GO:0006139	nucleobase-containing compound metabolic process	2222	28	12.389	0.762	-0.392	0.957535	0.0188452	1	0.995096	1	eya,gt,peb,sr,svp,twi,ush,Sox15,nvy,dac,bol,B-H1,pdgy,CG10802,CG9650,CG6999,CG9961,CG3216,hng3,CG7512,CG6951,Ada,CG17803,dysf,Dlip3,CG18853,Pde9,Tet	FBgn0000320,FBgn0001150,FBgn0003053,FBgn0003499,FBgn0003651,FBgn0003900,FBgn0003963,FBgn0005613,FBgn0005636,FBgn0005677,FBgn0011206,FBgn0011758,FBgn0027601,FBgn0029664,FBgn0029939,FBgn0030085,FBgn0031451,FBgn0034568,FBgn0035160,FBgn0036168,FBgn0036959,FBgn0037661,FBgn0038547,FBgn0039411,FBgn0040465,FBgn0042173,FBgn0259171,FBgn0263392
	GO Biological Processes	GO:0034613	cellular protein localization	560	5	2.212	0.5399	-0.889	0.957577	0.0188261	1	0.995096	1	Nlg1,Neto,peb,Rab3,IFT54	FBgn0051146,FBgn0265416,FBgn0003053,FBgn0005586,FBgn0038221
	GO Cellular Component	GO:0012505	endomembrane system	1034	11	4.867	0.6433	-0.636	0.960228	0.0176254	1	0.996818	1	phm,Rab3,nSyb,unc-13,VGAT,PIG-A,sturkopf,Culd,ELOVL,Obp99a,Cadps	FBgn0004959,FBgn0005586,FBgn0013342,FBgn0025726,FBgn0033911,FBgn0034270,FBgn0035206,FBgn0035880,FBgn0037534,FBgn0039678,FBgn0053653
	GO Cellular Component	GO:0000785	chromatin	300	2	0.885	0.4031	-1.311	0.960865	0.0173378	1	0.996818	1	His1:CG33861,His2B:CG33868	FBgn0053861,FBgn0053868
	GO Molecular Function	GO:0016887	ATPase activity	301	2	0.885	0.4018	-1.315	0.961416	0.0170885	1	0.996818	1	Hsp70Bbb,CG32318	FBgn0051354,FBgn0052318
	REACTOME pathway	R-DME-168256	Immune System	813	8	3.54	0.595	-0.749	0.962771	0.0164768	1	0.996879	1	Hsp70Bbb,CG41520,Rab3,Snmp2,Mmp1,nSyb,Spn42De,eEF1alpha2	FBgn0051354,FBgn0087011,FBgn0005586,FBgn0035815,FBgn0035049,FBgn0013342,FBgn0033115,FBgn0000557
	REACTOME pathway	R-DME-2262752	Cellular responses to stress	308	2	0.885	0.3927	-1.349	0.965076	0.0154384	1	0.996879	1	Hsp70Bbb,eEF1alpha2	FBgn0051354,FBgn0000557
	REACTOME pathway	R-DME-8953897	Cellular responses to stimuli	308	2	0.885	0.3927	-1.349	0.965076	0.0154384	1	0.996879	1	eEF1alpha2,Hsp70Bbb	FBgn0000557,FBgn0051354
	GO Biological Processes	GO:0016070	RNA metabolic process	1785	21	9.292	0.7114	-0.491	0.968442	0.0139264	1	0.997964	1	Dlip3,Tet,eya,gt,peb,sr,svp,twi,ush,Sox15,nvy,dac,bol,B-H1,CG10802,CG9650,CG6999,hng3,CG7512,CG17803,dysf	FBgn0040465,FBgn0263392,FBgn0000320,FBgn0001150,FBgn0003053,FBgn0003499,FBgn0003651,FBgn0003900,FBgn0003963,FBgn0005613,FBgn0005636,FBgn0005677,FBgn0011206,FBgn0011758,FBgn0029664,FBgn0029939,FBgn0030085,FBgn0035160,FBgn0036168,FBgn0038547,FBgn0039411
	GO Biological Processes	GO:0051276	chromosome organization	593	5	2.212	0.5099	-0.972	0.970491	0.0130085	1	0.999478	1	eya,krimp,Hsp70Bbb,His1:CG33861,His2B:CG33868	FBgn0000320,FBgn0034098,FBgn0051354,FBgn0053861,FBgn0053868
	GO Biological Processes	GO:0000226	microtubule cytoskeleton organization	324	2	0.885	0.3733	-1.422	0.972234	0.0122291	1	0.99999	1	IFT54,l(2)41Ab	FBgn0038221,FBgn0262123
	GO Molecular Function	GO:0003723	RNA binding	690	6	2.655	0.5258	-0.927	0.974464	0.0112342	1	0.99999	1	eEF1alpha2,bol,CG6999,CG13124,tut,cpo	FBgn0000557,FBgn0011206,FBgn0030085,FBgn0032156,FBgn0052364,FBgn0263995
	REACTOME pathway	R-DME-392499	Metabolism of proteins	933	9	3.982	0.5833	-0.778	0.974966	0.0110104	1	0.99999	1	eEF1alpha2,CG42272,His2B:CG33868,CG42402,Rab3,Spn42De,Dph1,CG41520,CG34057	FBgn0000557,FBgn0259167,FBgn0053868,FBgn0259821,FBgn0005586,FBgn0033115,FBgn0036194,FBgn0087011,FBgn0054057
	GO Cellular Component	GO:0031090	organelle membrane	695	6	2.655	0.522	-0.938	0.975798	0.0106403	1	0.99999	1	unc-13,VGAT,PIG-A,ELOVL,CG1544,Ptr	FBgn0025726,FBgn0033911,FBgn0034270,FBgn0037534,FBgn0039827,FBgn0262867
	GO Cellular Component	GO:0005634	nucleus	2585	32	14.159	0.7486	-0.418	0.976203	0.0104597	1	0.99999	1	eya,ect,dnc,gt,peb,sr,svp,twi,ush,Sox15,nvy,dac,bol,B-H1,CG16721,CG14441,CG9650,CG6999,hng3,CG17839,CG12768,Mes2,CG17803,dysf,Dlip3,Unc-115a,Hsp70Bbb,His1:CG33861,His2B:CG33868,Tet,cpo,Fhos	FBgn0000320,FBgn0000451,FBgn0000479,FBgn0001150,FBgn0003053,FBgn0003499,FBgn0003651,FBgn0003900,FBgn0003963,FBgn0005613,FBgn0005636,FBgn0005677,FBgn0011206,FBgn0011758,FBgn0029820,FBgn0029895,FBgn0029939,FBgn0030085,FBgn0035160,FBgn0036454,FBgn0037206,FBgn0037207,FBgn0038547,FBgn0039411,FBgn0040465,FBgn0051352,FBgn0051354,FBgn0053861,FBgn0053868,FBgn0263392,FBgn0263995,FBgn0266084
	GO Biological Processes	GO:0070727	cellular macromolecule localization	618	5	2.212	0.4892	-1.032	0.977747	0.00977364	1	0.99999	1	Nlg1,Neto,peb,Rab3,IFT54	FBgn0051146,FBgn0265416,FBgn0003053,FBgn0005586,FBgn0038221
	GO Molecular Function	GO:0016787	hydrolase activity	1633	18	7.965	0.6665	-0.585	0.980045	0.00875417	1	0.99999	1	eya,dnc,ea,eEF1alpha2,gd,Rab3,CG10802,Mmp1,PGRP-LC,CG3088,CG6951,Ada,Hsp70Bbb,CG32318,CG40160,Pde9,Sep4,norpA	FBgn0000320,FBgn0000479,FBgn0000533,FBgn0000557,FBgn0000808,FBgn0005586,FBgn0029664,FBgn0035049,FBgn0035976,FBgn0036015,FBgn0036959,FBgn0037661,FBgn0051354,FBgn0052318,FBgn0058160,FBgn0259171,FBgn0259923,FBgn0262738
	GO Biological Processes	GO:0019538	protein metabolic process	2364	28	12.389	0.7162	-0.482	0.98332	0.00730534	1	0.99999	1	eya,Pka-C3,ea,eEF1alpha2,gd,peb,bol,CG10802,CG4661,CG13124,Spn42De,krimp,PIG-A,CG3216,Mmp1,GC,CG10862,Culd,CG3088,Dph1,TTLL6B,Alk,tut,QC,Ddr,CG34057,CG40160,CG41520	FBgn0000320,FBgn0000489,FBgn0000533,FBgn0000557,FBgn0000808,FBgn0003053,FBgn0011206,FBgn0029664,FBgn0030429,FBgn0032156,FBgn0033115,FBgn0034098,FBgn0034270,FBgn0034568,FBgn0035049,FBgn0035245,FBgn0035455,FBgn0035880,FBgn0036015,FBgn0036194,FBgn0039501,FBgn0040505,FBgn0052364,FBgn0052412,FBgn0053531,FBgn0054057,FBgn0058160,FBgn0087011
	GO Biological Processes	GO:0006508	proteolysis	821	7	3.097	0.5156	-0.956	0.984699	0.00669643	1	0.99999	1	ea,gd,CG4661,Spn42De,Mmp1,CG3088,CG40160	FBgn0000533,FBgn0000808,FBgn0030429,FBgn0033115,FBgn0035049,FBgn0036015,FBgn0058160
	GO Biological Processes	GO:0010467	gene expression	2309	27	11.947	0.7071	-0.5	0.984938	0.00659099	1	0.99999	1	eya,eEF1alpha2,gd,gt,peb,sr,svp,twi,ush,Sox15,nvy,dac,bol,B-H1,CG10802,CG9650,CG6999,CG13124,krimp,hng3,CG7512,Dph1,CG17803,dysf,Dlip3,tut,Tet	FBgn0000320,FBgn0000557,FBgn0000808,FBgn0001150,FBgn0003053,FBgn0003499,FBgn0003651,FBgn0003900,FBgn0003963,FBgn0005613,FBgn0005636,FBgn0005677,FBgn0011206,FBgn0011758,FBgn0029664,FBgn0029939,FBgn0030085,FBgn0032156,FBgn0034098,FBgn0035160,FBgn0036168,FBgn0036194,FBgn0038547,FBgn0039411,FBgn0040465,FBgn0052364,FBgn0263392
	GO Biological Processes	GO:0044237	cellular metabolic process	4767	64	28.319	0.8118	-0.301	0.985645	0.00627953	1	0.99999	1	eya,Pka-C3,eEF1alpha2,gt,peb,sr,svp,twi,ush,phm,Sox15,nvy,dac,GstD3,bol,B-H1,obst-B,pdgy,CG10802,CG9650,CG6999,CG4661,CG9961,CG13124,Spn42De,Cyp6g2,CG8192,krimp,PIG-A,CG3216,hng3,GC,ckd,CG10862,Culd,PGRP-LC,CG7512,Dph1,CG6951,CG5618,ELOVL,Ada,CG17803,dysf,TTLL6B,CG1544,Dlip3,Alk,CG18853,GstD10,tut,QC,CG32857,CG33502,Ddr,CG34057,GstE5,spok,CG41520,Pde9,norpA,CG43218,cac,Tet	FBgn0000320,FBgn0000489,FBgn0000557,FBgn0001150,FBgn0003053,FBgn0003499,FBgn0003651,FBgn0003900,FBgn0003963,FBgn0004959,FBgn0005613,FBgn0005636,FBgn0005677,FBgn0010039,FBgn0011206,FBgn0011758,FBgn0027600,FBgn0027601,FBgn0029664,FBgn0029939,FBgn0030085,FBgn0030429,FBgn0031451,FBgn0032156,FBgn0033115,FBgn0033696,FBgn0034030,FBgn0034098,FBgn0034270,FBgn0034568,FBgn0035160,FBgn0035245,FBgn0035427,FBg…
	GO Cellular Component	GO:0005694	chromosome	571	4	1.77	0.4236	-1.239	0.986538	0.00588603	1	0.99999	1	peb,Dlip3,His1:CG33861,His2B:CG33868	FBgn0003053,FBgn0040465,FBgn0053861,FBgn0053868
	GO Biological Processes	GO:0006807	nitrogen compound metabolic process	4524	60	26.549	0.802	-0.318	0.986691	0.0058188	1	0.99999	1	eya,Pka-C3,ea,eEF1alpha2,gd,gt,peb,sr,svp,twi,ush,Sox15,nvy,dac,GstD3,bol,B-H1,obst-B,pdgy,CG10802,CG9650,CG6999,CG4661,CG9961,CG13124,Spn42De,CG8192,krimp,PIG-A,CG3216,Mmp1,hng3,GC,ckd,CG10862,Culd,PGRP-LC,CG3088,CG7512,Dph1,CG6951,ELOVL,Ada,CG17803,dysf,TTLL6B,Dlip3,Alk,CG18853,GstD10,tut,QC,Ddr,CG34057,CG40160,GstE5,CG41520,Pde9,CG43218,Tet	FBgn0000320,FBgn0000489,FBgn0000533,FBgn0000557,FBgn0000808,FBgn0001150,FBgn0003053,FBgn0003499,FBgn0003651,FBgn0003900,FBgn0003963,FBgn0005613,FBgn0005636,FBgn0005677,FBgn0010039,FBgn0011206,FBgn0011758,FBgn0027600,FBgn0027601,FBgn0029664,FBgn0029939,FBgn0030085,FBgn0030429,FBgn0031451,FBgn0032156,FBgn0033115,FBgn0034030,FBgn0034098,FBgn0034270,FBgn0034568,FBgn0035049,FBgn0035160,FBgn0035245,FBg…
	GO Biological Processes	GO:0006886	intracellular protein transport	386	2	0.885	0.3133	-1.674	0.988792	0.00489518	1	0.99999	1	Rab3,IFT54	FBgn0005586,FBgn0038221
	GO Molecular Function	GO:0003824	catalytic activity	3713	46	20.354	0.7491	-0.417	0.993056	0.00302624	1	0.99999	1	eya,dnc,Pka-C3,ea,eEF1alpha2,gd,Gld,phm,Rab3,GstD3,CG17707,pdgy,CG10802,CG9961,Ugt36D1,CG9447,Cyp6g2,PIG-A,CG3216,Mmp1,GC,CG10862,PGRP-LC,CG3088,CG6951,CG5618,ELOVL,Ada,CG12224,TTLL6B,CG1544,Alk,CG18853,GstD10,Hsp70Bbb,CG32318,QC,Ddr,CG34057,CG40160,GstE5,spok,Pde9,Sep4,norpA,Tet	FBgn0000320,FBgn0000479,FBgn0000489,FBgn0000533,FBgn0000557,FBgn0000808,FBgn0001112,FBgn0004959,FBgn0005586,FBgn0010039,FBgn0025835,FBgn0027601,FBgn0029664,FBgn0031451,FBgn0032713,FBgn0033110,FBgn0033696,FBgn0034270,FBgn0034568,FBgn0035049,FBgn0035245,FBgn0035455,FBgn0035976,FBgn0036015,FBgn0036959,FBgn0036975,FBgn0037534,FBgn0037661,FBgn0037974,FBgn0039501,FBgn0039827,FBgn0040505,FBgn0042173,FBg…
	GO Biological Processes	GO:0008104	protein localization	717	5	2.212	0.4217	-1.246	0.993107	0.00300415	1	0.99999	1	peb,Rab3,IFT54,Nlg1,Neto	FBgn0003053,FBgn0005586,FBgn0038221,FBgn0051146,FBgn0265416
	GO Cellular Component	GO:1990234	transferase complex	459	2	0.885	0.2635	-1.924	0.996266	0.00162469	1	0.99999	1	PIG-A,CG1544	FBgn0034270,FBgn0039827
	GO Molecular Function	GO:0019899	enzyme binding	471	2	0.885	0.2568	-1.961	0.996892	0.001352	1	0.99999	1	E(spl)m6-BFM,mwh	FBgn0002632,FBgn0264272
	GO Biological Processes	GO:0015031	protein transport	472	2	0.885	0.2562	-1.965	0.996939	0.00133142	1	0.99999	1	Rab3,IFT54	FBgn0005586,FBgn0038221
	GO Biological Processes	GO:0045184	establishment of protein localization	488	2	0.885	0.2478	-2.013	0.997606	0.00104101	1	0.99999	1	Rab3,IFT54	FBgn0005586,FBgn0038221
	GO Cellular Component	GO:0005654	nucleoplasm	530	2	0.885	0.2282	-2.132	0.998751	0.000542846	1	0.99999	1	Dlip3,Unc-115a	FBgn0040465,FBgn0051352
	GO Cellular Component	GO:0032991	protein-containing complex	2585	26	11.504	0.6082	-0.717	0.999101	0.000390817	1	0.99999	1	Pka-C3,eEF1alpha2,Sox15,dac,nSyb,CG5921,CG11835,krimp,PIG-A,CG12768,Mes2,IFT54,dysf,CG1544,Alk,Nlg1,CG32318,Ddr,His1:CG33861,His2B:CG33868,Sep4,Ir76a,norpA,cac,Cc2d2a,Neto	FBgn0000489,FBgn0000557,FBgn0005613,FBgn0005677,FBgn0013342,FBgn0029835,FBgn0031264,FBgn0034098,FBgn0034270,FBgn0037206,FBgn0037207,FBgn0038221,FBgn0039411,FBgn0039827,FBgn0040505,FBgn0051146,FBgn0052318,FBgn0053531,FBgn0053861,FBgn0053868,FBgn0259923,FBgn0260874,FBgn0262738,FBgn0263111,FBgn0263113,FBgn0265416
	GO Cellular Component	GO:0031981	nuclear lumen	901	5	2.212	0.3356	-1.575	0.999354	0.000280759	1	0.99999	1	CG6999,Dlip3,Unc-115a,His1:CG33861,His2B:CG33868	FBgn0030085,FBgn0040465,FBgn0051352,FBgn0053861,FBgn0053868
	GO Cellular Component	GO:0005737	cytoplasm	3877	43	19.027	0.6707	-0.576	0.999577	0.000183905	1	0.99999	1	eya,dnc,eEF1alpha2,fog,svp,twi,phm,Rab3,GstD3,bol,nSyb,unc-13,pdgy,CG9650,CG11835,CG9961,CG13124,VGAT,krimp,PIG-A,sturkopf,CG7565,Culd,PGRP-LC,chrb,Dph1,CG17839,CG6951,ELOVL,CG12224,IFT54,CG1544,Alk,GstD10,CG30392,Hsp70Bbb,tut,Cadps,GstE5,Sep4,l(2)41Ab,Ptr,Fhos	FBgn0000320,FBgn0000479,FBgn0000557,FBgn0000719,FBgn0003651,FBgn0003900,FBgn0004959,FBgn0005586,FBgn0010039,FBgn0011206,FBgn0013342,FBgn0025726,FBgn0027601,FBgn0029939,FBgn0031264,FBgn0031451,FBgn0032156,FBgn0033911,FBgn0034098,FBgn0034270,FBgn0035206,FBgn0035833,FBgn0035880,FBgn0035976,FBgn0036165,FBgn0036194,FBgn0036454,FBgn0036959,FBgn0037534,FBgn0037974,FBgn0038221,FBgn0039827,FBgn0040505,FBg…
	GO Cellular Component	GO:1990904	ribonucleoprotein complex	608	2	0.885	0.1989	-2.33	0.999634	0.000159016	1	0.99999	1	CG11835,krimp	FBgn0031264,FBgn0034098
	GO Biological Processes	GO:0046907	intracellular transport	617	2	0.885	0.196	-2.351	0.999683	0.000137812	1	0.99999	1	Rab3,IFT54	FBgn0005586,FBgn0038221
	GO Cellular Component	GO:0043229	intracellular organelle	4811	56	24.779	0.7039	-0.507	0.999738	0.000113609	1	0.99999	1	eya,ect,dnc,gt,peb,sr,svp,twi,ush,phm,Rab3,Sox15,nvy,dac,bol,B-H1,nSyb,unc-13,pdgy,CG16721,CG14441,CG9650,CG6999,CG11835,Ugt36D1,VGAT,krimp,PIG-A,hng3,sturkopf,Tektin-C,CG7565,Culd,PGRP-LC,CG17839,CG12768,Mes2,ELOVL,IFT54,CG17803,dysf,CG1544,Dlip3,Alk,Unc-115a,Hsp70Bbb,CG32318,Cadps,His1:CG33861,His2B:CG33868,Sep4,l(2)41Ab,Ptr,Tet,cpo,Fhos	FBgn0000320,FBgn0000451,FBgn0000479,FBgn0001150,FBgn0003053,FBgn0003499,FBgn0003651,FBgn0003900,FBgn0003963,FBgn0004959,FBgn0005586,FBgn0005613,FBgn0005636,FBgn0005677,FBgn0011206,FBgn0011758,FBgn0013342,FBgn0025726,FBgn0027601,FBgn0029820,FBgn0029895,FBgn0029939,FBgn0030085,FBgn0031264,FBgn0032713,FBgn0033911,FBgn0034098,FBgn0034270,FBgn0035160,FBgn0035206,FBgn0035638,FBgn0035833,FBgn0035880,FBg…
	GO Cellular Component	GO:0005739	mitochondrion	705	2	0.885	0.1715	-2.544	0.999923	3.35238e-05	1	0.99999	1	pdgy,CG1544	FBgn0027601,FBgn0039827
	GO Cellular Component	GO:0005622	intracellular	5938	70	30.973	0.7128	-0.488	0.99996	1.72207e-05	1	0.99999	1	eya,ect,dnc,Pka-C3,eEF1alpha2,fog,gt,peb,sr,svp,twi,ush,phm,Rab3,Sox15,nvy,dac,GstD3,bol,B-H1,nSyb,unc-13,pdgy,CG16721,CG14441,CG9650,CG6999,CG11835,CG9961,CG13124,Ugt36D1,VGAT,krimp,PIG-A,hng3,sturkopf,Tektin-C,CG7565,Culd,PGRP-LC,chrb,Dph1,CG17839,CG6951,CG12768,Mes2,ELOVL,CG12224,IFT54,CG17803,dysf,CG1544,Dlip3,Alk,GstD10,CG30392,Unc-115a,Hsp70Bbb,CG32318,tut,Cadps,His1:CG33861,His2B:CG33868,G…	FBgn0000320,FBgn0000451,FBgn0000479,FBgn0000489,FBgn0000557,FBgn0000719,FBgn0001150,FBgn0003053,FBgn0003499,FBgn0003651,FBgn0003900,FBgn0003963,FBgn0004959,FBgn0005586,FBgn0005613,FBgn0005636,FBgn0005677,FBgn0010039,FBgn0011206,FBgn0011758,FBgn0013342,FBgn0025726,FBgn0027601,FBgn0029820,FBgn0029895,FBgn0029939,FBgn0030085,FBgn0031264,FBgn0031451,FBgn0032156,FBgn0032713,FBgn0033911,FBgn0034098,FBg…
	GO Cellular Component	GO:0043231	intracellular membrane-bounded organelle	4067	40	17.699	0.5947	-0.75	0.99999	4.23925e-06	1	0.99999	1	eya,ect,dnc,gt,peb,sr,svp,twi,ush,phm,Sox15,nvy,dac,bol,B-H1,pdgy,CG16721,CG14441,CG9650,CG6999,Ugt36D1,PIG-A,hng3,sturkopf,CG17839,CG12768,Mes2,ELOVL,CG17803,dysf,CG1544,Dlip3,Alk,Unc-115a,Hsp70Bbb,His1:CG33861,His2B:CG33868,Tet,cpo,Fhos	FBgn0000320,FBgn0000451,FBgn0000479,FBgn0001150,FBgn0003053,FBgn0003499,FBgn0003651,FBgn0003900,FBgn0003963,FBgn0004959,FBgn0005613,FBgn0005636,FBgn0005677,FBgn0011206,FBgn0011758,FBgn0027601,FBgn0029820,FBgn0029895,FBgn0029939,FBgn0030085,FBgn0032713,FBgn0034270,FBgn0035160,FBgn0035206,FBgn0036454,FBgn0037206,FBgn0037207,FBgn0037534,FBgn0038547,FBgn0039411,FBgn0039827,FBgn0040465,FBgn0040505,FBg…

## Sheet: UP
[Select]	Gene Set Category	Gene Set ID	Gene Set Name	Gene Set Size	Count Overlap Gene	Percentage Genes in Gene Set	Fold Enrichment	log2 fold	P value	P value calc log_10	Bonferroni	Benjamini & Hochberg	Benjamini & Yekutieli	Overlaping Gene Symbols	Overlapping Gene IDs
	GO Cellular Component	GO:0005576	extracellular region	977	31	19.497	2.7272	1.447	2.46636e-07	6.60794	0.000341344	0.000341344	0.002666	apolpp,Tep2,CG8483,Spn47C,Gasp,Cpr12A,GNBP3,Nplp2,Pxn,Tep4,regucalcin,PPO2,Cht7,CG15756,yellow-e2,Notum,Nep2,Lsp1alpha,Cpr65Ec,Mp,Glt,lama,CG10467,Wnt6,Hml,Qsox2,Lsp1beta,Cpr49Ah,verm,Lsp1gamma,Obp99b	FBgn0087002,FBgn0041182,FBgn0038126,FBgn0033574,FBgn0026077,FBgn0030494,FBgn0040321,FBgn0040813,FBgn0011828,FBgn0041180,FBgn0030362,FBgn0033367,FBgn0035398,FBgn0030493,FBgn0038151,FBgn0044028,FBgn0027570,FBgn0002562,FBgn0035737,FBgn0260660,FBgn0001114,FBgn0016031,FBgn0035679,FBgn0031902,FBgn0029167,FBgn0038919,FBgn0002563,FBgn0033731,FBgn0261341,FBgn0002564,FBgn0039685
	REACTOME pathway	R-DME-73621	Pyrimidine catabolism	8	3	1.887	32.2311	5.01	8.29196e-05	4.08134	0.114761	0.0465457	0.363536	CG6330,CG3788,cN-IIIB	FBgn0039464,FBgn0034800,FBgn0034988
	KEGG Pathway D.mel	path:map01100	Metabolic pathways	1021	26	16.352	2.1887	1.13	0.000120748	3.91812	0.167115	0.0465457	0.363536	Acat1,GlyP,CG9008,SdhB,Gapdh1,GstE13,CG3788,CG3803,cN-IIIB,Cht7,Sc2,CG10863,CG10467,Fdh,CG6962,Cchl,Gdh,CG6330,Tpi,ATPsynC,FeCH,cype,Men,Pgant9,CG17691,CG40472	FBgn0029969,FBgn0004507,FBgn0028540,FBgn0014028,FBgn0001091,FBgn0033381,FBgn0034800,FBgn0034938,FBgn0034988,FBgn0035398,FBgn0035471,FBgn0027552,FBgn0035679,FBgn0011768,FBgn0037958,FBgn0038925,FBgn0001098,FBgn0039464,FBgn0086355,FBgn0039830,FBgn0266268,FBgn0015031,FBgn0002719,FBgn0050463,FBgn0039993,FBgn0085736
	REACTOME pathway	R-DME-1483115	Hydrolysis of LPC	2	2	1.258	85.9497	6.425	0.000134525	3.8712	0.186183	0.0465457	0.363536	CG31683,CG18858	FBgn0051683,FBgn0042175
	GO Molecular Function	GO:0030246	carbohydrate binding	101	7	4.403	5.9569	2.575	0.00017408	3.75925	0.240927	0.0481854	0.376343	GNBP3,tfc,Mp,Sr-CI,CG9008,CG10467,Clect27	FBgn0040321,FBgn0035199,FBgn0260660,FBgn0014033,FBgn0028540,FBgn0035679,FBgn0031629
	KEGG Pathway D.mel	path:map01200	Carbon metabolism	107	7	4.403	5.6229	2.491	0.000249022	3.60376	0.344647	0.0534945	0.417809	Acat1,SdhB,Gapdh1,Fdh,Gdh,Tpi,Men	FBgn0029969,FBgn0014028,FBgn0001091,FBgn0011768,FBgn0001098,FBgn0086355,FBgn0002719
	KEGG Pathway D.mel	path:map00010	Glycolysis / Gluconeogenesis	50	5	3.145	8.595	3.103	0.000277989	3.55597	0.384737	0.0534945	0.417809	CG9008,Gapdh1,CG10467,Fdh,Tpi	FBgn0028540,FBgn0001091,FBgn0035679,FBgn0011768,FBgn0086355
	GO Molecular Function	GO:0005198	structural molecule activity	410	14	8.805	2.9349	1.553	0.000309217	3.50974	0.427956	0.0534945	0.417809	Cpr49Ah,RpL39,Cpr12A,mRpS18B,Tina-1,frm,Cpr65Ec,mRpS16,RpLP1,alphaTub84D,mRpL55,CG15756,His3.3A,Mp	FBgn0033731,FBgn0023170,FBgn0030494,FBgn0032849,FBgn0035083,FBgn0035612,FBgn0035737,FBgn0033907,FBgn0002593,FBgn0003885,FBgn0038678,FBgn0030493,FBgn0014857,FBgn0260660
	GO Molecular Function	GO:0016491	oxidoreductase activity	573	17	10.692	2.55	1.35	0.000367867	3.43431	0.509128	0.0565698	0.441827	Pxn,SdhB,Prx3,CG14882,CG10863,Sc2,PPO2,Qsox2,Men,Gdh,Gapdh1,Fbp2,CG17691,Fdh,Cyp6a17,CG3803,cype	FBgn0011828,FBgn0014028,FBgn0038519,FBgn0038429,FBgn0027552,FBgn0035471,FBgn0033367,FBgn0038919,FBgn0002719,FBgn0001098,FBgn0001091,FBgn0000640,FBgn0039993,FBgn0011768,FBgn0015714,FBgn0034938,FBgn0015031
	GO Cellular Component	GO:0005615	extracellular space	553	16	10.063	2.4868	1.314	0.000720954	3.14209	0.997801	0.0827003	0.645915	Spn47C,Lsp1beta,Tep4,Wnt6,Tep2,Pxn,Notum,Qsox2,regucalcin,Lsp1gamma,PPO2,Nplp2,Lsp1alpha,apolpp,CG8483,Nep2	FBgn0033574,FBgn0002563,FBgn0041180,FBgn0031902,FBgn0041182,FBgn0011828,FBgn0044028,FBgn0038919,FBgn0030362,FBgn0002564,FBgn0033367,FBgn0040813,FBgn0002562,FBgn0087002,FBgn0038126,FBgn0027570
	GO Cellular Component	GO:0031012	extracellular matrix	209	9	5.66	3.7012	1.888	0.000758114	3.12027	1	0.0827003	0.645915	Mp,verm,Glt,Cpr49Ah,Pxn,Cpr65Ec,Cpr12A,CG15756,Gasp	FBgn0260660,FBgn0261341,FBgn0001114,FBgn0033731,FBgn0011828,FBgn0035737,FBgn0030494,FBgn0030493,FBgn0026077
	GO Biological Processes	GO:0006006	glucose metabolic process	37	4	2.516	9.2919	3.216	0.000864099	3.06344	1	0.0827003	0.645915	Gapdh1,GlyP,CG10467,Tpi	FBgn0001091,FBgn0004507,FBgn0035679,FBgn0086355
	GO Biological Processes	GO:0042335	cuticle development	213	9	5.66	3.6317	1.861	0.000867386	3.06179	1	0.0827003	0.645915	Gasp,CG15756,Cpr12A,Cpr49Ah,Cht7,frm,Cpr65Ec,verm,Eogt	FBgn0026077,FBgn0030493,FBgn0030494,FBgn0033731,FBgn0035398,FBgn0035612,FBgn0035737,FBgn0261341,FBgn0264672
	GO Biological Processes	GO:0040003	chitin-based cuticle development	172	8	5.031	3.9977	1.999	0.000905552	3.04309	1	0.0827003	0.645915	Gasp,CG15756,Cpr12A,Cpr49Ah,Cht7,Cpr65Ec,verm,Eogt	FBgn0026077,FBgn0030493,FBgn0030494,FBgn0033731,FBgn0035398,FBgn0035737,FBgn0261341,FBgn0264672
	REACTOME pathway	R-DME-8956319	Nucleotide catabolism	17	3	1.887	15.1676	3.923	0.000932228	3.03048	1	0.0827003	0.645915	CG6330,cN-IIIB,CG3788	FBgn0039464,FBgn0034988,FBgn0034800
	GO Biological Processes	GO:0055114	oxidation-reduction process	515	15	9.434	2.5034	1.324	0.000991069	3.0039	1	0.0827003	0.645915	Gapdh1,Gdh,Men,GlyP,Fdh,Pxn,SdhB,cype,Cyp6a17,CG10863,CG10932,CG3803,CG14882,Prx3,Qsox2	FBgn0001091,FBgn0001098,FBgn0002719,FBgn0004507,FBgn0011768,FBgn0011828,FBgn0014028,FBgn0015031,FBgn0015714,FBgn0027552,FBgn0029969,FBgn0034938,FBgn0038429,FBgn0038519,FBgn0038919
	GO Biological Processes	GO:0006090	pyruvate metabolic process	39	4	2.516	8.8154	3.14	0.0010569	2.97597	1	0.0827003	0.645915	Gapdh1,Men,CG10932,Tpi	FBgn0001091,FBgn0002719,FBgn0029969,FBgn0086355
	REACTOME pathway	R-DME-1430728	Metabolism	1121	25	15.723	1.9168	0.939	0.00118474	2.92638	1	0.0827003	0.645915	CG4872,CG10932,Gapdh1,Fdh,CG3788,ATPsynC,Sc2,Gdh,GlyP,CG17691,CG10863,FeCH,cN-IIIB,Pxn,CG31683,Men,SdhB,CG6330,CG18858,Spn47C,CG3803,Prosbeta3,CG40472,Tpi,CG6962	FBgn0030799,FBgn0029969,FBgn0001091,FBgn0011768,FBgn0034800,FBgn0039830,FBgn0035471,FBgn0001098,FBgn0004507,FBgn0039993,FBgn0027552,FBgn0266268,FBgn0034988,FBgn0011828,FBgn0051683,FBgn0002719,FBgn0014028,FBgn0039464,FBgn0042175,FBgn0033574,FBgn0034938,FBgn0026380,FBgn0085736,FBgn0086355,FBgn0037958
	PANTHER pathway D.mel	P00024	Glycolysis	5	2	1.258	34.3799	5.103	0.0013146	2.88121	1	0.0827003	0.645915	Gapdh1,Tpi	FBgn0001091,FBgn0086355
	REACTOME pathway	R-DME-166663	Initial triggering of complement	5	2	1.258	34.3799	5.103	0.0013146	2.88121	1	0.0827003	0.645915	Tep4,Tep2	FBgn0041180,FBgn0041182
	REACTOME pathway	R-DME-173736	Alternative complement activation	5	2	1.258	34.3799	5.103	0.0013146	2.88121	1	0.0827003	0.645915	Tep4,Tep2	FBgn0041180,FBgn0041182
	REACTOME pathway	R-DME-174577	Activation of C3 and C5	5	2	1.258	34.3799	5.103	0.0013146	2.88121	1	0.0827003	0.645915	Tep2,Tep4	FBgn0041182,FBgn0041180
	GO Molecular Function	GO:0003714	transcription corepressor activity	44	4	2.516	7.8136	2.966	0.00166757	2.77791	1	0.100344	0.783721	CG4872,Hira,CG5446,insv	FBgn0030799,FBgn0022786,FBgn0032429,FBgn0031434
	GO Molecular Function	GO:0004022	alcohol dehydrogenase (NAD) activity	6	2	1.258	28.6499	4.84	0.00195684	2.70845	1	0.112844	0.881349	Fdh,Fbp2	FBgn0011768,FBgn0000640
	GO Biological Processes	GO:0005975	carbohydrate metabolic process	244	9	5.66	3.1703	1.665	0.00222228	2.6532	1	0.123026	0.960868	Gapdh1,GlyP,CG9008,regucalcin,Cht7,CG10467,GNBP3,Tpi,verm	FBgn0001091,FBgn0004507,FBgn0028540,FBgn0030362,FBgn0035398,FBgn0035679,FBgn0040321,FBgn0086355,FBgn0261341
	GO Biological Processes	GO:0006334	nucleosome assembly	49	4	2.516	7.0163	2.811	0.00248833	2.60409	1	0.132456	1	His3.3A,Hira,His4:CG33895,His4:CG33897	FBgn0014857,FBgn0022786,FBgn0053895,FBgn0053897
	GO Biological Processes	GO:0098542	defense response to other organism	351	11	6.918	2.6936	1.43	0.00269058	2.57015	1	0.13438	1	Glt,GlyP,HmgZ,Sr-CI,CG9008,Hml,Wwox,PPO2,GNBP3,Tep4,Tep2	FBgn0001114,FBgn0004507,FBgn0010228,FBgn0014033,FBgn0028540,FBgn0029167,FBgn0031972,FBgn0033367,FBgn0040321,FBgn0041180,FBgn0041182
	GO Molecular Function	GO:0008253	5'-nucleotidase activity	7	2	1.258	24.5571	4.618	0.00271866	2.56564	1	0.13438	1	cN-IIIB,CG2277	FBgn0034988,FBgn0035204
	GO Biological Processes	GO:0016052	carbohydrate catabolic process	52	4	2.516	6.6115	2.725	0.00309501	2.50934	1	0.147466	1	Gapdh1,GlyP,CG10467,Tpi	FBgn0001091,FBgn0004507,FBgn0035679,FBgn0086355
	GO Biological Processes	GO:0006952	defense response	359	11	6.918	2.6336	1.397	0.00319652	2.49532	1	0.147466	1	Glt,GlyP,HmgZ,Sr-CI,CG9008,Hml,Wwox,PPO2,GNBP3,Tep4,Tep2	FBgn0001114,FBgn0004507,FBgn0010228,FBgn0014033,FBgn0028540,FBgn0029167,FBgn0031972,FBgn0033367,FBgn0040321,FBgn0041180,FBgn0041182
	GO Cellular Component	GO:0101031	chaperone complex	8	2	1.258	21.4874	4.425	0.00359724	2.44403	1	0.150866	1	CCT7,CCT4	FBgn0037632,FBgn0032444
	REACTOME pathway	R-DME-390471	Association of TriC/CCT with target proteins during biosynthesis	8	2	1.258	21.4874	4.425	0.00359724	2.44403	1	0.150866	1	CCT4,CCT7	FBgn0032444,FBgn0037632
	REACTOME pathway	R-DME-73614	Pyrimidine salvage	8	2	1.258	21.4874	4.425	0.00359724	2.44403	1	0.150866	1	CG3788,CG6330	FBgn0034800,FBgn0039464
	GO Biological Processes	GO:0006955	immune response	270	9	5.66	2.865	1.519	0.00434897	2.36161	1	0.177029	1	GlyP,HmgZ,Sr-CI,Hml,PPO2,GNBP3,Nplp2,Tep4,Tep2	FBgn0004507,FBgn0010228,FBgn0014033,FBgn0029167,FBgn0033367,FBgn0040321,FBgn0040813,FBgn0041180,FBgn0041182
	GO Molecular Function	GO:0008252	nucleotidase activity	9	2	1.258	19.0999	4.255	0.0045898	2.33821	1	0.181494	1	cN-IIIB,CG2277	FBgn0034988,FBgn0035204
	GO Biological Processes	GO:0045087	innate immune response	179	7	4.403	3.3612	1.749	0.00495185	2.30523	1	0.186396	1	GlyP,HmgZ,Hml,PPO2,GNBP3,Tep4,Tep2	FBgn0004507,FBgn0010228,FBgn0029167,FBgn0033367,FBgn0040321,FBgn0041180,FBgn0041182
	GO Cellular Component	GO:0062023	collagen-containing extracellular matrix	30	3	1.887	8.595	3.103	0.00498312	2.3025	1	0.186396	1	Glt,Pxn,Mp	FBgn0001114,FBgn0011828,FBgn0260660
	GO Biological Processes	GO:0006336	DNA replication-independent nucleosome assembly	10	2	1.258	17.1899	4.103	0.00569358	2.24461	1	0.196998	1	His3.3A,Hira	FBgn0014857,FBgn0022786
	REACTOME pathway	R-DME-166658	Complement cascade	10	2	1.258	17.1899	4.103	0.00569358	2.24461	1	0.196998	1	Tep4,Tep2	FBgn0041180,FBgn0041182
	REACTOME pathway	R-DME-977606	Regulation of Complement cascade	10	2	1.258	17.1899	4.103	0.00569358	2.24461	1	0.196998	1	Tep2,Tep4	FBgn0041182,FBgn0041180
	GO Biological Processes	GO:0006753	nucleoside phosphate metabolic process	186	7	4.403	3.2347	1.694	0.00608471	2.21576	1	0.205396	1	Gapdh1,CG3788,cN-IIIB,CG6330,ATPsynC,CG17691,Tpi	FBgn0001091,FBgn0034800,FBgn0034988,FBgn0039464,FBgn0039830,FBgn0039993,FBgn0086355
	GO Biological Processes	GO:0072593	reactive oxygen species metabolic process	33	3	1.887	7.8136	2.966	0.00652849	2.18519	1	0.212395	1	Fdh,Wwox,Prx3	FBgn0011768,FBgn0031972,FBgn0038519
	GO Biological Processes	GO:0031497	chromatin assembly	65	4	2.516	5.2892	2.403	0.00689021	2.16177	1	0.212395	1	His3.3A,Hira,His4:CG33895,His4:CG33897	FBgn0014857,FBgn0022786,FBgn0053895,FBgn0053897
	GO Biological Processes	GO:0034724	DNA replication-independent nucleosome organization	11	2	1.258	15.6272	3.966	0.0069059	2.16078	1	0.212395	1	His3.3A,Hira	FBgn0014857,FBgn0022786
	REACTOME pathway	R-DME-8964058	HDL remodeling	11	2	1.258	15.6272	3.966	0.0069059	2.16078	1	0.212395	1	CG31683,CG18858	FBgn0051683,FBgn0042175
	GO Cellular Component	GO:0000786	nucleosome	34	3	1.887	7.5838	2.923	0.00709995	2.14874	1	0.212781	1	His3.3A,His4:CG33897,His4:CG33895	FBgn0014857,FBgn0053897,FBgn0053895
	KEGG Pathway D.mel	path:map00240	Pyrimidine metabolism	35	3	1.887	7.3671	2.881	0.00770018	2.1135	1	0.212781	1	CG3788,cN-IIIB,CG6330	FBgn0034800,FBgn0034988,FBgn0039464
	GO Biological Processes	GO:0006783	heme biosynthetic process	12	2	1.258	14.3249	3.84	0.00822413	2.08491	1	0.212781	1	CG3803,FeCH	FBgn0034938,FBgn0266268
	GO Biological Processes	GO:0009166	nucleotide catabolic process	12	2	1.258	14.3249	3.84	0.00822413	2.08491	1	0.212781	1	CG3788,CG6330	FBgn0034800,FBgn0039464
	GO Biological Processes	GO:2000377	regulation of reactive oxygen species metabolic process	12	2	1.258	14.3249	3.84	0.00822413	2.08491	1	0.212781	1	Fdh,Wwox	FBgn0011768,FBgn0031972
	REACTOME pathway	R-DME-8963899	Plasma lipoprotein remodeling	12	2	1.258	14.3249	3.84	0.00822413	2.08491	1	0.212781	1	CG18858,CG31683	FBgn0042175,FBgn0051683
	GO Biological Processes	GO:0009987	cellular process	6924	96	60.377	1.1917	0.253	0.00839226	2.07612	1	0.212781	1	Brd,Gapdh1,Gdh,Glt,RpLP1,E(spl)m4-BFM,Men,mod,DNApol-theta,alphaTub84D,GlyP,Mdr49,HmgZ,CG10939,Sec61beta,Fdh,CG4038,Pxn,SdhB,His3.3A,cype,lama,Hira,RpL39,Gasp,Prosbeta3,Kmn1,CG9008,Doc1,Hml,HIP-R,CG3726,CG10932,CG1785,Aladin,Pa1,Reepl1,regucalcin,cerv,CG4872,CG6891,insv,Elba2,rau,Wnt6,Wwox,CG17294,CG5446,CCT4,mRpS18B,PPO2,GstE13,Spn47C,mRpS16,CG15611,RhoGAP54D,eIF3k,CG3788,CG3803,cN-IIIB,Cht7,Sc2…	FBgn0000216,FBgn0001091,FBgn0001098,FBgn0001114,FBgn0002593,FBgn0002629,FBgn0002719,FBgn0002780,FBgn0002905,FBgn0003885,FBgn0004507,FBgn0004512,FBgn0010228,FBgn0010620,FBgn0010638,FBgn0011768,FBgn0011824,FBgn0011828,FBgn0014028,FBgn0014857,FBgn0015031,FBgn0016031,FBgn0022786,FBgn0023170,FBgn0026077,FBgn0026380,FBgn0027259,FBgn0028540,FBgn0028789,FBgn0029167,FBgn0029676,FBgn0029824,FBgn0029969,FBg…
	GO Cellular Component	GO:0005743	mitochondrial inner membrane	201	7	4.403	2.9933	1.582	0.00915157	2.0385	1	0.212781	1	CG40472,ATPsynC,Cchl,CG3803,cype,SdhB,FeCH	FBgn0085736,FBgn0039830,FBgn0038925,FBgn0034938,FBgn0015031,FBgn0014028,FBgn0266268
	KEGG Pathway D.mel	md:M00003	Gluconeogenesis, oxaloacetate => fructose-6P	13	2	1.258	13.223	3.725	0.00964566	2.01567	1	0.212781	1	Gapdh1,Tpi	FBgn0001091,FBgn0086355
	GO Biological Processes	GO:0042168	heme metabolic process	13	2	1.258	13.223	3.725	0.00964566	2.01567	1	0.212781	1	CG3803,FeCH	FBgn0034938,FBgn0266268
	REACTOME pathway	R-DME-189451	Heme biosynthesis	13	2	1.258	13.223	3.725	0.00964566	2.01567	1	0.212781	1	CG3803,FeCH	FBgn0034938,FBgn0266268
	REACTOME pathway	R-DME-8956321	Nucleotide salvage	13	2	1.258	13.223	3.725	0.00964566	2.01567	1	0.212781	1	CG6330,CG3788	FBgn0039464,FBgn0034800
	GO Biological Processes	GO:0045746	negative regulation of Notch signaling pathway	38	3	1.887	6.7855	2.762	0.00967659	2.01428	1	0.212781	1	Brd,E(spl)m4-BFM,insv	FBgn0000216,FBgn0002629,FBgn0031434
	GO Molecular Function	GO:0016627	oxidoreductase activity, acting on the CH-CH group of donors	38	3	1.887	6.7855	2.762	0.00967659	2.01428	1	0.212781	1	SdhB,Sc2,CG3803	FBgn0014028,FBgn0035471,FBgn0034938
	GO Biological Processes	GO:0006333	chromatin assembly or disassembly	73	4	2.516	4.7096	2.236	0.0103147	1.98654	1	0.212781	1	His3.3A,Hira,His4:CG33895,His4:CG33897	FBgn0014857,FBgn0022786,FBgn0053895,FBgn0053897
	KEGG Pathway D.mel	path:map00620	Pyruvate metabolism	39	3	1.887	6.6115	2.725	0.0103949	1.98318	1	0.212781	1	Acat1,Fdh,Men	FBgn0029969,FBgn0011768,FBgn0002719
	GO Biological Processes	GO:0009116	nucleoside metabolic process	39	3	1.887	6.6115	2.725	0.0103949	1.98318	1	0.212781	1	CG3788,cN-IIIB,CG6330	FBgn0034800,FBgn0034988,FBgn0039464
	KEGG Pathway D.mel	path:map00190	Oxidative phosphorylation	114	5	3.145	3.7697	1.914	0.0106425	1.97296	1	0.212781	1	SdhB,CG3803,ATPsynC,cype,CG40472	FBgn0014028,FBgn0034938,FBgn0039830,FBgn0015031,FBgn0085736
	GO Molecular Function	GO:0046983	protein dimerization activity	312	9	5.66	2.4793	1.31	0.0108037	1.96643	1	0.212781	1	Hml,His3.3A,HIP,His4:CG33895,GlyP,His4:CG33897,HIP-R,rau,Tpi	FBgn0029167,FBgn0014857,FBgn0260484,FBgn0053895,FBgn0004507,FBgn0053897,FBgn0029676,FBgn0031745,FBgn0086355
	REACTOME pathway	R-DME-3371556	Cellular response to heat stress	74	4	2.516	4.6459	2.216	0.0108075	1.96627	1	0.212781	1	CG5446,HIP-R,HIP,Aladin	FBgn0032429,FBgn0029676,FBgn0260484,FBgn0030122
	REACTOME pathway	R-DME-1474244	Extracellular matrix organization	40	3	1.887	6.4462	2.688	0.0111434	1.95298	1	0.212781	1	Tep2,Hml,Tep4	FBgn0041182,FBgn0029167,FBgn0041180
	GO Molecular Function	GO:0030247	polysaccharide binding	14	2	1.258	12.2785	3.618	0.0111679	1.95203	1	0.212781	1	GNBP3,Sr-CI	FBgn0040321,FBgn0014033
	REACTOME pathway	R-DME-381426	Regulation of Insulin-like Growth Factor (IGF) transport and uptake by Insulin-like Growth Factor Binding Proteins (IGFBPs)	76	4	2.516	4.5237	2.178	0.0118383	1.92671	1	0.212781	1	Notum,Spn47C,Tep4,Tep2	FBgn0044028,FBgn0033574,FBgn0041180,FBgn0041182
	REACTOME pathway	R-DME-8957275	Post-translational protein phosphorylation	76	4	2.516	4.5237	2.178	0.0118383	1.92671	1	0.212781	1	Tep4,Spn47C,Tep2,Notum	FBgn0041180,FBgn0033574,FBgn0041182,FBgn0044028
	KEGG Pathway D.mel	path:map00860	Porphyrin metabolism	42	3	1.887	6.1393	2.618	0.0127316	1.89512	1	0.22124	1	CG3803,Cchl,FeCH	FBgn0034938,FBgn0038925,FBgn0266268
	REACTOME pathway	R-DME-1474228	Degradation of the extracellular matrix	15	2	1.258	11.46	3.519	0.0127885	1.89318	1	0.22124	1	Tep4,Tep2	FBgn0041180,FBgn0041182
	REACTOME pathway	R-DME-6814122	Cooperation of PDCL (PhLP1) and TRiC/CCT in G-protein beta folding	15	2	1.258	11.46	3.519	0.0127885	1.89318	1	0.22124	1	CCT4,CCT7	FBgn0032444,FBgn0037632
	GO Molecular Function	GO:0042302	structural constituent of cuticle	121	5	3.145	3.5516	1.828	0.0135145	1.8692	1	0.230915	1	Cpr12A,CG15756,Cpr49Ah,frm,Cpr65Ec	FBgn0030494,FBgn0030493,FBgn0033731,FBgn0035612,FBgn0035737
	KEGG Pathway D.mel	md:M00002	Glycolysis, core module involving three-carbon compounds	16	2	1.258	10.7437	3.425	0.0145048	1.83849	1	0.236172	1	Gapdh1,Tpi	FBgn0001091,FBgn0086355
	REACTOME pathway	R-DME-390466	Chaperonin-mediated protein folding	16	2	1.258	10.7437	3.425	0.0145048	1.83849	1	0.236172	1	CCT7,CCT4	FBgn0037632,FBgn0032444
	REACTOME pathway	R-DME-391251	Protein folding	16	2	1.258	10.7437	3.425	0.0145048	1.83849	1	0.236172	1	CCT4,CCT7	FBgn0032444,FBgn0037632
	REACTOME pathway	R-DME-70895	Branched-chain amino acid catabolism	16	2	1.258	10.7437	3.425	0.0145048	1.83849	1	0.236172	1	CG10932,CG17691	FBgn0029969,FBgn0039993
	GO Biological Processes	GO:0034728	nucleosome organization	83	4	2.516	4.1422	2.05	0.0159348	1.79765	1	0.256439	1	His3.3A,Hira,His4:CG33895,His4:CG33897	FBgn0014857,FBgn0022786,FBgn0053895,FBgn0053897
	REACTOME pathway	R-DME-189445	Metabolism of porphyrins	17	2	1.258	10.1117	3.338	0.0163144	1.78743	1	0.257282	1	CG3803,FeCH	FBgn0034938,FBgn0266268
	GO Biological Processes	GO:0046034	ATP metabolic process	127	5	3.145	3.3838	1.759	0.0163589	1.78624	1	0.257282	1	Gapdh1,SdhB,cype,ATPsynC,Tpi	FBgn0001091,FBgn0014028,FBgn0015031,FBgn0039830,FBgn0086355
	GO Cellular Component	GO:0005739	mitochondrion	705	15	9.434	1.8287	0.871	0.01745	1.7582	1	0.268506	1	mRpL55,ATPsynC,Prx3,mRpS16,Cchl,CG40472,CG3803,mRpS18B,CG10932,FeCH,CG17691,SdhB,Gdh,cype,Men	FBgn0038678,FBgn0039830,FBgn0038519,FBgn0033907,FBgn0038925,FBgn0085736,FBgn0034938,FBgn0032849,FBgn0029969,FBgn0266268,FBgn0039993,FBgn0014028,FBgn0001098,FBgn0015031,FBgn0002719
	KEGG Pathway D.mel	md:M00154	Cytochrome c oxidase	18	2	1.258	9.55	3.256	0.0182151	1.73957	1	0.268506	1	CG3803,cype	FBgn0034938,FBgn0015031
	GO Cellular Component	GO:0005829	cytosol	841	17	10.692	1.7374	0.797	0.0184582	1.73381	1	0.268506	1	CG10863,CCT4,Men,RpLP1,Pgant9,CG5446,HIP-R,HIP,CCT7,Fdh,cN-IIIB,Gdh,CG12321,Gapdh1,RpL39,Tpi,Tina-1	FBgn0027552,FBgn0032444,FBgn0002719,FBgn0002593,FBgn0050463,FBgn0032429,FBgn0029676,FBgn0260484,FBgn0037632,FBgn0011768,FBgn0034988,FBgn0001098,FBgn0038577,FBgn0001091,FBgn0023170,FBgn0086355,FBgn0035083
	GO Biological Processes	GO:0009117	nucleotide metabolic process	182	6	3.774	2.8335	1.503	0.0196702	1.70619	1	0.268506	1	Gapdh1,CG3788,CG6330,ATPsynC,CG17691,Tpi	FBgn0001091,FBgn0034800,FBgn0039464,FBgn0039830,FBgn0039993,FBgn0086355
	GO Cellular Component	GO:0031672	A band	19	2	1.258	9.0473	3.177	0.0202044	1.69455	1	0.268506	1	Tpi,Gapdh1	FBgn0086355,FBgn0001091
	REACTOME pathway	R-DME-1592230	Mitochondrial biogenesis	19	2	1.258	9.0473	3.177	0.0202044	1.69455	1	0.268506	1	ATPsynC,Gdh	FBgn0039830,FBgn0001098
	GO Molecular Function	GO:0016616	oxidoreductase activity, acting on the CH-OH group of donors, NAD or NADP as acceptor	90	4	2.516	3.82	1.934	0.0208262	1.68139	1	0.268506	1	Fdh,Fbp2,Men,CG10863	FBgn0011768,FBgn0000640,FBgn0002719,FBgn0027552
	GO Biological Processes	GO:0006091	generation of precursor metabolites and energy	185	6	3.774	2.7876	1.479	0.0211269	1.67516	1	0.268506	1	Gapdh1,GlyP,Fdh,SdhB,cype,Tpi	FBgn0001091,FBgn0004507,FBgn0011768,FBgn0014028,FBgn0015031,FBgn0086355
	REACTOME pathway	R-DME-15869	Metabolism of nucleotides	51	3	1.887	5.0559	2.338	0.0214142	1.6693	1	0.268506	1	CG6330,CG3788,cN-IIIB	FBgn0039464,FBgn0034800,FBgn0034988
	REACTOME pathway	R-DME-71291	Metabolism of amino acids and derivatives	187	6	3.774	2.7577	1.463	0.0221378	1.65487	1	0.268506	1	Prosbeta3,CG17691,CG4872,Pxn,Gdh,CG10932	FBgn0026380,FBgn0039993,FBgn0030799,FBgn0011828,FBgn0001098,FBgn0029969
	GO Biological Processes	GO:0046692	sperm competition	20	2	1.258	8.595	3.103	0.0222801	1.65208	1	0.268506	1	Gdh,Nep2	FBgn0001098,FBgn0027570
	GO Cellular Component	GO:0005604	basement membrane	20	2	1.258	8.595	3.103	0.0222801	1.65208	1	0.268506	1	Mp,Glt	FBgn0260660,FBgn0001114
	GO Molecular Function	GO:0008374	O-acyltransferase activity	20	2	1.258	8.595	3.103	0.0222801	1.65208	1	0.268506	1	CG31683,CG18858	FBgn0051683,FBgn0042175
	REACTOME pathway	R-DME-71403	Citric acid cycle (TCA cycle)	20	2	1.258	8.595	3.103	0.0222801	1.65208	1	0.268506	1	Men,SdhB	FBgn0002719,FBgn0014028
	GO Biological Processes	GO:0007591	molting cycle, chitin-based cuticle	92	4	2.516	3.7369	1.902	0.0223751	1.65024	1	0.268506	1	Cht7,frm,verm,Eogt	FBgn0035398,FBgn0035612,FBgn0261341,FBgn0264672
	GO Biological Processes	GO:1901575	organic substance catabolic process	797	16	10.063	1.7255	0.787	0.0232808	1.633	1	0.268506	1	Gapdh1,Gdh,GlyP,Fdh,Prosbeta3,CG10932,CG3788,cN-IIIB,Cht7,CG10467,CG6962,CG6330,CG17691,Notum,CG32581,Tpi	FBgn0001091,FBgn0001098,FBgn0004507,FBgn0011768,FBgn0026380,FBgn0029969,FBgn0034800,FBgn0034988,FBgn0035398,FBgn0035679,FBgn0037958,FBgn0039464,FBgn0039993,FBgn0044028,FBgn0052581,FBgn0086355
	GO Biological Processes	GO:0006030	chitin metabolic process	94	4	2.516	3.6574	1.871	0.0239926	1.61992	1	0.273213	1	Gasp,Hml,Cht7,verm	FBgn0026077,FBgn0029167,FBgn0035398,FBgn0261341
	KEGG Pathway D.mel	path:map00051	Fructose and mannose metabolism	21	2	1.258	8.1857	3.033	0.0244399	1.6119	1	0.273213	1	CG10863,Tpi	FBgn0027552,FBgn0086355
	GO Molecular Function	GO:0019213	deacetylase activity	21	2	1.258	8.1857	3.033	0.0244399	1.6119	1	0.273213	1	verm,Notum	FBgn0261341,FBgn0044028
	GO Biological Processes	GO:0019752	carboxylic acid metabolic process	359	9	5.66	2.1547	1.107	0.0245826	1.60937	1	0.273213	1	Gapdh1,Gdh,Men,CG10932,regucalcin,Sc2,CG14882,CG17691,Tpi	FBgn0001091,FBgn0001098,FBgn0002719,FBgn0029969,FBgn0030362,FBgn0035471,FBgn0038429,FBgn0039993,FBgn0086355
	KEGG Pathway D.mel	path:map01232	Nucleotide metabolism	54	3	1.887	4.775	2.256	0.0248734	1.60426	1	0.273213	1	CG3788,cN-IIIB,CG6330	FBgn0034800,FBgn0034988,FBgn0039464
	REACTOME pathway	R-DME-3371453	Regulation of HSF1-mediated heat shock response	54	3	1.887	4.775	2.256	0.0248734	1.60426	1	0.273213	1	HIP,Aladin,HIP-R	FBgn0260484,FBgn0030122,FBgn0029676
	GO Cellular Component	GO:0031966	mitochondrial membrane	248	7	4.403	2.426	1.279	0.0260012	1.58501	1	0.283352	1	CG3803,CG40472,cype,SdhB,ATPsynC,Cchl,FeCH	FBgn0034938,FBgn0085736,FBgn0015031,FBgn0014028,FBgn0039830,FBgn0038925,FBgn0266268
	GO Molecular Function	GO:0016853	isomerase activity	97	4	2.516	3.5443	1.826	0.0265488	1.57596	1	0.287058	1	Tpi,Qsox2,CG10467,CG9008	FBgn0086355,FBgn0038919,FBgn0035679,FBgn0028540
	REACTOME pathway	R-DME-2262752	Cellular responses to stress	308	8	5.031	2.2325	1.159	0.027673	1.55794	1	0.294611	1	Aladin,Prx3,Prosbeta3,HIP-R,CG5446,DCTN6-p27,HIP,alphaTub84D	FBgn0030122,FBgn0038519,FBgn0026380,FBgn0029676,FBgn0032429,FBgn0086446,FBgn0260484,FBgn0003885
	REACTOME pathway	R-DME-8953897	Cellular responses to stimuli	308	8	5.031	2.2325	1.159	0.027673	1.55794	1	0.294611	1	alphaTub84D,Aladin,DCTN6-p27,Prx3,CG5446,HIP-R,Prosbeta3,HIP	FBgn0003885,FBgn0030122,FBgn0086446,FBgn0038519,FBgn0032429,FBgn0029676,FBgn0026380,FBgn0260484
	GO Biological Processes	GO:0065004	protein-DNA complex assembly	99	4	2.516	3.4727	1.796	0.0283403	1.5476	1	0.295148	1	His3.3A,Hira,His4:CG33895,His4:CG33897	FBgn0014857,FBgn0022786,FBgn0053895,FBgn0053897
	GO Biological Processes	GO:0009620	response to fungus	57	3	1.887	4.5237	2.178	0.0286157	1.5434	1	0.295148	1	PPO2,GNBP3,Tep4	FBgn0033367,FBgn0040321,FBgn0041180
	KEGG Pathway D.mel	md:M00001	Glycolysis (Embden-Meyerhof pathway), glucose => pyruvate	23	2	1.258	7.4739	2.902	0.029003	1.53756	1	0.295148	1	Gapdh1,Tpi	FBgn0001091,FBgn0086355
	GO Biological Processes	GO:0006081	cellular aldehyde metabolic process	23	2	1.258	7.4739	2.902	0.029003	1.53756	1	0.295148	1	Fdh,Tpi	FBgn0011768,FBgn0086355
	GO Biological Processes	GO:0071711	basement membrane organization	23	2	1.258	7.4739	2.902	0.029003	1.53756	1	0.295148	1	Pxn,Mp	FBgn0011828,FBgn0260660
	REACTOME pathway	R-DME-70263	Gluconeogenesis	23	2	1.258	7.4739	2.902	0.029003	1.53756	1	0.295148	1	Tpi,Gapdh1	FBgn0086355,FBgn0001091
	GO Biological Processes	GO:0009056	catabolic process	958	18	11.321	1.6149	0.691	0.0297157	1.52701	1	0.298443	1	Gapdh1,Gdh,GlyP,Sec61beta,Fdh,Prosbeta3,CG10932,CG3788,cN-IIIB,Cht7,CG10467,CG6962,Prx3,CG6330,CG17691,Notum,CG32581,Tpi	FBgn0001091,FBgn0001098,FBgn0004507,FBgn0010638,FBgn0011768,FBgn0026380,FBgn0029969,FBgn0034800,FBgn0034988,FBgn0035398,FBgn0035679,FBgn0037958,FBgn0038519,FBgn0039464,FBgn0039993,FBgn0044028,FBgn0052581,FBgn0086355
	GO Cellular Component	GO:0005740	mitochondrial envelope	257	7	4.403	2.341	1.227	0.0307403	1.51229	1	0.298443	1	ATPsynC,CG3803,Cchl,cype,SdhB,CG40472,FeCH	FBgn0039830,FBgn0034938,FBgn0038925,FBgn0015031,FBgn0014028,FBgn0085736,FBgn0266268
	GO Biological Processes	GO:0006082	organic acid metabolic process	374	9	5.66	2.0683	1.048	0.0308618	1.51058	1	0.298443	1	Gapdh1,Gdh,Men,CG10932,regucalcin,Sc2,CG14882,CG17691,Tpi	FBgn0001091,FBgn0001098,FBgn0002719,FBgn0029969,FBgn0030362,FBgn0035471,FBgn0038429,FBgn0039993,FBgn0086355
	GO Biological Processes	GO:0007632	visual behavior	24	2	1.258	7.1625	2.84	0.0314019	1.50304	1	0.298443	1	Fdh,verm	FBgn0011768,FBgn0261341
	REACTOME pathway	R-DME-72766	Translation	205	6	3.774	2.5156	1.331	0.0327297	1.48506	1	0.298443	1	RpL39,RpLP1,mRpL55,mRpS16,mRpS18B,eIF3k	FBgn0023170,FBgn0002593,FBgn0038678,FBgn0033907,FBgn0032849,FBgn0034654
	GO Biological Processes	GO:0006096	glycolytic process	25	2	1.258	6.876	2.782	0.0338764	1.4701	1	0.298443	1	Gapdh1,Tpi	FBgn0001091,FBgn0086355
	REACTOME pathway	R-DME-5365859	RA biosynthesis pathway	25	2	1.258	6.876	2.782	0.0338764	1.4701	1	0.298443	1	Fdh,CG10863	FBgn0011768,FBgn0027552
	GO Biological Processes	GO:0001708	cell fate specification	105	4	2.516	3.2743	1.711	0.0341388	1.46675	1	0.298443	1	Brd,E(spl)m4-BFM,Doc1,rn	FBgn0000216,FBgn0002629,FBgn0028789,FBgn0267337
	GO Cellular Component	GO:0005759	mitochondrial matrix	155	5	3.145	2.7726	1.471	0.0348231	1.45813	1	0.299349	1	mRpL55,Gdh,mRpS18B,CG17691,mRpS16	FBgn0038678,FBgn0001098,FBgn0032849,FBgn0039993,FBgn0033907
	REACTOME pathway	R-DME-70171	Glycolysis	26	2	1.258	6.6115	2.725	0.0364244	1.43861	1	0.309842	1	Gapdh1,Tpi	FBgn0001091,FBgn0086355
	GO Molecular Function	GO:0042802	identical protein binding	157	5	3.145	2.7373	1.453	0.0364915	1.43781	1	0.309842	1	Gdh,GlyP,rau,Tpi,Hml	FBgn0001098,FBgn0004507,FBgn0031745,FBgn0086355,FBgn0029167
	GO Biological Processes	GO:0007620	copulation	27	2	1.258	6.3666	2.671	0.0390437	1.40845	1	0.329491	1	Gdh,Nep2	FBgn0001098,FBgn0027570
	GO Biological Processes	GO:0042440	pigment metabolic process	111	4	2.516	3.0973	1.631	0.040579	1.3917	1	0.340372	1	Hml,PPO2,CG3803,FeCH	FBgn0029167,FBgn0033367,FBgn0034938,FBgn0266268
	GO Biological Processes	GO:0050829	defense response to Gram-negative bacterium	112	4	2.516	3.0696	1.618	0.0417151	1.37971	1	0.343796	1	GlyP,Sr-CI,Wwox,Tep2	FBgn0004507,FBgn0014033,FBgn0031972,FBgn0041182
	GO Molecular Function	GO:0016614	oxidoreductase activity, acting on CH-OH group of donors	112	4	2.516	3.0696	1.618	0.0417151	1.37971	1	0.343796	1	CG10863,Men,Fbp2,Fdh	FBgn0027552,FBgn0002719,FBgn0000640,FBgn0011768
	GO Molecular Function	GO:0004620	phospholipase activity	28	2	1.258	6.1393	2.618	0.0417325	1.37953	1	0.343796	1	CG6962,Notum	FBgn0037958,FBgn0044028
	GO Biological Processes	GO:0006457	protein folding	113	4	2.516	3.0425	1.605	0.042869	1.36786	1	0.344028	1	HIP-R,CCT4,CCT7,HIP	FBgn0029676,FBgn0032444,FBgn0037632,FBgn0260484
	REACTOME pathway	R-DME-392499	Metabolism of proteins	933	17	10.692	1.5661	0.647	0.0437057	1.35946	1	0.344028	1	Aladin,mRpL55,Notum,Hml,CCT7,Spn47C,Tep2,mRpS16,RpLP1,mRpS18B,eIF3k,Prosbeta3,CCT4,Tep4,RpL39,DCTN6-p27,alphaTub84D	FBgn0030122,FBgn0038678,FBgn0044028,FBgn0029167,FBgn0037632,FBgn0033574,FBgn0041182,FBgn0033907,FBgn0002593,FBgn0032849,FBgn0034654,FBgn0026380,FBgn0032444,FBgn0041180,FBgn0023170,FBgn0086446,FBgn0003885
	GO Biological Processes	GO:0006165	nucleoside diphosphate phosphorylation	29	2	1.258	5.9276	2.567	0.0444887	1.35175	1	0.344028	1	Gapdh1,Tpi	FBgn0001091,FBgn0086355
	GO Molecular Function	GO:0005214	structural constituent of chitin-based cuticle	115	4	2.516	2.9896	1.58	0.0452307	1.34457	1	0.344028	1	Cpr65Ec,Cpr49Ah,CG15756,Cpr12A	FBgn0035737,FBgn0033731,FBgn0030493,FBgn0030494
	KEGG Pathway D.mel	path:map00052	Galactose metabolism	30	2	1.258	5.73	2.519	0.0473105	1.32504	1	0.348286	1	CG10863,CG10467	FBgn0027552,FBgn0035679
	GO Biological Processes	GO:0006458	'de novo' protein folding	30	2	1.258	5.73	2.519	0.0473105	1.32504	1	0.348286	1	HIP-R,HIP	FBgn0029676,FBgn0260484
	GO Biological Processes	GO:0046939	nucleotide phosphorylation	30	2	1.258	5.73	2.519	0.0473105	1.32504	1	0.348286	1	Gapdh1,Tpi	FBgn0001091,FBgn0086355
	GO Molecular Function	GO:0016620	oxidoreductase activity, acting on the aldehyde or oxo group of donors, NAD or NADP as acceptor	30	2	1.258	5.73	2.519	0.0473105	1.32504	1	0.348286	1	Gapdh1,Fdh	FBgn0001091,FBgn0011768
	GO Biological Processes	GO:0008593	regulation of Notch signaling pathway	70	3	1.887	3.6836	1.881	0.0480512	1.3183	1	0.351867	1	Brd,E(spl)m4-BFM,insv	FBgn0000216,FBgn0002629,FBgn0031434
	GO Cellular Component	GO:0005840	ribosome	170	5	3.145	2.5279	1.338	0.0485288	1.314	1	0.353494	1	mRpS16,RpL39,mRpL55,mRpS18B,RpLP1	FBgn0033907,FBgn0023170,FBgn0038678,FBgn0032849,FBgn0002593
	GO Molecular Function	GO:0003824	catalytic activity	3713	53	33.333	1.2269	0.295	0.0497763	1.30298	1	0.360064	1	Eogt,CG32581,GlyP,Mdr49,CG33230,cerv,Nep2,Pxn,CG10863,SdhB,Prosbeta3,Cyp6a17,CG8611,CG9008,regucalcin,CG10932,Tpi,Fdh,verm,cype,Fbp2,Men,Gdh,EndoU,CG6962,CG18858,CG10903,CG10467,Sc2,Notum,DNApol-theta,CG14882,GNBP3,CG17691,Gapdh1,CG6330,CG18596,Cchl,Qsox2,Prx3,Cht7,CG3803,cN-IIIB,GstE13,CG3788,Pgant9,FeCH,alphaTub84D,CG17294,CG31683,PPO2,CG2277,Tina-1	FBgn0264672,FBgn0052581,FBgn0004507,FBgn0004512,FBgn0053230,FBgn0030657,FBgn0027570,FBgn0011828,FBgn0027552,FBgn0014028,FBgn0026380,FBgn0015714,FBgn0027602,FBgn0028540,FBgn0030362,FBgn0029969,FBgn0086355,FBgn0011768,FBgn0261341,FBgn0015031,FBgn0000640,FBgn0002719,FBgn0001098,FBgn0038381,FBgn0037958,FBgn0042175,FBgn0037543,FBgn0035679,FBgn0035471,FBgn0044028,FBgn0002905,FBgn0038429,FBgn0040321,FBg…
	GO Molecular Function	GO:0004601	peroxidase activity	31	2	1.258	5.5451	2.471	0.0501961	1.29933	1	0.360064	1	Pxn,Prx3	FBgn0011828,FBgn0038519
	GO Cellular Component	GO:0005737	cytoplasm	3877	55	34.591	1.2193	0.286	0.0502112	1.2992	1	0.360064	1	RpLP1,CCT4,mRpL55,HIP,Gapdh1,apolpp,CG12321,vret,Fbp2,CG17294,CG10863,CG5446,Wwox,CG6891,Qsox2,Gdh,FeCH,CG10932,CG4872,HIP-R,Eogt,SdhB,CG6330,alphaTub84D,CG3788,eIF3k,Sec61beta,DNApol-theta,Cchl,Pgant9,RhoGAP54D,CG15611,CG3803,CCT7,HmgZ,ATPsynC,Fdh,Sc2,Cht7,CG17691,cype,GlyP,Tina-1,viaf,cN-IIIB,mod,Prx3,Men,Prosbeta3,mRpS18B,CG40472,Tpi,GstE13,RpL39,mRpS16	FBgn0002593,FBgn0032444,FBgn0038678,FBgn0260484,FBgn0001091,FBgn0087002,FBgn0038577,FBgn0263143,FBgn0000640,FBgn0032032,FBgn0027552,FBgn0032429,FBgn0031972,FBgn0030955,FBgn0038919,FBgn0001098,FBgn0266268,FBgn0029969,FBgn0030799,FBgn0029676,FBgn0264672,FBgn0014028,FBgn0039464,FBgn0003885,FBgn0034800,FBgn0034654,FBgn0010638,FBgn0002905,FBgn0038925,FBgn0050463,FBgn0034249,FBgn0034194,FBgn0034938,FBg…
	GO Cellular Component	GO:0005746	mitochondrial respirasome	72	3	1.887	3.5812	1.84	0.0514933	1.28825	1	0.362542	1	cype,CG40472,SdhB	FBgn0015031,FBgn0085736,FBgn0014028
	KEGG Pathway D.mel	path:map00071	Fatty acid degradation	32	2	1.258	5.3719	2.425	0.0531434	1.27455	1	0.362542	1	Acat1,Fdh	FBgn0029969,FBgn0011768
	GO Biological Processes	GO:0045880	positive regulation of smoothened signaling pathway	32	2	1.258	5.3719	2.425	0.0531434	1.27455	1	0.362542	1	Notum,apolpp	FBgn0044028,FBgn0087002
	GO Molecular Function	GO:0016757	transferase activity, transferring glycosyl groups	176	5	3.145	2.4418	1.288	0.0547896	1.2613	1	0.362542	1	Pgant9,GlyP,CG3788,Eogt,CG6330	FBgn0050463,FBgn0004507,FBgn0034800,FBgn0264672,FBgn0039464
	GO Molecular Function	GO:0004866	endopeptidase inhibitor activity	74	3	1.887	3.4844	1.801	0.0550517	1.25923	1	0.362542	1	Tep2,Spn47C,Tep4	FBgn0041182,FBgn0033574,FBgn0041180
	KEGG Pathway D.mel	path:map00280	Valine, leucine and isoleucine degradation	33	2	1.258	5.2091	2.381	0.0561509	1.25064	1	0.362542	1	Acat1,CG17691	FBgn0029969,FBgn0039993
	GO Biological Processes	GO:0008363	larval chitin-based cuticle development	33	2	1.258	5.2091	2.381	0.0561509	1.25064	1	0.362542	1	verm,Eogt	FBgn0261341,FBgn0264672
	REACTOME pathway	R-DME-5362517	Signaling by Retinoic Acid	33	2	1.258	5.2091	2.381	0.0561509	1.25064	1	0.362542	1	CG10863,Fdh	FBgn0027552,FBgn0011768
	GO Biological Processes	GO:0032259	methylation	125	4	2.516	2.7504	1.46	0.0581091	1.23576	1	0.368913	1	Pa1,CG10903,CG18596,CG33230	FBgn0030294,FBgn0037543,FBgn0038953,FBgn0053230
	GO Cellular Component	GO:0005761	mitochondrial ribosome	76	3	1.887	3.3928	1.762	0.0587249	1.23118	1	0.37112	1	mRpS16,mRpS18B,mRpL55	FBgn0033907,FBgn0032849,FBgn0038678
	GO Molecular Function	GO:0016684	oxidoreductase activity, acting on peroxide as acceptor	34	2	1.258	5.0559	2.338	0.0592165	1.22756	1	0.372526	1	Pxn,Prx3	FBgn0011828,FBgn0038519
	GO Molecular Function	GO:0030414	peptidase inhibitor activity	77	3	1.887	3.3487	1.744	0.0606039	1.2175	1	0.379528	1	Spn47C,Tep4,Tep2	FBgn0033574,FBgn0041180,FBgn0041182
	REACTOME pathway	R-DME-1428517	The citric acid (TCA) cycle and respiratory electron transport	127	4	2.516	2.7071	1.437	0.0608972	1.2154	1	0.379647	1	Men,CG40472,ATPsynC,SdhB	FBgn0002719,FBgn0085736,FBgn0039830,FBgn0014028
	KEGG Pathway D.mel	path:map00514	Other types of O-glycan biosynthesis	36	2	1.258	4.775	2.256	0.0655158	1.18365	1	0.389479	1	Eogt,Pgant9	FBgn0264672,FBgn0050463
	GO Molecular Function	GO:0031072	heat shock protein binding	36	2	1.258	4.775	2.256	0.0655158	1.18365	1	0.389479	1	HIP-R,HIP	FBgn0029676,FBgn0260484
	GO Molecular Function	GO:0051287	NAD binding	36	2	1.258	4.775	2.256	0.0655158	1.18365	1	0.389479	1	Gapdh1,Men	FBgn0001091,FBgn0002719
	GO Molecular Function	GO:0061629	RNA polymerase II-specific DNA-binding transcription factor binding	36	2	1.258	4.775	2.256	0.0655158	1.18365	1	0.389479	1	Doc1,Pa1	FBgn0028789,FBgn0030294
	REACTOME pathway	R-DME-5389840	Mitochondrial translation elongation	80	3	1.887	3.2231	1.688	0.0664076	1.17778	1	0.389479	1	mRpL55,mRpS18B,mRpS16	FBgn0038678,FBgn0032849,FBgn0033907
	REACTOME pathway	R-DME-71406	Pyruvate metabolism and Citric Acid (TCA) cycle	37	2	1.258	4.6459	2.216	0.0687459	1.16275	1	0.393158	1	Men,SdhB	FBgn0002719,FBgn0014028
	GO Biological Processes	GO:0007219	Notch signaling pathway	82	3	1.887	3.1445	1.653	0.0704132	1.15235	1	0.397763	1	Brd,E(spl)m4-BFM,insv	FBgn0000216,FBgn0002629,FBgn0031434
	GO Cellular Component	GO:1990204	oxidoreductase complex	82	3	1.887	3.1445	1.653	0.0704132	1.15235	1	0.397763	1	CG40472,CG17691,SdhB	FBgn0085736,FBgn0039993,FBgn0014028
	REACTOME pathway	R-DME-5419276	Mitochondrial translation termination	82	3	1.887	3.1445	1.653	0.0704132	1.15235	1	0.397763	1	mRpS16,mRpS18B,mRpL55	FBgn0033907,FBgn0032849,FBgn0038678
	REACTOME pathway	R-DME-6811436	COPI-independent Golgi-to-ER retrograde traffic	38	2	1.258	4.5237	2.178	0.0720275	1.1425	1	0.403587	1	alphaTub84D,DCTN6-p27	FBgn0003885,FBgn0086446
	REACTOME pathway	R-DME-70326	Glucose metabolism	38	2	1.258	4.5237	2.178	0.0720275	1.1425	1	0.403587	1	Gapdh1,Tpi	FBgn0001091,FBgn0086355
	REACTOME pathway	R-DME-5368287	Mitochondrial translation	83	3	1.887	3.1066	1.635	0.0724561	1.13992	1	0.404328	1	mRpL55,mRpS16,mRpS18B	FBgn0038678,FBgn0033907,FBgn0032849
	REACTOME pathway	R-DME-114608	Platelet degranulation	135	4	2.516	2.5467	1.349	0.072744	1.1382	1	0.404328	1	Tep2,Tep4,Hml,Spn47C	FBgn0041182,FBgn0041180,FBgn0029167,FBgn0033574
	GO Biological Processes	GO:0060070	canonical Wnt signaling pathway	84	3	1.887	3.0696	1.618	0.0745255	1.1277	1	0.408162	1	Wnt6,Notum,apolpp	FBgn0031902,FBgn0044028,FBgn0087002
	REACTOME pathway	R-DME-76005	Response to elevated platelet cytosolic Ca2+	137	4	2.516	2.5095	1.327	0.0758769	1.11989	1	0.408162	1	Hml,Spn47C,Tep2,Tep4	FBgn0029167,FBgn0033574,FBgn0041182,FBgn0041180
	REACTOME pathway	R-DME-174824	Plasma lipoprotein assembly, remodeling, and clearance	40	2	1.258	4.2975	2.103	0.0787388	1.10381	1	0.408162	1	CG31683,CG18858	FBgn0051683,FBgn0042175
	REACTOME pathway	R-DME-72689	Formation of a pool of free 40S subunits	86	3	1.887	2.9982	1.584	0.0787423	1.10379	1	0.408162	1	RpL39,RpLP1,eIF3k	FBgn0023170,FBgn0002593,FBgn0034654
	KEGG Pathway D.mel	path:map00983	Drug metabolism - other enzymes	87	3	1.887	2.9638	1.567	0.0808891	1.09211	1	0.417726	1	GstE13,CG3788,CG6330	FBgn0033381,FBgn0034800,FBgn0039464
	GO Biological Processes	GO:0006163	purine nucleotide metabolic process	141	4	2.516	2.4383	1.286	0.0823436	1.08437	1	0.423656	1	Gapdh1,ATPsynC,CG17691,Tpi	FBgn0001091,FBgn0039830,FBgn0039993,FBgn0086355
	GO Biological Processes	GO:0045088	regulation of innate immune response	88	3	1.887	2.9301	1.551	0.0830613	1.0806	1	0.425766	1	GlyP,HmgZ,GNBP3	FBgn0004507,FBgn0010228,FBgn0040321
	GO Biological Processes	GO:0009259	ribonucleotide metabolic process	142	4	2.516	2.4211	1.276	0.0840016	1.07571	1	0.428997	1	Gapdh1,ATPsynC,CG17691,Tpi	FBgn0001091,FBgn0039830,FBgn0039993,FBgn0086355
	GO Biological Processes	GO:0001510	RNA methylation	42	2	1.258	4.0928	2.033	0.085637	1.06734	1	0.429599	1	CG10903,CG18596	FBgn0037543,FBgn0038953
	REACTOME pathway	R-DME-1852241	Organelle biogenesis and maintenance	42	2	1.258	4.0928	2.033	0.085637	1.06734	1	0.429599	1	ATPsynC,Gdh	FBgn0039830,FBgn0001098
	GO Cellular Component	GO:0030018	Z disc	43	2	1.258	3.9977	1.999	0.0891524	1.04987	1	0.429599	1	Tpi,Gapdh1	FBgn0086355,FBgn0001091
	REACTOME pathway	R-DME-3371497	HSP90 chaperone cycle for steroid hormone receptors (SHR) in the presence of ligand	43	2	1.258	3.9977	1.999	0.0891524	1.04987	1	0.429599	1	alphaTub84D,DCTN6-p27	FBgn0003885,FBgn0086446
	GO Biological Processes	GO:0044237	cellular metabolic process	4767	64	40.252	1.1539	0.207	0.0902187	1.0447	1	0.432051	1	Gapdh1,Gdh,RpLP1,Men,mod,DNApol-theta,GlyP,HmgZ,Sec61beta,Fdh,CG4038,SdhB,cype,Hira,RpL39,Gasp,Prosbeta3,Doc1,Hml,CG3726,CG10932,CG1785,Pa1,regucalcin,cerv,CG4872,insv,Elba2,Wwox,CG17294,mRpS18B,PPO2,GstE13,Spn47C,mRpS16,eIF3k,CG3788,CG3803,cN-IIIB,Cht7,Sc2,CG10903,CG6962,EndoU,CG14882,Prx3,mRpL55,Cchl,CG18596,CG6330,ATPsynC,CG17691,Notum,Pgant9,CG32581,CG33230,His4:CG33895,His4:CG33897,Tpi,verm,…	FBgn0001091,FBgn0001098,FBgn0002593,FBgn0002719,FBgn0002780,FBgn0002905,FBgn0004507,FBgn0010228,FBgn0010638,FBgn0011768,FBgn0011824,FBgn0014028,FBgn0015031,FBgn0022786,FBgn0023170,FBgn0026077,FBgn0026380,FBgn0028789,FBgn0029167,FBgn0029824,FBgn0029969,FBgn0030061,FBgn0030294,FBgn0030362,FBgn0030657,FBgn0030799,FBgn0031434,FBgn0031435,FBgn0031972,FBgn0032032,FBgn0032849,FBgn0033367,FBgn0033381,FBg…
	GO Biological Processes	GO:0019693	ribose phosphate metabolic process	146	4	2.516	2.3548	1.236	0.0907966	1.04193	1	0.432488	1	Gapdh1,ATPsynC,CG17691,Tpi	FBgn0001091,FBgn0039830,FBgn0039993,FBgn0086355
	GO Biological Processes	GO:0042742	defense response to bacterium	205	5	3.145	2.0963	1.068	0.0913118	1.03947	1	0.432488	1	GlyP,Sr-CI,Wwox,PPO2,Tep2	FBgn0004507,FBgn0014033,FBgn0031972,FBgn0033367,FBgn0041182
	GO Cellular Component	GO:0031674	I band	44	2	1.258	3.9068	1.966	0.0927099	1.03287	1	0.432488	1	Gapdh1,Tpi	FBgn0001091,FBgn0086355
	GO Molecular Function	GO:0016209	antioxidant activity	44	2	1.258	3.9068	1.966	0.0927099	1.03287	1	0.432488	1	Prx3,Pxn	FBgn0038519,FBgn0011828
	GO Molecular Function	GO:0003712	transcription coregulator activity	148	4	2.516	2.323	1.216	0.0942904	1.02553	1	0.432488	1	insv,CG4872,Hira,CG5446	FBgn0031434,FBgn0030799,FBgn0022786,FBgn0032429
	GO Biological Processes	GO:0035006	melanization defense response	45	2	1.258	3.82	1.934	0.0963083	1.01634	1	0.432488	1	Hml,PPO2	FBgn0029167,FBgn0033367
	GO Biological Processes	GO:0061077	chaperone-mediated protein folding	45	2	1.258	3.82	1.934	0.0963083	1.01634	1	0.432488	1	HIP-R,HIP	FBgn0029676,FBgn0260484
	GO Molecular Function	GO:0043021	ribonucleoprotein complex binding	45	2	1.258	3.82	1.934	0.0963083	1.01634	1	0.432488	1	RpLP1,eIF3k	FBgn0002593,FBgn0034654
	GO Biological Processes	GO:0009451	RNA modification	94	3	1.887	2.7431	1.456	0.0966082	1.01499	1	0.432488	1	CG4038,CG10903,CG18596	FBgn0011824,FBgn0037543,FBgn0038953
	GO Molecular Function	GO:0008173	RNA methyltransferase activity	46	2	1.258	3.7369	1.902	0.0999461	1.00023	1	0.432488	1	CG18596,CG10903	FBgn0038953,FBgn0037543
	GO Molecular Function	GO:0008757	S-adenosylmethionine-dependent methyltransferase activity	96	3	1.887	2.6859	1.425	0.101312	0.994337	1	0.436811	1	CG10903,CG33230,CG18596	FBgn0037543,FBgn0053230,FBgn0038953
	KEGG Pathway D.mel	path:map01212	Fatty acid metabolism	47	2	1.258	3.6574	1.871	0.103622	0.984549	1	0.442959	1	Acat1,Sc2	FBgn0029969,FBgn0035471
	GO Biological Processes	GO:0006493	protein O-linked glycosylation	47	2	1.258	3.6574	1.871	0.103622	0.984549	1	0.442959	1	Pgant9,Eogt	FBgn0050463,FBgn0264672
	GO Cellular Component	GO:0015934	large ribosomal subunit	97	3	1.887	2.6582	1.41	0.103698	0.984228	1	0.442959	1	mRpL55,RpLP1,RpL39	FBgn0038678,FBgn0002593,FBgn0023170
	REACTOME pathway	R-DME-109582	Hemostasis	278	6	3.774	1.855	0.891	0.106046	0.974504	1	0.44707	1	Spn47C,Hml,His3.3A,Tep2,Tep4,alphaTub84D	FBgn0033574,FBgn0029167,FBgn0014857,FBgn0041182,FBgn0041180,FBgn0003885
	GO Molecular Function	GO:0048037	cofactor binding	344	7	4.403	1.749	0.807	0.107022	0.970527	1	0.44707	1	Pxn,SdhB,Gapdh1,GlyP,Men,Cyp6a17,apolpp	FBgn0011828,FBgn0014028,FBgn0001091,FBgn0004507,FBgn0002719,FBgn0015714,FBgn0087002
	GO Biological Processes	GO:0035151	regulation of tube size, open tracheal system	48	2	1.258	3.5812	1.84	0.107334	0.969262	1	0.44707	1	Gasp,verm	FBgn0026077,FBgn0261341
	REACTOME pathway	R-DME-156827	L13a-mediated translational silencing of Ceruloplasmin expression	99	3	1.887	2.6045	1.381	0.108537	0.964422	1	0.44707	1	RpLP1,RpL39,eIF3k	FBgn0002593,FBgn0023170,FBgn0034654
	GO Biological Processes	GO:0008340	determination of adult lifespan	156	4	2.516	2.2038	1.14	0.108887	0.963023	1	0.44707	1	Men,GlyP,Prx3,Tpi	FBgn0002719,FBgn0004507,FBgn0038519,FBgn0086355
	GO Biological Processes	GO:0006909	phagocytosis	49	2	1.258	3.5082	1.811	0.111082	0.954357	1	0.448213	1	Pxn,Sr-CI	FBgn0011828,FBgn0014033
	GO Biological Processes	GO:0010259	multicellular organism aging	159	4	2.516	2.1623	1.113	0.11461	0.940779	1	0.460694	1	Men,GlyP,Prx3,Tpi	FBgn0002719,FBgn0004507,FBgn0038519,FBgn0086355
	GO Molecular Function	GO:0044389	ubiquitin-like protein ligase binding	50	2	1.258	3.438	1.782	0.114863	0.939819	1	0.460694	1	E(spl)m4-BFM,Brd	FBgn0002629,FBgn0000216
	GO Biological Processes	GO:0032543	mitochondrial translation	103	3	1.887	2.5034	1.324	0.11847	0.92639	1	0.460694	1	mRpS18B,mRpS16,mRpL55	FBgn0032849,FBgn0033907,FBgn0038678
	GO Biological Processes	GO:0007520	myoblast fusion	51	2	1.258	3.3706	1.753	0.118678	0.925632	1	0.460694	1	Gapdh1,Tpi	FBgn0001091,FBgn0086355
	GO Biological Processes	GO:0045089	positive regulation of innate immune response	51	2	1.258	3.3706	1.753	0.118678	0.925632	1	0.460694	1	HmgZ,GNBP3	FBgn0010228,FBgn0040321
	GO Molecular Function	GO:0016651	oxidoreductase activity, acting on NAD(P)H	51	2	1.258	3.3706	1.753	0.118678	0.925632	1	0.460694	1	CG3803,Fdh	FBgn0034938,FBgn0011768
	REACTOME pathway	R-DME-5358346	Hedgehog ligand biogenesis	52	2	1.258	3.3058	1.725	0.122523	0.911782	1	0.465857	1	Notum,Prosbeta3	FBgn0044028,FBgn0026380
	GO Molecular Function	GO:0004857	enzyme inhibitor activity	105	3	1.887	2.4557	1.296	0.12356	0.908121	1	0.468514	1	Tep4,Spn47C,Tep2	FBgn0041180,FBgn0033574,FBgn0041182
	GO Biological Processes	GO:0009060	aerobic respiration	53	2	1.258	3.2434	1.698	0.126399	0.898256	1	0.476116	1	SdhB,cype	FBgn0014028,FBgn0015031
	GO Biological Processes	GO:0007568	aging	165	4	2.516	2.0836	1.059	0.126441	0.898111	1	0.476116	1	Men,GlyP,Prx3,Tpi	FBgn0002719,FBgn0004507,FBgn0038519,FBgn0086355
	REACTOME pathway	R-DME-72613	Eukaryotic Translation Initiation	107	3	1.887	2.4098	1.269	0.128729	0.890325	1	0.476116	1	RpLP1,RpL39,eIF3k	FBgn0002593,FBgn0023170,FBgn0034654
	REACTOME pathway	R-DME-72737	Cap-dependent Translation Initiation	107	3	1.887	2.4098	1.269	0.128729	0.890325	1	0.476116	1	RpLP1,eIF3k,RpL39	FBgn0002593,FBgn0034654,FBgn0023170
	GO Biological Processes	GO:0009617	response to bacterium	229	5	3.145	1.8766	0.908	0.129014	0.889362	1	0.476116	1	GlyP,Sr-CI,Wwox,PPO2,Tep2	FBgn0004507,FBgn0014033,FBgn0031972,FBgn0033367,FBgn0041182
	GO Biological Processes	GO:0001578	microtubule bundle formation	54	2	1.258	3.1833	1.671	0.130304	0.885043	1	0.476116	1	alphaTub84D,Aladin	FBgn0003885,FBgn0030122
	GO Biological Processes	GO:0016051	carbohydrate biosynthetic process	54	2	1.258	3.1833	1.671	0.130304	0.885043	1	0.476116	1	regucalcin,Tpi	FBgn0030362,FBgn0086355
	GO Molecular Function	GO:0009055	electron transfer activity	54	2	1.258	3.1833	1.671	0.130304	0.885043	1	0.476116	1	SdhB,cype	FBgn0014028,FBgn0015031
	GO Biological Processes	GO:0030198	extracellular matrix organization	55	2	1.258	3.1254	1.644	0.134236	0.872129	1	0.486344	1	Pxn,Mp	FBgn0011828,FBgn0260660
	GO Cellular Component	GO:0032991	protein-containing complex	2585	36	22.642	1.197	0.259	0.135372	0.86847	1	0.489179	1	Mdr49,mRpS16,RpL39,Mp,Aladin,ATPsynC,Prosbeta3,DCTN6-p27,mod,Kmn1,CCT4,His4:CG33895,His4:CG33897,RpLP1,CG40472,HIP,Lsp1alpha,Lsp1beta,Lsp1gamma,CG17691,cerv,mRpS18B,GlyP,Elba2,mRpL55,His3.3A,Pa1,Sec61beta,cype,eIF3k,HIP-R,Hira,vret,CCT7,CG4038,SdhB	FBgn0004512,FBgn0033907,FBgn0023170,FBgn0260660,FBgn0030122,FBgn0039830,FBgn0026380,FBgn0086446,FBgn0002780,FBgn0027259,FBgn0032444,FBgn0053895,FBgn0053897,FBgn0002593,FBgn0085736,FBgn0260484,FBgn0002562,FBgn0002563,FBgn0002564,FBgn0039993,FBgn0030657,FBgn0032849,FBgn0004507,FBgn0031435,FBgn0038678,FBgn0014857,FBgn0030294,FBgn0010638,FBgn0015031,FBgn0034654,FBgn0029676,FBgn0022786,FBgn0263143,FBg…
	GO Molecular Function	GO:0031490	chromatin DNA binding	56	2	1.258	3.0696	1.618	0.138196	0.859505	1	0.497212	1	insv,Elba2	FBgn0031434,FBgn0031435
	GO Biological Processes	GO:0016055	Wnt signaling pathway	111	3	1.887	2.323	1.216	0.139291	0.856077	1	0.497212	1	Wnt6,Notum,apolpp	FBgn0031902,FBgn0044028,FBgn0087002
	KEGG Pathway D.mel	path:map00564	Glycerophospholipid metabolism	59	2	1.258	2.9135	1.543	0.150222	0.823267	1	0.512859	1	CG31683,CG18858	FBgn0051683,FBgn0042175
	GO Biological Processes	GO:0006633	fatty acid biosynthetic process	59	2	1.258	2.9135	1.543	0.150222	0.823267	1	0.512859	1	CG10932,Sc2	FBgn0029969,FBgn0035471
	KEGG Pathway D.mel	path:map00982	Drug metabolism - cytochrome P450	60	2	1.258	2.865	1.519	0.154276	0.8117	1	0.52205	1	GstE13,Fdh	FBgn0033381,FBgn0011768
	REACTOME pathway	R-DME-199977	ER to Golgi Anterograde Transport	119	3	1.887	2.1668	1.116	0.161243	0.792519	1	0.523851	1	DCTN6-p27,Spn47C,alphaTub84D	FBgn0086446,FBgn0033574,FBgn0003885
	GO Biological Processes	GO:0008589	regulation of smoothened signaling pathway	62	2	1.258	2.7726	1.471	0.162448	0.789286	1	0.525299	1	Notum,apolpp	FBgn0044028,FBgn0087002
	GO Cellular Component	GO:0009986	cell surface	62	2	1.258	2.7726	1.471	0.162448	0.789286	1	0.525299	1	GNBP3,verm	FBgn0040321,FBgn0261341
	KEGG Pathway D.mel	path:map00980	Metabolism of xenobiotics by cytochrome P450	63	2	1.258	2.7286	1.448	0.166563	0.778422	1	0.533618	1	GstE13,Fdh	FBgn0033381,FBgn0011768
	KEGG Pathway D.mel	path:map04145	Phagosome	63	2	1.258	2.7286	1.448	0.166563	0.778422	1	0.533618	1	alphaTub84D,Sec61beta	FBgn0003885,FBgn0010638
	GO Cellular Component	GO:0030017	sarcomere	63	2	1.258	2.7286	1.448	0.166563	0.778422	1	0.533618	1	Gapdh1,Tpi	FBgn0001091,FBgn0086355
	REACTOME pathway	R-DME-8980692	RHOA GTPase cycle	63	2	1.258	2.7286	1.448	0.166563	0.778422	1	0.533618	1	Aladin,RhoGAP54D	FBgn0030122,FBgn0034249
	REACTOME pathway	R-DME-6798695	Neutrophil degranulation	460	8	5.031	1.4948	0.58	0.16808	0.774483	1	0.536172	1	Tep2,CG8483,Spn47C,Tep4,Nep2,Pxn,CG6891,Cht7	FBgn0041182,FBgn0038126,FBgn0033574,FBgn0041180,FBgn0027570,FBgn0011828,FBgn0030955,FBgn0035398
	KEGG Pathway D.mel	path:map01230	Biosynthesis of amino acids	64	2	1.258	2.6859	1.425	0.170696	0.767777	1	0.536172	1	Gapdh1,Tpi	FBgn0001091,FBgn0086355
	REACTOME pathway	R-DME-196071	Metabolism of steroid hormones	64	2	1.258	2.6859	1.425	0.170696	0.767777	1	0.536172	1	CG10863,Spn47C	FBgn0027552,FBgn0033574
	REACTOME pathway	R-DME-9757110	Prednisone ADME	64	2	1.258	2.6859	1.425	0.170696	0.767777	1	0.536172	1	CG10863,Spn47C	FBgn0027552,FBgn0033574
	REACTOME pathway	R-DME-76002	Platelet activation, signaling and aggregation	186	4	2.516	1.8484	0.886	0.171537	0.765643	1	0.537119	1	Tep2,Spn47C,Tep4,Hml	FBgn0041182,FBgn0033574,FBgn0041180,FBgn0029167
	REACTOME pathway	R-DME-168249	Innate Immune System	609	10	6.289	1.4113	0.497	0.172501	0.763208	1	0.53892	1	Pxn,Nep2,Tep2,Hml,Prosbeta3,Tep4,CG8483,Cht7,CG6891,Spn47C	FBgn0011828,FBgn0027570,FBgn0041182,FBgn0029167,FBgn0026380,FBgn0041180,FBgn0038126,FBgn0035398,FBgn0030955,FBgn0033574
	GO Biological Processes	GO:0009058	biosynthetic process	2409	33	20.755	1.1774	0.236	0.173762	0.760046	1	0.541635	1	RpLP1,DNApol-theta,HmgZ,Hira,RpL39,Doc1,CG3726,CG10932,regucalcin,CG4872,insv,Elba2,mRpS18B,mRpS16,eIF3k,CG3788,CG3803,cN-IIIB,Sc2,CG6962,EndoU,CG14882,mRpL55,CG6330,ATPsynC,CG17691,Pgant9,His4:CG33895,His4:CG33897,Tpi,Eogt,FeCH,rn	FBgn0002593,FBgn0002905,FBgn0010228,FBgn0022786,FBgn0023170,FBgn0028789,FBgn0029824,FBgn0029969,FBgn0030362,FBgn0030799,FBgn0031434,FBgn0031435,FBgn0032849,FBgn0033907,FBgn0034654,FBgn0034800,FBgn0034938,FBgn0034988,FBgn0035471,FBgn0037958,FBgn0038381,FBgn0038429,FBgn0038678,FBgn0039464,FBgn0039830,FBgn0039993,FBgn0050463,FBgn0053895,FBgn0053897,FBgn0086355,FBgn0264672,FBgn0266268,FBgn0267337
	GO Biological Processes	GO:0034622	cellular protein-containing complex assembly	467	8	5.031	1.4724	0.558	0.177893	0.749842	1	0.547849	1	His3.3A,Hira,CG1785,CG6891,CG12321,Cchl,His4:CG33895,His4:CG33897	FBgn0014857,FBgn0022786,FBgn0030061,FBgn0030955,FBgn0038577,FBgn0038925,FBgn0053895,FBgn0053897
	KEGG Pathway D.mel	path:map03010	ribosome	125	3	1.887	2.0628	1.045	0.178349	0.748728	1	0.547849	1	RpLP1,mRpS16,RpL39	FBgn0002593,FBgn0033907,FBgn0023170
	GO Biological Processes	GO:0006364	rRNA processing	125	3	1.887	2.0628	1.045	0.178349	0.748728	1	0.547849	1	CG4038,CG1785,CG10903	FBgn0011824,FBgn0030061,FBgn0037543
	REACTOME pathway	R-DME-6807878	COPI-mediated anterograde transport	67	2	1.258	2.5657	1.359	0.183194	0.737089	1	0.554793	1	DCTN6-p27,alphaTub84D	FBgn0086446,FBgn0003885
	GO Molecular Function	GO:0008168	methyltransferase activity	128	3	1.887	2.0144	1.01	0.187084	0.727963	1	0.562033	1	CG10903,CG18596,CG33230	FBgn0037543,FBgn0038953,FBgn0053230
	GO Biological Processes	GO:0042775	mitochondrial ATP synthesis coupled electron transport	68	2	1.258	2.5279	1.338	0.18739	0.727254	1	0.562033	1	SdhB,cype	FBgn0014028,FBgn0015031
	GO Cellular Component	GO:0030016	myofibril	68	2	1.258	2.5279	1.338	0.18739	0.727254	1	0.562033	1	Tpi,Gapdh1	FBgn0086355,FBgn0001091
	GO Molecular Function	GO:0042393	histone binding	68	2	1.258	2.5279	1.338	0.18739	0.727254	1	0.562033	1	His4:CG33897,His4:CG33895	FBgn0053897,FBgn0053895
	GO Biological Processes	GO:0007224	smoothened signaling pathway	69	2	1.258	2.4913	1.317	0.191599	0.717606	1	0.564199	1	Notum,apolpp	FBgn0044028,FBgn0087002
	GO Biological Processes	GO:0042773	ATP synthesis coupled electron transport	69	2	1.258	2.4913	1.317	0.191599	0.717606	1	0.564199	1	SdhB,cype	FBgn0014028,FBgn0015031
	GO Biological Processes	GO:0009966	regulation of signal transduction	701	11	6.918	1.3487	0.432	0.193658	0.712964	1	0.569051	1	Brd,E(spl)m4-BFM,Pa1,insv,rau,CG15611,RhoGAP54D,GNBP3,Notum,apolpp,Mp	FBgn0000216,FBgn0002629,FBgn0030294,FBgn0031434,FBgn0031745,FBgn0034194,FBgn0034249,FBgn0040321,FBgn0044028,FBgn0087002,FBgn0260660
	GO Biological Processes	GO:0042254	ribosome biogenesis	196	4	2.516	1.7541	0.811	0.194747	0.71053	1	0.571037	1	CG4038,CG8611,CG1785,CG10903	FBgn0011824,FBgn0027602,FBgn0030061,FBgn0037543
	GO Molecular Function	GO:0042578	phosphoric ester hydrolase activity	198	4	2.516	1.7364	0.796	0.199503	0.70005	1	0.575234	1	CG17294,CG6962,CG2277,cN-IIIB	FBgn0032032,FBgn0037958,FBgn0035204,FBgn0034988
	GO Cellular Component	GO:0015935	small ribosomal subunit	71	2	1.258	2.4211	1.276	0.200055	0.69885	1	0.575627	1	mRpS18B,mRpS16	FBgn0032849,FBgn0033907
	REACTOME pathway	R-DME-9012999	RHO GTPase cycle	200	4	2.516	1.719	0.782	0.204295	0.689742	1	0.581486	1	RhoGAP54D,alphaTub84D,Aladin,CCT7	FBgn0034249,FBgn0003885,FBgn0030122,FBgn0037632
	GO Biological Processes	GO:0060828	regulation of canonical Wnt signaling pathway	72	2	1.258	2.3875	1.256	0.2043	0.689732	1	0.581486	1	Notum,apolpp	FBgn0044028,FBgn0087002
	REACTOME pathway	R-DME-5621481	C-type lectin receptors (CLRs)	72	2	1.258	2.3875	1.256	0.2043	0.689732	1	0.581486	1	Prosbeta3,Hml	FBgn0026380,FBgn0029167
	GO Biological Processes	GO:1901565	organonitrogen compound catabolic process	487	8	5.031	1.4119	0.498	0.20727	0.683463	1	0.581486	1	Gdh,Prosbeta3,cN-IIIB,Cht7,CG6962,CG17691,Notum,CG32581	FBgn0001098,FBgn0026380,FBgn0034988,FBgn0035398,FBgn0037958,FBgn0039993,FBgn0044028,FBgn0052581
	GO Biological Processes	GO:0022904	respiratory electron transport chain	73	2	1.258	2.3548	1.236	0.208555	0.68078	1	0.581486	1	SdhB,cype	FBgn0014028,FBgn0015031
	REACTOME pathway	R-DME-72706	GTP hydrolysis and joining of the 60S ribosomal subunit	73	2	1.258	2.3548	1.236	0.208555	0.68078	1	0.581486	1	RpLP1,RpL39	FBgn0002593,FBgn0023170
	GO Biological Processes	GO:0007166	cell surface receptor signaling pathway	639	10	6.289	1.3451	0.428	0.21078	0.676171	1	0.585781	1	Brd,E(spl)m4-BFM,GlyP,insv,rau,Wnt6,GNBP3,Notum,apolpp,Mp	FBgn0000216,FBgn0002629,FBgn0004507,FBgn0031434,FBgn0031745,FBgn0031902,FBgn0040321,FBgn0044028,FBgn0087002,FBgn0260660
	GO Biological Processes	GO:0007480	imaginal disc-derived leg morphogenesis	74	2	1.258	2.323	1.216	0.212818	0.671991	1	0.589082	1	RhoGAP54D,rn	FBgn0034249,FBgn0267337
	GO Molecular Function	GO:0016298	lipase activity	74	2	1.258	2.323	1.216	0.212818	0.671991	1	0.589082	1	CG6962,Notum	FBgn0037958,FBgn0044028
	REACTOME pathway	R-DME-948021	Transport to the Golgi and subsequent modification	137	3	1.887	1.8821	0.912	0.213913	0.669762	1	0.59093	1	Spn47C,alphaTub84D,DCTN6-p27	FBgn0033574,FBgn0003885,FBgn0086446
	REACTOME pathway	R-DME-556833	Metabolism of lipids	418	7	4.403	1.4393	0.525	0.214598	0.668375	1	0.59164	1	CG31683,Spn47C,CG6962,Sc2,CG10932,CG18858,CG10863	FBgn0051683,FBgn0033574,FBgn0037958,FBgn0035471,FBgn0029969,FBgn0042175,FBgn0027552
	GO Biological Processes	GO:0002168	instar larval development	75	2	1.258	2.292	1.197	0.217091	0.663358	1	0.592844	1	verm,Eogt	FBgn0261341,FBgn0264672
	GO Biological Processes	GO:0006164	purine nucleotide biosynthetic process	75	2	1.258	2.292	1.197	0.217091	0.663358	1	0.592844	1	ATPsynC,CG17691	FBgn0039830,FBgn0039993
	GO Biological Processes	GO:0034976	response to endoplasmic reticulum stress	75	2	1.258	2.292	1.197	0.217091	0.663358	1	0.592844	1	CG15611,CG32581	FBgn0034194,FBgn0052581
	GO Biological Processes	GO:0022900	electron transport chain	76	2	1.258	2.2618	1.177	0.221371	0.654879	1	0.598797	1	SdhB,cype	FBgn0014028,FBgn0015031
	GO Biological Processes	GO:0008045	motor neuron axon guidance	77	2	1.258	2.2325	1.159	0.225658	0.646549	1	0.598797	1	Glt,Mp	FBgn0001114,FBgn0260660
	GO Biological Processes	GO:0007478	leg disc morphogenesis	78	2	1.258	2.2038	1.14	0.229952	0.638364	1	0.600477	1	RhoGAP54D,rn	FBgn0034249,FBgn0267337
	GO Biological Processes	GO:0007525	somatic muscle development	78	2	1.258	2.2038	1.14	0.229952	0.638364	1	0.600477	1	Gapdh1,Tpi	FBgn0001091,FBgn0086355
	REACTOME pathway	R-DME-1483206	Glycerophospholipid biosynthesis	78	2	1.258	2.2038	1.14	0.229952	0.638364	1	0.600477	1	CG18858,CG31683	FBgn0042175,FBgn0051683
	REACTOME pathway	R-DME-1799339	SRP-dependent cotranslational protein targeting to membrane	78	2	1.258	2.2038	1.14	0.229952	0.638364	1	0.600477	1	RpL39,RpLP1	FBgn0023170,FBgn0002593
	REACTOME pathway	R-DME-983231	Factors involved in megakaryocyte development and platelet production	78	2	1.258	2.2038	1.14	0.229952	0.638364	1	0.600477	1	His3.3A,alphaTub84D	FBgn0014857,FBgn0003885
	REACTOME pathway	R-DME-71387	Metabolism of carbohydrates	143	3	1.887	1.8031	0.85	0.232237	0.634069	1	0.605302	1	GlyP,Tpi,Gapdh1	FBgn0004507,FBgn0086355,FBgn0001091
	REACTOME pathway	R-DME-9748784	Drug ADME	144	3	1.887	1.7906	0.84	0.235319	0.628343	1	0.612183	1	Spn47C,Fdh,CG10863	FBgn0033574,FBgn0011768,FBgn0027552
	GO Cellular Component	GO:0005622	intracellular	5938	74	46.541	1.0711	0.099	0.238321	0.622837	1	0.615968	1	Sc2,CG12321,CG4038,mRpL55,cype,Cht7,CG10903,CCT7,Prx3,viaf,CG10932,SdhB,His3.3A,Pa1,CG3726,HIP-R,Doc1,Wwox,CG8611,CG17294,CG5446,CCT4,CG10863,Elba2,Aladin,cerv,CG1785,CG4872,CG6891,insv,mRpS18B,CG15611,RhoGAP54D,eIF3k,Hira,CG3788,CG3803,mRpS16,cN-IIIB,RpL39,Kmn1,CG14464,Prosbeta3,GstE13,Tina-1,CG6330,Pgant9,mod,His4:CG33895,Men,His4:CG33897,HmgZ,ATPsynC,CG17691,GlyP,alphaTub84D,DNApol-theta,CG404…	FBgn0035471,FBgn0038577,FBgn0011824,FBgn0038678,FBgn0015031,FBgn0035398,FBgn0037543,FBgn0037632,FBgn0038519,FBgn0036237,FBgn0029969,FBgn0014028,FBgn0014857,FBgn0030294,FBgn0029824,FBgn0029676,FBgn0028789,FBgn0031972,FBgn0027602,FBgn0032032,FBgn0032429,FBgn0032444,FBgn0027552,FBgn0031435,FBgn0030122,FBgn0030657,FBgn0030061,FBgn0030799,FBgn0030955,FBgn0031434,FBgn0032849,FBgn0034194,FBgn0034249,FBg…
	KEGG Pathway D.mel	path:map04310	Wnt signaling pathway	80	2	1.258	2.1487	1.103	0.238554	0.622413	1	0.615968	1	Wnt6,Notum	FBgn0031902,FBgn0044028
	GO Molecular Function	GO:0004553	hydrolase activity, hydrolyzing O-glycosyl compounds	80	2	1.258	2.1487	1.103	0.238554	0.622413	1	0.615968	1	GNBP3,Cht7	FBgn0040321,FBgn0035398
	REACTOME pathway	R-DME-975956	Nonsense Mediated Decay (NMD) independent of the Exon Junction Complex (EJC)	80	2	1.258	2.1487	1.103	0.238554	0.622413	1	0.615968	1	RpL39,RpLP1	FBgn0023170,FBgn0002593
	GO Biological Processes	GO:0006479	protein methylation	81	2	1.258	2.1222	1.086	0.242862	0.614641	1	0.622083	1	Pa1,CG33230	FBgn0030294,FBgn0053230
	GO Molecular Function	GO:0004386	helicase activity	81	2	1.258	2.1222	1.086	0.242862	0.614641	1	0.622083	1	DNApol-theta,CG8611	FBgn0002905,FBgn0027602
	GO Cellular Component	GO:0005730	nucleolus	217	4	2.516	1.5843	0.664	0.246273	0.608584	1	0.622083	1	CG10903,CG4038,CG1785,mod	FBgn0037543,FBgn0011824,FBgn0030061,FBgn0002780
	GO Biological Processes	GO:0006119	oxidative phosphorylation	82	2	1.258	2.0963	1.068	0.247173	0.606999	1	0.622083	1	SdhB,cype	FBgn0014028,FBgn0015031
	GO Biological Processes	GO:0044262	cellular carbohydrate metabolic process	82	2	1.258	2.0963	1.068	0.247173	0.606999	1	0.622083	1	GlyP,Tpi	FBgn0004507,FBgn0086355
	GO Biological Processes	GO:0048066	developmental pigmentation	82	2	1.258	2.0963	1.068	0.247173	0.606999	1	0.622083	1	frm,Notum	FBgn0035612,FBgn0044028
	REACTOME pathway	R-DME-9609507	Protein localization	82	2	1.258	2.0963	1.068	0.247173	0.606999	1	0.622083	1	Sec61beta,ATPsynC	FBgn0010638,FBgn0039830
	GO Biological Processes	GO:0006066	alcohol metabolic process	83	2	1.258	2.0711	1.05	0.251487	0.599484	1	0.622083	1	Fdh,Tpi	FBgn0011768,FBgn0086355
	GO Molecular Function	GO:0005085	guanyl-nucleotide exchange factor activity	83	2	1.258	2.0711	1.05	0.251487	0.599484	1	0.622083	1	CG15611,Sec61beta	FBgn0034194,FBgn0010638
	GO Biological Processes	GO:0006790	sulfur compound metabolic process	150	3	1.887	1.719	0.782	0.253957	0.595239	1	0.622083	1	GstE13,CG14882,CG17691	FBgn0033381,FBgn0038429,FBgn0039993
	GO Biological Processes	GO:0035152	regulation of tube architecture, open tracheal system	84	2	1.258	2.0464	1.033	0.255803	0.592094	1	0.625498	1	Gasp,verm	FBgn0026077,FBgn0261341
	GO Biological Processes	GO:0030111	regulation of Wnt signaling pathway	86	2	1.258	1.9988	0.999	0.264439	0.577674	1	0.636044	1	Notum,apolpp	FBgn0044028,FBgn0087002
	GO Molecular Function	GO:0052689	carboxylic ester hydrolase activity	86	2	1.258	1.9988	0.999	0.264439	0.577674	1	0.636044	1	regucalcin,Notum	FBgn0030362,FBgn0044028
	GO Molecular Function	GO:0016788	hydrolase activity, acting on ester bonds	447	7	4.403	1.346	0.429	0.26492	0.576885	1	0.636044	1	CG17294,EndoU,cN-IIIB,Notum,regucalcin,CG2277,CG6962	FBgn0032032,FBgn0038381,FBgn0034988,FBgn0044028,FBgn0030362,FBgn0035204,FBgn0037958
	GO Molecular Function	GO:0016758	transferase activity, transferring hexosyl groups	154	3	1.887	1.6743	0.744	0.2665	0.574303	1	0.636044	1	GlyP,Pgant9,Eogt	FBgn0004507,FBgn0050463,FBgn0264672
	GO Molecular Function	GO:0044877	protein-containing complex binding	225	4	2.516	1.528	0.612	0.266661	0.57404	1	0.636044	1	RpLP1,eIF3k,CG6891,Hira	FBgn0002593,FBgn0034654,FBgn0030955,FBgn0022786
	GO Biological Processes	GO:0006352	DNA-templated transcription, initiation	87	2	1.258	1.9759	0.983	0.268758	0.570638	1	0.636044	1	His4:CG33895,His4:CG33897	FBgn0053895,FBgn0053897
	REACTOME pathway	R-DME-8856688	Golgi-to-ER retrograde transport	87	2	1.258	1.9759	0.983	0.268758	0.570638	1	0.636044	1	DCTN6-p27,alphaTub84D	FBgn0086446,FBgn0003885
	GO Cellular Component	GO:0000785	chromatin	300	5	3.145	1.4325	0.519	0.27107	0.566919	1	0.636044	1	His3.3A,His4:CG33895,HmgZ,Hira,His4:CG33897	FBgn0014857,FBgn0053895,FBgn0010228,FBgn0022786,FBgn0053897
	GO Biological Processes	GO:0060968	regulation of gene silencing	88	2	1.258	1.9534	0.966	0.273077	0.563715	1	0.638409	1	Hira,vret	FBgn0022786,FBgn0263143
	GO Molecular Function	GO:0016798	hydrolase activity, acting on glycosyl bonds	88	2	1.258	1.9534	0.966	0.273077	0.563715	1	0.638409	1	GNBP3,Cht7	FBgn0040321,FBgn0035398
	GO Biological Processes	GO:0042060	wound healing	89	2	1.258	1.9315	0.95	0.277394	0.556902	1	0.638656	1	Hml,Cht7	FBgn0029167,FBgn0035398
	GO Cellular Component	GO:0022626	cytosolic ribosome	89	2	1.258	1.9315	0.95	0.277394	0.556902	1	0.638656	1	RpLP1,RpL39	FBgn0002593,FBgn0023170
	GO Biological Processes	GO:0006302	double-strand break repair	90	2	1.258	1.91	0.934	0.281711	0.550197	1	0.641262	1	DNApol-theta,cerv	FBgn0002905,FBgn0030657
	REACTOME pathway	R-DME-163200	Respiratory electron transport, ATP synthesis by chemiosmotic coupling, and heat production by uncoupling proteins.	90	2	1.258	1.91	0.934	0.281711	0.550197	1	0.641262	1	CG40472,ATPsynC	FBgn0085736,FBgn0039830
	GO Molecular Function	GO:0030234	enzyme regulator activity	306	5	3.145	1.4044	0.49	0.284487	0.545938	1	0.646519	1	RhoGAP54D,Tep4,Tep2,RpLP1,Spn47C	FBgn0034249,FBgn0041180,FBgn0041182,FBgn0002593,FBgn0033574
	REACTOME pathway	R-DME-5358351	Signaling by Hedgehog	91	2	1.258	1.889	0.918	0.286025	0.543596	1	0.64821	1	Notum,Prosbeta3	FBgn0044028,FBgn0026380
	GO Molecular Function	GO:0016791	phosphatase activity	161	3	1.887	1.6015	0.679	0.288617	0.539678	1	0.648451	1	cN-IIIB,CG17294,CG2277	FBgn0034988,FBgn0032032,FBgn0035204
	GO Biological Processes	GO:0051056	regulation of small GTPase mediated signal transduction	92	2	1.258	1.8685	0.902	0.290337	0.537098	1	0.650204	1	CG15611,RhoGAP54D	FBgn0034194,FBgn0034249
	GO Molecular Function	GO:0015078	proton transmembrane transporter activity	92	2	1.258	1.8685	0.902	0.290337	0.537098	1	0.650204	1	ATPsynC,cype	FBgn0039830,FBgn0015031
	GO Molecular Function	GO:0022804	active transmembrane transporter activity	235	4	2.516	1.463	0.549	0.292561	0.533784	1	0.650452	1	ATPsynC,NaPi-III,Sec61beta,Mdr49	FBgn0039830,FBgn0260795,FBgn0010638,FBgn0004512
	GO Biological Processes	GO:0006325	chromatin organization	388	6	3.774	1.3291	0.41	0.297766	0.526125	1	0.650452	1	His3.3A,Hira,Pa1,Elba2,His4:CG33895,His4:CG33897	FBgn0014857,FBgn0022786,FBgn0030294,FBgn0031435,FBgn0053895,FBgn0053897
	GO Molecular Function	GO:0005102	signaling receptor binding	237	4	2.516	1.4506	0.537	0.297784	0.526099	1	0.650452	1	Wnt6,Nplp2,Pa1,apolpp	FBgn0031902,FBgn0040813,FBgn0030294,FBgn0087002
	REACTOME pathway	R-DME-194315	Signaling by Rho GTPases	237	4	2.516	1.4506	0.537	0.297784	0.526099	1	0.650452	1	alphaTub84D,CCT7,RhoGAP54D,Aladin	FBgn0003885,FBgn0037632,FBgn0034249,FBgn0030122
	GO Biological Processes	GO:0006643	membrane lipid metabolic process	94	2	1.258	1.8287	0.871	0.298951	0.524401	1	0.650452	1	CG6962,Notum	FBgn0037958,FBgn0044028
	REACTOME pathway	R-DME-927802	Nonsense-Mediated Decay (NMD)	94	2	1.258	1.8287	0.871	0.298951	0.524401	1	0.650452	1	RpLP1,RpL39	FBgn0002593,FBgn0023170
	REACTOME pathway	R-DME-975957	Nonsense Mediated Decay (NMD) enhanced by the Exon Junction Complex (EJC)	94	2	1.258	1.8287	0.871	0.298951	0.524401	1	0.650452	1	RpL39,RpLP1	FBgn0023170,FBgn0002593
	GO Molecular Function	GO:0003677	DNA binding	860	12	7.547	1.1993	0.262	0.299387	0.523767	1	0.650452	1	CG3726,HmgZ,His4:CG33895,Doc1,DNApol-theta,His4:CG33897,Elba2,Hira,rn,His3.3A,mod,insv	FBgn0029824,FBgn0010228,FBgn0053895,FBgn0028789,FBgn0002905,FBgn0053897,FBgn0031435,FBgn0022786,FBgn0267337,FBgn0014857,FBgn0002780,FBgn0031434
	GO Biological Processes	GO:0050776	regulation of immune response	165	3	1.887	1.5627	0.644	0.301322	0.520969	1	0.650452	1	GlyP,HmgZ,GNBP3	FBgn0004507,FBgn0010228,FBgn0040321
	GO Biological Processes	GO:0045892	negative regulation of transcription, DNA-templated	390	6	3.774	1.3223	0.403	0.301823	0.520247	1	0.650452	1	Hira,Doc1,CG4872,insv,Elba2,rn	FBgn0022786,FBgn0028789,FBgn0030799,FBgn0031434,FBgn0031435,FBgn0267337
	GO Biological Processes	GO:0045165	cell fate commitment	314	5	3.145	1.3686	0.453	0.30257	0.519174	1	0.650452	1	Brd,E(spl)m4-BFM,Doc1,Wnt6,rn	FBgn0000216,FBgn0002629,FBgn0028789,FBgn0031902,FBgn0267337
	REACTOME pathway	R-DME-382556	ABC-family proteins mediated transport	95	2	1.258	1.8095	0.856	0.303252	0.518197	1	0.650452	1	Prosbeta3,CG32581	FBgn0026380,FBgn0052581
	REACTOME pathway	R-DME-9716542	Signaling by Rho GTPases, Miro GTPases and RHOBTB3	241	4	2.516	1.4266	0.513	0.308265	0.511076	1	0.657379	1	alphaTub84D,Aladin,CCT7,RhoGAP54D	FBgn0003885,FBgn0030122,FBgn0037632,FBgn0034249
	GO Biological Processes	GO:0006486	protein glycosylation	98	2	1.258	1.7541	0.811	0.316126	0.50014	1	0.662404	1	Pgant9,Eogt	FBgn0050463,FBgn0264672
	GO Biological Processes	GO:0035218	leg disc development	99	2	1.258	1.7364	0.796	0.320406	0.494299	1	0.662404	1	RhoGAP54D,rn	FBgn0034249,FBgn0267337
	GO Biological Processes	GO:0070085	glycosylation	99	2	1.258	1.7364	0.796	0.320406	0.494299	1	0.662404	1	Pgant9,Eogt	FBgn0050463,FBgn0264672
	GO Biological Processes	GO:0006520	cellular amino acid metabolic process	171	3	1.887	1.5079	0.593	0.32043	0.494267	1	0.662404	1	Gdh,CG14882,CG17691	FBgn0001098,FBgn0038429,FBgn0039993
	GO Biological Processes	GO:0009314	response to radiation	173	3	1.887	1.4905	0.576	0.326805	0.485711	1	0.66754	1	Fdh,Wwox,verm	FBgn0011768,FBgn0031972,FBgn0261341
	GO Biological Processes	GO:0050778	positive regulation of immune response	101	2	1.258	1.702	0.767	0.328947	0.482874	1	0.66754	1	HmgZ,GNBP3	FBgn0010228,FBgn0040321
	GO Molecular Function	GO:0008194	UDP-glycosyltransferase activity	101	2	1.258	1.702	0.767	0.328947	0.482874	1	0.66754	1	Eogt,Pgant9	FBgn0264672,FBgn0050463
	GO Biological Processes	GO:0006310	DNA recombination	102	2	1.258	1.6853	0.753	0.333207	0.477286	1	0.674208	1	HmgZ,cerv	FBgn0010228,FBgn0030657
	GO Biological Processes	GO:0006650	glycerophospholipid metabolic process	102	2	1.258	1.6853	0.753	0.333207	0.477286	1	0.674208	1	CG6962,Notum	FBgn0037958,FBgn0044028
	GO Biological Processes	GO:0006412	translation	485	7	4.403	1.2405	0.311	0.335111	0.474812	1	0.674804	1	RpLP1,RpL39,mRpS18B,mRpS16,eIF3k,EndoU,mRpL55	FBgn0002593,FBgn0023170,FBgn0032849,FBgn0033907,FBgn0034654,FBgn0038381,FBgn0038678
	GO Molecular Function	GO:0016747	transferase activity, transferring acyl groups other than amino-acyl groups	176	3	1.887	1.4651	0.551	0.336368	0.473186	1	0.674804	1	CG18858,CG10932,CG31683	FBgn0042175,FBgn0029969,FBgn0051683
	GO Molecular Function	GO:0042626	ATPase-coupled transmembrane transporter activity	103	2	1.258	1.6689	0.739	0.337459	0.471779	1	0.674918	1	Mdr49,ATPsynC	FBgn0004512,FBgn0039830
	REACTOME pathway	R-DME-9006931	Signaling by Nuclear Receptors	103	2	1.258	1.6689	0.739	0.337459	0.471779	1	0.674918	1	CG10863,Fdh	FBgn0027552,FBgn0011768
	GO Biological Processes	GO:0045333	cellular respiration	105	2	1.258	1.6371	0.711	0.345939	0.461001	1	0.680412	1	SdhB,cype	FBgn0014028,FBgn0015031
	GO Cellular Component	GO:0005694	chromosome	571	8	5.031	1.2042	0.268	0.346807	0.459912	1	0.680412	1	Elba2,Kmn1,His4:CG33895,His4:CG33897,HmgZ,Hira,His3.3A,cerv	FBgn0031435,FBgn0027259,FBgn0053895,FBgn0053897,FBgn0010228,FBgn0022786,FBgn0014857,FBgn0030657
	REACTOME pathway	R-DME-168256	Immune System	813	11	6.918	1.1629	0.218	0.347052	0.459605	1	0.680412	1	Spn47C,Prosbeta3,Nep2,CG8483,Pxn,Hml,Tep4,Tep2,Mdr49,Cht7,CG6891	FBgn0033574,FBgn0026380,FBgn0027570,FBgn0038126,FBgn0011828,FBgn0029167,FBgn0041180,FBgn0041182,FBgn0004512,FBgn0035398,FBgn0030955
	REACTOME pathway	R-DME-446203	Asparagine N-linked glycosylation	180	3	1.887	1.4325	0.519	0.349107	0.457041	1	0.680412	1	Spn47C,DCTN6-p27,alphaTub84D	FBgn0033574,FBgn0086446,FBgn0003885
	GO Biological Processes	GO:0000070	mitotic sister chromatid segregation	106	2	1.258	1.6217	0.698	0.350166	0.455726	1	0.680412	1	Hira,Kmn1	FBgn0022786,FBgn0027259
	REACTOME pathway	R-DME-8957322	Metabolism of steroids	106	2	1.258	1.6217	0.698	0.350166	0.455726	1	0.680412	1	CG10863,Spn47C	FBgn0027552,FBgn0033574
	GO Molecular Function	GO:0005515	protein binding	2221	28	17.61	1.0836	0.116	0.352234	0.453169	1	0.680412	1	HIP,Gdh,apolpp,Doc1,HmgZ,Sec61beta,alphaTub84D,vret,CG6891,rau,His3.3A,Hml,Pa1,E(spl)m4-BFM,His4:CG33897,Nplp2,CG15611,HIP-R,His4:CG33895,Tpi,Brd,GlyP,insv,Wnt6,CG32581,CCT7,CCT4,mod	FBgn0260484,FBgn0001098,FBgn0087002,FBgn0028789,FBgn0010228,FBgn0010638,FBgn0003885,FBgn0263143,FBgn0030955,FBgn0031745,FBgn0014857,FBgn0029167,FBgn0030294,FBgn0002629,FBgn0053897,FBgn0040813,FBgn0034194,FBgn0029676,FBgn0053895,FBgn0086355,FBgn0000216,FBgn0004507,FBgn0031434,FBgn0031902,FBgn0052581,FBgn0037632,FBgn0032444,FBgn0002780
	GO Biological Processes	GO:0006959	humoral immune response	107	2	1.258	1.6065	0.684	0.354384	0.450526	1	0.680412	1	Hml,Nplp2	FBgn0029167,FBgn0040813
	GO Biological Processes	GO:0007507	heart development	107	2	1.258	1.6065	0.684	0.354384	0.450526	1	0.680412	1	Doc1,Tina-1	FBgn0028789,FBgn0035083
	GO Biological Processes	GO:0006631	fatty acid metabolic process	108	2	1.258	1.5917	0.671	0.358592	0.445399	1	0.680412	1	CG10932,Sc2	FBgn0029969,FBgn0035471
	GO Biological Processes	GO:0009165	nucleotide biosynthetic process	108	2	1.258	1.5917	0.671	0.358592	0.445399	1	0.680412	1	ATPsynC,CG17691	FBgn0039830,FBgn0039993
	GO Molecular Function	GO:0050662	coenzyme binding	183	3	1.887	1.409	0.495	0.358648	0.445332	1	0.680412	1	Gapdh1,GlyP,Men	FBgn0001091,FBgn0004507,FBgn0002719
	REACTOME pathway	R-DME-1483257	Phospholipid metabolism	110	2	1.258	1.5627	0.644	0.366979	0.435359	1	0.68821	1	CG31683,CG18858	FBgn0051683,FBgn0042175
	REACTOME pathway	R-DME-9711123	Cellular response to chemical stress	110	2	1.258	1.5627	0.644	0.366979	0.435359	1	0.68821	1	Prx3,Prosbeta3	FBgn0038519,FBgn0026380
	GO Biological Processes	GO:0006342	chromatin silencing	111	2	1.258	1.5486	0.631	0.371157	0.430443	1	0.692933	1	Hira,Elba2	FBgn0022786,FBgn0031435
	GO Biological Processes	GO:0006807	nitrogen compound metabolic process	4524	55	34.591	1.0449	0.063	0.372848	0.428469	1	0.692933	1	Gapdh1,Gdh,RpLP1,mod,DNApol-theta,HmgZ,Fdh,CG4038,Hira,RpL39,Gasp,Prosbeta3,Nep2,Doc1,Hml,CG3726,CG1785,Pa1,cerv,CG4872,insv,Elba2,mRpS18B,PPO2,GstE13,Spn47C,mRpS16,eIF3k,CG3788,CG3803,cN-IIIB,Cht7,viaf,CG10903,CG6962,EndoU,CG14882,mRpL55,Cchl,CG18596,CG6330,ATPsynC,CG17691,Notum,Pgant9,CG32581,CG33230,His4:CG33895,His4:CG33897,Tpi,verm,vret,Eogt,FeCH,rn	FBgn0001091,FBgn0001098,FBgn0002593,FBgn0002780,FBgn0002905,FBgn0010228,FBgn0011768,FBgn0011824,FBgn0022786,FBgn0023170,FBgn0026077,FBgn0026380,FBgn0027570,FBgn0028789,FBgn0029167,FBgn0029824,FBgn0030061,FBgn0030294,FBgn0030657,FBgn0030799,FBgn0031434,FBgn0031435,FBgn0032849,FBgn0033367,FBgn0033381,FBgn0033574,FBgn0033907,FBgn0034654,FBgn0034800,FBgn0034938,FBgn0034988,FBgn0035398,FBgn0036237,FBg…
	GO Molecular Function	GO:0008134	transcription factor binding	188	3	1.887	1.3715	0.456	0.374504	0.426543	1	0.692933	1	Pa1,Doc1,HmgZ	FBgn0030294,FBgn0028789,FBgn0010228
	GO Biological Processes	GO:0009101	glycoprotein biosynthetic process	113	2	1.258	1.5212	0.605	0.379479	0.420812	1	0.699411	1	Pgant9,Eogt	FBgn0050463,FBgn0264672
	REACTOME pathway	R-DME-597592	Post-translational protein modification	672	9	5.66	1.1511	0.203	0.381269	0.418769	1	0.699411	1	DCTN6-p27,Tep4,Notum,alphaTub84D,Hml,Aladin,Spn47C,Prosbeta3,Tep2	FBgn0086446,FBgn0041180,FBgn0044028,FBgn0003885,FBgn0029167,FBgn0030122,FBgn0033574,FBgn0026380,FBgn0041182
	GO Biological Processes	GO:0010033	response to organic substance	511	7	4.403	1.1774	0.236	0.384639	0.414946	1	0.704155	1	GlyP,Fdh,Pa1,rau,Obp99b,GNBP3,CG32581	FBgn0004507,FBgn0011768,FBgn0030294,FBgn0031745,FBgn0039685,FBgn0040321,FBgn0052581
	GO Biological Processes	GO:0016042	lipid catabolic process	115	2	1.258	1.4948	0.58	0.387756	0.411441	1	0.707023	1	CG10932,CG6962	FBgn0029969,FBgn0037958
	GO Molecular Function	GO:0016746	transferase activity, transferring acyl groups	193	3	1.887	1.336	0.418	0.390286	0.408617	1	0.708866	1	CG18858,CG10932,CG31683	FBgn0042175,FBgn0029969,FBgn0051683
	REACTOME pathway	R-DME-162582	Signal Transduction	845	11	6.918	1.1189	0.162	0.394966	0.40344	1	0.711744	1	RhoGAP54D,Wwox,Wnt6,Aladin,alphaTub84D,CG10863,CCT7,Fdh,Prosbeta3,Notum,Hml	FBgn0034249,FBgn0031972,FBgn0031902,FBgn0030122,FBgn0003885,FBgn0027552,FBgn0037632,FBgn0011768,FBgn0026380,FBgn0044028,FBgn0029167
	REACTOME pathway	R-DME-8878171	Transcriptional regulation by RUNX1	117	2	1.258	1.4692	0.555	0.395985	0.402322	1	0.711744	1	His3.3A,Prosbeta3	FBgn0014857,FBgn0026380
	GO Biological Processes	GO:0007618	mating	118	2	1.258	1.4568	0.543	0.40008	0.397853	1	0.715886	1	Gdh,Nep2	FBgn0001098,FBgn0027570
	GO Biological Processes	GO:0032870	cellular response to hormone stimulus	118	2	1.258	1.4568	0.543	0.40008	0.397853	1	0.715886	1	GlyP,Pa1	FBgn0004507,FBgn0030294
	GO Biological Processes	GO:0000819	sister chromatid segregation	119	2	1.258	1.4445	0.531	0.404163	0.393443	1	0.71713	1	Hira,Kmn1	FBgn0022786,FBgn0027259
	GO Molecular Function	GO:0051020	GTPase binding	198	3	1.887	1.3023	0.381	0.405971	0.391505	1	0.719416	1	Sec61beta,CG15611,rau	FBgn0010638,FBgn0034194,FBgn0031745
	GO Biological Processes	GO:0002181	cytoplasmic translation	120	2	1.258	1.4325	0.519	0.408233	0.389092	1	0.71995	1	RpLP1,RpL39	FBgn0002593,FBgn0023170
	GO Biological Processes	GO:0009611	response to wounding	120	2	1.258	1.4325	0.519	0.408233	0.389092	1	0.71995	1	Hml,Cht7	FBgn0029167,FBgn0035398
	GO Biological Processes	GO:0000280	nuclear division	280	4	2.516	1.2279	0.296	0.411201	0.385946	1	0.721296	1	His3.3A,Hira,Kmn1,Aladin	FBgn0014857,FBgn0022786,FBgn0027259,FBgn0030122
	GO Biological Processes	GO:0008610	lipid biosynthetic process	201	3	1.887	1.2828	0.359	0.415327	0.38161	1	0.724691	1	CG10932,Sc2,CG6962	FBgn0029969,FBgn0035471,FBgn0037958
	KEGG Pathway D.mel	path:map04141	Protein processing in endoplasmic reticulum	122	2	1.258	1.409	0.495	0.416331	0.380561	1	0.724691	1	Sec61beta,sordd2	FBgn0010638,FBgn0052581
	GO Cellular Component	GO:0031090	organelle membrane	695	9	5.66	1.113	0.154	0.419787	0.376971	1	0.727216	1	Sec61beta,Qsox2,SdhB,Cchl,cype,CG3803,FeCH,ATPsynC,CG40472	FBgn0010638,FBgn0038919,FBgn0014028,FBgn0038925,FBgn0015031,FBgn0034938,FBgn0266268,FBgn0039830,FBgn0085736
	GO Biological Processes	GO:0006518	peptide metabolic process	614	8	5.031	1.1199	0.163	0.423248	0.373405	1	0.727216	1	RpLP1,RpL39,mRpS18B,GstE13,mRpS16,eIF3k,EndoU,mRpL55	FBgn0002593,FBgn0023170,FBgn0032849,FBgn0033381,FBgn0033907,FBgn0034654,FBgn0038381,FBgn0038678
	KEGG Pathway D.mel	path:map01240	Biosynthesis of cofactors	124	2	1.258	1.3863	0.471	0.424375	0.37225	1	0.727216	1	CG3803,FeCH	FBgn0034938,FBgn0266268
	GO Biological Processes	GO:0042692	muscle cell differentiation	124	2	1.258	1.3863	0.471	0.424375	0.37225	1	0.727216	1	Gapdh1,Tpi	FBgn0001091,FBgn0086355
	GO Cellular Component	GO:0015629	actin cytoskeleton	124	2	1.258	1.3863	0.471	0.424375	0.37225	1	0.727216	1	DCTN6-p27,CG6891	FBgn0086446,FBgn0030955
	GO Biological Processes	GO:0006796	phosphate-containing compound metabolic process	949	12	7.547	1.0868	0.12	0.425776	0.370818	1	0.727216	1	Gapdh1,SdhB,cype,CG17294,CG3788,cN-IIIB,CG6962,CG6330,ATPsynC,CG17691,Notum,Tpi	FBgn0001091,FBgn0014028,FBgn0015031,FBgn0032032,FBgn0034800,FBgn0034988,FBgn0037958,FBgn0039464,FBgn0039830,FBgn0039993,FBgn0044028,FBgn0086355
	GO Molecular Function	GO:0003682	chromatin binding	205	3	1.887	1.2578	0.331	0.427729	0.368831	1	0.727216	1	Hira,insv,Elba2	FBgn0022786,FBgn0031434,FBgn0031435
	GO Molecular Function	GO:0016740	transferase activity	1289	16	10.063	1.0669	0.093	0.431457	0.365062	1	0.728215	1	Gapdh1,GstE13,Eogt,CG10903,DNApol-theta,CG10932,CG33230,cerv,CG18858,CG31683,Pgant9,CG32581,GlyP,CG6330,CG18596,CG3788	FBgn0001091,FBgn0033381,FBgn0264672,FBgn0037543,FBgn0002905,FBgn0029969,FBgn0053230,FBgn0030657,FBgn0042175,FBgn0051683,FBgn0050463,FBgn0052581,FBgn0004507,FBgn0039464,FBgn0038953,FBgn0034800
	REACTOME pathway	R-DME-8978868	Fatty acid metabolism	126	2	1.258	1.3643	0.448	0.432361	0.364153	1	0.728852	1	Sc2,CG10863	FBgn0035471,FBgn0027552
	GO Biological Processes	GO:0006979	response to oxidative stress	127	2	1.258	1.3535	0.437	0.436332	0.360183	1	0.732197	1	Pxn,Prx3	FBgn0011828,FBgn0038519
	GO Biological Processes	GO:0030162	regulation of proteolysis	128	2	1.258	1.343	0.425	0.440289	0.356262	1	0.735633	1	Spn47C,viaf	FBgn0033574,FBgn0036237
	GO Biological Processes	GO:0016458	gene silencing	210	3	1.887	1.2279	0.296	0.443102	0.353496	1	0.735633	1	Hira,Elba2,vret	FBgn0022786,FBgn0031435,FBgn0263143
	GO Biological Processes	GO:0032504	multicellular organism reproduction	1130	14	8.805	1.0649	0.091	0.443825	0.352788	1	0.735633	1	Gdh,alphaTub84D,Mdr49,His3.3A,lama,Nep2,Reepl1,regucalcin,Spn47C,CG8483,Qsox2,Tep4,Pgant9,vret	FBgn0001098,FBgn0003885,FBgn0004512,FBgn0014857,FBgn0016031,FBgn0027570,FBgn0030313,FBgn0030362,FBgn0033574,FBgn0038126,FBgn0038919,FBgn0041180,FBgn0050463,FBgn0263143
	KEGG Pathway D.mel	path:map04142	lysosome	130	2	1.258	1.3223	0.403	0.448156	0.348571	1	0.737143	1	CG31683,CG18858	FBgn0051683,FBgn0042175
	GO Biological Processes	GO:0006629	lipid metabolic process	462	6	3.774	1.1162	0.159	0.451046	0.345779	1	0.737882	1	CG10932,Sc2,CG6962,CG18858,Notum,CG31683	FBgn0029969,FBgn0035471,FBgn0037958,FBgn0042175,FBgn0044028,FBgn0051683
	GO Biological Processes	GO:0009266	response to temperature stimulus	132	2	1.258	1.3023	0.381	0.455961	0.341072	1	0.739783	1	Cyp6a17,CG5446	FBgn0015714,FBgn0032429
	GO Biological Processes	GO:0000122	negative regulation of transcription by RNA polymerase II	215	3	1.887	1.1993	0.262	0.458316	0.338835	1	0.740532	1	Doc1,CG4872,rn	FBgn0028789,FBgn0030799,FBgn0267337
	GO Biological Processes	GO:0006417	regulation of translation	133	2	1.258	1.2925	0.37	0.45984	0.337393	1	0.740532	1	eIF3k,EndoU	FBgn0034654,FBgn0038381
	GO Biological Processes	GO:0009416	response to light stimulus	133	2	1.258	1.2925	0.37	0.45984	0.337393	1	0.740532	1	Fdh,verm	FBgn0011768,FBgn0261341
	GO Biological Processes	GO:0009968	negative regulation of signal transduction	302	4	2.516	1.1384	0.187	0.468178	0.329589	1	0.74523	1	Brd,E(spl)m4-BFM,insv,Notum	FBgn0000216,FBgn0002629,FBgn0031434,FBgn0044028
	GO Molecular Function	GO:0019899	enzyme binding	471	6	3.774	1.0949	0.131	0.469538	0.328329	1	0.74523	1	rau,Sec61beta,CG32581,E(spl)m4-BFM,Brd,CG15611	FBgn0031745,FBgn0010638,FBgn0052581,FBgn0002629,FBgn0000216,FBgn0034194
	REACTOME pathway	R-DME-6811442	Intra-Golgi and retrograde Golgi-to-ER traffic	137	2	1.258	1.2547	0.327	0.475196	0.323128	1	0.750087	1	DCTN6-p27,alphaTub84D	FBgn0086446,FBgn0003885
	GO Molecular Function	GO:0008047	enzyme activator activity	138	2	1.258	1.2456	0.317	0.478993	0.319671	1	0.750515	1	RhoGAP54D,RpLP1	FBgn0034249,FBgn0002593
	REACTOME pathway	R-DME-5673001	RAF/MAP kinase cascade	139	2	1.258	1.2367	0.306	0.482774	0.316256	1	0.750515	1	Prosbeta3,Hml	FBgn0026380,FBgn0029167
	GO Biological Processes	GO:0046486	glycerolipid metabolic process	140	2	1.258	1.2279	0.296	0.486539	0.312883	1	0.750515	1	CG6962,Notum	FBgn0037958,FBgn0044028
	REACTOME pathway	R-DME-5684996	MAPK1/MAPK3 signaling	140	2	1.258	1.2279	0.296	0.486539	0.312883	1	0.750515	1	Hml,Prosbeta3	FBgn0029167,FBgn0026380
	GO Biological Processes	GO:0006644	phospholipid metabolic process	141	2	1.258	1.2191	0.286	0.490286	0.30955	1	0.750515	1	CG6962,Notum	FBgn0037958,FBgn0044028
	GO Biological Processes	GO:0007018	microtubule-based movement	141	2	1.258	1.2191	0.286	0.490286	0.30955	1	0.750515	1	Kmn1,DCTN6-p27	FBgn0027259,FBgn0086446
	GO Biological Processes	GO:0009100	glycoprotein metabolic process	142	2	1.258	1.2106	0.276	0.494017	0.306259	1	0.750515	1	Pgant9,Eogt	FBgn0050463,FBgn0264672
	GO Biological Processes	GO:0071310	cellular response to organic substance	314	4	2.516	1.0949	0.131	0.498442	0.302386	1	0.75291	1	GlyP,Pa1,rau,CG32581	FBgn0004507,FBgn0030294,FBgn0031745,FBgn0052581
	GO Biological Processes	GO:0000003	reproduction	1258	15	9.434	1.0248	0.035	0.500265	0.3008	1	0.753391	1	Gdh,alphaTub84D,Mdr49,His3.3A,lama,Hira,Nep2,Reepl1,regucalcin,Spn47C,CG8483,Qsox2,Tep4,Pgant9,vret	FBgn0001098,FBgn0003885,FBgn0004512,FBgn0014857,FBgn0016031,FBgn0022786,FBgn0027570,FBgn0030313,FBgn0030362,FBgn0033574,FBgn0038126,FBgn0038919,FBgn0041180,FBgn0050463,FBgn0263143
	REACTOME pathway	R-DME-195721	Signaling by WNT	145	2	1.258	1.1855	0.245	0.505104	0.296619	1	0.755148	1	Wnt6,Prosbeta3	FBgn0031902,FBgn0026380
	REACTOME pathway	R-DME-68886	M Phase	145	2	1.258	1.1855	0.245	0.505104	0.296619	1	0.755148	1	Aladin,Prosbeta3	FBgn0030122,FBgn0026380
	REACTOME pathway	R-DME-5683057	MAPK family signaling cascades	147	2	1.258	1.1694	0.226	0.512409	0.290383	1	0.761638	1	Prosbeta3,Hml	FBgn0026380,FBgn0029167
	GO Biological Processes	GO:0009725	response to hormone	148	2	1.258	1.1615	0.216	0.516035	0.287321	1	0.761638	1	GlyP,Pa1	FBgn0004507,FBgn0030294
	GO Biological Processes	GO:0009636	response to toxic substance	151	2	1.258	1.1384	0.187	0.526806	0.27835	1	0.766759	1	Mdr49,Fdh	FBgn0004512,FBgn0011768
	GO Biological Processes	GO:0098813	nuclear chromosome segregation	154	2	1.258	1.1162	0.159	0.537415	0.26969	1	0.771414	1	Hira,Kmn1	FBgn0022786,FBgn0027259
	REACTOME pathway	R-DME-382551	Transport of small molecules	418	5	3.145	1.0281	0.04	0.538513	0.268804	1	0.771414	1	CG32581,CG31683,NaPi-III,Prosbeta3,CG18858	FBgn0052581,FBgn0051683,FBgn0260795,FBgn0026380,FBgn0042175
	GO Biological Processes	GO:0051276	chromosome organization	593	7	4.403	1.0146	0.021	0.538987	0.268422	1	0.771414	1	His3.3A,Hira,Kmn1,Pa1,Elba2,His4:CG33895,His4:CG33897	FBgn0014857,FBgn0022786,FBgn0027259,FBgn0030294,FBgn0031435,FBgn0053895,FBgn0053897
	GO Molecular Function	GO:0097367	carbohydrate derivative binding	943	11	6.918	1.0026	0.004	0.541541	0.266368	1	0.772683	1	Gasp,Cht7,CCT7,Hml,CCT4,verm,Mdr49,CG8611,alphaTub84D,GNBP3,DNApol-theta	FBgn0026077,FBgn0035398,FBgn0037632,FBgn0029167,FBgn0032444,FBgn0261341,FBgn0004512,FBgn0027602,FBgn0003885,FBgn0040321,FBgn0002905
	GO Biological Processes	GO:0010941	regulation of cell death	245	3	1.887	1.0524	0.074	0.545461	0.263236	1	0.773482	1	Men,viaf,Prx3	FBgn0002719,FBgn0036237,FBgn0038519
	GO Molecular Function	GO:0008289	lipid binding	158	2	1.258	1.088	0.122	0.551306	0.258607	1	0.77858	1	apolpp,GNBP3	FBgn0087002,FBgn0040321
	GO Biological Processes	GO:0002164	larval development	159	2	1.258	1.0811	0.112	0.554734	0.255916	1	0.781309	1	verm,Eogt	FBgn0261341,FBgn0264672
	GO Biological Processes	GO:0016311	dephosphorylation	160	2	1.258	1.0744	0.104	0.558142	0.253255	1	0.784646	1	CG17294,cN-IIIB	FBgn0032032,FBgn0034988
	GO Cellular Component	GO:1990904	ribonucleoprotein complex	608	7	4.403	0.9896	-0.015	0.565763	0.247365	1	0.790128	1	CG4038,RpLP1,mRpS18B,mRpL55,vret,mRpS16,RpL39	FBgn0011824,FBgn0002593,FBgn0032849,FBgn0038678,FBgn0263143,FBgn0033907,FBgn0023170
	GO Biological Processes	GO:0010629	negative regulation of gene expression	618	7	4.403	0.9735	-0.039	0.583225	0.234164	1	0.804378	1	Hira,Doc1,CG4872,insv,Elba2,vret,rn	FBgn0022786,FBgn0028789,FBgn0030799,FBgn0031434,FBgn0031435,FBgn0263143,FBgn0267337
	GO Biological Processes	GO:0006281	DNA repair	170	2	1.258	1.0112	0.016	0.591211	0.228258	1	0.810937	1	DNApol-theta,cerv	FBgn0002905,FBgn0030657
	GO Biological Processes	GO:0007264	small GTPase mediated signal transduction	173	2	1.258	0.9936	-0.009	0.600768	0.221293	1	0.81596	1	CG15611,RhoGAP54D	FBgn0034194,FBgn0034249
	GO Biological Processes	GO:0044255	cellular lipid metabolic process	358	4	2.516	0.9603	-0.058	0.602284	0.220198	1	0.816801	1	CG10932,Sc2,CG6962,Notum	FBgn0029969,FBgn0035471,FBgn0037958,FBgn0044028
	GO Biological Processes	GO:0007059	chromosome segregation	174	2	1.258	0.9879	-0.018	0.603917	0.219023	1	0.816801	1	Hira,Kmn1	FBgn0022786,FBgn0027259
	GO Biological Processes	GO:0006139	nucleobase-containing compound metabolic process	2222	25	15.723	0.967	-0.048	0.606505	0.217166	1	0.818862	1	Gapdh1,mod,DNApol-theta,HmgZ,CG4038,Hira,Doc1,CG3726,CG1785,cerv,CG4872,insv,Elba2,CG3788,cN-IIIB,CG10903,CG18596,CG6330,ATPsynC,CG17691,His4:CG33895,His4:CG33897,Tpi,vret,rn	FBgn0001091,FBgn0002780,FBgn0002905,FBgn0010228,FBgn0011824,FBgn0022786,FBgn0028789,FBgn0029824,FBgn0030061,FBgn0030657,FBgn0030799,FBgn0031434,FBgn0031435,FBgn0034800,FBgn0034988,FBgn0037543,FBgn0038953,FBgn0039464,FBgn0039830,FBgn0039993,FBgn0053895,FBgn0053897,FBgn0086355,FBgn0263143,FBgn0267337
	GO Molecular Function	GO:0017016	Ras GTPase binding	175	2	1.258	0.9823	-0.026	0.607046	0.216778	1	0.818862	1	rau,CG15611	FBgn0031745,FBgn0034194
	GO Biological Processes	GO:0048856	anatomical structure development	2576	29	18.239	0.9676	-0.048	0.610589	0.214251	1	0.821239	1	Gapdh1,Glt,E(spl)m4-BFM,Men,alphaTub84D,GlyP,lama,Gasp,Doc1,Reepl1,CG15756,Cpr12A,rau,Wnt6,Cpr49Ah,RhoGAP54D,Tina-1,Cht7,frm,Cpr65Ec,Prx3,nyo,Notum,Tpi,Mp,verm,vret,Eogt,rn	FBgn0001091,FBgn0001114,FBgn0002629,FBgn0002719,FBgn0003885,FBgn0004507,FBgn0016031,FBgn0026077,FBgn0028789,FBgn0030313,FBgn0030493,FBgn0030494,FBgn0031745,FBgn0031902,FBgn0033731,FBgn0034249,FBgn0035083,FBgn0035398,FBgn0035612,FBgn0035737,FBgn0038519,FBgn0039852,FBgn0044028,FBgn0086355,FBgn0260660,FBgn0261341,FBgn0263143,FBgn0264672,FBgn0267337
	GO Molecular Function	GO:0031267	small GTPase binding	178	2	1.258	0.9657	-0.05	0.616324	0.210191	1	0.826544	1	rau,CG15611	FBgn0031745,FBgn0034194
	GO Biological Processes	GO:0032502	developmental process	2672	30	18.868	0.965	-0.051	0.618346	0.208768	1	0.826851	1	Brd,Gapdh1,Glt,E(spl)m4-BFM,Men,alphaTub84D,GlyP,lama,Gasp,Doc1,Reepl1,CG15756,Cpr12A,rau,Wnt6,Cpr49Ah,RhoGAP54D,Tina-1,Cht7,frm,Cpr65Ec,Prx3,nyo,Notum,Tpi,Mp,verm,vret,Eogt,rn	FBgn0000216,FBgn0001091,FBgn0001114,FBgn0002629,FBgn0002719,FBgn0003885,FBgn0004507,FBgn0016031,FBgn0026077,FBgn0028789,FBgn0030313,FBgn0030493,FBgn0030494,FBgn0031745,FBgn0031902,FBgn0033731,FBgn0034249,FBgn0035083,FBgn0035398,FBgn0035612,FBgn0035737,FBgn0038519,FBgn0039852,FBgn0044028,FBgn0086355,FBgn0260660,FBgn0261341,FBgn0263143,FBgn0264672,FBgn0267337
	GO Biological Processes	GO:0048232	male gamete generation	274	3	1.887	0.9411	-0.088	0.621537	0.206533	1	0.828455	1	alphaTub84D,His3.3A,Reepl1	FBgn0003885,FBgn0014857,FBgn0030313
	GO Cellular Component	GO:0000790	nuclear chromatin	180	2	1.258	0.955	-0.066	0.622416	0.205919	1	0.828455	1	Hira,HmgZ	FBgn0022786,FBgn0010228
	REACTOME pathway	R-DME-8953854	Metabolism of RNA	461	5	3.145	0.9322	-0.101	0.625901	0.203495	1	0.831138	1	cN-IIIB,Prosbeta3,Aladin,RpLP1,RpL39	FBgn0034988,FBgn0026380,FBgn0030122,FBgn0002593,FBgn0023170
	GO Biological Processes	GO:0042981	regulation of apoptotic process	182	2	1.258	0.9445	-0.082	0.628434	0.20174	1	0.8323	1	viaf,Prx3	FBgn0036237,FBgn0038519
	GO Biological Processes	GO:0007444	imaginal disc development	557	6	3.774	0.9258	-0.111	0.633887	0.197988	1	0.835341	1	lama,Doc1,Wnt6,RhoGAP54D,Notum,rn	FBgn0016031,FBgn0028789,FBgn0031902,FBgn0034249,FBgn0044028,FBgn0267337
	GO Biological Processes	GO:0006259	DNA metabolic process	280	3	1.887	0.9209	-0.119	0.636163	0.196432	1	0.835341	1	DNApol-theta,HmgZ,cerv	FBgn0002905,FBgn0010228,FBgn0030657
	GO Biological Processes	GO:0007275	multicellular organism development	2267	25	15.723	0.9478	-0.077	0.648873	0.18784	1	0.845612	1	Glt,E(spl)m4-BFM,Men,GlyP,lama,Gasp,Doc1,CG15756,Cpr12A,rau,Wnt6,Cpr49Ah,RhoGAP54D,Tina-1,Cht7,frm,Cpr65Ec,Prx3,nyo,Notum,Tpi,Mp,verm,Eogt,rn	FBgn0001114,FBgn0002629,FBgn0002719,FBgn0004507,FBgn0016031,FBgn0026077,FBgn0028789,FBgn0030493,FBgn0030494,FBgn0031745,FBgn0031902,FBgn0033731,FBgn0034249,FBgn0035083,FBgn0035398,FBgn0035612,FBgn0035737,FBgn0038519,FBgn0039852,FBgn0044028,FBgn0086355,FBgn0260660,FBgn0261341,FBgn0264672,FBgn0267337
	GO Molecular Function	GO:0016462	pyrophosphatase activity	477	5	3.145	0.9009	-0.151	0.655803	0.183226	1	0.850639	1	alphaTub84D,Mdr49,DNApol-theta,CG8611,CG17294	FBgn0003885,FBgn0004512,FBgn0002905,FBgn0027602,FBgn0032032
	GO Biological Processes	GO:0030029	actin filament-based process	290	3	1.887	0.8891	-0.17	0.659662	0.180679	1	0.853536	1	CG10939,CG6891,nyo	FBgn0010620,FBgn0030955,FBgn0039852
	GO Molecular Function	GO:0008092	cytoskeletal protein binding	291	3	1.887	0.8861	-0.174	0.661951	0.179174	1	0.854608	1	apolpp,CG6891,alphaTub84D	FBgn0087002,FBgn0030955,FBgn0003885
	GO Cellular Component	GO:0005700	polytene chromosome	194	2	1.258	0.8861	-0.174	0.662991	0.178492	1	0.855139	1	Elba2,His3.3A	FBgn0031435,FBgn0014857
	GO Molecular Function	GO:0016818	hydrolase activity, acting on acid anhydrides, in phosphorus-containing anhydrides	482	5	3.145	0.8916	-0.166	0.664833	0.177287	1	0.855139	1	DNApol-theta,CG17294,Mdr49,CG8611,alphaTub84D	FBgn0002905,FBgn0032032,FBgn0004512,FBgn0027602,FBgn0003885
	GO Biological Processes	GO:0007169	transmembrane receptor protein tyrosine kinase signaling pathway	195	2	1.258	0.8815	-0.182	0.665752	0.176688	1	0.855525	1	GlyP,rau	FBgn0004507,FBgn0031745
	GO Molecular Function	GO:0016817	hydrolase activity, acting on acid anhydrides	485	5	3.145	0.8861	-0.174	0.670178	0.17381	1	0.858355	1	DNApol-theta,alphaTub84D,Mdr49,CG8611,CG17294	FBgn0002905,FBgn0003885,FBgn0004512,FBgn0027602,FBgn0032032
	GO Molecular Function	GO:0042623	ATPase activity, coupled	198	2	1.258	0.8682	-0.204	0.673926	0.171388	1	0.859643	1	CG8611,DNApol-theta	FBgn0027602,FBgn0002905
	GO Biological Processes	GO:0040029	regulation of gene expression, epigenetic	201	2	1.258	0.8552	-0.226	0.681938	0.166255	1	0.866407	1	Hira,Elba2	FBgn0022786,FBgn0031435
	GO Molecular Function	GO:0043565	sequence-specific DNA binding	492	5	3.145	0.8735	-0.195	0.682433	0.16594	1	0.866407	1	Elba2,mod,insv,Doc1,rn	FBgn0031435,FBgn0002780,FBgn0031434,FBgn0028789,FBgn0267337
	GO Molecular Function	GO:0016887	ATPase activity	301	3	1.887	0.8566	-0.223	0.684236	0.164794	1	0.866407	1	DNApol-theta,Mdr49,CG8611	FBgn0002905,FBgn0004512,FBgn0027602
	GO Molecular Function	GO:0140110	transcription regulator activity	591	6	3.774	0.8726	-0.197	0.690124	0.161073	1	0.871471	1	Doc1,rn,Hira,CG4872,CG5446,insv	FBgn0028789,FBgn0267337,FBgn0022786,FBgn0030799,FBgn0032429,FBgn0031434
	GO Molecular Function	GO:0022890	inorganic cation transmembrane transporter activity	306	3	1.887	0.8426	-0.247	0.694965	0.158037	1	0.873598	1	NaPi-III,ATPsynC,cype	FBgn0260795,FBgn0039830,FBgn0015031
	GO Biological Processes	GO:0043067	regulation of programmed cell death	208	2	1.258	0.8264	-0.275	0.700012	0.154895	1	0.878347	1	viaf,Prx3	FBgn0036237,FBgn0038519
	GO Biological Processes	GO:0007165	signal transduction	1344	14	8.805	0.8953	-0.16	0.708233	0.149824	1	0.881307	1	Brd,E(spl)m4-BFM,GlyP,Pa1,insv,rau,Wnt6,CG15611,RhoGAP54D,GNBP3,Nplp2,Notum,apolpp,Mp	FBgn0000216,FBgn0002629,FBgn0004507,FBgn0030294,FBgn0031434,FBgn0031745,FBgn0031902,FBgn0034194,FBgn0034249,FBgn0040321,FBgn0040813,FBgn0044028,FBgn0087002,FBgn0260660
	GO Biological Processes	GO:0010608	posttranscriptional regulation of gene expression	212	2	1.258	0.8108	-0.303	0.709955	0.148769	1	0.882027	1	eIF3k,EndoU	FBgn0034654,FBgn0038381
	GO Biological Processes	GO:0035120	post-embryonic appendage morphogenesis	314	3	1.887	0.8212	-0.284	0.71156	0.147788	1	0.883173	1	Wnt6,RhoGAP54D,rn	FBgn0031902,FBgn0034249,FBgn0267337
	GO Biological Processes	GO:0006974	cellular response to DNA damage stimulus	216	2	1.258	0.7958	-0.33	0.719623	0.142895	1	0.887694	1	DNApol-theta,cerv	FBgn0002905,FBgn0030657
	GO Biological Processes	GO:0007017	microtubule-based process	419	4	2.516	0.8205	-0.285	0.722888	0.140929	1	0.887694	1	alphaTub84D,Kmn1,Aladin,DCTN6-p27	FBgn0003885,FBgn0027259,FBgn0030122,FBgn0086446
	GO Cellular Component	GO:0015630	microtubule cytoskeleton	320	3	1.887	0.8058	-0.312	0.723549	0.140532	1	0.887694	1	DCTN6-p27,Aladin,alphaTub84D	FBgn0086446,FBgn0030122,FBgn0003885
	GO Biological Processes	GO:0019725	cellular homeostasis	218	2	1.258	0.7885	-0.343	0.724356	0.140048	1	0.887694	1	Prx3,Qsox2	FBgn0038519,FBgn0038919
	GO Biological Processes	GO:0010498	proteasomal protein catabolic process	219	2	1.258	0.7849	-0.349	0.726697	0.138647	1	0.88847	1	Prosbeta3,CG32581	FBgn0026380,FBgn0052581
	GO Biological Processes	GO:0035114	imaginal disc-derived appendage morphogenesis	323	3	1.887	0.7983	-0.325	0.729398	0.137036	1	0.8902	1	Wnt6,RhoGAP54D,rn	FBgn0031902,FBgn0034249,FBgn0267337
	GO Molecular Function	GO:0008324	cation transmembrane transporter activity	323	3	1.887	0.7983	-0.325	0.729398	0.137036	1	0.8902	1	cype,ATPsynC,NaPi-III	FBgn0015031,FBgn0039830,FBgn0260795
	REACTOME pathway	R-DME-983169	Class I MHC mediated antigen processing & presentation	221	2	1.258	0.7778	-0.363	0.731328	0.135888	1	0.891588	1	Prosbeta3,Mdr49	FBgn0026380,FBgn0004512
	GO Biological Processes	GO:0035107	appendage morphogenesis	326	3	1.887	0.7909	-0.338	0.73515	0.133624	1	0.893401	1	Wnt6,RhoGAP54D,rn	FBgn0031902,FBgn0034249,FBgn0267337
	GO Biological Processes	GO:0007424	open tracheal system development	223	2	1.258	0.7708	-0.376	0.735894	0.133185	1	0.893401	1	Gasp,verm	FBgn0026077,FBgn0261341
	GO Biological Processes	GO:0033365	protein localization to organelle	223	2	1.258	0.7708	-0.376	0.735894	0.133185	1	0.893401	1	Sec61beta,Aladin	FBgn0010638,FBgn0030122
	GO Biological Processes	GO:0061061	muscle structure development	223	2	1.258	0.7708	-0.376	0.735894	0.133185	1	0.893401	1	Gapdh1,Tpi	FBgn0001091,FBgn0086355
	GO Biological Processes	GO:0048737	imaginal disc-derived appendage development	330	3	1.887	0.7814	-0.356	0.74267	0.129204	1	0.899527	1	Wnt6,RhoGAP54D,rn	FBgn0031902,FBgn0034249,FBgn0267337
	GO Cellular Component	GO:0005654	nucleoplasm	530	5	3.145	0.8108	-0.303	0.743604	0.128658	1	0.899527	1	CG4038,Elba2,mod,Pa1,CG1785	FBgn0011824,FBgn0031435,FBgn0002780,FBgn0030294,FBgn0030061
	GO Biological Processes	GO:0007283	spermatogenesis	232	2	1.258	0.7409	-0.433	0.755634	0.121689	1	0.911767	1	alphaTub84D,Reepl1	FBgn0003885,FBgn0030313
	GO Biological Processes	GO:0002165	instar larval or pupal development	545	5	3.145	0.7885	-0.343	0.765251	0.116196	1	0.920163	1	Wnt6,RhoGAP54D,verm,Eogt,rn	FBgn0031902,FBgn0034249,FBgn0261341,FBgn0264672,FBgn0267337
	GO Molecular Function	GO:0019787	ubiquitin-like protein transferase activity	239	2	1.258	0.7192	-0.476	0.770101	0.113453	1	0.922787	1	cerv,CG32581	FBgn0030657,FBgn0052581
	GO Biological Processes	GO:0042330	taxis	346	3	1.887	0.7452	-0.424	0.771076	0.112903	1	0.922804	1	Glt,CG6330,Mp	FBgn0001114,FBgn0039464,FBgn0260660
	GO Cellular Component	GO:0043229	intracellular organelle	4811	52	32.704	0.929	-0.106	0.771448	0.112693	1	0.922804	1	Prx3,Aladin,Pgant9,Prosbeta3,CG10932,CG4038,mod,FeCH,cerv,Kmn1,CG5446,CG6891,His4:CG33897,rn,SdhB,CG8611,Doc1,insv,Elba2,CG10903,CG40472,CG3726,Qsox2,RpLP1,Men,CG17294,His3.3A,His4:CG33895,cype,Tpi,DCTN6-p27,Hira,RpL39,Gdh,mRpL55,ATPsynC,CG1785,Gapdh1,HmgZ,mRpS16,Cchl,vret,Pa1,Eogt,CG17691,Sec61beta,mRpS18B,alphaTub84D,CG12321,apolpp,CG14464,CG3803	FBgn0038519,FBgn0030122,FBgn0050463,FBgn0026380,FBgn0029969,FBgn0011824,FBgn0002780,FBgn0266268,FBgn0030657,FBgn0027259,FBgn0032429,FBgn0030955,FBgn0053897,FBgn0267337,FBgn0014028,FBgn0027602,FBgn0028789,FBgn0031434,FBgn0031435,FBgn0037543,FBgn0085736,FBgn0029824,FBgn0038919,FBgn0002593,FBgn0002719,FBgn0032032,FBgn0014857,FBgn0053895,FBgn0015031,FBgn0086355,FBgn0086446,FBgn0022786,FBgn0023170,FBg…
	GO Biological Processes	GO:0030163	protein catabolic process	348	3	1.887	0.7409	-0.433	0.774442	0.111011	1	0.925585	1	Prosbeta3,Notum,CG32581	FBgn0026380,FBgn0044028,FBgn0052581
	GO Molecular Function	GO:0017111	nucleoside-triphosphatase activity	456	4	2.516	0.7539	-0.408	0.781736	0.10694	1	0.931889	1	alphaTub84D,Mdr49,DNApol-theta,CG8611	FBgn0003885,FBgn0004512,FBgn0002905,FBgn0027602
	GO Biological Processes	GO:0006915	apoptotic process	247	2	1.258	0.6959	-0.523	0.785722	0.104731	1	0.935029	1	viaf,Prx3	FBgn0036237,FBgn0038519
	GO Molecular Function	GO:0003676	nucleic acid binding	1705	17	10.692	0.857	-0.223	0.786792	0.10414	1	0.935498	1	Doc1,CG4038,CG8611,CG1785,eIF3k,rn,Elba2,His3.3A,His4:CG33895,His4:CG33897,Hira,CG3726,DNApol-theta,CG18596,insv,HmgZ,mod	FBgn0028789,FBgn0011824,FBgn0027602,FBgn0030061,FBgn0034654,FBgn0267337,FBgn0031435,FBgn0014857,FBgn0053895,FBgn0053897,FBgn0022786,FBgn0029824,FBgn0002905,FBgn0038953,FBgn0031434,FBgn0010228,FBgn0002780
	REACTOME pathway	R-DME-69278	Cell Cycle, Mitotic	249	2	1.258	0.6904	-0.534	0.78948	0.102659	1	0.937888	1	Aladin,Prosbeta3	FBgn0030122,FBgn0026380
	GO Biological Processes	GO:0008219	cell death	358	3	1.887	0.7202	-0.474	0.790672	0.102004	1	0.938483	1	Men,viaf,Prx3	FBgn0002719,FBgn0036237,FBgn0038519
	GO Molecular Function	GO:0000977	RNA polymerase II regulatory region sequence-specific DNA binding	250	2	1.258	0.6876	-0.54	0.791337	0.101639	1	0.938483	1	rn,Doc1	FBgn0267337,FBgn0028789
	GO Biological Processes	GO:0000278	mitotic cell cycle	471	4	2.516	0.7299	-0.454	0.802617	0.0954918	1	0.94526	1	alphaTub84D,Hira,Kmn1,Aladin	FBgn0003885,FBgn0022786,FBgn0027259,FBgn0030122
	GO Molecular Function	GO:0016787	hydrolase activity	1633	16	10.063	0.8421	-0.248	0.803198	0.0951775	1	0.94526	1	CG6962,CG2277,Notum,Prosbeta3,CG17294,regucalcin,GNBP3,Mdr49,EndoU,CG8611,Cht7,Nep2,alphaTub84D,cN-IIIB,verm,DNApol-theta	FBgn0037958,FBgn0035204,FBgn0044028,FBgn0026380,FBgn0032032,FBgn0030362,FBgn0040321,FBgn0004512,FBgn0038381,FBgn0027602,FBgn0035398,FBgn0027570,FBgn0003885,FBgn0034988,FBgn0261341,FBgn0002905
	GO Molecular Function	GO:0001012	RNA polymerase II regulatory region DNA binding	257	2	1.258	0.6689	-0.58	0.803939	0.0947768	1	0.945329	1	Doc1,rn	FBgn0028789,FBgn0267337
	REACTOME pathway	R-DME-199991	Membrane Trafficking	369	3	1.887	0.6988	-0.517	0.807402	0.09291	1	0.946097	1	alphaTub84D,Spn47C,DCTN6-p27	FBgn0003885,FBgn0033574,FBgn0086446
	GO Biological Processes	GO:0006396	RNA processing	578	5	3.145	0.7435	-0.428	0.808011	0.0925829	1	0.946097	1	mod,CG4038,CG1785,CG10903,CG18596	FBgn0002780,FBgn0011824,FBgn0030061,FBgn0037543,FBgn0038953
	REACTOME pathway	R-DME-5653656	Vesicle-mediated transport	371	3	1.887	0.695	-0.525	0.810321	0.0913428	1	0.946491	1	alphaTub84D,Spn47C,DCTN6-p27	FBgn0003885,FBgn0033574,FBgn0086446
	GO Cellular Component	GO:0005856	cytoskeleton	477	4	2.516	0.7208	-0.472	0.810508	0.0912425	1	0.946491	1	alphaTub84D,Aladin,CG6891,DCTN6-p27	FBgn0003885,FBgn0030122,FBgn0030955,FBgn0086446
	GO Biological Processes	GO:0034220	ion transmembrane transport	261	2	1.258	0.6586	-0.603	0.810835	0.0910674	1	0.946491	1	ATPsynC,NaPi-III	FBgn0039830,FBgn0260795
	GO Molecular Function	GO:0005215	transporter activity	682	6	3.774	0.7562	-0.403	0.811336	0.090799	1	0.946491	1	apolpp,ATPsynC,Sec61beta,NaPi-III,Mdr49,cype	FBgn0087002,FBgn0039830,FBgn0010638,FBgn0260795,FBgn0004512,FBgn0015031
	GO Biological Processes	GO:0035220	wing disc development	372	3	1.887	0.6931	-0.529	0.811767	0.0905688	1	0.946491	1	Doc1,Wnt6,Notum	FBgn0028789,FBgn0031902,FBgn0044028
	REACTOME pathway	R-DME-1640170	Cell Cycle	266	2	1.258	0.6462	-0.63	0.819153	0.0866352	1	0.950317	1	Aladin,Prosbeta3	FBgn0030122,FBgn0026380
	GO Molecular Function	GO:0003723	RNA binding	690	6	3.774	0.7474	-0.42	0.819969	0.0862025	1	0.950317	1	CG18596,eIF3k,CG1785,CG8611,mod,CG4038	FBgn0038953,FBgn0034654,FBgn0030061,FBgn0027602,FBgn0002780,FBgn0011824
	GO Biological Processes	GO:0007411	axon guidance	268	2	1.258	0.6414	-0.641	0.822387	0.0849235	1	0.951443	1	Glt,Mp	FBgn0001114,FBgn0260660
	GO Biological Processes	GO:0010467	gene expression	2309	23	14.465	0.8561	-0.224	0.822888	0.0846593	1	0.951443	1	RpLP1,mod,HmgZ,CG4038,Hira,RpL39,Doc1,CG3726,CG1785,CG4872,insv,Elba2,mRpS18B,mRpS16,eIF3k,CG10903,EndoU,mRpL55,CG18596,His4:CG33895,His4:CG33897,vret,rn	FBgn0002593,FBgn0002780,FBgn0010228,FBgn0011824,FBgn0022786,FBgn0023170,FBgn0028789,FBgn0029824,FBgn0030061,FBgn0030799,FBgn0031434,FBgn0031435,FBgn0032849,FBgn0033907,FBgn0034654,FBgn0037543,FBgn0038381,FBgn0038678,FBgn0038953,FBgn0053895,FBgn0053897,FBgn0263143,FBgn0267337
	GO Biological Processes	GO:0035295	tube development	695	6	3.774	0.742	-0.431	0.825206	0.0834375	1	0.952158	1	lama,Doc1,Wnt6,RhoGAP54D,Notum,rn	FBgn0016031,FBgn0028789,FBgn0031902,FBgn0034249,FBgn0044028,FBgn0267337
	GO Cellular Component	GO:0000228	nuclear chromosome	270	2	1.258	0.6367	-0.651	0.825571	0.0832457	1	0.952158	1	Hira,HmgZ	FBgn0022786,FBgn0010228
	GO Molecular Function	GO:0000981	DNA-binding transcription factor activity, RNA polymerase II-specific	272	2	1.258	0.632	-0.662	0.828703	0.0816012	1	0.952176	1	rn,Doc1	FBgn0267337,FBgn0028789
	GO Molecular Function	GO:0000166	nucleotide binding	899	8	5.031	0.7648	-0.387	0.829026	0.0814318	1	0.952176	1	CG8611,Gapdh1,DNApol-theta,alphaTub84D,Mdr49,CCT7,CCT4,Men	FBgn0027602,FBgn0001091,FBgn0002905,FBgn0003885,FBgn0004512,FBgn0037632,FBgn0032444,FBgn0002719
	GO Cellular Component	GO:0031981	nuclear lumen	901	8	5.031	0.7631	-0.39	0.83084	0.0804827	1	0.952604	1	Pa1,CG10903,Elba2,CG1785,HmgZ,Hira,mod,CG4038	FBgn0030294,FBgn0037543,FBgn0031435,FBgn0030061,FBgn0010228,FBgn0022786,FBgn0002780,FBgn0011824
	GO Biological Processes	GO:0030036	actin cytoskeleton organization	274	2	1.258	0.6274	-0.673	0.831785	0.0799891	1	0.952604	1	CG10939,CG6891	FBgn0010620,FBgn0030955
	GO Biological Processes	GO:0007560	imaginal disc morphogenesis	388	3	1.887	0.6646	-0.589	0.833664	0.0790091	1	0.952758	1	Wnt6,RhoGAP54D,rn	FBgn0031902,FBgn0034249,FBgn0267337
	GO Biological Processes	GO:0009791	post-embryonic development	611	5	3.145	0.7034	-0.508	0.844407	0.073448	1	0.961069	1	Wnt6,RhoGAP54D,verm,Eogt,rn	FBgn0031902,FBgn0034249,FBgn0261341,FBgn0264672,FBgn0267337
	GO Cellular Component	GO:0043231	intracellular membrane-bounded organelle	4067	42	26.415	0.8876	-0.172	0.84512	0.0730818	1	0.961089	1	rn,Gdh,Pa1,CG3726,insv,CG1785,FeCH,Aladin,cerv,CG10932,Eogt,Prx3,CG3803,Sec61beta,Hira,CG12321,ATPsynC,mRpL55,CG14464,His3.3A,mRpS18B,Cchl,cype,CG10903,mRpS16,Qsox2,HmgZ,CG17691,CG4038,SdhB,CG5446,Pgant9,Men,CG17294,Prosbeta3,mod,His4:CG33897,His4:CG33895,Doc1,CG40472,Elba2,CG8611	FBgn0267337,FBgn0001098,FBgn0030294,FBgn0029824,FBgn0031434,FBgn0030061,FBgn0266268,FBgn0030122,FBgn0030657,FBgn0029969,FBgn0264672,FBgn0038519,FBgn0034938,FBgn0010638,FBgn0022786,FBgn0038577,FBgn0039830,FBgn0038678,FBgn0033000,FBgn0014857,FBgn0032849,FBgn0038925,FBgn0015031,FBgn0037543,FBgn0033907,FBgn0038919,FBgn0010228,FBgn0039993,FBgn0011824,FBgn0014028,FBgn0032429,FBgn0050463,FBgn0002719,FBg…
	GO Biological Processes	GO:0006511	ubiquitin-dependent protein catabolic process	286	2	1.258	0.601	-0.735	0.849253	0.0709629	1	0.963172	1	Prosbeta3,CG32581	FBgn0026380,FBgn0052581
	GO Biological Processes	GO:0006935	chemotaxis	286	2	1.258	0.601	-0.735	0.849253	0.0709629	1	0.963172	1	Glt,Mp	FBgn0001114,FBgn0260660
	GO Biological Processes	GO:0019941	modification-dependent protein catabolic process	290	2	1.258	0.5928	-0.754	0.854701	0.0681856	1	0.964643	1	Prosbeta3,CG32581	FBgn0026380,FBgn0052581
	GO Molecular Function	GO:0032559	adenyl ribonucleotide binding	622	5	3.145	0.6909	-0.533	0.855215	0.0679249	1	0.964643	1	Mdr49,DNApol-theta,CCT7,CCT4,CG8611	FBgn0004512,FBgn0002905,FBgn0037632,FBgn0032444,FBgn0027602
	GO Biological Processes	GO:0040011	locomotion	626	5	3.145	0.6865	-0.543	0.858988	0.0660129	1	0.967642	1	Glt,alphaTub84D,Mdr49,CG6330,Mp	FBgn0001114,FBgn0003885,FBgn0004512,FBgn0039464,FBgn0260660
	GO Biological Processes	GO:0030154	cell differentiation	1620	15	9.434	0.7958	-0.33	0.859869	0.065568	1	0.967642	1	Brd,Gapdh1,Glt,E(spl)m4-BFM,alphaTub84D,lama,Doc1,Reepl1,rau,Wnt6,nyo,Tpi,Mp,vret,rn	FBgn0000216,FBgn0001091,FBgn0001114,FBgn0002629,FBgn0003885,FBgn0016031,FBgn0028789,FBgn0030313,FBgn0031745,FBgn0031902,FBgn0039852,FBgn0086355,FBgn0260660,FBgn0263143,FBgn0267337
	REACTOME pathway	R-DME-1280218	Adaptive Immune System	294	2	1.258	0.5847	-0.774	0.859971	0.0655164	1	0.967642	1	Prosbeta3,Mdr49	FBgn0026380,FBgn0004512
	GO Biological Processes	GO:0051726	regulation of cell cycle	297	2	1.258	0.5788	-0.789	0.863808	0.0635827	1	0.971154	1	Kmn1,Pa1	FBgn0027259,FBgn0030294
	GO Molecular Function	GO:0022857	transmembrane transporter activity	632	5	3.145	0.68	-0.556	0.864496	0.0632372	1	0.971154	1	ATPsynC,Mdr49,cype,NaPi-III,Sec61beta	FBgn0039830,FBgn0004512,FBgn0015031,FBgn0260795,FBgn0010638
	GO Biological Processes	GO:0006351	transcription, DNA-templated	1145	10	6.289	0.7507	-0.414	0.866998	0.0619819	1	0.973175	1	HmgZ,Hira,Doc1,CG3726,CG4872,insv,Elba2,His4:CG33895,His4:CG33897,rn	FBgn0010228,FBgn0022786,FBgn0028789,FBgn0029824,FBgn0030799,FBgn0031434,FBgn0031435,FBgn0053895,FBgn0053897,FBgn0267337
	GO Biological Processes	GO:0012501	programmed cell death	311	2	1.258	0.5527	-0.855	0.880479	0.0552808	1	0.981382	1	viaf,Prx3	FBgn0036237,FBgn0038519
	GO Biological Processes	GO:0023052	signaling	1567	14	8.805	0.7679	-0.381	0.885084	0.0530153	1	0.981382	1	Brd,E(spl)m4-BFM,GlyP,Pa1,insv,rau,Wnt6,CG15611,RhoGAP54D,GNBP3,Nplp2,Notum,apolpp,Mp	FBgn0000216,FBgn0002629,FBgn0004507,FBgn0030294,FBgn0031434,FBgn0031745,FBgn0031902,FBgn0034194,FBgn0034249,FBgn0040321,FBgn0040813,FBgn0044028,FBgn0087002,FBgn0260660
	GO Biological Processes	GO:1902531	regulation of intracellular signal transduction	316	2	1.258	0.544	-0.878	0.885965	0.0525834	1	0.981382	1	CG15611,RhoGAP54D	FBgn0034194,FBgn0034249
	REACTOME pathway	R-DME-212436	Generic Transcription Pathway	438	3	1.887	0.5887	-0.764	0.888588	0.0512998	1	0.981382	1	Wwox,His3.3A,Prosbeta3	FBgn0031972,FBgn0014857,FBgn0026380
	GO Biological Processes	GO:0051603	proteolysis involved in cellular protein catabolic process	319	2	1.258	0.5389	-0.892	0.889144	0.0510277	1	0.981382	1	Prosbeta3,CG32581	FBgn0026380,FBgn0052581
	GO Biological Processes	GO:0048513	animal organ development	1181	10	6.289	0.7278	-0.458	0.890018	0.050601	1	0.981382	1	E(spl)m4-BFM,lama,Doc1,rau,Wnt6,RhoGAP54D,Tina-1,Notum,verm,rn	FBgn0002629,FBgn0016031,FBgn0028789,FBgn0031745,FBgn0031902,FBgn0034249,FBgn0035083,FBgn0044028,FBgn0261341,FBgn0267337
	GO Biological Processes	GO:0044257	cellular protein catabolic process	323	2	1.258	0.5322	-0.91	0.893256	0.0490239	1	0.981382	1	Prosbeta3,CG32581	FBgn0026380,FBgn0052581
	GO Molecular Function	GO:0000976	transcription regulatory region sequence-specific DNA binding	323	2	1.258	0.5322	-0.91	0.893256	0.0490239	1	0.981382	1	rn,Doc1	FBgn0267337,FBgn0028789
	GO Molecular Function	GO:0017076	purine nucleotide binding	775	6	3.774	0.6654	-0.588	0.893669	0.0488234	1	0.981382	1	alphaTub84D,Mdr49,CCT4,DNApol-theta,CG8611,CCT7	FBgn0003885,FBgn0004512,FBgn0032444,FBgn0002905,FBgn0027602,FBgn0037632
	GO Biological Processes	GO:0000226	microtubule cytoskeleton organization	324	2	1.258	0.5306	-0.914	0.894262	0.0485352	1	0.981382	1	alphaTub84D,Aladin	FBgn0003885,FBgn0030122
	GO Biological Processes	GO:0050790	regulation of catalytic activity	324	2	1.258	0.5306	-0.914	0.894262	0.0485352	1	0.981382	1	Spn47C,viaf	FBgn0033574,FBgn0036237
	GO Biological Processes	GO:0045944	positive regulation of transcription by RNA polymerase II	325	2	1.258	0.5289	-0.919	0.895259	0.0480512	1	0.981382	1	HmgZ,Doc1	FBgn0010228,FBgn0028789
	GO Biological Processes	GO:0016310	phosphorylation	560	4	2.516	0.6139	-0.704	0.895538	0.0479162	1	0.981382	1	Gapdh1,SdhB,cype,Tpi	FBgn0001091,FBgn0014028,FBgn0015031,FBgn0086355
	GO Biological Processes	GO:0042592	homeostatic process	447	3	1.887	0.5768	-0.794	0.896561	0.04742	1	0.981382	1	Prx3,Qsox2,Tpi	FBgn0038519,FBgn0038919,FBgn0086355
	GO Biological Processes	GO:0007409	axonogenesis	327	2	1.258	0.5257	-0.928	0.897227	0.0470976	1	0.981382	1	Glt,Mp	FBgn0001114,FBgn0260660
	GO Biological Processes	GO:0016070	RNA metabolic process	1785	16	10.063	0.7704	-0.376	0.897333	0.0470463	1	0.981382	1	mod,HmgZ,CG4038,Hira,Doc1,CG3726,CG1785,CG4872,insv,Elba2,CG10903,CG18596,His4:CG33895,His4:CG33897,vret,rn	FBgn0002780,FBgn0010228,FBgn0011824,FBgn0022786,FBgn0028789,FBgn0029824,FBgn0030061,FBgn0030799,FBgn0031434,FBgn0031435,FBgn0037543,FBgn0038953,FBgn0053895,FBgn0053897,FBgn0263143,FBgn0267337
	GO Biological Processes	GO:0055085	transmembrane transport	564	4	2.516	0.6096	-0.714	0.89863	0.0464188	1	0.981382	1	Mdr49,Sec61beta,ATPsynC,NaPi-III	FBgn0004512,FBgn0010638,FBgn0039830,FBgn0260795
	GO Biological Processes	GO:0060562	epithelial tube morphogenesis	452	3	1.887	0.5705	-0.81	0.900768	0.0453871	1	0.981382	1	Wnt6,RhoGAP54D,rn	FBgn0031902,FBgn0034249,FBgn0267337
	GO Biological Processes	GO:0007552	metamorphosis	455	3	1.887	0.5667	-0.819	0.903218	0.0442075	1	0.981382	1	Wnt6,RhoGAP54D,rn	FBgn0031902,FBgn0034249,FBgn0267337
	GO Biological Processes	GO:0002064	epithelial cell development	334	2	1.258	0.5147	-0.958	0.903849	0.0439041	1	0.981382	1	lama,nyo	FBgn0016031,FBgn0039852
	GO Biological Processes	GO:0048870	cell motility	334	2	1.258	0.5147	-0.958	0.903849	0.0439041	1	0.981382	1	alphaTub84D,Mdr49	FBgn0003885,FBgn0004512
	GO Biological Processes	GO:0006357	regulation of transcription by RNA polymerase II	683	5	3.145	0.6292	-0.668	0.904439	0.043621	1	0.981382	1	HmgZ,Doc1,CG3726,CG4872,rn	FBgn0010228,FBgn0028789,FBgn0029824,FBgn0030799,FBgn0267337
	GO Cellular Component	GO:0005794	Golgi apparatus	335	2	1.258	0.5131	-0.963	0.904762	0.0434656	1	0.981382	1	Pgant9,Qsox2	FBgn0050463,FBgn0038919
	GO Biological Processes	GO:0007154	cell communication	1612	14	8.805	0.7465	-0.422	0.907563	0.0421232	1	0.981382	1	Brd,E(spl)m4-BFM,GlyP,Pa1,insv,rau,Wnt6,CG15611,RhoGAP54D,GNBP3,Nplp2,Notum,apolpp,Mp	FBgn0000216,FBgn0002629,FBgn0004507,FBgn0030294,FBgn0031434,FBgn0031745,FBgn0031902,FBgn0034194,FBgn0034249,FBgn0040321,FBgn0040813,FBgn0044028,FBgn0087002,FBgn0260660
	GO Biological Processes	GO:0061564	axon development	339	2	1.258	0.5071	-0.98	0.908334	0.0417543	1	0.981382	1	Glt,Mp	FBgn0001114,FBgn0260660
	GO Biological Processes	GO:0019222	regulation of metabolic process	2008	18	11.321	0.7705	-0.376	0.910549	0.0406969	1	0.981382	1	mod,GlyP,HmgZ,Sec61beta,Fdh,Hira,Doc1,CG3726,CG4872,insv,Elba2,Wwox,Spn47C,eIF3k,viaf,EndoU,vret,rn	FBgn0002780,FBgn0004507,FBgn0010228,FBgn0010638,FBgn0011768,FBgn0022786,FBgn0028789,FBgn0029824,FBgn0030799,FBgn0031434,FBgn0031435,FBgn0031972,FBgn0033574,FBgn0034654,FBgn0036237,FBgn0038381,FBgn0263143,FBgn0267337
	GO Biological Processes	GO:0022414	reproductive process	1117	9	5.66	0.6925	-0.53	0.910854	0.0405514	1	0.981382	1	Gdh,alphaTub84D,Mdr49,His3.3A,lama,Hira,Nep2,Reepl1,vret	FBgn0001098,FBgn0003885,FBgn0004512,FBgn0014857,FBgn0016031,FBgn0022786,FBgn0027570,FBgn0030313,FBgn0263143
	GO Biological Processes	GO:0050877	nervous system process	465	3	1.887	0.5545	-0.851	0.910997	0.0404829	1	0.981382	1	Fdh,Obp99b,Tpi	FBgn0011768,FBgn0039685,FBgn0086355
	GO Biological Processes	GO:0031323	regulation of cellular metabolic process	1817	16	10.063	0.7568	-0.402	0.911654	0.04017	1	0.981382	1	mod,GlyP,HmgZ,Sec61beta,Fdh,Hira,Doc1,CG3726,CG4872,insv,Elba2,Wwox,Spn47C,eIF3k,EndoU,rn	FBgn0002780,FBgn0004507,FBgn0010228,FBgn0010638,FBgn0011768,FBgn0022786,FBgn0028789,FBgn0029824,FBgn0030799,FBgn0031434,FBgn0031435,FBgn0031972,FBgn0033574,FBgn0034654,FBgn0038381,FBgn0267337
	GO Biological Processes	GO:0007267	cell-cell signaling	466	3	1.887	0.5533	-0.854	0.911744	0.0401273	1	0.981382	1	Wnt6,Notum,apolpp	FBgn0031902,FBgn0044028,FBgn0087002
	GO Biological Processes	GO:0008283	cell population proliferation	344	2	1.258	0.4997	-1.001	0.912624	0.039708	1	0.981408	1	mod,Reepl1	FBgn0002780,FBgn0030313
	GO Biological Processes	GO:0007010	cytoskeleton organization	586	4	2.516	0.5867	-0.769	0.914251	0.0389347	1	0.982084	1	alphaTub84D,CG10939,Aladin,CG6891	FBgn0003885,FBgn0010620,FBgn0030122,FBgn0030955
	GO Biological Processes	GO:0000904	cell morphogenesis involved in differentiation	470	3	1.887	0.5486	-0.866	0.914672	0.0387346	1	0.982084	1	Glt,nyo,Mp	FBgn0001114,FBgn0039852,FBgn0260660
	GO Biological Processes	GO:0007423	sensory organ development	472	3	1.887	0.5463	-0.872	0.916103	0.0380556	1	0.982838	1	E(spl)m4-BFM,rau,rn	FBgn0002629,FBgn0031745,FBgn0267337
	GO Molecular Function	GO:0015075	ion transmembrane transporter activity	475	3	1.887	0.5428	-0.882	0.918209	0.0370583	1	0.982838	1	NaPi-III,ATPsynC,cype	FBgn0260795,FBgn0039830,FBgn0015031
	GO Molecular Function	GO:1990837	sequence-specific double-stranded DNA binding	351	2	1.258	0.4897	-1.03	0.918317	0.0370075	1	0.982838	1	Doc1,rn	FBgn0028789,FBgn0267337
	GO Molecular Function	GO:0043168	anion binding	1038	8	5.031	0.6624	-0.594	0.923247	0.0346819	1	0.984871	1	DNApol-theta,Mdr49,apolpp,CCT7,GlyP,CG8611,CCT4,alphaTub84D	FBgn0002905,FBgn0004512,FBgn0087002,FBgn0037632,FBgn0004507,FBgn0027602,FBgn0032444,FBgn0003885
	GO Biological Processes	GO:0060429	epithelium development	933	7	4.403	0.6449	-0.633	0.923769	0.0344366	1	0.984871	1	lama,Doc1,Wnt6,RhoGAP54D,nyo,Notum,rn	FBgn0016031,FBgn0028789,FBgn0031902,FBgn0034249,FBgn0039852,FBgn0044028,FBgn0267337
	GO Molecular Function	GO:0004175	endopeptidase activity	361	2	1.258	0.4762	-1.07	0.92585	0.0334593	1	0.984871	1	Nep2,Prosbeta3	FBgn0027570,FBgn0026380
	GO Molecular Function	GO:0044212	transcription regulatory region DNA binding	361	2	1.258	0.4762	-1.07	0.92585	0.0334593	1	0.984871	1	Doc1,rn	FBgn0028789,FBgn0267337
	GO Biological Processes	GO:0009653	anatomical structure morphogenesis	1456	12	7.547	0.7084	-0.497	0.926061	0.0333605	1	0.984871	1	Gapdh1,Glt,lama,rau,Wnt6,RhoGAP54D,nyo,Tpi,Mp,verm,vret,rn	FBgn0001091,FBgn0001114,FBgn0016031,FBgn0031745,FBgn0031902,FBgn0034249,FBgn0039852,FBgn0086355,FBgn0260660,FBgn0261341,FBgn0263143,FBgn0267337
	GO Biological Processes	GO:0048749	compound eye development	362	2	1.258	0.4749	-1.074	0.926567	0.0331233	1	0.984871	1	rau,rn	FBgn0031745,FBgn0267337
	GO Biological Processes	GO:0006366	transcription by RNA polymerase II	721	5	3.145	0.596	-0.747	0.927183	0.0328345	1	0.984871	1	HmgZ,Doc1,CG3726,CG4872,rn	FBgn0010228,FBgn0028789,FBgn0029824,FBgn0030799,FBgn0267337
	REACTOME pathway	R-DME-74160	Gene expression (Transcription)	609	4	2.516	0.5645	-0.825	0.928269	0.032326	1	0.984871	1	Prosbeta3,His3.3A,Wwox,Aladin	FBgn0026380,FBgn0014857,FBgn0031972,FBgn0030122
	GO Biological Processes	GO:0035239	tube morphogenesis	491	3	1.887	0.5252	-0.929	0.928654	0.0321461	1	0.984871	1	Wnt6,RhoGAP54D,rn	FBgn0031902,FBgn0034249,FBgn0267337
	GO Biological Processes	GO:0009887	animal organ morphogenesis	734	5	3.145	0.5855	-0.772	0.933791	0.0297504	1	0.989561	1	rau,Wnt6,RhoGAP54D,verm,rn	FBgn0031745,FBgn0031902,FBgn0034249,FBgn0261341,FBgn0267337
	GO Biological Processes	GO:0010468	regulation of gene expression	1479	12	7.547	0.6974	-0.52	0.934804	0.0292793	1	0.989877	1	mod,HmgZ,Hira,Doc1,CG3726,CG4872,insv,Elba2,eIF3k,EndoU,vret,rn	FBgn0002780,FBgn0010228,FBgn0022786,FBgn0028789,FBgn0029824,FBgn0030799,FBgn0031434,FBgn0031435,FBgn0034654,FBgn0038381,FBgn0263143,FBgn0267337
	GO Molecular Function	GO:0003690	double-stranded DNA binding	380	2	1.258	0.4524	-1.144	0.938402	0.027611	1	0.992927	1	Doc1,rn	FBgn0028789,FBgn0267337
	GO Biological Processes	GO:0006355	regulation of transcription, DNA-templated	1077	8	5.031	0.6384	-0.647	0.939929	0.0269049	1	0.993783	1	HmgZ,Hira,Doc1,CG3726,CG4872,insv,Elba2,rn	FBgn0010228,FBgn0022786,FBgn0028789,FBgn0029824,FBgn0030799,FBgn0031434,FBgn0031435,FBgn0267337
	GO Biological Processes	GO:0001654	eye development	386	2	1.258	0.4453	-1.167	0.941931	0.0259811	1	0.995139	1	rau,rn	FBgn0031745,FBgn0267337
	GO Biological Processes	GO:0007276	gamete generation	874	6	3.774	0.59	-0.761	0.94578	0.0242098	1	0.998167	1	alphaTub84D,Mdr49,His3.3A,lama,Reepl1,vret	FBgn0003885,FBgn0004512,FBgn0014857,FBgn0016031,FBgn0030313,FBgn0263143
	GO Biological Processes	GO:0051252	regulation of RNA metabolic process	1201	9	5.66	0.6441	-0.635	0.946239	0.0239992	1	0.998167	1	mod,HmgZ,Hira,Doc1,CG3726,CG4872,insv,Elba2,rn	FBgn0002780,FBgn0010228,FBgn0022786,FBgn0028789,FBgn0029824,FBgn0030799,FBgn0031434,FBgn0031435,FBgn0267337
	REACTOME pathway	R-DME-73857	RNA Polymerase II Transcription	529	3	1.887	0.4874	-1.037	0.948762	0.0228426	1	0.99975	1	His3.3A,Wwox,Prosbeta3	FBgn0014857,FBgn0031972,FBgn0026380
	GO Biological Processes	GO:0006996	organelle organization	1727	14	8.805	0.6968	-0.521	0.949185	0.0226492	1	0.99975	1	alphaTub84D,CG10939,His3.3A,Hira,Kmn1,CG9008,CG1785,Aladin,Pa1,CG6891,Elba2,His4:CG33895,His4:CG33897,Mp	FBgn0003885,FBgn0010620,FBgn0014857,FBgn0022786,FBgn0027259,FBgn0028540,FBgn0030061,FBgn0030122,FBgn0030294,FBgn0030955,FBgn0031435,FBgn0053895,FBgn0053897,FBgn0260660
	GO Molecular Function	GO:0046914	transition metal ion binding	661	4	2.516	0.5201	-0.943	0.952684	0.021051	1	0.999912	1	Fdh,cerv,Cyp6a17,CG32581	FBgn0011768,FBgn0030657,FBgn0015714,FBgn0052581
	GO Biological Processes	GO:0000902	cell morphogenesis	543	3	1.887	0.4749	-1.074	0.954746	0.0201124	1	0.999912	1	Glt,nyo,Mp	FBgn0001114,FBgn0039852,FBgn0260660
	GO Biological Processes	GO:0009888	tissue development	1023	7	4.403	0.5881	-0.766	0.958369	0.0184674	1	0.999912	1	lama,Doc1,Wnt6,RhoGAP54D,nyo,Notum,rn	FBgn0016031,FBgn0028789,FBgn0031902,FBgn0034249,FBgn0039852,FBgn0044028,FBgn0267337
	GO Cellular Component	GO:0005783	endoplasmic reticulum	422	2	1.258	0.4073	-1.296	0.9594	0.0180002	1	0.999912	1	Eogt,Sec61beta	FBgn0264672,FBgn0010638
	GO Biological Processes	GO:0048667	cell morphogenesis involved in neuron differentiation	426	2	1.258	0.4035	-1.309	0.960998	0.0172773	1	0.999912	1	Glt,Mp	FBgn0001114,FBgn0260660
	GO Biological Processes	GO:0048812	neuron projection morphogenesis	427	2	1.258	0.4026	-1.313	0.961389	0.0171011	1	0.999912	1	Glt,Mp	FBgn0001114,FBgn0260660
	GO Biological Processes	GO:0007281	germ cell development	688	4	2.516	0.4997	-1.001	0.96212	0.016771	1	0.999912	1	alphaTub84D,lama,Reepl1,vret	FBgn0003885,FBgn0016031,FBgn0030313,FBgn0263143
	GO Cellular Component	GO:0005887	integral component of plasma membrane	430	2	1.258	0.3998	-1.323	0.962537	0.0165828	1	0.999912	1	NaPi-III,Mdr49	FBgn0260795,FBgn0004512
	GO Cellular Component	GO:0005634	nucleus	2585	22	13.836	0.7315	-0.451	0.963841	0.0159948	1	0.999912	1	CG17294,cerv,CG1785,Prosbeta3,His4:CG33895,Elba2,insv,Hira,CG4038,mod,CG3726,rn,CG8611,His3.3A,CG10903,Pa1,CG12321,HmgZ,CG5446,His4:CG33897,Aladin,Doc1	FBgn0032032,FBgn0030657,FBgn0030061,FBgn0026380,FBgn0053895,FBgn0031435,FBgn0031434,FBgn0022786,FBgn0011824,FBgn0002780,FBgn0029824,FBgn0267337,FBgn0027602,FBgn0014857,FBgn0037543,FBgn0030294,FBgn0038577,FBgn0010228,FBgn0032429,FBgn0053897,FBgn0030122,FBgn0028789
	GO Biological Processes	GO:0045893	positive regulation of transcription, DNA-templated	436	2	1.258	0.3943	-1.343	0.964736	0.0155916	1	0.999912	1	HmgZ,Doc1	FBgn0010228,FBgn0028789
	GO Biological Processes	GO:0006508	proteolysis	821	5	3.145	0.5234	-0.934	0.965865	0.0150836	1	0.999912	1	Prosbeta3,Nep2,Spn47C,viaf,CG32581	FBgn0026380,FBgn0027570,FBgn0033574,FBgn0036237,FBgn0052581
	GO Cellular Component	GO:0031226	intrinsic component of plasma membrane	443	2	1.258	0.388	-1.366	0.967146	0.0145081	1	0.999912	1	Mdr49,NaPi-III	FBgn0004512,FBgn0260795
	GO Biological Processes	GO:0002009	morphogenesis of an epithelium	579	3	1.887	0.4453	-1.167	0.967281	0.0144472	1	0.999912	1	Wnt6,RhoGAP54D,rn	FBgn0031902,FBgn0034249,FBgn0267337
	GO Molecular Function	GO:0003700	DNA-binding transcription factor activity	451	2	1.258	0.3812	-1.391	0.969707	0.0133594	1	0.999912	1	rn,Doc1	FBgn0267337,FBgn0028789
	GO Molecular Function	GO:0046872	metal ion binding	960	6	3.774	0.5372	-0.896	0.97115	0.0127136	1	0.999912	1	CG32581,Cyp6a17,cerv,cN-IIIB,Fdh,regucalcin	FBgn0052581,FBgn0015714,FBgn0030657,FBgn0034988,FBgn0011768,FBgn0030362
	GO Biological Processes	GO:0048666	neuron development	596	3	1.887	0.4326	-1.209	0.971995	0.0123359	1	0.999912	1	Glt,rau,Mp	FBgn0001114,FBgn0031745,FBgn0260660
	GO Biological Processes	GO:0031175	neuron projection development	459	2	1.258	0.3745	-1.417	0.972077	0.0122995	1	0.999912	1	Glt,Mp	FBgn0001114,FBgn0260660
	GO Cellular Component	GO:1990234	transferase complex	459	2	1.258	0.3745	-1.417	0.972077	0.0122995	1	0.999912	1	Pa1,cerv	FBgn0030294,FBgn0030657
	GO Biological Processes	GO:0006811	ion transport	464	2	1.258	0.3705	-1.432	0.973466	0.0116791	1	0.999912	1	ATPsynC,NaPi-III	FBgn0039830,FBgn0260795
	GO Biological Processes	GO:0006464	cellular protein modification process	1199	8	5.031	0.5735	-0.802	0.973491	0.0116679	1	0.999912	1	Fdh,Pa1,Cchl,Notum,Pgant9,CG32581,CG33230,Eogt	FBgn0011768,FBgn0030294,FBgn0038925,FBgn0044028,FBgn0050463,FBgn0052581,FBgn0053230,FBgn0264672
	GO Biological Processes	GO:0019538	protein metabolic process	2364	19	11.95	0.6908	-0.534	0.975591	0.010732	1	0.999912	1	RpLP1,Fdh,RpL39,Prosbeta3,Nep2,Pa1,mRpS18B,Spn47C,mRpS16,eIF3k,viaf,EndoU,mRpL55,Cchl,Notum,Pgant9,CG32581,CG33230,Eogt	FBgn0002593,FBgn0011768,FBgn0023170,FBgn0026380,FBgn0027570,FBgn0030294,FBgn0032849,FBgn0033574,FBgn0033907,FBgn0034654,FBgn0036237,FBgn0038381,FBgn0038678,FBgn0038925,FBgn0044028,FBgn0050463,FBgn0052581,FBgn0053230,FBgn0264672
	GO Molecular Function	GO:0043169	cation binding	984	6	3.774	0.5241	-0.932	0.975974	0.0105617	1	0.999912	1	cerv,Cyp6a17,cN-IIIB,regucalcin,Fdh,CG32581	FBgn0030657,FBgn0015714,FBgn0034988,FBgn0030362,FBgn0011768,FBgn0052581
	GO Biological Processes	GO:0030182	neuron differentiation	742	4	2.516	0.4633	-1.11	0.976009	0.0105461	1	0.999912	1	Glt,rau,Wnt6,Mp	FBgn0001114,FBgn0031745,FBgn0031902,FBgn0260660
	GO Biological Processes	GO:0016192	vesicle-mediated transport	500	2	1.258	0.3438	-1.54	0.981683	0.00802894	1	0.999912	1	Pxn,Sr-CI	FBgn0011828,FBgn0014033
	GO Biological Processes	GO:0030030	cell projection organization	642	3	1.887	0.4016	-1.316	0.981748	0.00800007	1	0.999912	1	Glt,alphaTub84D,Mp	FBgn0001114,FBgn0003885,FBgn0260660
	GO Molecular Function	GO:0008233	peptidase activity	510	2	1.258	0.3371	-1.569	0.983489	0.00723043	1	0.999912	1	Prosbeta3,Nep2	FBgn0026380,FBgn0027570
	GO Cellular Component	GO:0012505	endomembrane system	1034	6	3.774	0.4987	-1.004	0.983736	0.00712143	1	0.999912	1	Eogt,Sec61beta,Qsox2,Sc2,Aladin,Pgant9	FBgn0264672,FBgn0010638,FBgn0038919,FBgn0035471,FBgn0030122,FBgn0050463
	GO Cellular Component	GO:0016021	integral component of membrane	1277	8	5.031	0.5384	-0.893	0.984867	0.00662234	1	0.999912	1	Qsox2,NaPi-III,Nep2,Mdr49,nyo,Pgant9,CG3803,CG17600	FBgn0038919,FBgn0260795,FBgn0027570,FBgn0004512,FBgn0039852,FBgn0050463,FBgn0034938,FBgn0031195
	GO Cellular Component	GO:0031224	intrinsic component of membrane	1297	8	5.031	0.5301	-0.916	0.986951	0.00570455	1	0.999912	1	Mdr49,CG3803,Qsox2,Pgant9,nyo,Nep2,NaPi-III,CG17600	FBgn0004512,FBgn0034938,FBgn0038919,FBgn0050463,FBgn0039852,FBgn0027570,FBgn0260795,FBgn0031195
	GO Biological Processes	GO:0010628	positive regulation of gene expression	533	2	1.258	0.3225	-1.633	0.987015	0.00567619	1	0.999912	1	HmgZ,Doc1	FBgn0010228,FBgn0028789
	GO Biological Processes	GO:0048699	generation of neurons	836	4	2.516	0.4112	-1.282	0.989532	0.00457021	1	0.999912	1	Glt,rau,Wnt6,Mp	FBgn0001114,FBgn0031745,FBgn0031902,FBgn0260660
	GO Biological Processes	GO:0034613	cellular protein localization	560	2	1.258	0.307	-1.704	0.990229	0.00426422	1	0.999912	1	Sec61beta,Aladin	FBgn0010638,FBgn0030122
	GO Biological Processes	GO:0048468	cell development	1358	8	5.031	0.5063	-0.982	0.991781	0.00358413	1	0.999912	1	Glt,alphaTub84D,lama,Reepl1,rau,nyo,Mp,vret	FBgn0001114,FBgn0003885,FBgn0016031,FBgn0030313,FBgn0031745,FBgn0039852,FBgn0260660,FBgn0263143
	GO Biological Processes	GO:0048477	oogenesis	577	2	1.258	0.2979	-1.747	0.991841	0.00355774	1	0.999912	1	lama,vret	FBgn0016031,FBgn0263143
	GO Biological Processes	GO:0022008	neurogenesis	880	4	2.516	0.3907	-1.356	0.992994	0.0030532	1	0.999912	1	Glt,rau,Wnt6,Mp	FBgn0001114,FBgn0031745,FBgn0031902,FBgn0260660
	GO Biological Processes	GO:0035556	intracellular signal transduction	595	2	1.258	0.2889	-1.791	0.993266	0.0029343	1	0.999912	1	CG15611,RhoGAP54D	FBgn0034194,FBgn0034249
	GO Biological Processes	GO:0046907	intracellular transport	617	2	1.258	0.2786	-1.844	0.994682	0.00231592	1	0.999912	1	Sec61beta,Aladin	FBgn0010638,FBgn0030122
	GO Biological Processes	GO:0070727	cellular macromolecule localization	618	2	1.258	0.2782	-1.846	0.994739	0.00229107	1	0.999912	1	Sec61beta,Aladin	FBgn0010638,FBgn0030122
	GO Biological Processes	GO:0007292	female gamete generation	625	2	1.258	0.275	-1.862	0.995121	0.00212427	1	0.999912	1	lama,vret	FBgn0016031,FBgn0263143
	GO Biological Processes	GO:0007399	nervous system development	1082	5	3.145	0.3972	-1.332	0.996265	0.00162508	1	0.999912	1	Glt,rau,Wnt6,Notum,Mp	FBgn0001114,FBgn0031745,FBgn0031902,FBgn0044028,FBgn0260660
	GO Cellular Component	GO:0016020	membrane	2468	17	10.692	0.592	-0.756	0.996349	0.00158856	1	0.999912	1	SdhB,CG3803,Sr-CI,FeCH,Sec61beta,NaPi-III,cype,Qsox2,ATPsynC,Nep2,CG17600,Pgant9,CG40472,Cchl,Mdr49,nyo,CG6891	FBgn0014028,FBgn0034938,FBgn0014033,FBgn0266268,FBgn0010638,FBgn0260795,FBgn0015031,FBgn0038919,FBgn0039830,FBgn0027570,FBgn0031195,FBgn0050463,FBgn0085736,FBgn0038925,FBgn0004512,FBgn0039852,FBgn0030955
	GO Biological Processes	GO:0008104	protein localization	717	2	1.258	0.2397	-2.061	0.998211	0.000777432	1	0.999912	1	Sec61beta,Aladin	FBgn0010638,FBgn0030122
	GO Biological Processes	GO:0071702	organic substance transport	718	2	1.258	0.2394	-2.063	0.998231	0.000768896	1	0.999912	1	Sec61beta,apolpp	FBgn0010638,FBgn0087002
	GO Cellular Component	GO:0005886	plasma membrane	1193	4	2.516	0.2882	-1.795	0.999671	0.000142942	1	0.999912	1	Nep2,CG6891,Mdr49,NaPi-III	FBgn0027570,FBgn0030955,FBgn0004512,FBgn0260795
	GO Cellular Component	GO:0071944	cell periphery	1319	4	2.516	0.2607	-1.94	0.999912	3.84039e-05	1	0.999912	1	Mdr49,CG6891,NaPi-III,Nep2	FBgn0004512,FBgn0030955,FBgn0260795,FBgn0027570
