# Supplementary material for: TET exhibits enzymatic-independent and-dependent functions during Drosophila flight muscle development and aging
Source: Skelet Muscle. 2025 Oct 27;15:30. doi: 10.1186/s13395-025-00399-x (PMC12560471; doi:10.1186/s13395-025-00399-x)
Supplement: Supplementary file 8 — Supplementary Material 8: Supplemental Table 6. List of AMP markers derived from Zappia et al. (2020). [file 13395_2025_399_MOESM8_ESM.xlsx]

## Sheet: Feuil1
FBgn	name	gene
FBgn0000042	Actin 5C	Act5C
FBgn0000044	Actin 57B	Act57B
FBgn0000071	Amalgam	Ama
FBgn0000100	Ribosomal protein LP0	RpLP0
FBgn0000116	Arginine kinase 1	Argk1
FBgn0000150	abnormal wing discs	awd
FBgn0000299	Collagen type IV alpha 1	Col4a1
FBgn0000557	eukaryotic translation elongation factor 1 alpha 2	eEF1alpha2
FBgn0000635	Fasciclin 2	Fas2
FBgn0000723	FER tyrosine kinase	FER
FBgn0001168	hairy	hry
FBgn0001186	Hexokinase A	Hex-A
FBgn0001197	Histone H2A variant	His2Av
FBgn0001233	Heat shock protein 83	Hsp83
FBgn0001235	homothorax	hth
FBgn0002579	Ribosomal protein L36	RpL36
FBgn0002592	Enhancer of split m2, Bearded family member	E(spl)m2-BFM
FBgn0002609	Enhancer of split m3, helix-loop-helix	E(spl)m3-HLH
FBgn0002632	Enhancer of split m6, Bearded family member	E(spl)m6-BFM
FBgn0002633	Enhancer of split m7, helix-loop-helix	E(spl)m7-HLH
FBgn0002732	Enhancer of split malpha, Bearded family member	E(spl)malpha-BFM
FBgn0002733	Enhancer of split mbeta, helix-loop-helix	E(spl)mbeta-HLH
FBgn0002780	modulo	mod
FBgn0003062	Fibrillarin	Fib
FBgn0003345	scalloped	sd
FBgn0003447	singed	sn
FBgn0003502	Bruton tyrosine kinase	Btk
FBgn0003525	string	stg
FBgn0003607	Suppressor of variegation 205	Su(var)205
FBgn0003900	twist	twi
FBgn0003941	Ribosomal protein L40	RpL40
FBgn0003975	vestigial	vg
FBgn0003996	white	w
FBgn0004108	Neurotactin	Nrt
FBgn0004198	cut	ct
FBgn0004403	Ribosomal protein S14a	RpS14a
FBgn0004404	Ribosomal protein S14b	RpS14b
FBgn0004449	Tenascin major	Ten-m
FBgn0004606	Zn finger homeodomain 1	zfh1
FBgn0004652	fruitless	fru
FBgn0004867	Ribosomal protein S2	RpS2
FBgn0004907	Ribosomal protein S2	14-3-3zeta
FBgn0005775	Connectin	Con
FBgn0010198	Ribosomal protein S15Aa	RpS15Aa
FBgn0010300	brain tumor	brat
FBgn0010313	corto	corto
FBgn0010408	Ribosomal protein S9	RpS9
FBgn0011272	Ribosomal protein L13	RpL13
FBgn0011824	Gar1 ribonucleoprotein	Gar1
FBgn0013269	FK506-binding protein 39kD	Fkbp39
FBgn0013325	Ribosomal protein L11	RpL11
FBgn0013718	nuclear fallout	nuf
FBgn0014163	failed axon connections	fax
FBgn0014388	sprouty	sty
FBgn0015019	Chaperonin containing TCP1 subunit 3	CCT3
FBgn0015288	Ribosomal protein L22	RpL22
FBgn0015380	derailed	drl
FBgn0015609	Cadherin-N	CadN
FBgn0015622	Calnexin 99A	Cnx99A
FBgn0016061	sidestep	side
FBgn0016685	Nucleoplasmin	Nlp
FBgn0017545	Ribosomal protein S3A	RpS3A
FBgn0019624	Cytochrome c oxidase subunit 5A	COX5A
FBgn0019661	long non-coding RNA on the X 1	lncRNA:roX1
FBgn0019936	Ribosomal protein S20	RpS20
FBgn0020255	Ran	Ran
FBgn0020378	Sp1	Sp1
FBgn0020910	Ribosomal protein L3	RpL3
FBgn0023213	eukaryotic translation initiation factor 4G1	eIF4G1
FBgn0023214	ETS-domain lacking	edl
FBgn0023526	-	CG2865
FBgn0024183	vasa intronic gene	vig
FBgn0024238	Fimbrin	Fim
FBgn0024733	Ribosomal protein L10	RpL10
FBgn0026084	ciboulot	cib
FBgn0026160	tonalli	tna
FBgn0026196	nop5	nop5
FBgn0026372	Ribosomal protein L23A	RpL23A
FBgn0026418	Heat shock protein 110	Hsp110
FBgn0026562	Secreted protein, acidic, cysteine-rich	SPARC
FBgn0027291	Isocitrate dehydrogenase (NAD+) 3 catalytic subunit alpha	Idh3a
FBgn0028369	kin of irre	kirre
FBgn0028697	Ribosomal protein L15	RpL15
FBgn0028737	eukaryotic translation elongation factor 1 beta	eEF1beta
FBgn0029002	midkine and pleiotrophin 2	miple2
FBgn0029114	Tollo	Tollo
FBgn0029939	Chronophage	Cph
FBgn0030900	Holes in muscle	Him
FBgn0030955	-	CG6891
FBgn0031145	Nuclear transport factor-2	Ntf-2
FBgn0031264	uncharacterized nascent polypeptide-associated complex beta subunit	uncNacbeta
FBgn0032198	eukaryotic translation elongation factor 1 delta	eEF1delta
FBgn0032587	-	CG5953
FBgn0032629	beaten path IIIc	beat-IIIc
FBgn0032987	Ribosomal protein L21	RpL21
FBgn0033317	-	CG8635
FBgn0033699	Ribosomal protein S11	RpS11
FBgn0034528	-	CG11180
FBgn0034724	babos	babos
FBgn0035237	-	CG13917
FBgn0035346	-	CG1146
FBgn0035772	Sh3beta	Sh3beta
FBgn0036165	charybde	chrb
FBgn0036334	-	CG11267
FBgn0036728	Ubiquinol-cytochrome c reductase ubiquinone-binding protein	UQCR-Q
FBgn0036732	Organic anion transporting polypeptide 74D	Oatp74D
FBgn0037686	Ribosomal protein L34b	RpL34b
FBgn0037728	cytosolic Prostaglandin E synthase	cPges
FBgn0037810	slender lobes	sle
FBgn0038964	Nop56	Nop56
FBgn0039406	Ribosomal protein L34a	RpL34a
FBgn0039735	Nucleophosmin	Nph
FBgn0039830	ATP synthase, subunit C	ATPsynC
FBgn0039857	Ribosomal protein L6	RpL6
FBgn0040007	Ribosomal protein L38	RpL38
FBgn0040505	Anaplastic lymphoma kinase	Alk
FBgn0040529	Cytochrome c oxidase subunit 7A	COX7A
FBgn0040765	luna	luna
FBgn0040918	schlank	schlank
FBgn0051363	Jupiter	Jupiter
FBgn0052062	RNA-binding Fox protein 1	Rbfox1
FBgn0052267	Translocase of outer membrane 5	Tom5
FBgn0052772	-	CG32772
FBgn0063449	U snoRNA host gene 2	Uhg2
FBgn0083123	U snoRNA host gene 5	Uhg5
FBgn0083124	U snoRNA host gene 4	Uhg4
FBgn0085409	smoke alarm	smal
FBgn0086758	Chronologically inappropriate morphogenesis	chinmo
FBgn0259176	bunched	bun
FBgn0259937	Nucleolar protein at 60B	Nop60B
FBgn0260635	Death-associated inhibitor of apoptosis 1	Diap1
FBgn0261258	regeneration	rgn
FBgn0261553	-	CG42671
FBgn0261563	wing blister	wb
FBgn0261608	Ribosomal protein L37A	RpL37A
FBgn0261618	La related protein	larp
FBgn0261790	Small ribonucleoprotein particle protein SmE	SmE
FBgn0261793	TATA box binding protein-related factor 2	Trf2
FBgn0262127	kibra	kibra
FBgn0262656	Myc	Myc
FBgn0262737	mushroom-body expressed	mub
FBgn0263216	-	CG43386
FBgn0263706	-	CG43658
FBgn0264491	held out wings	how
FBgn0266599	Heat shock protein 70 cognate 4	Hsc70-4
FBgn0267516	ribosomal RNA primary transcript:CR45856	pre-rRNA:CR45856
FBgn0267519	28S ribosomal RNA pseudogene:CR45859	28SrRNA-Psi:CR45859
FBgn0283521	longitudinals lacking	lola
FBgn0284245	eukaryotic translation elongation factor 1 alpha 1	eEF1alpha1
FBgn0284408	terribly reduced optic lobes	trol
FBgn0285926	IGF-II mRNA-binding protein	Imp
FBgn0285947	Ribosomal protein S10b	RpS10b
FBgn0285948	Ribosomal protein L27A	RpL27A
FBgn0285950	Ribosomal protein L19	RpL19
FBgn0285955	crossveinless c	cv-c
FBgn0286778	-	CG46385
FBgn0286786	hoi-polloi	hoip
