# Supplementary material for: TET exhibits enzymatic-independent and-dependent functions during Drosophila flight muscle development and aging
Source: Skelet Muscle. 2025 Oct 27;15:30. doi: 10.1186/s13395-025-00399-x (PMC12560471; doi:10.1186/s13395-025-00399-x)
Supplement: Supplementary file 9 — Supplementary Material 9: Supplemental Table 7. Differential expression analysis of TetCD versus control dissected IFM in 96 h APF pupae. [file 13395_2025_399_MOESM9_ESM.xlsx]

## Sheet: Feuil1
FBgn	Symbol	baseMean	log2FoldChange	FC	lfcSE	stat	pvalue	padj
FBgn0000003	7SLRNA:CR32864	11201.7	-0.131013	0.91319	0.40223	-0.325716	0.744639	0.999962
FBgn0000008	a	327.619	-0.188677	0.87741	0.393724	-0.47921	0.631789	0.999962
FBgn0000014	abd-A	48.6007	0.969147	1.95768	0.784772	1.23494	0.216853	0.999962
FBgn0000015	Abd-B	9.60969	-0.636059	0.643468	1.48204	-0.429177	0.667794	0.999962
FBgn0000017	Abl	1517.98	0.819831	1.7652	0.348785	2.35054	0.0187464	0.622973
FBgn0000018	abo	72.0819	-0.00722735	0.995003	0.510083	-0.014169	0.988695	0.999962
FBgn0000022	ac	0.260192	-1.62692	0.323778	4.99603	-0.325643	0.744694	NA
FBgn0000024	Ace	627.377	0.147563	1.1077	0.730257	0.202069	0.839863	0.999962
FBgn0000028	acj6	19.8625	1.0102	2.01419	0.899635	1.1229	0.261482	0.999962
FBgn0000032	Acph-1	193.722	0.00238982	1.00166	0.380042	0.00628831	0.994983	0.999962
FBgn0000036	nAChRalpha1	278.892	0.519492	1.43345	0.800728	0.648775	0.516484	0.999962
FBgn0000037	mAChR-A	54.2294	0.395489	1.31539	0.699813	0.565135	0.571982	0.999962
FBgn0000038	nAChRbeta1	226.845	0.386165	1.30691	0.73897	0.522571	0.601273	0.999962
FBgn0000039	nAChRalpha2	35.16	0.363405	1.28646	1.27302	0.285466	0.775287	0.999962
FBgn0000042	Act5C	7740.67	0.209213	1.15606	0.667381	0.313484	0.753913	0.999962
FBgn0000043	Act42A	682.533	-0.00115822	0.999198	0.529346	-0.00218801	0.998254	0.999962
FBgn0000044	Act57B	5480.82	0.900615	1.86686	0.317	2.84105	0.00449647	0.268541
FBgn0000045	Act79B	12742.9	-1.6971	0.308405	0.644759	-2.63215	0.00848467	0.406658
FBgn0000046	Act87E	3241.3	0.492001	1.40639	0.524363	0.938284	0.348098	0.999962
FBgn0000047	Act88F	997876	-0.189038	0.87719	0.306824	-0.616114	0.53782	0.999962
FBgn0000052	Pfas	102.875	0.331236	1.25809	0.495597	0.668356	0.503906	0.999962
FBgn0000053	Gart	227.197	1.39541	2.63063	0.492363	2.83411	0.0045954	0.270941
FBgn0000055	Adh	120.357	-0.321582	0.800192	0.42715	-0.752856	0.451537	0.999962
FBgn0000056	Adhr	0	NA		NA	NA	NA	NA
FBgn0000057	adp	290.807	-0.439583	0.737348	0.358601	-1.22583	0.220264	0.999962
FBgn0000061	al	7.32097	0.132629	1.09629	1.45087	0.0914135	0.927164	0.999962
FBgn0000063	Mps1	4.84341	0.351448	1.27584	1.56107	0.225132	0.821876	0.999962
FBgn0000064	Ald1	216813	-0.276834	0.8254	0.300456	-0.921379	0.356853	0.999962
FBgn0000071	Ama	50.2882	2.9288	7.61475	0.766604	3.82048	0.000133193	0.0163369
FBgn0000075	amd	3.60965	-2.0869	0.235385	1.80256	-1.15775	0.246968	NA
FBgn0000077	amx	26.1046	-0.054127	0.963177	0.723313	-0.0748321	0.940348	0.999962
FBgn0000078	Amy-d	80.5834	-0.88491	0.541521	1.0855	-0.815209	0.414953	0.999962
FBgn0000079	Amy-p	117.383	-1.37336	0.38599	1.07932	-1.27244	0.203218	0.999962
FBgn0000083	AnxB9	1588.88	-0.106909	0.928575	0.332661	-0.321376	0.747925	0.999962
FBgn0000084	AnxB10	185.472	0.139406	1.10145	0.449877	0.309875	0.756656	0.999962
FBgn0000092	dyw	27.5761	0.342066	1.26757	1.68123	0.203462	0.838774	0.999962
FBgn0000094	Anp	0	NA		NA	NA	NA	NA
FBgn0000097	aop	610.894	0.27975	1.21398	1.82256	0.153493	0.87801	0.999962
FBgn0000100	RpLP0	9315.99	-0.181823	0.881588	0.332221	-0.547297	0.584175	0.999962
FBgn0000108	Appl	799.179	0.985093	1.97944	0.617202	1.59606	0.110475	0.999962
FBgn0000109	Aprt	19.3651	0.210479	1.15707	0.929376	0.226474	0.820833	0.999962
FBgn0000114	bru1	24119.3	-0.215719	0.861117	0.336968	-0.640177	0.522057	0.999962
FBgn0000115	Arl1	45.7856	-0.123402	0.91802	0.584549	-0.211106	0.832805	0.999962
FBgn0000116	Argk1	16223	0.014256	1.00993	0.363079	0.0392641	0.96868	0.999962
FBgn0000117	arm	1976.54	0.0967996	1.0694	0.302567	0.319928	0.749023	0.999962
FBgn0000119	arr	388.282	-0.096174	0.935511	0.391322	-0.245767	0.805863	0.999962
FBgn0000120	Arr1	20.0899	-0.11122	0.925805	1.31761	-0.0844105	0.93273	0.999962
FBgn0000121	Arr2	30.4414	0.729604	1.65818	1.5765	0.462799	0.643508	0.999962
FBgn0000137	ase	1.08302	-3.66259	0.0789677	4.83781	-0.757077	0.449004	NA
FBgn0000139	ash2	35.8299	0.290236	1.22284	0.68933	0.421041	0.673726	0.999962
FBgn0000140	asp	7.79355	0.093741	1.06713	1.45552	0.0644039	0.948649	0.999962
FBgn0000146	aub	8.70031	-0.674213	0.626674	1.44562	-0.466382	0.640942	0.999962
FBgn0000147	aurA	2.60704	-1.41657	0.374601	2.61342	-0.542038	0.587792	NA
FBgn0000150	awd	3939.74	0.0322864	1.02263	0.315426	0.102358	0.918472	0.999962
FBgn0000152	Axs	16.3213	-0.725742	0.604686	1.0134	-0.716148	0.4739	0.999962
FBgn0000153	b	416.953	0.340122	1.26586	0.690518	0.49256	0.622323	0.999962
FBgn0000157	Dll	22.8835	0.234581	1.17656	0.915259	0.2563	0.797719	0.999962
FBgn0000158	bam	0.684165	2.81035	7.01455	4.63536	0.606286	0.544325	NA
FBgn0000163	baz	596.779	0.175998	1.12975	0.481646	0.36541	0.714805	0.999962
FBgn0000166	bcd	11.6631	-0.381709	0.767528	1.04152	-0.366494	0.713996	0.999962
FBgn0000173	ben	1341.2	-0.176757	0.88469	0.302123	-0.585049	0.558515	0.999962
FBgn0000179	bi	57.5232	0.0818041	1.05834	0.587868	0.139154	0.889329	0.999962
FBgn0000180	bib	9.84651	0.725846	1.65387	1.14699	0.632825	0.526848	0.999962
FBgn0000181	bic	1980.5	-0.113162	0.924559	0.327341	-0.3457	0.729568	0.999962
FBgn0000182	BicC	0.246452	1.31188	2.48266	4.98727	0.263046	0.792515	NA
FBgn0000183	BicD	747.29	0.0213754	1.01493	0.330138	0.0647468	0.948376	0.999962
FBgn0000206	boss	2.902	0.832665	1.78097	2.30671	0.360975	0.718118	NA
FBgn0000212	brm	492.309	0.18792	1.13912	0.384959	0.488156	0.625439	0.999962
FBgn0000216	Brd	0.260192	-1.62692	0.323778	4.99603	-0.325643	0.744694	NA
FBgn0000221	brn	8.5018	0.751829	1.68393	1.19632	0.628453	0.529707	0.999962
FBgn0000227	Elba1	0.520384	-2.60921	0.163888	4.89423	-0.53312	0.59395	NA
FBgn0000228	Nin	338.243	-0.266214	0.831499	0.416312	-0.639459	0.522524	0.999962
FBgn0000229	bsk	250.786	-0.167752	0.890229	0.493062	-0.340225	0.733687	0.999962
FBgn0000233	btd	1.55797	-2.46105	0.181614	3.00758	-0.818284	0.413195	NA
FBgn0000239	bur	391.865	-0.275277	0.826292	0.344621	-0.798781	0.424417	0.999962
FBgn0000241	bw	8.7277	-0.075283	0.949156	1.3477	-0.0558605	0.955453	0.999962
FBgn0000244	by	516.165	-0.0197786	0.986384	0.364172	-0.0543111	0.956687	0.999962
FBgn0000246	c(3)G	24.056	-1.19394	0.437106	0.816398	-1.46245	0.143617	0.999962
FBgn0000247	ca	1614.46	0.225023	1.1688	0.346123	0.650123	0.515613	0.999962
FBgn0000250	cact	1026.75	-0.148821	0.901987	0.550836	-0.270174	0.787027	0.999962
FBgn0000251	cad	75.091	-0.744933	0.596695	1.41968	-0.524719	0.599779	0.999962
FBgn0000253	Cam	9527.66	0.0166251	1.01159	0.379641	0.0437916	0.965071	0.999962
FBgn0000256	capu	141.636	0.532993	1.44693	0.489981	1.08778	0.276691	0.999962
FBgn0000257	car	105.362	-0.160224	0.894886	0.546117	-0.293388	0.769226	0.999962
FBgn0000259	CkIIbeta	2709.28	-0.0423041	0.971103	0.326346	-0.12963	0.896859	0.999962
FBgn0000261	Cat	916.686	-0.173969	0.8864	0.624842	-0.278421	0.780689	0.999962
FBgn0000273	Pka-C1	8105.3	0.227546	1.17084	0.304904	0.746287	0.455494	0.999962
FBgn0000274	Pka-C2	0.437713	2.17247	4.50796	4.8983	0.443516	0.657392	NA
FBgn0000276	CecA1	0.270755	-1.65588	0.317345	4.99398	-0.331574	0.740211	NA
FBgn0000277	CecA2	0	NA		NA	NA	NA	NA
FBgn0000278	CecB	0.260192	-1.62692	0.323778	4.99603	-0.325643	0.744694	NA
FBgn0000279	CecC	1.06189	-3.63551	0.0804642	3.8996	-0.932279	0.351193	NA
FBgn0000280	Cec-Psi1	0	NA		NA	NA	NA	NA
FBgn0000281	Cec2	0	NA		NA	NA	NA	NA
FBgn0000283	Cp190	528.577	-0.131769	0.912712	0.356428	-0.369692	0.711612	0.999962
FBgn0000286	Cf2	1938.88	-0.0747685	0.949494	0.323053	-0.231444	0.81697	0.999962
FBgn0000287	salr	870.322	-0.353797	0.782522	0.376105	-0.940687	0.346865	0.999962
FBgn0000289	cg	927.351	-0.193162	0.874686	0.336351	-0.574289	0.565773	0.999962
FBgn0000299	Col4a1	5210.37	-0.225486	0.855307	0.307844	-0.732467	0.463884	0.999962
FBgn0000303	ChAT	102.304	0.50639	1.42049	0.508614	0.995627	0.319431	0.999962
FBgn0000307	chif	682.179	-0.182354	0.881264	0.36214	-0.503544	0.614582	0.999962
FBgn0000308	chic	2439.4	0.414755	1.33307	0.305621	1.35709	0.174754	0.999962
FBgn0000316	cin	292.183	0.143953	1.10493	0.358046	0.402051	0.687646	0.999962
FBgn0000317	ck	730.462	0.164827	1.12103	0.358697	0.459516	0.645863	0.999962
FBgn0000318	cl	554.743	-0.0747045	0.949537	0.331097	-0.225627	0.821491	0.999962
FBgn0000319	Chc	3994.86	-0.00365204	0.997472	0.306426	-0.0119182	0.990491	0.999962
FBgn0000320	eya	77.641	0.00609202	1.00423	0.520485	0.0117045	0.990661	0.999962
FBgn0000326	clt	190.407	-0.224913	0.855647	0.398537	-0.564347	0.572518	0.999962
FBgn0000330	cm	127.985	-0.015629	0.989225	0.430908	-0.0362701	0.971067	0.999962
FBgn0000337	cn	6.75925	0.582034	1.49696	1.94562	0.299151	0.764825	0.999962
FBgn0000339	cni	223.909	-0.0968704	0.935059	0.366448	-0.26435	0.79151	0.999962
FBgn0000346	comt	217.938	0.24281	1.1833	0.672367	0.361127	0.718004	0.999962
FBgn0000351	cort	9.194	-0.0730253	0.950642	1.41905	-0.0514608	0.958958	0.999962
FBgn0000352	cos	196.805	-0.187217	0.878298	0.395565	-0.47329	0.636006	0.999962
FBgn0000355	Cp15	0	NA		NA	NA	NA	NA
FBgn0000356	Cp16	2.70906	4.79637	27.7877	2.82214	1.69955	0.0892155	NA
FBgn0000357	Cp18	3.11039	-1.81679	0.283851	2.1004	-0.864974	0.387053	NA
FBgn0000358	Cp19	1.30187	-2.24213	0.211373	3.89834	-0.575152	0.565189	NA
FBgn0000359	Cp36	0	NA		NA	NA	NA	NA
FBgn0000360	Cp38	0.246452	1.31188	2.48266	4.98727	0.263046	0.792515	NA
FBgn0000370	crc	3812.37	-0.10042	0.932762	0.306209	-0.327945	0.742953	0.999962
FBgn0000376	crm	110.643	0.0479378	1.03379	0.43379	0.110509	0.912006	0.999962
FBgn0000377	crn	152.702	-0.0887819	0.940316	0.406648	-0.218326	0.827175	0.999962
FBgn0000382	csw	2730.14	0.127536	1.09243	0.340007	0.375098	0.707588	0.999962
FBgn0000384	cta	513.277	-0.218802	0.859279	0.366157	-0.597565	0.55013	0.999962
FBgn0000392	cup	0	NA		NA	NA	NA	NA
FBgn0000394	cv	58.1745	0.0878488	1.06278	0.545325	0.161094	0.872019	0.999962
FBgn0000395	cv-2	148.5	0.269679	1.20554	0.477471	0.564807	0.572205	0.999962
FBgn0000404	CycA	10.2615	0.0709722	1.05042	1.13859	0.0623336	0.950297	0.999962
FBgn0000405	CycB	43.0324	-0.0391485	0.973229	0.665282	-0.0588449	0.953076	0.999962
FBgn0000406	Cyt-b5-r	449.644	0.00545279	1.00379	0.539056	0.0101154	0.991929	0.999962
FBgn0000411	D	32.94	0.914977	1.88554	0.784409	1.16645	0.243431	0.999962
FBgn0000412	D1	118.325	0.0319494	1.02239	0.4862	0.0657125	0.947607	0.999962
FBgn0000414	Dab	422.77	-0.107858	0.927965	0.354254	-0.304464	0.760774	0.999962
FBgn0000416	Sap-r	5467.02	0.129106	1.09362	0.308098	0.419044	0.675184	0.999962
FBgn0000422	Ddc	242.367	0.320988	1.24919	0.36161	0.887664	0.374721	0.999962
FBgn0000426	SmF	28.3415	-0.34094	0.789527	0.746782	-0.456545	0.647998	0.999962
FBgn0000427	dec	1.30096	-3.92957	0.0656268	4.82889	-0.813764	0.41578	NA
FBgn0000439	Dfd	0	NA		NA	NA	NA	NA
FBgn0000442	Pkg21D	3.23192	-0.439528	0.737376	1.77555	-0.247544	0.804487	NA
FBgn0000447	Dhod	163.205	-0.23006	0.8526	0.44727	-0.514365	0.606997	0.999962
FBgn0000448	Hr3	170.168	-0.238771	0.847467	0.545226	-0.437931	0.661436	0.999962
FBgn0000449	dib	1.03441	-0.142177	0.906151	4.14128	-0.0343317	0.972613	NA
FBgn0000451	ect	452.981	-1.49824	0.353985	0.38279	-3.91399	9.0782e-05	0.0119029
FBgn0000454	Dip-B	629.999	-0.602512	0.658606	0.829518	-0.726341	0.46763	0.999962
FBgn0000455	Dip-C	295.768	-0.0921904	0.938097	0.369976	-0.249179	0.803222	0.999962
FBgn0000459	disco	18.1478	1.3609	2.56845	0.969191	1.40416	0.160272	0.999962
FBgn0000463	Dl	289.85	0.34469	1.26988	0.404826	0.851453	0.394518	0.999962
FBgn0000464	Lar	87.284	0.564613	1.47899	0.488178	1.15657	0.247447	0.999962
FBgn0000473	Cyp6a2	185.951	-3.90307	0.0668435	0.831278	-4.69527	2.6626e-06	0.000584083
FBgn0000477	DNaseII	110.345	-0.139886	0.907591	0.543959	-0.257163	0.797053	0.999962
FBgn0000479	dnc	1141.08	0.0284704	1.01993	0.310155	0.091794	0.926862	0.999962
FBgn0000482	dor	131.068	-0.162802	0.893289	0.422665	-0.385179	0.700104	0.999962
FBgn0000489	Pka-C3	128.357	1.76744	3.40449	0.485333	3.64171	0.000270838	0.0299947
FBgn0000490	dpp	182.695	0.862611	1.81833	0.443495	1.94503	0.0517711	0.999962
FBgn0000492	Dr	37.286	1.13578	2.19738	0.676633	1.67858	0.0932336	0.999962
FBgn0000499	dsh	159.322	-0.579593	0.669153	0.419204	-1.3826	0.166787	0.999962
FBgn0000500	Dsk	2.26667	1.67197	3.18649	3.3114	0.504912	0.613621	NA
FBgn0000504	dsx	673.071	-0.510103	0.702172	0.393349	-1.29682	0.194693	0.999962
FBgn0000520	dwg	35.4879	-0.352349	0.783307	0.66644	-0.528704	0.597011	0.999962
FBgn0000524	dx	216.223	0.085264	1.06088	0.392495	0.217236	0.828024	0.999962
FBgn0000527	e	174.661	0.111792	1.08057	0.493324	0.22661	0.820727	0.999962
FBgn0000529	bsh	1.22897	1.83276	3.56218	3.20864	0.571194	0.567868	NA
FBgn0000533	ea	3.9378	1.00516	2.00716	2.37823	0.422649	0.672552	NA
FBgn0000535	eag	156.275	0.752169	1.68432	0.603363	1.24663	0.212534	0.999962
FBgn0000536	eas	712.213	0.191257	1.14176	0.441943	0.432763	0.665187	0.999962
FBgn0000541	E(bx)	2928.93	-0.133685	0.9115	0.317724	-0.42076	0.673931	0.999962
FBgn0000542	ec	187.247	0.450354	1.36638	0.465679	0.96709	0.333499	0.999962
FBgn0000543	ecd	140.895	-0.132783	0.912071	0.460495	-0.288348	0.77308	0.999962
FBgn0000546	EcR	4121.37	-2.04645e-05	0.999986	0.302449	-6.76625e-05	0.999946	0.999962
FBgn0000547	ed	1848.27	0.0748829	1.05328	0.301855	0.248076	0.804076	0.999962
FBgn0000551	Edg78E	0.903021	3.21169	9.26433	4.193	0.765964	0.443698	NA
FBgn0000552	Edg84A	0.218856	1.22536	2.33814	4.99316	0.245409	0.80614	NA
FBgn0000557	eEF1alpha2	39083.7	-0.199089	0.871101	0.364515	-0.546174	0.584946	0.999962
FBgn0000559	eEF2	34096	-0.159018	0.895635	0.31901	-0.498473	0.618151	0.999962
FBgn0000560	eg	0.218856	1.22536	2.33814	4.99316	0.245409	0.80614	NA
FBgn0000562	egl	1376.03	-0.0319885	0.978071	0.365323	-0.0875621	0.930225	0.999962
FBgn0000564	Eh	3.29779	0.520199	1.43415	2.45443	0.211943	0.832152	NA
FBgn0000565	MsrA	174.758	-1.87051	0.273476	0.395765	-4.72632	2.28621e-06	0.000521576
FBgn0000566	Cth	319.06	0.0628513	1.04453	0.362247	0.173504	0.862255	0.999962
FBgn0000567	Eip74EF	12608.8	-0.329022	0.796076	0.380135	-0.86554	0.386743	0.999962
FBgn0000568	Eip75B	7246.77	-0.609243	0.65554	0.445378	-1.36792	0.171336	0.999962
FBgn0000575	emc	1116.77	-0.417689	0.748623	0.667349	-0.625894	0.531385	0.999962
FBgn0000576	ems	13.1251	0.673957	1.59544	1.04695	0.643732	0.519749	0.999962
FBgn0000577	en	3.45887	2.46806	5.53298	1.97948	1.24682	0.212462	NA
FBgn0000578	ena	378.386	0.127947	1.09274	0.47501	0.269356	0.787656	0.999962
FBgn0000579	Eno	93507.3	-0.0332567	0.977212	0.307742	-0.108067	0.913943	0.999962
FBgn0000581	E(Pc)	1116.57	0.00506876	1.00352	0.311531	0.0162705	0.987019	0.999962
FBgn0000588	esc	281.781	0.777246	1.71386	0.578664	1.34317	0.179216	0.999962
FBgn0000591	E(spl)m8-HLH	0.958213	3.29162	9.79214	4.12143	0.79866	0.424488	NA
FBgn0000592	Est-6	51.0919	0.0909476	1.06507	0.775822	0.117227	0.90668	0.999962
FBgn0000594	Est-P	0	NA		NA	NA	NA	NA
FBgn0000606	eve	0.777399	-1.14405	0.452487	3.70286	-0.308965	0.757348	NA
FBgn0000611	exd	1211.88	-0.0715167	0.951637	0.303624	-0.235544	0.813787	0.999962
FBgn0000615	exu	12.248	1.03935	2.0553	1.08013	0.962248	0.335925	0.999962
FBgn0000617	Taf9	55.4594	-0.00173639	0.998797	0.594509	-0.00292071	0.99767	0.999962
FBgn0000618	e(y)2	31.9471	0.0221426	1.01547	0.706355	0.0313478	0.974992	0.999962
FBgn0000625	eyg	32.5973	0.341273	1.26687	0.767811	0.444475	0.656699	0.999962
FBgn0000629	E(z)	143.51	-0.106155	0.929061	0.479281	-0.221488	0.824712	0.999962
FBgn0000633	tei	165.941	0.608623	1.5248	0.653933	0.930711	0.352003	0.999962
FBgn0000635	Fas2	1020.38	0.264569	1.20128	0.32803	0.80654	0.419932	0.999962
FBgn0000636	Fas3	409.573	0.662318	1.58262	0.386095	1.71543	0.0862671	0.999962
FBgn0000639	Fbp1	7109.76	1.21601	2.32303	0.473302	2.5692	0.0101933	0.460295
FBgn0000640	Fbp2	2009.08	1.95794	3.88506	0.412004	4.75222	2.01195e-06	0.000490129
FBgn0000644	Fcp3C	3.95095	-0.238769	0.847468	1.74262	-0.137017	0.891018	NA
FBgn0000658	fj	165.672	0.768029	1.70294	0.512684	1.49805	0.134119	0.999962
FBgn0000659	fkh	419.075	0.679995	1.60213	0.795585	0.854712	0.392711	0.999962
FBgn0000662	fl(2)d	663.564	-0.121815	0.91903	0.335038	-0.363587	0.716166	0.999962
FBgn0000667	Actn	71528.3	0.148746	1.10861	0.303276	0.490463	0.623806	0.999962
FBgn0000709	fliI	369.161	-0.400036	0.757839	0.341388	-1.1718	0.241279	0.999962
FBgn0000711	flw	741.341	0.10965	1.07897	0.337854	0.324549	0.745522	0.999962
FBgn0000715	FMRFa	9.89485	-0.78024	0.58227	1.58697	-0.491653	0.622965	0.999962
FBgn0000719	fog	550.748	0.0208851	1.01458	0.340571	0.0613239	0.951101	0.999962
FBgn0000721	for	1199.38	-0.185367	0.879425	0.370179	-0.500751	0.616547	0.999962
FBgn0000723	FER	1668.48	-0.0918329	0.93833	0.411154	-0.223354	0.82326	0.999962
FBgn0000808	gd	1.01011	1.45248	2.73678	4.22332	0.34392	0.730907	NA
FBgn0000810	fs(1)K10	167.31	-0.11246	0.925009	0.444924	-0.252763	0.800451	0.999962
FBgn0000826	png	0.479048	-0.208899	0.865197	4.9917	-0.0418493	0.966619	NA
FBgn0000927	fs(1)Ya	1.62453	-4.24784	0.0526349	4.49546	-0.944916	0.344702	NA
FBgn0000928	fs(1)Yb	1.21511	0.370892	1.29315	2.66991	0.138916	0.889517	NA
FBgn0000964	tj	5.40763	0.383494	1.3045	2.00786	0.190996	0.848528	0.999962
FBgn0000996	dup	71.0115	-0.0778768	0.947451	0.519524	-0.1499	0.880843	0.999962
FBgn0001075	ft	212.473	0.457725	1.37337	0.461658	0.99148	0.321451	0.999962
FBgn0001077	ftz	0	NA		NA	NA	NA	NA
FBgn0001078	ftz-f1	11855.8	0.662919	1.58328	0.399417	1.65972	0.0969716	0.999962
FBgn0001079	fu	97.5466	0.235847	1.1776	0.465994	0.506114	0.612776	0.999962
FBgn0001083	fw	379.804	-0.0160921	0.988908	0.453318	-0.0354985	0.971682	0.999962
FBgn0001084	fy	16.5982	-0.622954	0.64934	0.883169	-0.705362	0.480585	0.999962
FBgn0001085	fz	172.357	0.046096	1.03247	0.504146	0.0914337	0.927148	0.999962
FBgn0001086	fzy	23.2619	-0.162751	0.89332	0.822331	-0.197914	0.843112	0.999962
FBgn0001087	g	215.452	-0.0537224	0.963447	0.387005	-0.138816	0.889596	0.999962
FBgn0001089	Gal	24.6929	0.16711	1.12281	0.775623	0.215452	0.829415	0.999962
FBgn0001090	bnb	409.14	1.5637	2.95611	0.626619	2.49546	0.0125794	0.504395
FBgn0001091	Gapdh1	117598	-0.230603	0.852279	0.308787	-0.746803	0.455182	0.999962
FBgn0001092	Gapdh2	19298.8	0.135091	1.09816	0.35114	0.384722	0.700444	0.999962
FBgn0001098	Gdh	21094.5	1.51774	2.86343	0.402637	3.76951	0.000163567	0.0194355
FBgn0001099	gdl	0.708467	0.710398	1.63626	4.71675	0.150612	0.880282	NA
FBgn0001104	Galphai	156.901	0.472626	1.38763	0.497655	0.949706	0.342262	0.999962
FBgn0001105	Gbeta13F	3186.22	-0.10907	0.927186	0.296201	-0.368229	0.712703	0.999962
FBgn0001108	DCTN1-p150	934.792	-0.108162	0.927769	0.309143	-0.349878	0.72643	0.999962
FBgn0001112	Gld	188.151	1.83664	3.57178	1.01481	1.80985	0.0703197	0.999962
FBgn0001114	Glt	1970.51	0.147012	1.10727	0.312414	0.470566	0.637951	0.999962
FBgn0001120	gnu	2.65473	-4.95746	0.0321852	2.78527	-1.77988	0.075095	NA
FBgn0001122	Galphao	710.674	0.315616	1.24454	0.617359	0.511236	0.609185	0.999962
FBgn0001123	Galphas	656.768	-0.191994	0.875395	0.32471	-0.591279	0.554333	0.999962
FBgn0001124	Got1	437.065	0.257685	1.19556	0.360495	0.714808	0.474727	0.999962
FBgn0001125	Got2	700.275	0.1797	1.13265	0.336985	0.533258	0.593855	0.999962
FBgn0001128	Gpdh1	87407.3	-0.124638	0.917234	0.428379	-0.290952	0.771088	0.999962
FBgn0001133	grau	281.201	-0.255955	0.837433	0.381259	-0.671341	0.502004	0.999962
FBgn0001134	Grd	24.9334	1.17027	2.25054	0.778112	1.50399	0.132584	0.999962
FBgn0001137	grk	1676.12	-0.195928	0.873011	0.314056	-0.623862	0.532718	0.999962
FBgn0001138	grn	29.0785	0.111351	1.08024	0.763824	0.145781	0.884094	0.999962
FBgn0001139	gro	587.149	-0.171127	0.888149	0.328333	-0.5212	0.602228	0.999962
FBgn0001142	Gs1	1403.41	0.219687	1.16448	0.314005	0.699629	0.484159	0.999962
FBgn0001145	Gs2	3823.82	-0.0851255	0.942703	0.51572	-0.165061	0.868896	0.999962
FBgn0001147	gsb-n	1.16321	1.77813	3.42982	3.24018	0.548776	0.58316	NA
FBgn0001148	gsb	0.270755	-1.65588	0.317345	4.99398	-0.331574	0.740211	NA
FBgn0001149	GstD1	1297.7	0.170513	1.12546	0.352446	0.483798	0.628529	0.999962
FBgn0001150	gt	26.6097	-4.44718	0.0458421	0.975589	-4.55846	5.15305e-06	0.00097968
FBgn0001168	h	2145.26	0.365589	1.28841	0.324285	1.12737	0.259585	0.999962
FBgn0001169	H	315.397	-0.0667147	0.95481	0.360847	-0.184884	0.85332	0.999962
FBgn0001170	H2,0	0.971953	1.42601	2.68703	3.42423	0.416447	0.677083	NA
FBgn0001174	halo	0.246452	1.31188	2.48266	4.98727	0.263046	0.792515	NA
FBgn0001179	hay	64.9975	-0.257172	0.836726	0.57081	-0.450539	0.652322	0.999962
FBgn0001180	hb	38.3773	-0.0360866	0.975297	0.639255	-0.056451	0.954983	0.999962
FBgn0001185	her	95.7434	-0.74306	0.597471	0.456763	-1.62679	0.103781	0.999962
FBgn0001186	Hex-A	13949.1	-0.0983027	0.934131	0.329499	-0.29834	0.765444	0.999962
FBgn0001187	Hex-C	14.6853	-0.957102	0.515091	1.31307	-0.728905	0.46606	0.999962
FBgn0001189	hfw	389.31	0.03563	1.025	0.375244	0.0949513	0.924353	0.999962
FBgn0001197	His2Av	186.637	0.291994	1.22433	0.467174	0.625022	0.531957	0.999962
FBgn0001202	hook	242.668	-0.0144297	0.990048	0.366078	-0.0394169	0.968558	0.999962
FBgn0001206	Hmr	67.891	0.0775837	1.05525	0.55494	0.139805	0.888814	0.999962
FBgn0001208	Hn	148.926	-0.140615	0.907132	0.62404	-0.225331	0.821722	0.999962
FBgn0001215	Hrb98DE	1504.62	0.241571	1.18228	0.305149	0.79165	0.428565	0.999962
FBgn0001216	Hsc70-1	8497.98	-0.232604	0.851097	0.315696	-0.736798	0.461245	0.999962
FBgn0001217	Hsc70-2	18.0272	-2.96602	0.127979	1.05185	-2.81981	0.00480525	0.274968
FBgn0001218	Hsc70-3	1593.73	-0.311475	0.805817	0.333217	-0.934753	0.349916	0.999962
FBgn0001220	Hsc70-5	9464.85	0.145393	1.10603	0.322343	0.45105	0.651953	0.999962
FBgn0001222	Hsf	397.85	-0.0203959	0.985962	0.347305	-0.0587263	0.95317	0.999962
FBgn0001223	Hsp22	0	NA		NA	NA	NA	NA
FBgn0001224	Hsp23	382.844	1.42682	2.68853	0.41778	3.41523	0.000637274	0.0586241
FBgn0001225	Hsp26	254.224	0.136591	1.0993	0.507037	0.269391	0.787629	0.999962
FBgn0001226	Hsp27	180.907	0.153133	1.11198	0.452117	0.338702	0.734834	0.999962
FBgn0001227	Hsp67Ba	3.13799	-1.77592	0.292008	2.10271	-0.844586	0.398342	NA
FBgn0001228	CG4456	0	NA		NA	NA	NA	NA
FBgn0001229	Hsp67Bc	75.4384	-0.773761	0.584891	0.954719	-0.81046	0.417676	0.999962
FBgn0001230	Hsp68	199.527	1.2398	2.36165	0.51183	2.42228	0.0154233	0.565702
FBgn0001233	Hsp83	14899.7	-0.642651	0.640535	0.352726	-1.82196	0.0684614	0.999962
FBgn0001234	lncRNA:Hsromega	356575	0.303786	1.23438	0.35746	0.849847	0.39541	0.999962
FBgn0001235	hth	8160.87	0.0726285	1.05163	0.29417	0.246893	0.804991	0.999962
FBgn0001247	Ide	2571.1	0.112232	1.0809	0.366474	0.306249	0.759415	0.999962
FBgn0001248	Idh	1581.1	-0.248597	0.841715	0.408674	-0.608301	0.542988	0.999962
FBgn0001250	if	2256.87	-0.129266	0.914297	0.34546	-0.374184	0.708268	0.999962
FBgn0001253	ImpE1	29.2447	0.434404	1.35135	0.70558	0.615669	0.538113	0.999962
FBgn0001254	ImpE2	5.49928	-0.499549	0.707328	1.60159	-0.311907	0.755111	0.999962
FBgn0001255	ImpE3	22.7328	-0.620715	0.650349	0.77764	-0.798203	0.424752	0.999962
FBgn0001256	ImpL1	1.98536	2.70318	6.51237	3.5029	0.771699	0.440293	NA
FBgn0001257	ImpL2	290.43	-0.639081	0.642122	0.383568	-1.66615	0.0956836	0.999962
FBgn0001258	Ldh	31.0695	0.950585	1.93266	0.69244	1.37281	0.169813	0.999962
FBgn0001259	in	14.1504	0.966206	1.9537	0.95671	1.00993	0.312531	0.999962
FBgn0001263	inaD	20.4755	0.577975	1.49275	0.796113	0.725996	0.467841	0.999962
FBgn0001269	inv	7.03625	-0.397161	0.759351	1.27217	-0.312192	0.754895	0.999962
FBgn0001276	ix	41.1923	-0.458124	0.727932	0.605408	-0.75672	0.449218	0.999962
FBgn0001280	janA	320.067	-0.271116	0.828678	0.385872	-0.702606	0.482301	0.999962
FBgn0001281	janB	0.465308	2.25206	4.76361	4.89227	0.46033	0.64528	NA
FBgn0001285	Jon44E	4.84998	-1.37597	0.385294	1.92008	-0.71662	0.473609	0.999962
FBgn0001291	Jra	182.772	-0.0244927	0.983166	0.440879	-0.0555542	0.955697	0.999962
FBgn0001296	kar	644.787	-1.1304	0.45679	0.785142	-1.43974	0.149942	0.999962
FBgn0001297	kay	14276.4	-0.233335	0.850666	0.336823	-0.692751	0.488466	0.999962
FBgn0001301	kel	367.898	0.0368698	1.02589	0.364801	0.101068	0.919496	0.999962
FBgn0001308	Khc	1032.02	0.0828422	1.0591	0.307169	0.269696	0.787395	0.999962
FBgn0001311	kkv	209.664	0.758929	1.69223	0.664139	1.14273	0.253153	0.999962
FBgn0001313	kl-2	2.7221	0.0222426	1.01554	2.43424	0.00913739	0.99271	NA
FBgn0001316	klar	1602.91	-0.162738	0.893328	0.369664	-0.440231	0.65977	0.999962
FBgn0001319	kn	15.0845	0.588163	1.50333	1.17245	0.501654	0.615911	0.999962
FBgn0001320	kni	99.8968	0.0762474	1.05427	0.512259	0.148845	0.881676	0.999962
FBgn0001321	knk	21.7788	0.945153	1.92539	0.944877	1.00029	0.317169	0.999962
FBgn0001323	knrl	146.873	0.328768	1.25594	0.417361	0.787732	0.430853	0.999962
FBgn0001324	kto	353.329	-0.193279	0.874616	0.341509	-0.565954	0.571425	0.999962
FBgn0001325	Kr	12.7205	1.75893	3.38446	1.09372	1.60821	0.10779	0.999962
FBgn0001330	kz	57.2516	-0.270731	0.8289	0.529729	-0.511073	0.6093	0.999962
FBgn0001341	Mybbp1A	52.5828	0.170137	1.12517	0.563607	0.301872	0.762749	0.999962
FBgn0001404	egh	878.848	0.188157	1.13931	0.321088	0.585999	0.557876	0.999962
FBgn0001491	l(1)10Bb	179.074	-0.20869	0.865322	0.386432	-0.540045	0.589166	0.999962
FBgn0001565	Hlc	298.333	0.151652	1.11084	0.395672	0.383276	0.701515	0.999962
FBgn0001612	Grip91	121.119	0.400243	1.31973	0.43701	0.915866	0.359737	0.999962
FBgn0001624	dlg1	8637.6	-0.0486704	0.966827	0.361119	-0.134777	0.892789	0.999962
FBgn0001941	ifc	328.186	0.266058	1.20252	0.482149	0.551818	0.581073	0.999962
FBgn0001942	eIF4A	11987.3	-0.252733	0.839305	0.291608	-0.866689	0.386112	0.999962
FBgn0001961	Arpc1	200.902	0.255115	1.19343	0.455455	0.560132	0.575389	0.999962
FBgn0001965	Sos	282.226	-0.0860585	0.942093	0.35409	-0.243041	0.807974	0.999962
FBgn0001967	NimC3	0	NA		NA	NA	NA	NA
FBgn0001970	Pgant35A	0	NA		NA	NA	NA	NA
FBgn0001977	CIAPIN1	88.3505	-0.355108	0.781811	0.484933	-0.732283	0.463996	0.999962
FBgn0001978	stc	432.823	-0.314047	0.804382	0.350415	-0.896214	0.370138	0.999962
FBgn0001983	wor	0.954919	1.35425	2.55665	3.43546	0.394199	0.693434	NA
FBgn0001986	Mtr4	87.9269	-0.353894	0.782469	0.46529	-0.760589	0.446903	0.999962
FBgn0001987	Gli	673.012	0.331562	1.25838	0.329694	1.00567	0.314575	0.999962
FBgn0001989	ND-B17	7283.15	-0.287855	0.819119	0.30035	-0.958399	0.337862	0.999962
FBgn0001990	wek	74.3548	-0.0401419	0.972559	0.497788	-0.0806406	0.935728	0.999962
FBgn0001991	Ca-alpha1D	14036	-0.189841	0.876702	0.349512	-0.543159	0.58702	0.999962
FBgn0001992	Cyp303a1	18.3469	0.644795	1.56352	0.841139	0.766574	0.443335	0.999962
FBgn0001994	crp	778.329	-0.0409424	0.97202	0.338541	-0.120938	0.90374	0.999962
FBgn0001995	mRpL4	427.656	0.0480171	1.03384	0.41923	0.114536	0.908813	0.999962
FBgn0002021	l(2)37Bb	618.335	-0.591729	0.663547	0.420689	-1.40657	0.159554	0.999962
FBgn0002022	Catsup	195.23	0.131588	1.0955	0.376715	0.349303	0.726862	0.999962
FBgn0002023	Lim3	45.475	-0.9395	0.521413	0.925718	-1.01489	0.310159	0.999962
FBgn0002031	Phb1	1724.48	0.36194	1.28515	0.386741	0.935872	0.349339	0.999962
FBgn0002036	CG10561	1142.9	-0.0544798	0.962942	0.323224	-0.168551	0.86615	0.999962
FBgn0002044	swm	1553.76	0.0464557	1.03272	0.304808	0.15241	0.878864	0.999962
FBgn0002069	AspRS	159.505	-0.283107	0.82182	0.434062	-0.652227	0.514255	0.999962
FBgn0002121	l(2)gl	1973.14	0.460477	1.376	0.407366	1.13038	0.258317	0.999962
FBgn0002174	CG5504	2045.02	-0.00265049	0.998165	0.333703	-0.00794267	0.993663	0.999962
FBgn0002183	dre4	96.0509	-0.17778	0.884062	0.478367	-0.371639	0.710162	0.999962
FBgn0002283	l(3)73Ah	84.8003	0.128586	1.09322	0.487792	0.263609	0.792081	0.999962
FBgn0002284	Prosbeta6	734.69	0.929652	1.90482	0.32986	2.81833	0.00482748	0.274968
FBgn0002306	sas	1207.47	0.721623	1.64904	0.443164	1.62834	0.103453	0.999962
FBgn0002354	l(3)87Df	195.037	-0.0652084	0.955807	0.392239	-0.166247	0.867963	0.999962
FBgn0002413	dco	675.14	-0.153334	0.89917	0.32498	-0.471825	0.637052	0.999962
FBgn0002431	hyd	2384.39	-0.00439379	0.996959	0.30673	-0.0143246	0.988571	0.999962
FBgn0002440	l(3)mbn	2.00966	1.47024	2.77067	2.85533	0.51491	0.606616	NA
FBgn0002441	l(3)mbt	718.01	0.0142652	1.00994	0.344089	0.0414578	0.966931	0.999962
FBgn0002466	sti	10.4351	-0.204665	0.86774	1.06483	-0.192205	0.847582	0.999962
FBgn0002521	pho	861.04	-0.140524	0.90719	0.310171	-0.453053	0.650511	0.999962
FBgn0002522	lab	8.76979	3.34831	10.1845	1.84358	1.8162	0.06934	0.999962
FBgn0002524	lace	81.4929	0.366353	1.28909	0.558495	0.655965	0.511847	0.999962
FBgn0002525	Lam	337.191	0.133876	1.09724	0.368507	0.363294	0.716386	0.999962
FBgn0002526	LanA	4409.43	0.473151	1.38814	0.296431	1.59616	0.110454	0.999962
FBgn0002531	Lcp1	3.10948	-2.50947	0.175621	1.98146	-1.26647	0.205343	NA
FBgn0002533	Lcp2	1.03441	-0.142177	0.906151	4.14128	-0.0343317	0.972613	NA
FBgn0002534	Lcp3	0.260192	-1.62692	0.323778	4.99603	-0.325643	0.744694	NA
FBgn0002535	Lcp4	1.5305	-0.112191	0.925182	2.9518	-0.0380077	0.969682	NA
FBgn0002542	lds	23.409	0.58743	1.50257	0.952042	0.617021	0.537221	0.999962
FBgn0002543	robo2	677.998	-0.0198955	0.986304	0.429898	-0.0462796	0.963087	0.999962
FBgn0002552	lin	100.599	0.0260109	1.01819	0.454244	0.0572618	0.954337	0.999962
FBgn0002561	l(1)sc	0	NA		NA	NA	NA	NA
FBgn0002562	Lsp1alpha	1322.81	4.20785	18.4795	0.449579	9.35954	8.00848e-21	4.56764e-17
FBgn0002563	Lsp1beta	2915.55	2.53603	5.7999	0.368398	6.88393	5.82244e-12	5.53471e-09
FBgn0002564	Lsp1gamma	1640.35	0.838976	1.78878	0.44818	1.87196	0.061212	0.999962
FBgn0002565	Lsp2	213.84	1.12759	2.18494	0.391128	2.88293	0.00393999	0.242938
FBgn0002566	lt	1232.95	-0.346568	0.786453	0.316324	-1.09561	0.273249	0.999962
FBgn0002567	Rab32	214.531	-0.0851911	0.94266	0.542757	-0.15696	0.875276	0.999962
FBgn0002569	Mal-A2	19.5417	2.83046	7.113	1.5788	1.79279	0.0730068	0.999962
FBgn0002570	Mal-A1	39.454	-0.338916	0.790635	1.30662	-0.259384	0.795339	0.999962
FBgn0002571	Mal-A3	9.88917	2.66182	6.3283	2.464	1.08028	0.280017	0.999962
FBgn0002573	sens	42.932	1.50658	2.84135	0.90739	1.66034	0.0968456	0.999962
FBgn0002576	lz	0.766836	-1.10749	0.464101	4.60005	-0.240756	0.809744	NA
FBgn0002577	m	6.10477	1.83416	3.56563	1.55852	1.17686	0.239251	0.999962
FBgn0002578	Kaz-m1	23.0387	-0.229526	0.852915	1.22748	-0.18699	0.851668	0.999962
FBgn0002579	RpL36	6649	-0.300572	0.81193	0.317429	-0.946897	0.343691	0.999962
FBgn0002590	RpS5a	10249.5	-0.0814851	0.945084	0.305544	-0.266689	0.789709	0.999962
FBgn0002592	E(spl)m2-BFM	8.27722	-1.74364	0.298615	1.30852	-1.33253	0.182685	0.999962
FBgn0002593	RpLP1	8913.38	-0.289768	0.818034	0.304647	-0.951161	0.341523	0.999962
FBgn0002609	E(spl)m3-HLH	19.193	-1.35098	0.392026	0.869669	-1.55344	0.120318	0.999962
FBgn0002622	RpS3	8048.38	0.0242299	1.01694	0.294665	0.0822289	0.934465	0.999962
FBgn0002626	RpL32	4990.57	-0.11619	0.922621	0.311566	-0.372923	0.709206	0.999962
FBgn0002629	E(spl)m4-BFM	1.28087	0.44539	1.36168	3.8737	0.114978	0.908463	NA
FBgn0002631	E(spl)m5-HLH	0.541509	-2.6614	0.158066	4.89038	-0.544211	0.586296	NA
FBgn0002632	E(spl)m6-BFM	0.791139	-3.21161	0.107946	4.40006	-0.729903	0.46545	NA
FBgn0002633	E(spl)m7-HLH	5.41663	2.54395	5.83182	1.592	1.59795	0.110054	0.999962
FBgn0002638	Rcc1	245.614	-0.155296	0.897948	0.389465	-0.398742	0.690083	0.999962
FBgn0002641	mal	74.0198	0.526855	1.44079	0.512178	1.02866	0.303641	0.999962
FBgn0002643	mam	605.004	0.0679303	1.04821	0.333908	0.20344	0.838791	0.999962
FBgn0002645	Map205	2381.08	0.131566	1.09548	0.305515	0.430635	0.666734	0.999962
FBgn0002673	twe	19.2579	-0.453921	0.730056	0.812981	-0.558341	0.576611	0.999962
FBgn0002707	mei-9	30.2025	-0.152557	0.899655	0.773758	-0.197163	0.8437	0.999962
FBgn0002709	mei-218	3.85681	0.147206	1.10742	1.85766	0.0792429	0.936839	NA
FBgn0002715	mei-S332	5.4142	-1.14384	0.452554	1.61358	-0.708882	0.478398	0.999962
FBgn0002716	mei-W68	111.965	-0.107955	0.927903	0.526588	-0.205008	0.837566	0.999962
FBgn0002719	Men	388.928	0.48732	1.40184	0.463717	1.0509	0.293305	0.999962
FBgn0002723	Met	344.867	-0.00210967	0.998539	0.360628	-0.00584999	0.995332	0.999962
FBgn0002732	E(spl)malpha-BFM	0.777399	-1.14405	0.452487	3.70286	-0.308965	0.757348	NA
FBgn0002733	E(spl)mbeta-HLH	21.2813	-0.351164	0.783951	0.796108	-0.441101	0.65914	0.999962
FBgn0002734	E(spl)mdelta-HLH	5.95334	0.567714	1.48217	1.40914	0.40288	0.687037	0.999962
FBgn0002735	E(spl)mgamma-HLH	0.260192	-1.62692	0.323778	4.99603	-0.325643	0.744694	NA
FBgn0002736	mago	164.938	0.53949	1.45346	0.402952	1.33885	0.180621	0.999962
FBgn0002772	Mlc1	309743	-0.128455	0.91481	0.289658	-0.443472	0.657424	0.999962
FBgn0002773	Mlc2	979716	-0.149861	0.901338	0.294819	-0.508314	0.611233	0.999962
FBgn0002774	mle	332.529	0.0236351	1.01652	0.349702	0.0675864	0.946115	0.999962
FBgn0002775	msl-3	68.4958	-0.109317	0.927027	0.499183	-0.218991	0.826657	0.999962
FBgn0002778	mnd	61.1756	-0.432013	0.741227	0.575796	-0.750288	0.453081	0.999962
FBgn0002780	mod	526.436	-0.123083	0.918223	0.324086	-0.379784	0.704105	0.999962
FBgn0002781	mod(mdg4)	395.855	0.162671	1.11936	0.34827	0.467083	0.640441	0.999962
FBgn0002783	mor	133.77	0.113613	1.08193	0.459269	0.247378	0.804616	0.999962
FBgn0002787	Rpn8	273.291	0.136637	1.09934	0.390701	0.349724	0.726546	0.999962
FBgn0002789	Mp20	769.218	1.03261	2.04572	0.352688	2.92782	0.00341346	0.223565
FBgn0002791	mr	87.3191	0.00450836	1.00313	0.494921	0.00910924	0.992732	0.999962
FBgn0002838	ms(3)K81	0	NA		NA	NA	NA	NA
FBgn0002842	sa	17.0097	1.95839	3.88628	1.02922	1.90278	0.0570688	0.999962
FBgn0002855	Acp26Aa	0	NA		NA	NA	NA	NA
FBgn0002856	Acp26Ab	0	NA		NA	NA	NA	NA
FBgn0002862	Mst87F	55.2771	-2.44321	0.183873	0.786778	-3.10534	0.00190059	0.143577
FBgn0002863	Acp95EF	0	NA		NA	NA	NA	NA
FBgn0002865	Mst98Ca	5.47055	3.19066	9.13027	2.74102	1.16404	0.244408	0.999962
FBgn0002868	MtnA	788.717	0.219287	1.16416	0.601006	0.364866	0.715211	0.999962
FBgn0002869	MtnB	65.0058	0.707138	1.63256	0.901324	0.784555	0.432715	0.999962
FBgn0002872	mu2	14.7316	0.31296	1.24225	1.42125	0.2202	0.825715	0.999962
FBgn0002873	mud	0	NA		NA	NA	NA	NA
FBgn0002878	mus101	32.8791	0.152177	1.11124	0.760562	0.200085	0.841414	0.999962
FBgn0002887	mus201	26.6525	-0.318806	0.801733	0.868334	-0.367147	0.71351	0.999962
FBgn0002891	PolZ1	91.3319	-0.174796	0.885893	0.51408	-0.340016	0.733844	0.999962
FBgn0002899	mus301	20.0421	0.537167	1.45112	0.978014	0.549243	0.582839	0.999962
FBgn0002901	mus304	22.8912	0.206867	1.15418	0.7563	0.273526	0.784449	0.999962
FBgn0002905	PolQ	22.2153	-0.00906877	0.993734	0.818508	-0.0110796	0.99116	0.999962
FBgn0002906	Blm	59.9724	-0.517366	0.698646	0.576004	-0.898198	0.36908	0.999962
FBgn0002909	mus312	0	NA		NA	NA	NA	NA
FBgn0002914	Myb	0	NA		NA	NA	NA	NA
FBgn0002917	na	105.591	0.600238	1.51597	0.743983	0.80679	0.419787	0.999962
FBgn0002921	Atpalpha	24167.9	0.125372	1.09079	0.328872	0.381217	0.703042	0.999962
FBgn0002922	nau	9.44805	-0.385663	0.765427	1.34145	-0.287498	0.773731	0.999962
FBgn0002924	ncd	47.2198	1.06977	2.0991	0.716928	1.49216	0.135656	0.999962
FBgn0002926	ndl	9.63999	-0.824499	0.564678	1.20678	-0.683223	0.494466	0.999962
FBgn0002930	nec	250.844	0.418565	1.3366	0.536075	0.780796	0.434923	0.999962
FBgn0002931	net	480.915	-2.41815	0.187095	0.340464	-7.10253	1.22497e-12	1.39732e-09
FBgn0002932	neur	69.7204	-0.124897	0.91707	0.51947	-0.240431	0.809996	0.999962
FBgn0002933	ng1	0.270755	-1.65588	0.317345	4.99398	-0.331574	0.740211	NA
FBgn0002936	ninaA	0	NA		NA	NA	NA	NA
FBgn0002937	ninaB	4.93903	-0.171267	0.888062	1.70224	-0.100613	0.919858	0.999962
FBgn0002938	ninaC	104.406	1.3965	2.63261	0.94463	1.47835	0.139313	0.999962
FBgn0002939	ninaD	360.658	-0.881251	0.542897	0.343761	-2.56356	0.0103605	0.461942
FBgn0002940	ninaE	196.894	0.437818	1.35455	1.15996	0.377444	0.705844	0.999962
FBgn0002941	slou	1.97139	-0.166371	0.891082	2.67181	-0.0622687	0.950349	NA
FBgn0002945	nkd	140.221	-0.486396	0.713806	0.47525	-1.02345	0.306093	0.999962
FBgn0002948	nod	18.717	2.27983	4.8562	0.935281	2.43758	0.0147858	0.547601
FBgn0002962	nos	12.8973	-7.2386	0.00662161	1.89137	-3.82718	0.000129618	0.0160712
FBgn0002973	numb	322.546	0.0497287	1.03507	0.457618	0.108669	0.913465	0.999962
FBgn0002985	odd	6.66337	-0.805998	0.571966	1.58614	-0.508152	0.611347	0.999962
FBgn0002989	okr	36.9026	-0.0914686	0.938567	0.655032	-0.13964	0.888944	0.999962
FBgn0003002	opa	4.78742	0.689427	1.61264	1.68572	0.40898	0.682555	0.999962
FBgn0003008	or	99.2893	-0.0737917	0.950138	0.461604	-0.159859	0.872992	0.999962
FBgn0003009	ord	0.875425	3.16859	8.99169	4.84201	0.654396	0.512857	NA
FBgn0003011	ort	4.99456	1.90043	3.73324	2.32521	0.817313	0.413749	0.999962
FBgn0003015	osk	0	NA		NA	NA	NA	NA
FBgn0003016	osp	1440.07	-0.451837	0.731111	0.336144	-1.34418	0.178891	0.999962
FBgn0003023	otu	4.96683	-1.24938	0.420628	2.09162	-0.597329	0.550288	0.999962
FBgn0003028	ovo	752.621	0.321651	1.24976	0.3366	0.955588	0.339281	0.999962
FBgn0003034	SP	0	NA		NA	NA	NA	NA
FBgn0003041	pbl	418.896	-0.729053	0.6033	1.11026	-0.656653	0.511404	0.999962
FBgn0003042	Pc	80.1654	-0.292825	0.816302	0.545663	-0.536642	0.591515	0.999962
FBgn0003044	Pcl	112.811	-0.236567	0.848763	0.432225	-0.547323	0.584157	0.999962
FBgn0003046	Pcp	10.3578	0.502305	1.41648	1.42011	0.353709	0.723557	0.999962
FBgn0003048	pcx	846.052	0.12847	1.09313	0.336355	0.381947	0.702501	0.999962
FBgn0003053	peb	202.578	0.935006	1.9119	0.503799	1.85591	0.0634664	0.999962
FBgn0003057	CG10598	0.739241	-1.19115	0.437953	4.648	-0.256272	0.797741	NA
FBgn0003060	CG9757	0	NA		NA	NA	NA	NA
FBgn0003062	Fib	57.3802	-0.0038342	0.997346	0.656443	-0.00584088	0.99534	0.999962
FBgn0003065	CG2150	47.4601	1.41022	2.65778	1.0194	1.38339	0.166546	0.999962
FBgn0003067	Pepck1	0	NA		NA	NA	NA	NA
FBgn0003068	per	63.1538	-0.110891	0.926016	0.571691	-0.193971	0.846199	0.999962
FBgn0003071	Pfk	47942	0.0380295	1.02671	0.306253	0.124177	0.901175	0.999962
FBgn0003074	Pgi	23184	0.132466	1.09617	0.308921	0.428803	0.668067	0.999962
FBgn0003076	Pgm1	10412.6	-0.311275	0.805929	0.335114	-0.928865	0.352959	0.999962
FBgn0003079	Raf	221.618	0.220736	1.16533	0.395519	0.558093	0.576781	0.999962
FBgn0003082	phr	131.275	6.34985	81.5631	0.777106	8.17114	3.05488e-16	1.16157e-12
FBgn0003086	Pig1	3.22806	1.61338	3.05969	2.1084	0.765217	0.444142	NA
FBgn0003087	pim	0.506644	-0.122361	0.918683	4.98581	-0.0245418	0.98042	NA
FBgn0003089	pip	207.735	-0.237335	0.848311	0.631369	-0.375905	0.706987	0.999962
FBgn0003090	pk	119.608	0.625885	1.54316	0.647737	0.966264	0.333912	0.999962
FBgn0003091	Pkc53E	199.638	0.230256	1.17304	0.407405	0.565176	0.571954	0.999962
FBgn0003093	Pkc98E	2394.75	0.152928	1.11182	0.306874	0.498342	0.618243	0.999962
FBgn0003114	plu	0.246452	1.31188	2.48266	4.98727	0.263046	0.792515	NA
FBgn0003116	pn	95.1012	-0.204079	0.868093	0.458131	-0.445459	0.655988	0.999962
FBgn0003117	pnr	50.7287	-0.349756	0.784717	0.556235	-0.628792	0.529485	0.999962
FBgn0003118	pnt	919.406	0.112579	1.08116	0.323667	0.347823	0.727973	0.999962
FBgn0003124	polo	2.97491	-0.713721	0.609745	1.90912	-0.373848	0.708517	NA
FBgn0003129	Poxm	10.4749	0.532509	1.44644	1.18433	0.449629	0.652978	0.999962
FBgn0003130	Poxn	0.246452	1.31188	2.48266	4.98727	0.263046	0.792515	NA
FBgn0003132	Pp1-13C	1.74947	2.45676	5.48983	3.61799	0.679041	0.497112	NA
FBgn0003134	Pp1alpha-96A	395.154	-0.0295423	0.979731	0.364569	-0.0810335	0.935415	0.999962
FBgn0003137	Ppn	9192.06	-0.206825	0.866442	0.360656	-0.573469	0.566327	0.999962
FBgn0003139	PpV	252.152	-0.118348	0.921242	0.370073	-0.319795	0.749123	0.999962
FBgn0003140	PpY-55A	0.218856	1.22536	2.33814	4.99316	0.245409	0.80614	NA
FBgn0003141	pr	266.455	-0.0926989	0.937767	0.385793	-0.240281	0.810112	0.999962
FBgn0003145	prd	0	NA		NA	NA	NA	NA
FBgn0003149	Prm	58815.7	-0.256652	0.837028	0.368728	-0.696049	0.486398	0.999962
FBgn0003159	CG2841	1063.9	-0.0720125	0.95131	0.562999	-0.127909	0.898221	0.999962
FBgn0003162	Pu	283.683	0.0257342	1.018	0.589181	0.043678	0.965161	0.999962
FBgn0003165	pum	2664.88	0.134341	1.09759	0.312941	0.429286	0.667715	0.999962
FBgn0003169	put	472.64	-0.202769	0.868881	0.355775	-0.569937	0.56872	0.999962
FBgn0003174	pwn	140.942	1.088	2.12578	0.77824	1.39802	0.162107	0.999962
FBgn0003175	px	1216.15	0.211344	1.15777	0.311732	0.677968	0.497792	0.999962
FBgn0003187	qua	11.2533	0.297135	1.2287	1.14449	0.259623	0.795155	0.999962
FBgn0003189	r	116.587	0.493759	1.40811	0.515838	0.957198	0.338468	0.999962
FBgn0003204	ras	499.572	-0.288756	0.818607	0.326042	-0.885642	0.37581	0.999962
FBgn0003205	Ras85D	366.682	0.00428069	1.00297	0.383199	0.0111709	0.991087	0.999962
FBgn0003206	Ras64B	482.865	0.163931	1.12034	0.357238	0.458885	0.646317	0.999962
FBgn0003209	raw	937.855	-0.0231133	0.984107	0.355782	-0.0649648	0.948202	0.999962
FBgn0003210	rb	533.568	0.0172872	1.01205	0.359177	0.04813	0.961613	0.999962
FBgn0003218	rdgB	402.142	0.553869	1.46802	0.46097	1.20153	0.229545	0.999962
FBgn0003227	rec	8.01229	-0.203151	0.868651	1.28831	-0.157688	0.874703	0.999962
FBgn0003231	ref(2)P	871.373	-0.033621	0.976965	0.331887	-0.101303	0.91931	0.999962
FBgn0003248	Rh2	4.23157	-2.31149	0.201452	2.39398	-0.965544	0.334272	NA
FBgn0003249	Rh3	19.6216	2.00195	4.00542	1.2454	1.60747	0.107951	0.999962
FBgn0003250	Rh4	29.9521	-0.0724003	0.951054	0.740328	-0.097795	0.922095	0.999962
FBgn0003254	rib	1.18752	0.318927	1.2474	3.21337	0.0992499	0.92094	NA
FBgn0003255	rk	140.898	0.580078	1.49493	0.427189	1.3579	0.174496	0.999962
FBgn0003256	rl	1680.35	-0.24605	0.843202	0.316354	-0.777768	0.436706	0.999962
FBgn0003257	r-l	117.536	-0.248231	0.841928	0.479604	-0.517574	0.604755	0.999962
FBgn0003261	Rm62	3776.41	-0.292623	0.816416	0.305709	-0.957197	0.338468	0.999962
FBgn0003267	ro	7.99198	1.0075	2.01042	1.20102	0.838865	0.401545	0.999962
FBgn0003268	rod	32.4893	-0.170531	0.888516	0.721151	-0.23647	0.813068	0.999962
FBgn0003270	amos	1.22897	1.83276	3.56218	3.20864	0.571194	0.567868	NA
FBgn0003274	RpLP2	10309.1	-0.04218	0.971186	0.32036	-0.131664	0.89525	0.999962
FBgn0003275	Polr2F	111.959	-0.234121	0.850203	0.48986	-0.477935	0.632696	0.999962
FBgn0003277	Polr2A	1078.84	-0.0436295	0.970211	0.314304	-0.138813	0.889598	0.999962
FBgn0003278	Polr1B	101.647	0.724762	1.65263	0.568959	1.27384	0.202721	0.999962
FBgn0003279	RpL4	13041.5	-0.116972	0.922121	0.298176	-0.392292	0.694843	0.999962
FBgn0003285	rst	92.5556	0.724131	1.65191	0.684847	1.05736	0.290347	0.999962
FBgn0003292	rt	2.256	0.184199	1.13619	2.20777	0.0834318	0.933508	NA
FBgn0003295	ru	2.59718	1.1936	2.28722	2.04985	0.582284	0.560375	NA
FBgn0003300	run	4.7212	0.601409	1.5172	1.59931	0.376043	0.706885	0.999962
FBgn0003301	rut	2113.77	0.599469	1.51516	0.439812	1.36301	0.172879	0.999962
FBgn0003302	rux	20.6668	-0.611045	0.654722	0.800293	-0.763527	0.445149	0.999962
FBgn0003308	ry	115.171	-0.208977	0.86515	0.738628	-0.282926	0.777234	0.999962
FBgn0003310	S	439.003	0.0646959	1.04586	0.372708	0.173583	0.862193	0.999962
FBgn0003312	sad	15.07	-0.47316	0.720385	1.0482	-0.451404	0.651699	0.999962
FBgn0003313	sala	0	NA		NA	NA	NA	NA
FBgn0003317	sax	617.878	-0.0731002	0.950593	0.338231	-0.216125	0.82889	0.999962
FBgn0003319	Sb	146.818	-0.0782158	0.947228	0.457846	-0.170834	0.864354	0.999962
FBgn0003321	sbr	549.342	-0.330926	0.795026	0.329702	-1.00371	0.315517	0.999962
FBgn0003326	sca	24.5528	1.37691	2.59711	0.9511	1.4477	0.1477	0.999962
FBgn0003330	Sce	68.9837	-0.510704	0.70188	0.522249	-0.977893	0.328127	0.999962
FBgn0003334	Scm	758.556	0.0626395	1.04437	0.320006	0.195745	0.84481	0.999962
FBgn0003339	Scr	12.79	-0.211515	0.86363	1.10387	-0.191613	0.848045	0.999962
FBgn0003345	sd	710.305	0.164665	1.12091	0.366916	0.44878	0.65359	0.999962
FBgn0003346	RanGAP	66.3391	0.451811	1.36776	0.570417	0.792072	0.428319	0.999962
FBgn0003353	sei	33.3887	-0.65991	0.632918	0.920512	-0.716894	0.473439	0.999962
FBgn0003356	Jon99Cii	0	NA		NA	NA	NA	NA
FBgn0003357	Jon99Ciii	0.260192	-1.62692	0.323778	4.99603	-0.325643	0.744694	NA
FBgn0003358	Jon99Ci	1.02056	-1.8073	0.285726	3.36947	-0.536374	0.5917	NA
FBgn0003360	sesB	468839	-0.213482	0.862453	0.344833	-0.619088	0.535858	0.999962
FBgn0003366	sev	190.588	0.29794	1.22939	0.410875	0.725136	0.468369	0.999962
FBgn0003371	sgg	19133.3	0.38624	1.30698	0.314149	1.22948	0.218892	0.999962
FBgn0003372	Sgs1	6.8992	1.43775	2.70898	1.3303	1.08077	0.279799	0.999962
FBgn0003373	Sgs3	3.21421	1.03066	2.04295	1.95273	0.527803	0.597636	NA
FBgn0003374	Sgs4	1.44453	0.749041	1.68067	2.97471	0.251803	0.801194	NA
FBgn0003375	Sgs5	1.24998	-0.877207	0.54442	3.88257	-0.225935	0.821252	NA
FBgn0003377	Sgs7	0.777399	-1.14405	0.452487	3.70286	-0.308965	0.757348	NA
FBgn0003378	Sgs8	9.3061	-0.0892838	0.939989	1.18617	-0.0752703	0.94	0.999962
FBgn0003380	Sh	27088.3	-0.00238584	0.998348	0.403328	-0.0059154	0.99528	0.999962
FBgn0003382	sha	1.62852	2.37509	5.18768	2.87611	0.825798	0.408919	NA
FBgn0003386	Shaw	173.585	0.742732	1.67334	0.526451	1.41083	0.158295	0.999962
FBgn0003388	shd	204.561	0.564474	1.47885	0.424271	1.33046	0.183368	0.999962
FBgn0003390	shf	47.0739	1.39473	2.62939	0.923686	1.50996	0.131054	0.999962
FBgn0003391	shg	493.544	0.467236	1.38246	0.349045	1.33861	0.180697	0.999962
FBgn0003392	shi	1784.21	-0.0389427	0.973368	0.348054	-0.111887	0.910913	0.999962
FBgn0003396	shn	2724.27	0.194017	1.14394	0.311461	0.622926	0.533333	0.999962
FBgn0003401	shu	0.753096	0.892954	1.85697	4.63603	0.192612	0.847263	NA
FBgn0003410	sina	902.108	-0.379504	0.768702	0.336048	-1.12931	0.258765	0.999962
FBgn0003411	sisA	1.82873	-2.73514	0.15019	2.79342	-0.979136	0.327513	NA
FBgn0003415	skd	1936.36	0.0867704	1.06199	0.395621	0.219327	0.826395	0.999962
FBgn0003416	sl	182.51	0.157403	1.11528	0.452806	0.347617	0.728128	0.999962
FBgn0003423	slgA	10081.4	0.465638	1.38093	0.320453	1.45306	0.146207	0.999962
FBgn0003429	slo	5358.9	-0.148281	0.902325	0.326138	-0.454656	0.649357	0.999962
FBgn0003430	slp1	4.22079	-0.725357	0.604847	1.65208	-0.439058	0.660619	NA
FBgn0003435	sm	5402.33	0.133131	1.09667	0.352885	0.377265	0.705977	0.999962
FBgn0003444	smo	59.3995	0.172428	1.12695	0.543566	0.317217	0.751079	0.999962
FBgn0003447	sn	337.604	-0.128782	0.914603	0.893923	-0.144064	0.88545	0.999962
FBgn0003448	sna	0.218856	1.22536	2.33814	4.99316	0.245409	0.80614	NA
FBgn0003449	snf	269.378	-0.003789	0.997377	0.406363	-0.00932417	0.99256	0.999962
FBgn0003450	snk	5.5983	-0.128907	0.914524	1.68357	-0.0765673	0.938968	0.999962
FBgn0003459	stwl	156.473	-0.50108	0.706577	0.443539	-1.12973	0.258589	0.999962
FBgn0003460	so	302.214	0.176605	1.13022	0.436156	0.404912	0.685542	0.999962
FBgn0003462	Sod1	1659.8	-0.251356	0.840107	0.324842	-0.773777	0.439062	0.999962
FBgn0003463	sog	3370.48	0.282508	1.21631	0.396506	0.712493	0.476159	0.999962
FBgn0003464	sol	229.077	0.415054	1.33335	0.404871	1.02515	0.305291	0.999962
FBgn0003475	spir	377.206	0.0170477	1.01189	0.373427	0.0456521	0.963588	0.999962
FBgn0003479	spn-A	22.9075	-0.0657492	0.955449	0.773643	-0.0849865	0.932272	0.999962
FBgn0003480	spn-B	19.9664	-0.833974	0.560982	0.835183	-0.998553	0.318012	0.999962
FBgn0003482	spn-D	0	NA		NA	NA	NA	NA
FBgn0003483	spn-E	8.71678	0.230831	1.17351	1.21235	0.1904	0.848995	0.999962
FBgn0003486	spo	1.33265	-3.96275	0.0641348	3.58737	-1.10464	0.269316	NA
FBgn0003495	spz	95.4535	0.899936	1.86598	0.528793	1.70187	0.0887801	0.999962
FBgn0003499	sr	411.425	0.178995	1.1321	0.365889	0.489206	0.624696	0.999962
FBgn0003502	Btk	495.293	-0.331363	0.794785	0.54025	-0.61335	0.539645	0.999962
FBgn0003507	srp	272.517	0.00350575	1.00243	0.364028	0.00963044	0.992316	0.999962
FBgn0003510	Sry-alpha	0	NA		NA	NA	NA	NA
FBgn0003511	Sry-beta	0	NA		NA	NA	NA	NA
FBgn0003512	Sry-delta	37.5872	0.28198	1.21586	0.658222	0.428396	0.668363	0.999962
FBgn0003513	ss	18.1875	0.789338	1.72828	0.895291	0.881656	0.377963	0.999962
FBgn0003514	sqh	1105.46	-0.081128	0.945318	0.309372	-0.262234	0.793141	0.999962
FBgn0003515	st	26.4549	-1.63487	0.321999	1.65236	-0.989417	0.322459	0.999962
FBgn0003517	sta	6111.44	-0.063935	0.956651	0.301815	-0.211835	0.832236	0.999962
FBgn0003520	stau	4093.28	-0.0892395	0.940018	0.307976	-0.289761	0.771999	0.999962
FBgn0003525	stg	260.439	-0.880406	0.543215	0.364926	-2.41256	0.0158411	0.572456
FBgn0003527	stil	6.93021	2.45388	5.47889	1.46541	1.67454	0.0940246	0.999962
FBgn0003545	sub	1.03441	-0.142177	0.906151	4.14128	-0.0343317	0.972613	NA
FBgn0003557	Su(dx)	704.28	-0.0119554	0.991747	0.359859	-0.0332224	0.973497	0.999962
FBgn0003559	su(f)	141.652	-0.14324	0.905484	0.452412	-0.316613	0.751537	0.999962
FBgn0003567	su(Hw)	188.725	-0.488169	0.71293	0.395883	-1.23311	0.217533	0.999962
FBgn0003575	su(sable)	1026.19	-0.11505	0.92335	0.327475	-0.351326	0.725344	0.999962
FBgn0003598	Su(var)3-7	193.521	-0.208928	0.86518	0.416073	-0.502142	0.615567	0.999962
FBgn0003607	Su(var)205	172.081	-0.0469936	0.967951	0.46551	-0.100951	0.919589	0.999962
FBgn0003612	Su(var)2-10	343.07	0.133222	1.09674	0.376703	0.353652	0.7236	0.999962
FBgn0003638	su(w[a])	886.96	-0.465379	0.724281	0.320552	-1.45181	0.146556	0.999962
FBgn0003651	svp	1152.54	0.221254	1.16575	0.389429	0.568151	0.569932	0.999962
FBgn0003654	sw	785.792	-0.0687075	0.953492	0.324372	-0.211817	0.83225	0.999962
FBgn0003655	swa	22.6599	1.90842	3.75396	0.863659	2.20969	0.0271269	0.755675
FBgn0003656	sws	1129.2	-0.136265	0.909871	0.556989	-0.244647	0.80673	0.999962
FBgn0003660	Syb	385.811	0.272759	1.20812	0.3399	0.802467	0.422283	0.999962
FBgn0003676	CCT1	183.985	0.548178	1.46224	0.396394	1.38291	0.166692	0.999962
FBgn0003683	term	0	NA		NA	NA	NA	NA
FBgn0003687	Tbp	55.6606	-0.250911	0.840366	0.546604	-0.459036	0.646208	0.999962
FBgn0003701	thr	18.4037	-0.144787	0.904513	1.05437	-0.137321	0.890777	0.999962
FBgn0003710	tipE	121.085	0.0544388	1.03846	0.866195	0.0628482	0.949887	0.999962
FBgn0003714	tko	1072.8	-1.38894	0.381844	0.400737	-3.46597	0.000528313	0.0519523
FBgn0003716	tkv	1084.68	-0.444783	0.734695	0.331608	-1.34129	0.179825	0.999962
FBgn0003719	tld	3.86898	2.65808	6.31192	2.01611	1.31842	0.187362	NA
FBgn0003720	tll	0.517207	-0.151332	0.900419	4.98375	-0.0303651	0.975776	NA
FBgn0003721	Tm1	158697	-0.0623923	0.957675	0.321046	-0.194341	0.845909	0.999962
FBgn0003731	Egfr	434.621	0.322543	1.25053	0.360659	0.894316	0.371153	0.999962
FBgn0003733	tor	12.9043	0.638702	1.55693	0.969103	0.659065	0.509854	0.999962
FBgn0003741	tra	28.2866	-0.421027	0.746893	0.692963	-0.607575	0.54347	0.999962
FBgn0003742	tra2	75.7043	0.20339	1.1514	0.550877	0.369211	0.711971	0.999962
FBgn0003744	trc	833.706	-0.169041	0.889434	0.345045	-0.48991	0.624198	0.999962
FBgn0003747	Gr5a	0	NA		NA	NA	NA	NA
FBgn0003748	Treh	8365.24	0.359547	1.28302	0.316014	1.13776	0.255221	0.999962
FBgn0003751	trk	8.29189	-0.244685	0.844	1.26263	-0.193791	0.84634	0.999962
FBgn0003861	trp	75.8974	1.4287	2.69204	2.83543	0.503875	0.614349	0.999962
FBgn0003862	trx	1817.51	-0.0191947	0.986783	0.309259	-0.0620668	0.95051	0.999962
FBgn0003863	alphaTry	18.5911	0.946817	1.92761	1.13921	0.831113	0.40591	0.999962
FBgn0003865	tsg	1.23226	3.65441	12.5918	4.82571	0.75728	0.448882	NA
FBgn0003866	tsh	138.971	0.0221613	1.01548	0.412225	0.0537602	0.957126	0.999962
FBgn0003867	tsl	92.0297	0.399711	1.31924	0.721993	0.553622	0.579838	0.999962
FBgn0003870	ttk	1730.03	-0.39344	0.761312	0.312147	-1.26043	0.207514	0.999962
FBgn0003882	tub	128.581	-0.0204994	0.985891	0.417021	-0.0491567	0.960794	0.999962
FBgn0003884	alphaTub84B	5480.18	0.223059	1.16721	0.348248	0.640517	0.521837	0.999962
FBgn0003885	alphaTub84D	2974	-0.282884	0.821946	0.302663	-0.93465	0.349969	0.999962
FBgn0003886	alphaTub85E	15.8194	0.169864	1.12495	0.88463	0.192017	0.847729	0.999962
FBgn0003889	betaTub85D	6.51847	0.787263	1.7258	1.58689	0.496104	0.619821	0.999962
FBgn0003890	betaTub97EF	2998.96	-0.301502	0.811407	0.310667	-0.970497	0.331799	0.999962
FBgn0003891	tud	19360	-0.196474	0.872681	0.336872	-0.583231	0.559738	0.999962
FBgn0003892	ptc	151.393	-0.615285	0.652801	0.452327	-1.36026	0.173746	0.999962
FBgn0003896	tup	28.8729	-1.31038	0.403214	0.766188	-1.71026	0.0872175	0.999962
FBgn0003900	twi	0.930617	3.25218	9.52802	4.08907	0.795334	0.426419	NA
FBgn0003916	snRNA:U1:21D	30195.9	-0.352609	0.783167	0.609668	-0.578362	0.56302	0.999962
FBgn0003920	snRNA:U2:14B	8403.88	-1.31958	0.400651	0.876714	-1.50515	0.132286	0.999962
FBgn0003922	snRNA:U2:38ABa	8507.18	-1.31618	0.401596	0.891916	-1.47568	0.14003	0.999962
FBgn0003923	snRNA:U2:38ABb	306.044	-0.75609	0.592099	0.701293	-1.07814	0.280972	0.999962
FBgn0003930	snRNA:U4:39B	10216.7	-0.446542	0.733799	0.654294	-0.68248	0.494935	0.999962
FBgn0003931	snRNA:U4:38AB	273.059	-0.5602	0.678208	0.851543	-0.657864	0.510625	0.999962
FBgn0003933	snRNA:U5:14B	146.177	-0.165575	0.891573	0.714298	-0.231802	0.816692	0.999962
FBgn0003934	snRNA:U5:23D	94.136	-0.188759	0.87736	0.758949	-0.248712	0.803584	0.999962
FBgn0003935	snRNA:U5:34A	102.281	-0.150126	0.901172	0.789904	-0.190056	0.849265	0.999962
FBgn0003936	snRNA:U5:35D	149.346	-0.334614	0.792996	0.722966	-0.462834	0.643483	0.999962
FBgn0003938	snRNA:U5:63BC	416.596	-0.573049	0.672195	0.604035	-0.948701	0.342773	0.999962
FBgn0003941	RpL40	6069.38	-0.28373	0.821464	0.352572	-0.804744	0.420967	0.999962
FBgn0003942	RpS27A	5853.39	-0.0686731	0.953515	0.331006	-0.207467	0.835645	0.999962
FBgn0003943	Ubi-p63E	21388.8	-0.503621	0.705334	0.36442	-1.38198	0.166978	0.999962
FBgn0003944	Ubx	48.1881	-0.00522024	0.996388	0.792852	-0.00658413	0.994747	0.999962
FBgn0003950	unc	1.71131	2.45173	5.47071	2.96077	0.82807	0.407631	NA
FBgn0003961	Uro	0.270755	-1.65588	0.317345	4.99398	-0.331574	0.740211	NA
FBgn0003963	ush	190.661	0.0180728	1.01261	0.379965	0.0475645	0.962063	0.999962
FBgn0003964	usp	359.77	-0.195111	0.873505	0.347746	-0.561074	0.574747	0.999962
FBgn0003965	v	157.244	-5.19985	0.0272076	0.655644	-7.9309	2.17566e-15	6.20445e-12
FBgn0003969	vap	134.774	-0.103136	0.931007	0.46801	-0.220371	0.825582	0.999962
FBgn0003975	vg	1003.71	-0.173901	0.886442	0.354905	-0.489993	0.624139	0.999962
FBgn0003977	vir	130.528	-0.024431	0.983208	0.417492	-0.0585184	0.953336	0.999962
FBgn0003978	vls	40.2301	-0.182078	0.881432	0.673861	-0.270202	0.787005	0.999962
FBgn0003979	Vm26Aa	0	NA		NA	NA	NA	NA
FBgn0003980	Vm26Ab	0.492904	2.3282	5.02179	4.8868	0.476427	0.63377	NA
FBgn0003983	Vm34Ca	0.780576	-3.19333	0.109323	4.85805	-0.657327	0.510971	NA
FBgn0003984	vn	1620.1	0.113889	1.08214	0.366803	0.31049	0.756189	0.999962
FBgn0003996	w	19.7693	-0.128233	0.914951	0.813799	-0.157574	0.874793	0.999962
FBgn0003997	hid	287.802	-0.0304421	0.97912	0.367093	-0.0829276	0.933909	0.999962
FBgn0004003	wbl	9.38721	0.589293	1.50451	1.20594	0.488658	0.625084	0.999962
FBgn0004034	y	117.385	-1.9051	0.266998	0.917101	-2.0773	0.0377735	0.90712
FBgn0004045	Yp1	0.985808	3.33174	10.0683	4.83592	0.688957	0.49085	NA
FBgn0004047	Yp3	12.1718	0.335909	1.26217	1.24011	0.270871	0.78649	0.999962
FBgn0004049	yrt	394.396	0.735566	1.66505	0.342274	2.14906	0.0316298	0.836185
FBgn0004050	z	105.627	0.313522	1.24274	0.466929	0.671456	0.50193	0.999962
FBgn0004052	Z600	1.30096	-3.92957	0.0656268	4.82889	-0.813764	0.41578	NA
FBgn0004053	zen	0	NA		NA	NA	NA	NA
FBgn0004054	zen2	0	NA		NA	NA	NA	NA
FBgn0004055	uzip	469.544	0.158413	1.11606	0.447687	0.353849	0.723452	0.999962
FBgn0004057	Zw	75.5335	-0.670522	0.628279	0.58484	-1.14651	0.251586	0.999962
FBgn0004066	Prosalpha4	281.81	-0.273264	0.827446	0.371227	-0.736108	0.461665	0.999962
FBgn0004087	Dhfr	15.9124	-0.384512	0.766038	0.888306	-0.432859	0.665117	0.999962
FBgn0004101	bs	857.499	-0.124489	0.917329	0.332048	-0.374912	0.707726	0.999962
FBgn0004102	oc	11.289	1.02854	2.03996	1.10561	0.930288	0.352222	0.999962
FBgn0004103	Pp1-87B	5053.2	0.00326109	1.00226	0.291389	0.0111915	0.991071	0.999962
FBgn0004106	Cdk1	7.55963	0.662224	1.58252	1.65722	0.3996	0.689451	0.999962
FBgn0004107	Cdk2	8.38807	-1.60097	0.329654	1.29871	-1.23275	0.217671	0.999962
FBgn0004108	Nrt	47.1	-0.0675143	0.954281	0.591688	-0.114105	0.909155	0.999962
FBgn0004110	tin	1.14618	1.70999	3.27159	4.04801	0.422429	0.672712	NA
FBgn0004117	Tm2	148945	-0.00864875	0.994023	0.291205	-0.0296999	0.976306	0.999962
FBgn0004118	nAChRbeta2	73.3852	0.0452913	1.03189	0.879033	0.051524	0.958908	0.999962
FBgn0004132	boca	34.4513	-0.357275	0.780638	0.644759	-0.554122	0.579495	0.999962
FBgn0004133	blow	71.0066	0.219523	1.16435	0.588817	0.37282	0.709282	0.999962
FBgn0004143	nullo	1.7079	-0.665894	0.630298	2.82546	-0.235676	0.813684	NA
FBgn0004167	kst	2349.95	0.427833	1.34521	0.333099	1.2844	0.199001	0.999962
FBgn0004168	5-HT1A	198.771	2.39249	5.25064	0.710492	3.36737	0.000758875	0.0687023
FBgn0004169	up	241748	-0.163878	0.892622	0.313642	-0.522502	0.601321	0.999962
FBgn0004170	sc	0	NA		NA	NA	NA	NA
FBgn0004171	Mst98Cb	2.75958	2.0356	4.09993	3.15701	0.644787	0.519066	NA
FBgn0004172	Mst84Da	0	NA		NA	NA	NA	NA
FBgn0004173	Mst84Db	3.04407	0.873815	1.8325	2.52279	0.346368	0.729066	NA
FBgn0004174	Mst84Dc	4.26259	2.08804	4.25171	2.86013	0.730051	0.465359	NA
FBgn0004175	Mst84Dd	1.97162	4.33301	20.1543	4.24252	1.02133	0.307098	NA
FBgn0004177	mts	4529.17	0.0859675	1.0614	0.309549	0.277718	0.781229	0.999962
FBgn0004179	Csp	1544	-0.0635434	0.956911	0.318169	-0.199716	0.841703	0.999962
FBgn0004181	Ebp	1.86123	4.25222	19.0566	3.14956	1.3501	0.176984	NA
FBgn0004183	snRNA:U1:82Eb	384.23	-1.18626	0.439439	0.789208	-1.50311	0.132811	0.999962
FBgn0004185	snRNA:U1:95Ca	30090.3	-0.352406	0.783277	0.609358	-0.578324	0.563045	0.999962
FBgn0004186	snRNA:U1:95Cb	30438.6	-0.357611	0.780456	0.609624	-0.586609	0.557467	0.999962
FBgn0004187	snRNA:U1:95Cc	14876.4	-0.482158	0.715906	0.676931	-0.71227	0.476297	0.999962
FBgn0004188	snRNA:U6:96Aa	370.719	-1.13763	0.454507	0.691439	-1.6453	0.0999075	0.999962
FBgn0004189	snRNA:U6:96Ab	369.212	-1.13059	0.456728	0.667021	-1.69499	0.0900779	0.999962
FBgn0004190	snRNA:U6:96Ac	375.623	-1.03283	0.488752	0.68957	-1.49778	0.13419	0.999962
FBgn0004191	snRNA:U2:34ABa	8645.9	-1.38402	0.383151	0.912368	-1.51695	0.12928	0.999962
FBgn0004192	snRNA:U2:34ABb	25827.9	-0.81422	0.568716	0.48033	-1.69513	0.0900517	0.999962
FBgn0004197	Ser	74.9143	0.493868	1.40822	0.616053	0.801666	0.422746	0.999962
FBgn0004198	ct	562.05	-0.186613	0.878666	0.500602	-0.372777	0.709315	0.999962
FBgn0004227	nonA	888.041	-0.0819327	0.944791	0.31539	-0.259783	0.795031	0.999962
FBgn0004228	mex1	15.9565	0.788166	1.72688	1.52443	0.517022	0.605141	0.999962
FBgn0004237	Hrb87F	588.958	0.16081	1.11791	0.325351	0.494265	0.621119	0.999962
FBgn0004240	DptA	11.8706	-0.173988	0.886389	1.20595	-0.144275	0.885284	0.999962
FBgn0004242	Syt1	1482.01	0.48837	1.40286	0.682267	0.715805	0.474112	0.999962
FBgn0004244	Rdl	983.577	0.623892	1.54103	0.70764	0.881651	0.377966	0.999962
FBgn0004359	T48	402.375	-0.203718	0.86831	0.493719	-0.412619	0.679886	0.999962
FBgn0004360	Wnt2	2.62725	-2.14026	0.226839	2.39588	-0.893307	0.371693	NA
FBgn0004362	HmgD	96.2344	0.264297	1.20105	0.532385	0.49644	0.619584	0.999962
FBgn0004363	porin	32460.6	-0.439854	0.737209	0.303053	-1.45141	0.146667	0.999962
FBgn0004367	mei-41	32.4584	0.136909	1.09955	0.695202	0.196934	0.843879	0.999962
FBgn0004368	Ptp4E	512.955	-0.67252	0.62741	0.328183	-2.04922	0.0404403	0.930044
FBgn0004369	Ptp99A	1043.14	0.10711	1.07707	0.344053	0.311319	0.755558	0.999962
FBgn0004370	Ptp10D	1584.39	0.292844	1.22505	0.400691	0.730847	0.464873	0.999962
FBgn0004372	aly	0.260192	-1.62692	0.323778	4.99603	-0.325643	0.744694	NA
FBgn0004373	fwd	1602.63	-0.0857199	0.942314	0.335495	-0.255503	0.798335	0.999962
FBgn0004374	neb	23.5009	0.886482	1.84866	0.774649	1.14437	0.252472	0.999962
FBgn0004378	Klp61F	1.87497	2.61192	6.11315	2.7372	0.95423	0.339967	NA
FBgn0004379	Klp67A	7.96039	-0.0258583	0.982236	1.27457	-0.0202879	0.983814	0.999962
FBgn0004380	Klp64D	182.808	0.0436537	1.03072	0.383605	0.113799	0.909397	0.999962
FBgn0004381	Klp68D	306.634	-0.0982479	0.934167	0.382911	-0.256582	0.797502	0.999962
FBgn0004387	Klp98A	416.345	-0.0492279	0.966453	0.365799	-0.134576	0.892947	0.999962
FBgn0004389	bnk	9.47027	0.594896	1.51036	2.13801	0.278248	0.780822	0.999962
FBgn0004390	RasGAP1	418.862	-0.0555296	0.962241	0.346122	-0.160434	0.87254	0.999962
FBgn0004391	shtd	107.409	-0.0586543	0.960159	0.455481	-0.128774	0.897536	0.999962
FBgn0004394	pdm2	6.7864	0.443619	1.36001	1.55248	0.285748	0.775071	0.999962
FBgn0004395	unk	375.46	-0.163226	0.893026	0.348397	-0.468507	0.639422	0.999962
FBgn0004396	CrebA	254.103	0.228407	1.17154	0.432805	0.527737	0.597682	0.999962
FBgn0004397	Vinc	670.372	0.546362	1.4604	0.373424	1.46311	0.143436	0.999962
FBgn0004400	rhi	20.7991	0.524055	1.43799	0.828263	0.632716	0.526919	0.999962
FBgn0004401	Pep	1029.03	-1.49573e-05	0.99999	0.314345	-4.75826e-05	0.999962	0.999962
FBgn0004403	RpS14a	5905.73	0.00167813	1.00116	0.30166	0.00556299	0.995561	0.999962
FBgn0004404	RpS14b	1725.48	-0.0764042	0.948419	0.332848	-0.229547	0.818444	0.999962
FBgn0004406	PolG1	75.0803	-0.0240474	0.98347	0.542921	-0.0442927	0.964671	0.999962
FBgn0004407	PolG2	0	NA		NA	NA	NA	NA
FBgn0004414	msopa	0	NA		NA	NA	NA	NA
FBgn0004419	me31B	451.645	-0.193418	0.874532	0.361494	-0.535051	0.592614	0.999962
FBgn0004425	LysB	0.218856	1.22536	2.33814	4.99316	0.245409	0.80614	NA
FBgn0004426	LysC	0.218856	1.22536	2.33814	4.99316	0.245409	0.80614	NA
FBgn0004427	LysD	1.9973	4.35783	20.504	3.27779	1.3295	0.183682	NA
FBgn0004428	LysE	1.17378	1.75708	3.38013	3.23451	0.543229	0.586972	NA
FBgn0004429	LysP	1.44453	0.749041	1.68067	2.97471	0.251803	0.801194	NA
FBgn0004430	LysS	2.01363	-0.215391	0.861313	2.66575	-0.0807996	0.935601	NA
FBgn0004431	LysX	17.4544	3.30176	9.86117	1.59165	2.07443	0.0380393	0.909677
FBgn0004432	Cyp1	560.155	0.356074	1.27994	0.461418	0.771694	0.440295	0.999962
FBgn0004435	Galphaq	722.467	-0.00778494	0.994618	0.330316	-0.0235681	0.981197	0.999962
FBgn0004436	Ubc6	2840.73	-0.00283202	0.998039	0.306466	-0.0092409	0.992627	0.999962
FBgn0004449	Ten-m	2796.92	0.121611	1.08795	0.301954	0.402746	0.687135	0.999962
FBgn0004456	mew	716.503	0.0257484	1.01801	0.316926	0.081244	0.935248	0.999962
FBgn0004463	Polr3B	63.7307	-0.818567	0.567005	0.535258	-1.52929	0.126191	0.999962
FBgn0004465	Su(P)	1084.41	0.692676	1.61628	0.316828	2.18629	0.0287947	0.788293
FBgn0004507	GlyP	86275.4	-0.532962	0.691134	0.311878	-1.70888	0.0874735	0.999962
FBgn0004509	Fur1	1427.15	0.700689	1.62528	0.315222	2.22284	0.0262265	0.739396
FBgn0004510	Ets97D	30.5947	-0.137339	0.909195	0.758252	-0.181125	0.856269	0.999962
FBgn0004511	dy	7.45543	-0.863091	0.549774	1.4212	-0.607299	0.543653	0.999962
FBgn0004512	Mdr49	59.0782	-0.0335584	0.977008	0.64013	-0.0524244	0.958191	0.999962
FBgn0004513	Mdr65	254.538	0.485803	1.40037	0.380375	1.27717	0.201543	0.999962
FBgn0004514	Oct-TyrR	23.2818	0.343307	1.26866	0.884038	0.388339	0.697765	0.999962
FBgn0004516	Gad1	778.207	0.111537	1.08038	0.813303	0.13714	0.89092	0.999962
FBgn0004552	Akh	20.5141	-3.03272	0.122197	1.38717	-2.18626	0.0287967	0.788293
FBgn0004554	Edg91	141.746	0.892753	1.85672	1.02058	0.874749	0.381711	0.999962
FBgn0004556	Dbp73D	19.4647	0.207115	1.15438	0.808433	0.256192	0.797802	0.999962
FBgn0004567	slp2	7.4107	0.221832	1.16621	1.34465	0.164974	0.868965	0.999962
FBgn0004569	aos	61.7031	0.643956	1.56261	0.546831	1.17761	0.23895	0.999962
FBgn0004573	5-HT7	42.8506	0.608554	1.52473	0.70515	0.863014	0.38813	0.999962
FBgn0004574	Rop	649.107	0.0149973	1.01045	0.407249	0.036826	0.970624	0.999962
FBgn0004575	Syn	471.051	0.424282	1.3419	0.685841	0.618629	0.536161	0.999962
FBgn0004577	Pxd	300.571	0.579512	1.49434	0.593001	0.977252	0.328444	0.999962
FBgn0004580	Cbp53E	470.402	-0.0203166	0.986016	0.69879	-0.029074	0.976806	0.999962
FBgn0004581	bgcn	2.15629	1.58533	3.00077	2.52836	0.62702	0.530646	NA
FBgn0004583	ex	501.51	0.343514	1.26884	0.333709	1.02938	0.303301	0.999962
FBgn0004584	Rrp1	18.7455	1.45544	2.7424	0.926951	1.57014	0.116383	0.999962
FBgn0004587	B52	928.711	-0.141442	0.906612	0.328315	-0.430813	0.666605	0.999962
FBgn0004588	Eig71Ea	0.218856	1.22536	2.33814	4.99316	0.245409	0.80614	NA
FBgn0004589	Eig71Eb	1.93414	0.476612	1.39147	2.7417	0.173838	0.861993	NA
FBgn0004590	Eig71Ec	1.36833	3.81025	14.0281	3.54864	1.07372	0.282948	NA
FBgn0004591	Eig71Ed	0.246452	1.31188	2.48266	4.98727	0.263046	0.792515	NA
FBgn0004592	Eig71Ee	0	NA		NA	NA	NA	NA
FBgn0004593	Eig71Ef	0	NA		NA	NA	NA	NA
FBgn0004594	Eig71Eg	0	NA		NA	NA	NA	NA
FBgn0004595	pros	1963.74	0.0764282	1.0544	0.685217	0.111539	0.911189	0.999962
FBgn0004597	CycC	33.7689	0.726392	1.6545	0.652704	1.1129	0.265753	0.999962
FBgn0004598	Fur2	658.358	0.28002	1.21421	0.335269	0.835211	0.403599	0.999962
FBgn0004606	zfh1	2049.23	0.489014	1.40349	0.318675	1.53452	0.124901	0.999962
FBgn0004607	zfh2	879.195	0.243782	1.18409	0.313168	0.778438	0.436311	0.999962
FBgn0004611	Plc21C	962.837	-0.0182327	0.987442	0.307908	-0.0592148	0.952781	0.999962
FBgn0004618	gl	2.29086	-0.485099	0.714448	2.11238	-0.229645	0.818368	NA
FBgn0004619	GluRIA	48.9982	0.388571	1.3091	0.945014	0.411181	0.68094	0.999962
FBgn0004620	GluRIIA	19.4079	-1.61834	0.325711	0.977467	-1.65564	0.0977941	0.999962
FBgn0004622	TkR99D	18.1798	-0.591141	0.663818	1.75516	-0.336802	0.736266	0.999962
FBgn0004623	Gbeta76C	16.7322	1.13046	2.18929	1.12384	1.00589	0.314468	0.999962
FBgn0004629	Cys	0.246452	1.31188	2.48266	4.98727	0.263046	0.792515	NA
FBgn0004635	rho	317.207	0.513546	1.42755	0.457604	1.12225	0.261756	0.999962
FBgn0004636	Rap1	1446.67	-0.0481324	0.967188	0.311984	-0.154278	0.87739	0.999962
FBgn0004638	drk	1101.11	-0.0545973	0.962863	0.336574	-0.162215	0.871137	0.999962
FBgn0004643	Zw10	68.5217	0.258726	1.19642	0.540086	0.479045	0.631907	0.999962
FBgn0004644	hh	3.58535	-1.51381	0.350184	1.72769	-0.876205	0.380919	NA
FBgn0004646	ogre	1615.8	-0.00552833	0.996175	0.333547	-0.0165744	0.986776	0.999962
FBgn0004647	N	541.299	0.232895	1.17519	0.323926	0.718975	0.472156	0.999962
FBgn0004648	svr	1078.19	0.248991	1.18838	0.339371	0.733685	0.463141	0.999962
FBgn0004649	yl	0.916761	1.32192	2.49998	4.33213	0.305143	0.760257	NA
FBgn0004650	fs(1)N	6.43978	0.73605	1.66561	1.46186	0.503502	0.614611	0.999962
FBgn0004652	fru	9278.5	0.197469	1.14669	0.365403	0.540415	0.588911	0.999962
FBgn0004654	Pgd	317.93	0.307373	1.23745	0.380364	0.808104	0.419031	0.999962
FBgn0004655	wapl	556.943	-0.205641	0.867153	0.339537	-0.605651	0.544746	0.999962
FBgn0004656	fs(1)h	2335.5	0.0918242	1.06572	0.31619	0.290408	0.771504	0.999962
FBgn0004657	mys	3149.42	0.230577	1.1733	0.359867	0.640729	0.521699	0.999962
FBgn0004666	sim	1.5029	-0.16202	0.893773	2.46988	-0.0655984	0.947698	NA
FBgn0004687	Mlc-c	531.704	0.329553	1.25662	0.476933	0.690983	0.489576	0.999962
FBgn0004698	Xpc	237.438	-0.121815	0.919031	0.420401	-0.289758	0.772001	0.999962
FBgn0004777	Ccp84Ag	5127.44	0.554016	1.46817	0.330723	1.67517	0.0939015	0.999962
FBgn0004778	Ccp84Af	80.6976	2.15807	4.46316	0.713485	3.02468	0.00248895	0.174805
FBgn0004779	Ccp84Ae	20824.9	0.823281	1.76943	0.362868	2.26881	0.0232796	0.705026
FBgn0004780	Ccp84Ad	25.6947	2.24047	4.72552	1.08441	2.06609	0.0388204	0.91051
FBgn0004781	Ccp84Ac	0.541509	-2.6614	0.158066	4.89038	-0.544211	0.586296	NA
FBgn0004782	Ccp84Ab	7.33635	3.69479	12.9492	1.73174	2.13358	0.0328775	0.846576
FBgn0004783	Ccp84Aa	3.16243	3.45198	10.9433	2.51638	1.3718	0.170124	NA
FBgn0004784	inaC	7.07725	-0.297622	0.813592	1.97141	-0.150969	0.88	0.999962
FBgn0004795	retn	26.6089	-1.30716	0.404116	0.846867	-1.54352	0.122705	0.999962
FBgn0004797	mdy	45.3551	0.113901	1.08215	0.582781	0.195444	0.845046	0.999962
FBgn0004811	fs(2)ltoPP43	42.3295	0.911072	1.88044	0.841945	1.0821	0.279206	0.999962
FBgn0004828	His3,3B	5847.66	-0.182298	0.881298	0.293981	-0.620102	0.535191	0.999962
FBgn0004832	Xpac	31.8308	-0.0442167	0.969816	0.690543	-0.0640318	0.948945	0.999962
FBgn0004837	Su(H)	38.9594	-0.226837	0.854506	0.824461	-0.275134	0.783213	0.999962
FBgn0004838	Hrb27C	11302.8	-0.134315	0.911103	0.293594	-0.457484	0.647323	0.999962
FBgn0004839	otk	23.1114	-1.05426	0.481546	0.82792	-1.27338	0.202884	0.999962
FBgn0004841	TkR86C	4.37563	2.18145	4.53611	1.80936	1.20565	0.227953	0.999962
FBgn0004842	RYa-R	2.56479	-1.39113	0.381266	2.01948	-0.688856	0.490914	NA
FBgn0004852	Ac76E	2917.66	-0.0075517	0.994779	0.440764	-0.0171332	0.98633	0.999962
FBgn0004854	B-H2	10.247	-0.406404	0.754501	1.05954	-0.383568	0.701299	0.999962
FBgn0004855	Polr2I	133.236	-0.254322	0.838381	0.451385	-0.563427	0.573144	0.999962
FBgn0004856	Bx42	208.467	-0.587077	0.66569	0.44418	-1.32171	0.186265	0.999962
FBgn0004858	elB	604.807	0.479997	1.39474	0.328143	1.46277	0.14353	0.999962
FBgn0004859	ci	1946.08	0.288739	1.22157	0.318803	0.905697	0.365096	0.999962
FBgn0004860	ph-d	188.861	-0.262668	0.833545	0.425046	-0.617975	0.536592	0.999962
FBgn0004861	ph-p	349.072	0.120321	1.08698	0.369236	0.325866	0.744526	0.999962
FBgn0004862	bap	8.40695	0.172703	1.12717	1.25341	0.137787	0.890409	0.999962
FBgn0004863	C15	5.37027	0.0572245	1.04046	1.47611	0.0387672	0.969076	0.999962
FBgn0004864	hop	331.445	0.140632	1.10239	0.350067	0.401729	0.687884	0.999962
FBgn0004865	Eip78C	1613.29	-0.554549	0.68087	0.410968	-1.34937	0.177217	0.999962
FBgn0004867	RpS2	5419.82	-0.021558	0.985168	0.304617	-0.0707709	0.94358	0.999962
FBgn0004868	Gdi	1172.4	-0.109268	0.927059	0.317477	-0.344175	0.730715	0.999962
FBgn0004870	bab1	33.621	-0.257301	0.836651	0.696435	-0.369455	0.711789	0.999962
FBgn0004872	piwi	4.23477	0.355205	1.27917	1.62702	0.218316	0.827183	NA
FBgn0004875	enc	2579.44	0.152675	1.11163	0.296526	0.51488	0.606637	0.999962
FBgn0004876	cdi	1178.81	0.130205	1.09445	0.449683	0.289547	0.772162	0.999962
FBgn0004878	cas	46.0235	-0.528552	0.69325	0.662822	-0.797427	0.425203	0.999962
FBgn0004880	scrt	352.585	0.266454	1.20285	0.748129	0.356161	0.72172	0.999962
FBgn0004882	orb	70.9682	-0.224186	0.856078	0.600079	-0.373595	0.708706	0.999962
FBgn0004885	tok	228.802	0.119912	1.08667	0.721019	0.166309	0.867914	0.999962
FBgn0004888	Scsalpha1	27540.6	-0.327274	0.797041	0.292956	-1.11715	0.263932	0.999962
FBgn0004889	tws	2047.85	-0.11726	0.921937	0.419084	-0.2798	0.779631	0.999962
FBgn0004892	sob	1.95447	1.41807	2.67227	2.29091	0.618996	0.535919	NA
FBgn0004893	bowl	114.183	0.18505	1.13686	0.448026	0.413035	0.679581	0.999962
FBgn0004895	FoxL1	1.01011	1.45248	2.73678	4.22332	0.34392	0.730907	NA
FBgn0004896	fd59A	2.07518	-1.70682	0.306334	2.6032	-0.655664	0.512041	NA
FBgn0004897	fd96Ca	0	NA		NA	NA	NA	NA
FBgn0004898	fd96Cb	2.19433	0.0766423	1.05456	2.20856	0.0347024	0.972317	NA
FBgn0004901	Prat	48.8481	0.0874458	1.06249	0.590565	0.148071	0.882286	0.999962
FBgn0004903	Rb97D	330.733	-0.0756998	0.948882	0.349003	-0.216903	0.828284	0.999962
FBgn0004907	14-3-3zeta	26351.3	0.252374	1.19117	0.29398	0.858475	0.39063	0.999962
FBgn0004908	Arl2	11.4983	0.387522	1.30814	1.27749	0.303346	0.761626	0.999962
FBgn0004910	Eip63F-1	508.925	-0.192493	0.875092	0.366605	-0.52507	0.599534	0.999962
FBgn0004911	asRNA:Eig63F-2	9.22072	0.40778	1.32664	1.15225	0.3539	0.723414	0.999962
FBgn0004913	Gnf1	250.226	-0.433261	0.740586	0.370532	-1.16929	0.242286	0.999962
FBgn0004914	Hnf4	597.547	-0.209243	0.864991	0.342839	-0.610325	0.541647	0.999962
FBgn0004915	TfIIB	237.079	-0.0169418	0.988325	0.377553	-0.0448727	0.964209	0.999962
FBgn0004919	gol	184.534	-0.361802	0.778192	0.392786	-0.921116	0.35699	0.999962
FBgn0004921	Ggamma1	2413.89	-0.166751	0.890847	0.389456	-0.428164	0.668532	0.999962
FBgn0004924	Top1	3605.62	-0.0320649	0.978019	0.298605	-0.107382	0.914486	0.999962
FBgn0004926	eIF2beta	1494.24	-0.0418458	0.971411	0.3582	-0.116822	0.907001	0.999962
FBgn0004956	upd1	0	NA		NA	NA	NA	NA
FBgn0004957	por	25.71	0.372604	1.29469	0.777238	0.479395	0.631657	0.999962
FBgn0004959	phm	16.713	-2.03695	0.243679	1.00905	-2.01868	0.04352	0.959657
FBgn0005198	gig	551.95	-0.0293892	0.979835	0.32724	-0.0898093	0.928439	0.999962
FBgn0005278	Sam-S	6363.43	0.386877	1.30756	0.332913	1.1621	0.245196	0.999962
FBgn0005322	nmd	485.454	-0.457346	0.728325	0.35306	-1.29538	0.19519	0.999962
FBgn0005355	Su(fu)	72.4556	-0.574645	0.671451	0.51278	-1.12065	0.262438	0.999962
FBgn0005386	ash1	358.554	-0.145477	0.90408	0.342862	-0.424303	0.671345	0.999962
FBgn0005390	fs(1)M3	0.465308	2.25206	4.76361	4.89227	0.46033	0.64528	NA
FBgn0005391	Yp2	2.39218	1.80913	3.5043	2.12058	0.85313	0.393587	NA
FBgn0005411	U2af50	175.063	-0.0492147	0.966462	0.401546	-0.122563	0.902453	0.999962
FBgn0005427	ewg	384.197	-0.0212791	0.985359	0.341563	-0.0622991	0.950325	0.999962
FBgn0005533	RpS17	6027.19	-0.145731	0.903921	0.300632	-0.48475	0.627854	0.999962
FBgn0005536	Mbs	6328.39	0.0779743	1.05553	0.348956	0.22345	0.823185	0.999962
FBgn0005558	ey	14.2521	1.13574	2.19731	1.15703	0.981599	0.326298	0.999962
FBgn0005561	sv	93.2786	-0.0777815	0.947514	0.549819	-0.141468	0.887501	0.999962
FBgn0005564	Shal	278.509	0.113398	1.08177	0.576232	0.196792	0.84399	0.999962
FBgn0005585	Calr	577.751	0.345901	1.27094	0.445181	0.77699	0.437165	0.999962
FBgn0005586	Rab3	287.294	0.463512	1.37889	0.752247	0.61617	0.537782	0.999962
FBgn0005590	scw	2.2575	2.92326	7.58557	2.77912	1.05186	0.292862	NA
FBgn0005593	RpL7	9296.69	-0.14301	0.905628	0.303058	-0.47189	0.637005	0.999962
FBgn0005596	yem	70.5325	0.159155	1.11663	0.560247	0.284079	0.77635	0.999962
FBgn0005612	Sox14	469.288	0.00359113	1.00249	0.45528	0.00788775	0.993707	0.999962
FBgn0005613	Sox15	6.64727	1.10419	2.14977	1.48189	0.74512	0.456199	0.999962
FBgn0005614	trpl	18.4425	0.608766	1.52495	1.41462	0.430339	0.666949	0.999962
FBgn0005616	msl-2	235.156	-0.26263	0.833567	0.400721	-0.655393	0.512214	0.999962
FBgn0005617	msl-1	321.661	-0.262813	0.833461	0.364741	-0.720548	0.471188	0.999962
FBgn0005619	Hdc	13.2115	1.83192	3.5601	1.0872	1.68499	0.0919902	0.999962
FBgn0005624	Psc	255.716	-0.115541	0.923036	0.435551	-0.265276	0.790797	0.999962
FBgn0005626	ple	4802.72	-0.0800827	0.946003	0.554698	-0.144372	0.885207	0.999962
FBgn0005631	robo1	292.451	0.257328	1.19526	0.368071	0.699126	0.484473	0.999962
FBgn0005632	faf	2528	0.195097	1.1448	0.31347	0.622379	0.533693	0.999962
FBgn0005633	fln	9722.15	-0.272249	0.828028	0.409158	-0.665387	0.505803	0.999962
FBgn0005636	nvy	65.4575	0.541417	1.4554	0.814955	0.664352	0.506465	0.999962
FBgn0005638	slbo	75.9919	0.444966	1.36128	0.780883	0.569825	0.568797	0.999962
FBgn0005640	Eip63E	734.506	0.0389743	1.02738	0.345472	0.112815	0.910177	0.999962
FBgn0005642	wdn	73.4819	-0.104659	0.930025	0.549331	-0.190521	0.848901	0.999962
FBgn0005648	Pabp2	135.085	-0.18105	0.882061	0.426869	-0.424135	0.671468	0.999962
FBgn0005649	Rox8	717.368	0.229608	1.17252	0.360851	0.636296	0.524583	0.999962
FBgn0005654	Orc3	0	NA		NA	NA	NA	NA
FBgn0005655	PCNA	18.9266	1.68053	3.20547	1.19665	1.40436	0.16021	0.999962
FBgn0005658	Ets65A	30.5362	0.721912	1.64937	1.01423	0.711785	0.476598	0.999962
FBgn0005659	Ets98B	267.291	0.306387	1.23661	0.487735	0.628182	0.529885	0.999962
FBgn0005660	Ets21C	14.5319	1.84014	3.58045	1.0366	1.77518	0.0758683	0.999962
FBgn0005664	Crys	274.656	-0.706022	0.613008	1.0325	-0.683801	0.494101	0.999962
FBgn0005666	bt	543649	0.205884	1.15339	0.372996	0.551972	0.580967	0.999962
FBgn0005670	Cyp4d1	10.7581	1.60636	3.04483	1.18573	1.35475	0.175499	0.999962
FBgn0005671	Vha55	6736.33	0.363411	1.28646	0.411305	0.883556	0.376936	0.999962
FBgn0005672	spi	195.098	-0.331482	0.79472	0.445217	-0.744539	0.456551	0.999962
FBgn0005674	GluProRS	2649.27	-0.169116	0.889387	0.348794	-0.484861	0.627775	0.999962
FBgn0005677	dac	21.2463	0.911083	1.88046	0.878831	1.0367	0.299876	0.999962
FBgn0005683	pie	2.46261	4.65938	25.2705	2.9679	1.56993	0.116432	NA
FBgn0005694	Aef1	835.102	-0.221547	0.857646	0.335511	-0.660326	0.509045	0.999962
FBgn0005695	gcl	357.543	-0.0468188	0.968069	0.372089	-0.125827	0.899869	0.999962
FBgn0005696	PolA2	5.94249	2.19211	4.56972	1.78708	1.22664	0.219957	0.999962
FBgn0005771	noc	1306.12	0.0642435	1.04554	0.313053	0.205216	0.837403	0.999962
FBgn0005775	Con	129.096	0.470551	1.38564	0.672804	0.699389	0.484309	0.999962
FBgn0005777	PpD3	297.024	-0.0248349	0.982933	0.434115	-0.0572081	0.954379	0.999962
FBgn0005778	PpD5	0.780576	-3.19333	0.109323	4.85805	-0.657327	0.510971	NA
FBgn0005779	PpD6	4.52653	-0.517995	0.698341	1.52898	-0.338784	0.734772	0.999962
FBgn0008635	betaCOP	408.175	0.283003	1.21672	0.355906	0.795161	0.42652	0.999962
FBgn0008636	hbn	2.1765	0.832034	1.78019	2.52661	0.329308	0.741923	NA
FBgn0008646	E5	4.65545	0.583469	1.49845	1.50983	0.386448	0.699165	0.999962
FBgn0008651	lbl	1.54423	-1.11357	0.462148	2.92861	-0.38024	0.703767	NA
FBgn0010014	CanB	73.2141	-0.0554179	0.962316	0.714214	-0.0775929	0.938152	0.999962
FBgn0010015	CanA1	5755.63	0.509422	1.42348	0.325113	1.56691	0.117137	0.999962
FBgn0010019	Cyp4g1	920.693	-3.56139	0.084706	1.03532	-3.43988	0.000581967	0.0548636
FBgn0010038	GstD2	0	NA		NA	NA	NA	NA
FBgn0010039	GstD3	20.9778	-1.0897	0.469859	0.818326	-1.33162	0.182985	0.999962
FBgn0010040	GstD4	0.270755	-1.65588	0.317345	4.99398	-0.331574	0.740211	NA
FBgn0010041	GstD5	7.03763	-0.162171	0.893679	1.59171	-0.101885	0.918848	0.999962
FBgn0010042	GstD6	1.61467	1.07395	2.10519	3.59911	0.298394	0.765403	NA
FBgn0010043	GstD7	2.76662	-1.03427	0.488264	1.95035	-0.5303	0.595904	NA
FBgn0010044	GstD8	2.57288	1.97279	3.92527	2.39301	0.824399	0.409713	NA
FBgn0010051	Itpr	598.62	0.0670039	1.04754	0.388912	0.172286	0.863213	0.999962
FBgn0010052	Jhe	68.1664	0.130786	1.09489	0.628956	0.207941	0.835275	0.999962
FBgn0010053	Jheh1	0	NA		NA	NA	NA	NA
FBgn0010078	RpL23	4674.61	-0.0578695	0.960682	0.308931	-0.187322	0.851408	0.999962
FBgn0010097	gammaTub37C	0	NA		NA	NA	NA	NA
FBgn0010100	mAcon1	199689	-0.199235	0.871012	0.322955	-0.616912	0.537293	0.999962
FBgn0010105	comm	74.7989	0.112107	1.08081	0.626755	0.17887	0.85804	0.999962
FBgn0010109	dpn	0.260192	-1.62692	0.323778	4.99603	-0.325643	0.744694	NA
FBgn0010113	hdc	1267.51	0.0645838	1.04578	0.338474	0.190809	0.848675	0.999962
FBgn0010114	hig	256.197	0.417164	1.3353	0.726498	0.574212	0.565824	0.999962
FBgn0010173	RPA1	244.422	0.00934752	1.0065	0.382537	0.0244356	0.980505	0.999962
FBgn0010194	Wnt5	67.6415	-0.0686699	0.953517	0.583536	-0.117679	0.906322	0.999962
FBgn0010197	Gyc32E	17.763	1.93813	3.83209	1.20865	1.60355	0.108813	0.999962
FBgn0010198	RpS15Aa	7894.25	-0.0888782	0.940254	0.300254	-0.29601	0.767223	0.999962
FBgn0010213	Sod2	6161.91	-0.178347	0.883715	0.303155	-0.588302	0.55633	0.999962
FBgn0010215	alpha-Cat	758.075	-0.122902	0.918339	0.315505	-0.38954	0.696876	0.999962
FBgn0010217	ATPsynbeta	290362	-0.236665	0.848705	0.310691	-0.761737	0.446217	0.999962
FBgn0010220	Dbp45A	54.5634	-0.543631	0.686042	0.541561	-1.00382	0.315465	0.999962
FBgn0010222	Nmdmc	141.231	-0.305473	0.809177	0.407257	-0.750073	0.453211	0.999962
FBgn0010223	Galphaf	12.1697	0.0925917	1.06628	1.28423	0.0720988	0.942523	0.999962
FBgn0010225	Gel	1339.84	0.155164	1.11355	0.306176	0.506782	0.612308	0.999962
FBgn0010226	GstS1	412392	-0.0542755	0.963078	0.331379	-0.163787	0.869899	0.999962
FBgn0010228	HmgZ	1943.94	-0.339553	0.790286	0.36885	-0.920572	0.357274	0.999962
FBgn0010235	Klc	470.147	-0.155738	0.897673	0.361733	-0.430533	0.666808	0.999962
FBgn0010238	Lac	690.199	0.162781	1.11944	0.31614	0.5149	0.606623	0.999962
FBgn0010240	Lcch3	33.5005	-0.0943574	0.936689	0.939071	-0.10048	0.919964	0.999962
FBgn0010241	Mdr50	24.637	0.379648	1.30102	0.891027	0.426079	0.67005	0.999962
FBgn0010246	Myo61F	517.03	0.880454	1.84095	0.47811	1.84153	0.0655436	0.999962
FBgn0010247	Parp	804.435	0.146873	1.10717	0.331784	0.442676	0.658	0.999962
FBgn0010258	Rbp4	5.08975	-0.115106	0.923315	1.69015	-0.0681037	0.945703	0.999962
FBgn0010263	Rbp9	17093.5	-0.029042	0.980071	0.313425	-0.0926601	0.926174	0.999962
FBgn0010265	RpS13	6267.46	-0.118412	0.921201	0.295374	-0.400889	0.688502	0.999962
FBgn0010269	Dsor1	97.5005	-0.11779	0.921598	0.475717	-0.247606	0.804439	0.999962
FBgn0010278	Ssrp	72.5724	0.425673	1.3432	0.510222	0.83429	0.404118	0.999962
FBgn0010280	Taf4	1071.21	0.024119	1.01686	0.325671	0.0740596	0.940963	0.999962
FBgn0010282	TfIIFalpha	248.092	0.0165292	1.01152	0.445236	0.0371247	0.970386	0.999962
FBgn0010287	Trf	5.13779	0.822443	1.7684	1.46553	0.56119	0.574668	0.999962
FBgn0010288	Uch	370.151	-0.0754467	0.949048	0.340835	-0.221359	0.824813	0.999962
FBgn0010292	bys	69.601	-0.0917923	0.938356	0.511948	-0.1793	0.857702	0.999962
FBgn0010294	ng2	0	NA		NA	NA	NA	NA
FBgn0010295	ng3	1.38207	2.09157	4.26211	3.09681	0.675395	0.499425	NA
FBgn0010296	ng4	0.437713	2.17247	4.50796	4.8983	0.443516	0.657392	NA
FBgn0010300	brat	226.707	0.252693	1.19143	0.519373	0.486534	0.626588	0.999962
FBgn0010303	hep	491.249	0.0466716	1.03288	0.342919	0.136101	0.891742	0.999962
FBgn0010309	pigeon	59.674	0.223761	1.16777	0.61241	0.365378	0.714829	0.999962
FBgn0010313	corto	1196.08	0.0227572	1.0159	0.332464	0.0684501	0.945427	0.999962
FBgn0010314	Cks30A	2.55914	3.12141	8.70237	2.50359	1.24677	0.21248	NA
FBgn0010315	CycD	130.194	0.0648887	1.046	0.416325	0.155861	0.876143	0.999962
FBgn0010316	dap	178.395	-0.402095	0.756759	0.409081	-0.982922	0.325646	0.999962
FBgn0010317	CycJ	0.958213	3.29162	9.79214	4.12143	0.79866	0.424488	NA
FBgn0010323	Gsc	0.246452	1.31188	2.48266	4.98727	0.263046	0.792515	NA
FBgn0010328	woc	345.059	-0.0700666	0.952594	0.355515	-0.197085	0.843761	0.999962
FBgn0010329	Tbh	50.2634	0.715201	1.64171	0.721793	0.990866	0.321751	0.999962
FBgn0010333	Rac1	362.877	0.11136	1.08025	0.417742	0.266577	0.789795	0.999962
FBgn0010339	128up	112.469	-0.130094	0.913772	0.537801	-0.2419	0.808858	0.999962
FBgn0010340	140up	138.427	-0.180298	0.882521	0.547353	-0.3294	0.741853	0.999962
FBgn0010341	Cdc42	478.949	0.294142	1.22616	0.385403	0.763205	0.445341	0.999962
FBgn0010342	Map60	40.4059	-0.395424	0.760266	0.685859	-0.576539	0.564251	0.999962
FBgn0010348	Arf1	1357.25	0.0894647	1.06398	0.31467	0.284313	0.776171	0.999962
FBgn0010350	Cds	408.61	-0.087594	0.941091	0.401206	-0.218327	0.827174	0.999962
FBgn0010352	Ogdh	111618	-0.36799	0.774861	0.328522	-1.12014	0.262655	0.999962
FBgn0010355	Taf1	454.734	0.12357	1.08943	0.347161	0.355944	0.721882	0.999962
FBgn0010356	Taf5	62.1743	-0.162104	0.893721	0.530811	-0.305389	0.76007	0.999962
FBgn0010357	betaTry	1.81978	2.56675	5.92471	2.90428	0.883779	0.376816	NA
FBgn0010358	deltaTry	0	NA		NA	NA	NA	NA
FBgn0010359	gammaTry	0.218856	1.22536	2.33814	4.99316	0.245409	0.80614	NA
FBgn0010379	Akt	1406.74	-0.0688537	0.953395	0.317943	-0.21656	0.828551	0.999962
FBgn0010380	AP-1-2beta	808.787	0.147986	1.10802	0.311797	0.474623	0.635056	0.999962
FBgn0010382	CycE	97.4727	0.909656	1.8786	0.551238	1.65021	0.0989007	0.999962
FBgn0010383	Cyp18a1	753.604	0.0160654	1.0112	0.354389	0.0453327	0.963842	0.999962
FBgn0010385	Def	18.0818	-0.121756	0.919068	1.21598	-0.10013	0.920241	0.999962
FBgn0010387	Acbp2	183.75	0.790784	1.73001	0.576519	1.37165	0.170171	0.999962
FBgn0010388	Dro	11.0821	-0.14133	0.906683	1.23093	-0.114816	0.908591	0.999962
FBgn0010389	htl	1322.99	-0.348522	0.785388	0.32151	-1.08402	0.278357	0.999962
FBgn0010391	SrpRalpha	283.344	-0.0434547	0.970329	0.35326	-0.123011	0.902099	0.999962
FBgn0010395	Itgbn	92.9722	0.455969	1.3717	0.739109	0.616917	0.53729	0.999962
FBgn0010397	LamC	538.079	0.42378	1.34144	0.469015	0.903553	0.366232	0.999962
FBgn0010398	Lrr47	34.1059	-0.192828	0.874889	0.762927	-0.252747	0.800464	0.999962
FBgn0010399	Nmdar1	71.6149	0.0474042	1.0334	0.704493	0.0672884	0.946352	0.999962
FBgn0010401	Os-C	1.21511	0.370892	1.29315	2.66991	0.138916	0.889517	NA
FBgn0010403	Obp83b	0	NA		NA	NA	NA	NA
FBgn0010406	RNaseX25	392.24	0.0934113	1.06689	0.34094	0.273982	0.784099	0.999962
FBgn0010407	Ror	36.801	1.10121	2.14535	0.643197	1.71209	0.0868793	0.999962
FBgn0010408	RpS9	3295.95	0.110602	1.07968	0.39287	0.281523	0.778309	0.999962
FBgn0010409	RpL18A	6144.27	-0.0631034	0.957203	0.306834	-0.205659	0.837057	0.999962
FBgn0010411	RpS18	5690.02	-0.0234405	0.983884	0.310929	-0.0753886	0.939906	0.999962
FBgn0010412	RpS19a	9381	-0.0788996	0.946779	0.295746	-0.266782	0.789637	0.999962
FBgn0010414	SerT	17.0974	0.780236	1.71741	1.08616	0.718347	0.472544	0.999962
FBgn0010415	Sdc	1369.9	0.0721145	1.05126	0.329017	0.219182	0.826508	0.999962
FBgn0010416	TH1	90.0599	0.273809	1.209	0.477014	0.574006	0.565964	0.999962
FBgn0010417	Taf6	122.911	-0.369365	0.774123	0.433911	-0.851246	0.394633	0.999962
FBgn0010421	TfIIFbeta	61.6543	-0.396453	0.759724	0.533622	-0.742947	0.457513	0.999962
FBgn0010422	TfIIS	230.882	-0.191194	0.87588	0.393304	-0.486124	0.62688	0.999962
FBgn0010423	TpnC47D	88.5067	0.730701	1.65944	0.617032	1.18422	0.236327	0.999962
FBgn0010424	TpnC73F	729.082	0.711885	1.63794	0.370185	1.92305	0.0544732	0.999962
FBgn0010425	epsilonTry	0	NA		NA	NA	NA	NA
FBgn0010431	mtrm	3.59182	-1.47305	0.36022	1.83807	-0.801409	0.422895	NA
FBgn0010433	ato	0.270755	-1.65588	0.317345	4.99398	-0.331574	0.740211	NA
FBgn0010434	cora	7001.99	0.151721	1.11089	0.317638	0.477654	0.632896	0.999962
FBgn0010435	emp	4251.91	0.272095	1.20756	0.303461	0.896641	0.369911	0.999962
FBgn0010438	mtSSB	2.5973	3.1221	8.70657	2.49045	1.25363	0.209976	NA
FBgn0010441	pll	80.9909	1.0819	2.11682	0.493747	2.1912	0.0284376	0.783545
FBgn0010452	trn	72.438	0.17392	1.12812	0.586146	0.296718	0.766681	0.999962
FBgn0010453	Wnt4	12.5492	1.00118	2.00163	1.37005	0.730758	0.464927	0.999962
FBgn0010470	Fkbp14	294.665	1.33399	2.52099	0.360186	3.70363	0.000212539	0.0244893
FBgn0010473	tutl	941.119	0.667734	1.58858	0.600001	1.11289	0.265757	0.999962
FBgn0010482	hlk	92645	-0.159037	0.895623	0.327219	-0.486024	0.62695	0.999962
FBgn0010488	NAT1	3734.35	-0.13973	0.907689	0.328393	-0.425496	0.670475	0.999962
FBgn0010497	dmGlut	730.744	0.713659	1.63996	0.427783	1.66828	0.095261	0.999962
FBgn0010501	Dcp-1	45.2631	0.021584	1.01507	0.622979	0.0346465	0.972362	0.999962
FBgn0010504	kermit	30.202	0.287916	1.22088	0.81624	0.352734	0.724288	0.999962
FBgn0010516	wal	2778.21	-0.177991	0.883933	0.298458	-0.596369	0.550929	0.999962
FBgn0010520	Bka	67.4983	-0.170808	0.888345	0.586195	-0.291384	0.770757	0.999962
FBgn0010531	Ccs	38.4723	-0.120507	0.919864	0.729732	-0.165139	0.868835	0.999962
FBgn0010548	Aldh-III	1223.21	-0.115685	0.922944	0.342902	-0.33737	0.735838	0.999962
FBgn0010549	l(2)03659	6.28985	0.429156	1.34645	1.52819	0.280827	0.778843	0.999962
FBgn0010551	Phb2	2458.04	0.136164	1.09898	0.382558	0.355931	0.721893	0.999962
FBgn0010583	dock	333.42	-0.128037	0.915075	0.365649	-0.350165	0.726215	0.999962
FBgn0010590	Prosbeta1	460.405	-0.170218	0.888708	0.330704	-0.514713	0.606753	0.999962
FBgn0010591	Sply	351.004	0.508655	1.42272	0.420931	1.2084	0.226892	0.999962
FBgn0010602	lwr	559.709	0.00427522	1.00297	0.326645	0.0130883	0.989557	0.999962
FBgn0010607	l(2)05714	41.8233	-0.335933	0.792271	0.622546	-0.539612	0.589465	0.999962
FBgn0010611	Hmgs	2063.1	-0.204865	0.86762	0.300244	-0.682329	0.495031	0.999962
FBgn0010612	ATPsynG	15803.8	-0.344857	0.787386	0.30867	-1.11723	0.263895	0.999962
FBgn0010620	CG10939	230.361	0.260087	1.19755	0.596931	0.435707	0.663049	0.999962
FBgn0010621	CCT5	190.391	0.231579	1.17412	0.536019	0.432036	0.665715	0.999962
FBgn0010622	DCTN3-p24	158.812	-0.203018	0.868731	0.42135	-0.481827	0.629929	0.999962
FBgn0010638	Sec61beta	241.396	-0.0296592	0.979652	0.390695	-0.075914	0.939488	0.999962
FBgn0010651	MFS14	996.544	0.26098	1.19829	0.342199	0.762656	0.445669	0.999962
FBgn0010660	Nup214	325.802	0.244288	1.18451	0.398241	0.613417	0.539601	0.999962
FBgn0010741	Pfdn2	230.252	-0.103672	0.930661	0.403663	-0.256828	0.797312	0.999962
FBgn0010747	Srp54k	418.951	-0.0391382	0.973236	0.352658	-0.110981	0.911632	0.999962
FBgn0010750	atms	105.654	-0.318007	0.802177	0.471886	-0.673908	0.50037	0.999962
FBgn0010762	simj	1045.74	-0.0158178	0.989096	0.322164	-0.0490984	0.960841	0.999962
FBgn0010768	sqz	79.9768	-0.0990233	0.933665	0.57311	-0.172782	0.862822	0.999962
FBgn0010770	ppan	35.8051	-0.776588	0.583746	0.646228	-1.20172	0.229471	0.999962
FBgn0010772	Xe7	757.284	-0.246999	0.842648	0.330871	-0.74651	0.45536	0.999962
FBgn0010774	Ref1	332.965	-0.0864508	0.941837	0.35006	-0.24696	0.804939	0.999962
FBgn0010786	l(3)02640	1790.5	-0.278246	0.824593	0.33359	-0.834097	0.404227	0.999962
FBgn0010803	TrpRS	164.508	0.159949	1.11725	0.45231	0.353626	0.723619	0.999962
FBgn0010808	Chchd3	5163.71	-0.117775	0.921608	0.305114	-0.386002	0.699495	0.999962
FBgn0010825	Gug	2197.51	0.118244	1.08541	0.327833	0.360684	0.718336	0.999962
FBgn0010830	l(3)04053	74.991	-0.831634	0.561892	0.491471	-1.69213	0.0906206	0.999962
FBgn0010877	l(3)05822	840.114	0.152229	1.11128	0.31949	0.476473	0.633737	0.999962
FBgn0010894	sinu	281.992	0.0544278	1.03845	0.370002	0.147101	0.883052	0.999962
FBgn0010905	Spn	12060.3	0.0855469	1.06109	0.408068	0.209639	0.833949	0.999962
FBgn0010909	msn	2059.5	-0.13106	0.91316	0.302082	-0.433856	0.664393	0.999962
FBgn0010926	l(3)07882	64.1293	0.071776	1.05101	0.658877	0.108937	0.913253	0.999962
FBgn0011016	SsRbeta	272.581	0.0487718	1.03438	0.359043	0.135838	0.891949	0.999962
FBgn0011020	Sas-4	15.7065	-0.415855	0.749575	0.924154	-0.449984	0.652722	0.999962
FBgn0011202	dia	593.848	0.0019166	1.00133	0.364975	0.00525132	0.99581	0.999962
FBgn0011204	cue	6179.5	-0.203874	0.868216	0.328774	-0.620102	0.535191	0.999962
FBgn0011205	fbl	150.765	0.136987	1.09961	0.462041	0.296481	0.766862	0.999962
FBgn0011206	bol	5393.73	0.100027	1.07179	0.338172	0.295789	0.767392	0.999962
FBgn0011207	pelo	182.828	-0.142614	0.905876	0.391029	-0.364715	0.715324	0.999962
FBgn0011211	blw	349472	-0.27814	0.824654	0.331604	-0.83877	0.401598	0.999962
FBgn0011217	eff	7305.25	0.0807449	1.05756	0.298811	0.270221	0.786991	0.999962
FBgn0011224	heph	827.783	-0.235694	0.849276	0.35271	-0.668238	0.503982	0.999962
FBgn0011225	jar	341.043	0.304309	1.23483	0.638373	0.476695	0.63358	0.999962
FBgn0011227	ox	7524.2	-0.0669668	0.954643	0.303541	-0.220619	0.825389	0.999962
FBgn0011230	poe	11891.7	0.129362	1.09381	0.334841	0.386339	0.699246	0.999962
FBgn0011232	scat	205.661	0.0218419	1.01525	0.388757	0.0561839	0.955195	0.999962
FBgn0011236	ken	365.403	0.0158658	1.01106	0.348024	0.0455882	0.963638	0.999962
FBgn0011239	ms(2)35Ci	0.246452	1.31188	2.48266	4.98727	0.263046	0.792515	NA
FBgn0011244	Hsp60B	2.95743	4.9183	30.2382	3.76242	1.30722	0.191139	NA
FBgn0011259	Sema1a	617.12	0.286497	1.21967	0.44606	0.642283	0.52069	0.999962
FBgn0011260	Sema2a	284.209	-0.17218	0.887501	0.432904	-0.397732	0.690827	0.999962
FBgn0011270	Pglym87	1.00682	-0.214557	0.861811	3.37988	-0.0634805	0.949384	NA
FBgn0011272	RpL13	6141.86	-0.0508736	0.965352	0.301065	-0.168979	0.865813	0.999962
FBgn0011273	Acam	0	NA		NA	NA	NA	NA
FBgn0011274	Dif	269.819	0.864153	1.82027	0.428083	2.01866	0.0435226	0.959657
FBgn0011276	HLH3B	3.38514	0.628532	1.54599	1.75928	0.357267	0.720892	NA
FBgn0011277	HLH4C	3.99628	1.5017	2.83176	2.0938	0.717214	0.473242	NA
FBgn0011278	lbe	1.91302	0.509817	1.42387	2.30005	0.221655	0.824582	NA
FBgn0011279	Obp69a	1.28075	-2.21304	0.21568	3.09194	-0.715745	0.474149	NA
FBgn0011280	Obp19d	17.5953	0.260955	1.19827	0.948955	0.274992	0.783322	0.999962
FBgn0011281	Obp83a	0.218856	1.22536	2.33814	4.99316	0.245409	0.80614	NA
FBgn0011282	Obp84a	0.492904	2.3282	5.02179	4.8868	0.476427	0.63377	NA
FBgn0011283	Obp28a	3.13869	0.44635	1.36259	1.84666	0.241707	0.809007	NA
FBgn0011284	RpS4	11892.9	-0.127981	0.915111	0.306285	-0.417849	0.676058	0.999962
FBgn0011286	RyR	62134.7	0.17474	1.12876	0.370601	0.471503	0.637281	0.999962
FBgn0011288	Snap25	349.072	-0.385154	0.765697	0.657955	-0.585381	0.558292	0.999962
FBgn0011289	TfIIA-L	227.789	-0.375327	0.770931	0.398019	-0.942986	0.345688	0.999962
FBgn0011290	Taf12	209.907	-0.150834	0.90073	0.402218	-0.375006	0.707656	0.999962
FBgn0011291	Taf11	22.6639	-0.561798	0.677457	0.795337	-0.706365	0.479961	0.999962
FBgn0011293	a10	0	NA		NA	NA	NA	NA
FBgn0011294	a5	0.218856	1.22536	2.33814	4.99316	0.245409	0.80614	NA
FBgn0011296	l(2)efl	45.6527	1.63453	3.10487	0.660446	2.47489	0.0133276	0.524233
FBgn0011297	Alg3	74.1083	0.375131	1.29696	0.589437	0.636423	0.524501	0.999962
FBgn0011300	babo	1020.58	0.133864	1.09723	0.321257	0.41669	0.676905	0.999962
FBgn0011305	Rsf1	288.306	-0.501668	0.70629	0.385846	-1.30018	0.19354	0.999962
FBgn0011327	Uch-L5	51.2897	-0.042781	0.970782	0.551595	-0.0775586	0.938179	0.999962
FBgn0011335	vers	66.5516	-0.372432	0.772479	0.542729	-0.686222	0.492573	0.999962
FBgn0011336	Stt3B	417.942	0.329355	1.25645	0.512989	0.642031	0.520853	0.999962
FBgn0011361	ND-ACP	18344.6	-0.168216	0.889942	0.301241	-0.558411	0.576563	0.999962
FBgn0011455	ND-SGDH	16342.8	-0.204855	0.867626	0.296964	-0.68983	0.490301	0.999962
FBgn0011474	PR-Set7	397.439	0.38912	1.30959	0.461033	0.844016	0.398661	0.999962
FBgn0011476	l(3)neo43	38.7026	0.500438	1.41464	0.881114	0.56796	0.570062	0.999962
FBgn0011481	Ssdp	1344.73	-0.114181	0.923907	0.305776	-0.373413	0.708841	0.999962
FBgn0011509	SrpRbeta	50.6325	-0.147143	0.903037	0.576959	-0.255032	0.798698	0.999962
FBgn0011554	etaTry	15.8189	-0.235671	0.84929	1.49197	-0.15796	0.874488	0.999962
FBgn0011555	thetaTry	0.437713	2.17247	4.50796	4.8983	0.443516	0.657392	NA
FBgn0011556	zetaTry	0	NA		NA	NA	NA	NA
FBgn0011559	Acp36DE	32.0905	0.444937	1.36125	0.708002	0.62844	0.529716	0.999962
FBgn0011566	Smyd3	24.4497	0.203588	1.15156	0.77558	0.262498	0.792937	0.999962
FBgn0011569	can	0.246452	1.31188	2.48266	4.98727	0.263046	0.792515	NA
FBgn0011570	cpb	192.717	0.295324	1.22716	0.413929	0.713464	0.475559	0.999962
FBgn0011573	Cdc37	219.557	-0.137384	0.909166	0.379006	-0.362485	0.71699	0.999962
FBgn0011576	Cyp4d2	0	NA		NA	NA	NA	NA
FBgn0011581	Ms	11.4711	-0.0268145	0.981585	1.19908	-0.0223625	0.982159	0.999962
FBgn0011582	Dop1R1	114.44	1.60869	3.04974	0.900987	1.78547	0.0741844	0.999962
FBgn0011584	Trp1	360.797	-0.0219665	0.984889	0.383151	-0.0573312	0.954281	0.999962
FBgn0011586	e(r)	245.033	-0.17688	0.884614	0.456409	-0.387548	0.69835	0.999962
FBgn0011589	Elk	32.9785	0.84279	1.79351	0.911081	0.925043	0.354943	0.999962
FBgn0011591	fng	103.795	0.608807	1.525	0.590239	1.03146	0.302326	0.999962
FBgn0011592	fra	271.529	0.47331	1.38829	0.428346	1.10497	0.269172	0.999962
FBgn0011596	fzo	31.963	-0.00758447	0.994757	0.749132	-0.0101243	0.991922	0.999962
FBgn0011603	ine	914.095	0.722555	1.6501	0.405309	1.78273	0.0746305	0.999962
FBgn0011604	Iswi	106.243	-0.110935	0.925987	0.493312	-0.224879	0.822073	0.999962
FBgn0011606	Klp3A	18.2895	1.50222	2.83279	0.865215	1.73624	0.0825207	0.999962
FBgn0011638	La	189.211	-0.375826	0.770664	0.382116	-0.983539	0.325342	0.999962
FBgn0011640	lark	561.991	0.139058	1.10119	0.3892	0.357291	0.720874	0.999962
FBgn0011642	Zyx	551.289	-0.118249	0.921305	0.344872	-0.342877	0.731691	0.999962
FBgn0011648	Mad	486.147	-0.370512	0.773508	0.332296	-1.11501	0.264847	0.999962
FBgn0011653	mas	15.5779	0.939957	1.91847	0.945982	0.993631	0.320403	0.999962
FBgn0011655	Med	192.729	-0.0612982	0.958401	0.378029	-0.162152	0.871186	0.999962
FBgn0011656	Mef2	5531.6	-0.115468	0.923083	0.318417	-0.362633	0.716879	0.999962
FBgn0011659	Mlh1	55.7597	-0.257551	0.836507	0.571961	-0.450294	0.652499	0.999962
FBgn0011660	Pms2	21.6875	0.510233	1.42428	0.971968	0.524948	0.599619	0.999962
FBgn0011661	Moe	2395.03	0.60168	1.51748	0.600658	1.0017	0.316487	0.999962
FBgn0011666	msi	526.42	0.0218731	1.01528	0.36004	0.0607517	0.951557	0.999962
FBgn0011668	Mst57Da	0	NA		NA	NA	NA	NA
FBgn0011669	Mst57Db	0	NA		NA	NA	NA	NA
FBgn0011670	Mst57Dc	0	NA		NA	NA	NA	NA
FBgn0011672	Mvl	1235.44	-0.394831	0.760579	0.316889	-1.24596	0.21278	0.999962
FBgn0011674	insc	66.2219	-0.0169803	0.988299	0.924326	-0.0183705	0.985343	0.999962
FBgn0011676	Nos	28.8605	0.522092	1.43604	0.823798	0.633761	0.526237	0.999962
FBgn0011692	pav	9.34823	-0.422847	0.745951	1.19956	-0.352503	0.724461	0.999962
FBgn0011693	Pdh	5.20228	-1.21874	0.429657	2.26421	-0.538266	0.590394	0.999962
FBgn0011694	EbpII	0	NA		NA	NA	NA	NA
FBgn0011695	EbpIII	10112.5	0.300412	1.2315	0.312172	0.962328	0.335885	0.999962
FBgn0011701	repo	75.4922	0.0418678	1.02945	0.595552	0.0703008	0.943954	0.999962
FBgn0011703	RnrL	36.3381	1.32727	2.50928	0.798472	1.66227	0.0964594	0.999962
FBgn0011704	RnrS	50.9495	0.733276	1.66241	0.943611	0.777095	0.437103	0.999962
FBgn0011705	rost	206.662	-0.406324	0.754543	0.388772	-1.04515	0.295954	0.999962
FBgn0011706	rpr	31.4745	0.586348	1.50144	0.811093	0.722911	0.469734	0.999962
FBgn0011708	Syx5	221.567	-0.131157	0.913099	0.392756	-0.33394	0.738425	0.999962
FBgn0011710	Septin1	254.213	-0.0939073	0.936982	0.396661	-0.236744	0.812855	0.999962
FBgn0011715	Snr1	69.76	0.134599	1.09779	0.576907	0.233311	0.81552	0.999962
FBgn0011722	Tig	1145.52	-0.120704	0.919739	0.55414	-0.217822	0.827568	0.999962
FBgn0011723	byn	6.58549	0.574644	1.48931	1.3019	0.441387	0.658933	0.999962
FBgn0011725	twin	362.126	0.0847187	1.06048	0.353123	0.239913	0.810398	0.999962
FBgn0011726	tsr	715.169	0.661982	1.58225	0.345061	1.91845	0.0550545	0.999962
FBgn0011737	Wee1	73.5205	-0.1755	0.885461	0.505685	-0.347054	0.728551	0.999962
FBgn0011739	wts	1571.94	0.0382152	1.02684	0.311837	0.122548	0.902465	0.999962
FBgn0011740	alpha-Man-IIa	127.668	-0.20261	0.868977	0.435276	-0.465476	0.641591	0.999962
FBgn0011741	Arp6	173.624	0.163783	1.12022	0.433535	0.377784	0.705591	0.999962
FBgn0011742	Arp2	304.035	0.101349	1.07278	0.350255	0.289357	0.772308	0.999962
FBgn0011743	Arp53D	0.479048	-0.208899	0.865197	4.9917	-0.0418493	0.966619	NA
FBgn0011745	Arp1	320.862	-0.184475	0.879969	0.346866	-0.531834	0.594841	0.999962
FBgn0011746	ana	60.0514	0.470833	1.38591	0.565671	0.832344	0.405215	0.999962
FBgn0011747	Ank	5320.38	0.171379	1.12613	0.311723	0.54978	0.58247	0.999962
FBgn0011754	PhKgamma	4006.21	0.153964	1.11262	0.323191	0.476389	0.633797	0.999962
FBgn0011758	B-H1	5.79424	0.52888	1.44281	1.4235	0.371534	0.71024	0.999962
FBgn0011760	ctp	6414.85	-0.0348683	0.976121	0.294447	-0.11842	0.905735	0.999962
FBgn0011761	dhd	9.17153	0.370205	1.29254	1.15724	0.319903	0.749042	0.999962
FBgn0011762	Prim1	21.8354	0.459222	1.3748	0.940881	0.488076	0.625496	0.999962
FBgn0011763	Dp	359.106	0.133216	1.09674	0.343575	0.387734	0.698213	0.999962
FBgn0011766	E2f1	2734.54	-0.0804933	0.945734	0.297375	-0.27068	0.786637	0.999962
FBgn0011768	Fdh	379.288	0.0732564	1.05209	0.467527	0.156689	0.87549	0.999962
FBgn0011769	Fdx1	216.335	-0.0319132	0.978122	0.404049	-0.0789836	0.937046	0.999962
FBgn0011770	Gip	138.448	2.99746	7.98591	0.648713	4.62062	3.82601e-06	0.000772146
FBgn0011771	Hem	204.592	0.107601	1.07744	0.453543	0.237245	0.812467	0.999962
FBgn0011774	Irbp	12.9664	-0.176405	0.884905	1.08891	-0.162001	0.871305	0.999962
FBgn0011785	BRWD3	1009.29	0.105629	1.07596	0.334652	0.31564	0.752276	0.999962
FBgn0011787	mRpL12	1488.96	0.202924	1.15103	0.442038	0.459065	0.646188	0.999962
FBgn0011802	Gem3	78.1937	-0.439119	0.737585	0.499504	-0.879109	0.379342	0.999962
FBgn0011812	Lcp1Psi	0.517207	-0.151332	0.900419	4.98375	-0.0303651	0.975776	NA
FBgn0011817	nmo	2964.54	0.300649	1.2317	0.298494	1.00722	0.313828	0.999962
FBgn0011818	oaf	187.15	0.0493088	1.03477	0.490887	0.100448	0.919988	0.999962
FBgn0011822	Pgcl	9.66622	2.66011	6.32079	1.75453	1.51613	0.129486	0.999962
FBgn0011824	CG4038	34.641	0.817892	1.76283	0.784019	1.0432	0.296854	0.999962
FBgn0011826	Pp2B-14D	1184.25	0.488802	1.40328	0.327499	1.49253	0.13556	0.999962
FBgn0011828	Pxn	303.135	0.0108304	1.00754	0.407576	0.0265728	0.9788	0.999962
FBgn0011829	Ret	42.9437	0.334944	1.26133	0.711114	0.471014	0.637631	0.999962
FBgn0011832	Ser12	0	NA		NA	NA	NA	NA
FBgn0011834	Ser6	9.72153	3.48391	11.1883	1.55471	2.24088	0.0250341	0.718043
FBgn0011836	Taf2	80.9318	-0.160009	0.895019	0.484779	-0.330066	0.74135	0.999962
FBgn0011837	Tis11	436.556	0.355052	1.27903	0.362655	0.979036	0.327562	0.999962
FBgn0011840	tRNA:Ala-AGC-2-3	0	NA		NA	NA	NA	NA
FBgn0011844	tRNA:Asp-GTC-1-10	6.10472	-1.16599	0.445657	1.42432	-0.81863	0.412998	0.999962
FBgn0011845	tRNA:Asp-GTC-1-11	5.67509	-0.0502099	0.965796	1.51257	-0.033195	0.973519	0.999962
FBgn0011848	tRNA:Glu-TTC-1-6	1.69745	1.1676	2.24638	2.75682	0.423533	0.671906	NA
FBgn0011849	tRNA:Glu-TTC-1-5	2.86805	2.11237	4.32402	2.29372	0.920938	0.357083	NA
FBgn0011850	tRNA:Glu-TTC-1-4	0	NA		NA	NA	NA	NA
FBgn0011851	tRNA:Glu-CTC-3-4	2.96446	0.308595	1.2385	1.83317	0.16834	0.866316	NA
FBgn0011852	tRNA:Glu-CTC-3-5	2.47167	1.05562	2.07861	2.08975	0.505141	0.61346	NA
FBgn0011853	tRNA:Glu-CTC-3-6	2.50563	-0.121129	0.919468	2.59169	-0.0467374	0.962723	NA
FBgn0011854	tRNA:Glu-CTC-3-8	0	NA		NA	NA	NA	NA
FBgn0011855	tRNA:Glu-CTC-3-9	4.36686	1.22933	2.34458	2.04876	0.600036	0.548482	0.999962
FBgn0011858	tRNA:Phe-GAA-1-8	0.489611	-0.237869	0.847997	4.98965	-0.0476726	0.961977	NA
FBgn0011859	tRNA:Gly-GCC-1-1	37.2099	0.449351	1.36543	0.724872	0.619904	0.535321	0.999962
FBgn0011860	tRNA:Gly-GCC-1-2	3.65007	-3.84846	0.069422	2.42707	-1.58564	0.112821	NA
FBgn0011861	tRNA:Gly-GCC-1-3	6.64849	-1.88544	0.270661	1.65653	-1.13819	0.255043	0.999962
FBgn0011862	tRNA:Gly-GCC-1-4	3.53992	-1.01293	0.495539	1.80841	-0.560121	0.575397	NA
FBgn0011863	tRNA:Gly-GCC-1-5	4.49484	-0.503752	0.70527	1.5656	-0.321763	0.747632	0.999962
FBgn0011864	tRNA:Gly-GCC-1-6	3.69303	-0.804223	0.57267	1.98422	-0.40531	0.68525	NA
FBgn0011865	tRNA:Gly-GCC-1-7	4.24112	-0.323922	0.798895	1.79733	-0.180224	0.856976	NA
FBgn0011866	tRNA:Gly-GCC-2-1	0.218856	1.22536	2.33814	4.99316	0.245409	0.80614	NA
FBgn0011867	tRNA:Gly-GCC-1-8	3.85519	-2.15583	0.224403	1.91255	-1.12721	0.259655	NA
FBgn0011868	tRNA:Gly-GCC-1-9	4.82385	-1.67505	0.313154	1.64447	-1.0186	0.308395	0.999962
FBgn0011869	tRNA:Gly-GCC-1-10	3.49132	-0.132846	0.912031	2.31405	-0.0574084	0.95422	NA
FBgn0011870	tRNA:Gly-GCC-1-11	6.14593	-2.11742	0.230458	1.49699	-1.41445	0.157229	0.999962
FBgn0011871	tRNA:Gly-GCC-1-12	6.18503	0.198883	1.14781	1.62813	0.122154	0.902777	0.999962
FBgn0011872	tRNA:Gly-GCC-1-13	7.13481	-2.07027	0.238115	1.49877	-1.38131	0.167183	0.999962
FBgn0011877	tRNA:His-GTG-2-1Psi	0.656569	2.7549	6.75004	4.86088	0.566749	0.570885	NA
FBgn0011878	tRNA:His-GTG-1-4	6.68508	-0.289622	0.818116	1.39623	-0.207432	0.835672	0.999962
FBgn0011879	tRNA:Ala-TGC-2-1	0.985808	3.33174	10.0683	4.83592	0.688957	0.49085	NA
FBgn0011880	tRNA:Ile-AAT-1-1	6.97402	0.681092	1.60335	1.41402	0.481672	0.630039	0.999962
FBgn0011881	tRNA:Ile-AAT-1-3	0.492904	2.3282	5.02179	4.8868	0.476427	0.63377	NA
FBgn0011882	tRNA:Ile-AAT-1-4	1.54423	-1.11357	0.462148	2.92861	-0.38024	0.703767	NA
FBgn0011883	tRNA:Ile-AAT-1-5	0.812264	-3.24715	0.10532	4.85539	-0.668772	0.503641	NA
FBgn0011884	tRNA:Ile-AAT-1-6	1.59284	-4.22048	0.0536424	3.34501	-1.26173	0.207047	NA
FBgn0011885	tRNA:Ile-AAT-1-7	0.985808	3.33174	10.0683	4.83592	0.688957	0.49085	NA
FBgn0011887	tRNA:Lys-CTT-1-4	20.1663	-1.44016	0.368527	1.00615	-1.43135	0.15233	0.999962
FBgn0011888	tRNA:Lys-CTT-1-3	32.7066	-1.53399	0.34532	1.07997	-1.4204	0.15549	0.999962
FBgn0011889	tRNA:Lys-CTT-1-2	8.91187	-1.08011	0.472991	1.37514	-0.785457	0.432186	0.999962
FBgn0011890	tRNA:Lys-CTT-1-5	6.67926	-2.19744	0.218023	1.86667	-1.1772	0.239115	0.999962
FBgn0011891	tRNA:Lys-CTT-1-1	20.773	-0.190685	0.876189	0.95384	-0.199913	0.841549	0.999962
FBgn0011892	tRNA:Lys-CTT-1-6	7.89755	-1.93419	0.261667	1.71019	-1.13098	0.258062	0.999962
FBgn0011893	tRNA:Lys-CTT-1-7	7.22815	-2.00967	0.24833	1.5579	-1.28998	0.197057	0.999962
FBgn0011894	tRNA:Lys-CTT-1-8	12.0537	-0.784321	0.580625	1.12387	-0.697878	0.485254	0.999962
FBgn0011895	tRNA:Lys-CTT-1-9	14.1808	-2.03028	0.244807	0.979529	-2.07271	0.0381989	0.909677
FBgn0011896	tRNA:Lys-CTT-1-10	5.73652	-1.08979	0.469831	2.08835	-0.52184	0.601781	0.999962
FBgn0011897	tRNA:Lys-CTT-1-11	19.9308	-2.89216	0.134702	1.19169	-2.42693	0.0152271	0.560309
FBgn0011902	tRNA:Lys-TTT-1-1	2.61351	-1.35851	0.389985	2.44679	-0.555221	0.578744	NA
FBgn0011904	tRNA:Lys-TTT-2-4	0	NA		NA	NA	NA	NA
FBgn0011905	tRNA:Lys-TTT-2-5	0	NA		NA	NA	NA	NA
FBgn0011906	tRNA:Leu-CAG-1-1	4.43589	-1.00971	0.496646	2.20595	-0.457722	0.647152	0.999962
FBgn0011909	tRNA:Leu-CAA-2-1	3.03963	-2.5547	0.1702	3.05083	-0.837379	0.402379	NA
FBgn0011910	tRNA:Leu-CAA-1-1	1.70472	0.181677	1.1342	2.37022	0.0766497	0.938902	NA
FBgn0011915	tRNA:Met-CAT-1-1	1.79478	-0.607338	0.656407	2.83495	-0.214233	0.830366	NA
FBgn0011916	tRNA:Met-CAT-1-2	1.31152	-3.94134	0.0650938	3.70068	-1.06503	0.286862	NA
FBgn0011919	tRNA:Met-CAT-1-5	2.04441	-0.912603	0.531226	2.18975	-0.416761	0.676853	NA
FBgn0011921	tRNA:iMet-CAT-2-1	2.56161	-0.75189	0.593825	2.04753	-0.367219	0.713456	NA
FBgn0011927	tRNA:iMet-CAT-1-4	3.3915	-0.226298	0.854825	2.01067	-0.112549	0.910388	NA
FBgn0011928	tRNA:iMet-CAT-1-5	3.62421	0.384715	1.3056	1.82003	0.211379	0.832592	NA
FBgn0011931	tRNA:Asn-GTT-1-6	2.73493	-1.01456	0.494981	2.10681	-0.481561	0.630118	NA
FBgn0011932	tRNA:Asn-GTT-1-5	0	NA		NA	NA	NA	NA
FBgn0011933	tRNA:Asn-GTT-1-4	0.506644	-0.122361	0.918683	4.98581	-0.0245418	0.98042	NA
FBgn0011934	tRNA:Asn-GTT-1-8	0.780576	-3.19333	0.109323	4.85805	-0.657327	0.510971	NA
FBgn0011935	tRNA:Asn-GTT-1-7	0.246452	1.31188	2.48266	4.98727	0.263046	0.792515	NA
FBgn0011936	tRNA:Asn-GTT-1-3	1.52402	-0.191222	0.875864	2.9527	-0.0647615	0.948364	NA
FBgn0011937	tRNA:Asn-GTT-1-2	3.59591	-1.51865	0.349012	1.7397	-0.872937	0.382697	NA
FBgn0011938	tRNA:Asn-GTT-1-1	0.530947	-2.6355	0.160929	4.89228	-0.538706	0.590089	NA
FBgn0011944	tRNA:Pro-TGG-1-1	0.780576	-3.19333	0.109323	4.85805	-0.657327	0.510971	NA
FBgn0011945	tRNA:Pro-TGG-1-2	0	NA		NA	NA	NA	NA
FBgn0011948	tRNA:Arg-TCG-3-1	0	NA		NA	NA	NA	NA
FBgn0011949	tRNA:Arg-TCG-3-2	0	NA		NA	NA	NA	NA
FBgn0011950	tRNA:Arg-TCG-3-3	0	NA		NA	NA	NA	NA
FBgn0011951	tRNA:Arg-TCG-3-4	0	NA		NA	NA	NA	NA
FBgn0011952	tRNA:Arg-TCG-2-1	4.06348	-1.75499	0.296276	1.92949	-0.909559	0.363055	NA
FBgn0011953	tRNA:Arg-TCG-1-1	0.260192	-1.62692	0.323778	4.99603	-0.325643	0.744694	NA
FBgn0011954	tRNA:Arg-TCG-2-2	4.04898	0.603869	1.51979	1.96852	0.306763	0.759024	NA
FBgn0011955	tRNA:Arg-ACG-1-5	1.25974	0.495099	1.40942	3.88806	0.127338	0.898673	NA
FBgn0011956	tRNA:Arg-ACG-1-3	0	NA		NA	NA	NA	NA
FBgn0011957	tRNA:Arg-ACG-1-2	7.01409	-1.03618	0.487616	1.45196	-0.713644	0.475447	0.999962
FBgn0011958	tRNA:Arg-ACG-1-1	20.2007	-0.60722	0.65646	0.850842	-0.71367	0.475431	0.999962
FBgn0011959	tRNA:Arg-ACG-1-10	0.246452	1.31188	2.48266	4.98727	0.263046	0.792515	NA
FBgn0011960	tRNA:Arg-ACG-1-9	0	NA		NA	NA	NA	NA
FBgn0011961	tRNA:Arg-ACG-1-8	0	NA		NA	NA	NA	NA
FBgn0011962	tRNA:Arg-ACG-1-7	0	NA		NA	NA	NA	NA
FBgn0011963	tRNA:Arg-ACG-1-6	0	NA		NA	NA	NA	NA
FBgn0011965	tRNA:Arg-TCG-4-1	0.270755	-1.65588	0.317345	4.99398	-0.331574	0.740211	NA
FBgn0011966	tRNA:Arg-TCG-2-3	6.50224	0.496527	1.41081	1.61935	0.306622	0.759131	0.999962
FBgn0011970	tRNA:Ser-GCT-2-1	62.428	1.08497	2.12134	0.604929	1.79356	0.072884	0.999962
FBgn0011971	tRNA:Ser-GCT-2-2	0.520384	-2.60921	0.163888	4.89423	-0.53312	0.59395	NA
FBgn0011974	tRNA:Ser-AGA-1-1	0	NA		NA	NA	NA	NA
FBgn0011975	tRNA:Ser-CGA-1-1	0.260192	-1.62692	0.323778	4.99603	-0.325643	0.744694	NA
FBgn0011976	tRNA:Ser-CGA-1-2	0.260192	-1.62692	0.323778	4.99603	-0.325643	0.744694	NA
FBgn0011977	tRNA:Ser-CGA-1-3	0.801701	-3.22927	0.106634	4.38225	-0.736897	0.461185	NA
FBgn0011980	tRNA:Ser-AGA-3-1	3.43647	3.58228	11.9777	2.60639	1.37442	0.16931	NA
FBgn0011981	tRNA:Ser-AGA-3-2	0.492904	2.3282	5.02179	4.8868	0.476427	0.63377	NA
FBgn0011982	tRNA:Ser-AGA-2-1	1.57171	-4.20251	0.0543147	3.49981	-1.20078	0.229835	NA
FBgn0011983	tRNA:Ser-AGA-2-2	0	NA		NA	NA	NA	NA
FBgn0011984	tRNA:Ser-AGA-2-4	0.270755	-1.65588	0.317345	4.99398	-0.331574	0.740211	NA
FBgn0011985	tRNA:Ser-AGA-2-3	7.60761	-0.952373	0.516782	1.30384	-0.730438	0.465123	0.999962
FBgn0011986	tRNA:Ser-AGA-2-5	0.812264	-3.24715	0.10532	4.85539	-0.668772	0.503641	NA
FBgn0011987	tRNA:SeC-TCA-1-1	8.98057	-2.16596	0.222834	1.3879	-1.5606	0.118618	0.999962
FBgn0011993	tRNA:Thr-AGT-1-5	0.246452	1.31188	2.48266	4.98727	0.263046	0.792515	NA
FBgn0011994	tRNA:Thr-AGT-1-6	0.218856	1.22536	2.33814	4.99316	0.245409	0.80614	NA
FBgn0011998	tRNA:Val-CAC-2-2	0.520384	-2.60921	0.163888	4.89423	-0.53312	0.59395	NA
FBgn0011999	tRNA:Val-CAC-2-1	0.246452	1.31188	2.48266	4.98727	0.263046	0.792515	NA
FBgn0012000	tRNA:Val-CAC-2-3	0.530947	-2.6355	0.160929	4.89228	-0.538706	0.590089	NA
FBgn0012001	tRNA:Val-CAC-2-4	0.270755	-1.65588	0.317345	4.99398	-0.331574	0.740211	NA
FBgn0012002	tRNA:Val-CAC-1-1	0.218856	1.22536	2.33814	4.99316	0.245409	0.80614	NA
FBgn0012003	tRNA:Val-CAC-2-5	1.79807	0.275504	1.21042	3.50579	0.0785853	0.937362	NA
FBgn0012004	tRNA:Val-CAC-2-6	1.54106	-0.128303	0.914907	2.94874	-0.0435112	0.965294	NA
FBgn0012009	tRNA:Val-AAC-2-4	3.28064	-0.43068	0.741912	1.9122	-0.225227	0.821803	NA
FBgn0012010	tRNA:Val-AAC-2-3	3.69324	-2.7944	0.144146	2.02778	-1.37806	0.168186	NA
FBgn0012011	tRNA:Val-AAC-1-1	0.246452	1.31188	2.48266	4.98727	0.263046	0.792515	NA
FBgn0012016	tRNA:Tyr-GTA-1-3	1.20455	0.392381	1.31256	3.1411	0.124918	0.900588	NA
FBgn0012017	tRNA:Tyr-GTA-1-2	0.739356	2.91549	7.54486	4.85291	0.600772	0.547992	NA
FBgn0012018	tRNA:Tyr-GTA-1-9	0.437713	2.17247	4.50796	4.8983	0.443516	0.657392	NA
FBgn0012024	tRNA:Tyr-GTA-1-8	1.20455	0.392381	1.31256	3.1411	0.124918	0.900588	NA
FBgn0012025	tRNA:Tyr-GTA-1-7	0	NA		NA	NA	NA	NA
FBgn0012026	tRNA:Tyr-GTA-1-6	1.01	-1.79083	0.289006	3.37648	-0.530384	0.595846	NA
FBgn0012027	tRNA:Tyr-GTA-1-5	2.97185	0.805036	1.74719	2.32318	0.346523	0.72895	NA
FBgn0012028	tRNA:Tyr-GTA-1-4	1.03112	-1.82739	0.281774	4.17942	-0.437236	0.661941	NA
FBgn0012034	AcCoAS	602.085	-0.382775	0.766961	0.380242	-1.00666	0.314097	0.999962
FBgn0012036	Aldh	3084	0.95925	1.9443	0.310511	3.08926	0.00200658	0.149806
FBgn0012037	Ance	1250.81	1.48745	2.80394	0.81687	1.82092	0.0686192	0.999962
FBgn0012042	AttA	0.982515	1.40379	2.64596	3.41634	0.410905	0.681142	NA
FBgn0012051	CalpA	411.345	-0.0405846	0.972261	0.382585	-0.10608	0.915519	0.999962
FBgn0012058	Cdc27	340.987	-0.240588	0.8464	0.341509	-0.704485	0.481131	0.999962
FBgn0012344	Dh44	13.916	0.845772	1.79723	1.26734	0.667362	0.504541	0.999962
FBgn0013263	Trl	593.623	-0.391207	0.762491	0.320103	-1.22213	0.221658	0.999962
FBgn0013269	Fkbp39	49.824	-0.0641959	0.956478	0.5563	-0.115398	0.90813	0.999962
FBgn0013272	Gp150	2296.85	0.394037	1.31407	0.475399	0.828856	0.407186	0.999962
FBgn0013275	Hsp70Aa	4631.53	0.609226	1.52544	0.350736	1.73699	0.0823884	0.999962
FBgn0013276	Hsp70Ab	5643.94	0.494232	1.40857	0.360452	1.37115	0.170329	0.999962
FBgn0013277	Hsp70Ba	386.015	0.215868	1.1614	0.581424	0.371275	0.710432	0.999962
FBgn0013278	Hsp70Bb	774.602	0.0396713	1.02788	0.531545	0.074634	0.940506	0.999962
FBgn0013279	Hsp70Bc	383.971	-0.143619	0.905246	0.571421	-0.251336	0.801554	0.999962
FBgn0013300	ProtA	0.270755	-1.65588	0.317345	4.99398	-0.331574	0.740211	NA
FBgn0013301	ProtB	1.69757	4.11614	17.3413	3.44706	1.1941	0.232438	NA
FBgn0013303	Nca	97.8847	0.242261	1.18285	0.565639	0.428297	0.668435	0.999962
FBgn0013305	Nmda1	548.024	0.00918858	1.00639	0.332626	0.0276243	0.977962	0.999962
FBgn0013307	Odc1	26.4478	-0.715935	0.608811	0.794756	-0.900824	0.367682	0.999962
FBgn0013308	Odc2	5.67121	-0.950782	0.517352	1.618	-0.587628	0.556782	0.999962
FBgn0013323	Ptth	3.01307	-0.693267	0.618452	1.82037	-0.380838	0.703323	NA
FBgn0013325	RpL11	5499.65	-0.195357	0.873357	0.306499	-0.637383	0.523875	0.999962
FBgn0013334	Sap47	2361.27	0.235769	1.17753	0.522865	0.450917	0.652049	0.999962
FBgn0013342	nSyb	717.882	0.170094	1.12513	0.748794	0.227158	0.820301	0.999962
FBgn0013343	Syx1A	1573.4	0.0861598	1.06154	0.356232	0.241864	0.808885	0.999962
FBgn0013347	TfIIA-S	528.37	-0.239003	0.847331	0.346422	-0.689918	0.490246	0.999962
FBgn0013348	TpnC41C	1070.22	-1.42539	0.372319	0.596696	-2.3888	0.0169033	0.59328
FBgn0013432	bcn92	383.781	0.0104216	1.00725	0.425731	0.0244792	0.98047	0.999962
FBgn0013433	beat-Ia	27.3699	0.518479	1.43244	1.06292	0.487786	0.625702	0.999962
FBgn0013435	Cdc2rk	37.1117	-0.491886	0.711095	0.67094	-0.733129	0.46348	0.999962
FBgn0013467	igl	396.03	-0.100029	0.933014	0.827328	-0.120907	0.903765	0.999962
FBgn0013469	klu	154.691	-0.360597	0.778842	0.416566	-0.865642	0.386687	0.999962
FBgn0013531	MED20	9.78167	0.85826	1.81285	1.33063	0.645003	0.518925	0.999962
FBgn0013548	l(2)dtl	14.3033	-0.230436	0.852377	1.03018	-0.223685	0.823002	0.999962
FBgn0013563	Pex1	1773.87	-0.0437092	0.970157	0.526399	-0.0830342	0.933824	0.999962
FBgn0013576	mtd	4873.28	0.190865	1.14145	0.34108	0.559591	0.575758	0.999962
FBgn0013672	mt:ATPase6	711725	-0.216714	0.860523	0.348364	-0.622092	0.533882	0.999962
FBgn0013673	mt:ATPase8	54803.4	0.0736939	1.05241	0.486254	0.151554	0.879538	0.999962
FBgn0013674	mt:CoI	3.36234e+06	-0.0370467	0.974648	0.367263	-0.100872	0.919652	0.999962
FBgn0013676	mt:CoIII	1.29903e+06	0.0239698	1.01675	0.334896	0.0715737	0.942941	0.999962
FBgn0013678	mt:Cyt-b	1.13327e+06	-0.27106	0.828711	0.411137	-0.659293	0.509708	0.999962
FBgn0013679	mt:ND1	384576	-0.186917	0.878481	0.36957	-0.505769	0.613019	0.999962
FBgn0013681	mt:ND3	31716.4	0.0233869	1.01634	0.388815	0.0601492	0.952037	0.999962
FBgn0013683	mt:ND4L	79183.7	-0.417943	0.748491	0.432216	-0.966978	0.333555	0.999962
FBgn0013685	mt:ND6	42757.7	0.193129	1.14324	0.390018	0.49518	0.620473	0.999962
FBgn0013686	mt:lrRNA	7.2641e+06	-0.184547	0.879925	0.334608	-0.551533	0.581268	0.999962
FBgn0013688	mt:srRNA	1.76632e+06	-0.297689	0.813555	0.376795	-0.790056	0.429495	0.999962
FBgn0013689	mt:tRNA:Ala-TGC	187.946	-0.921853	0.52783	0.820643	-1.12333	0.261297	0.999962
FBgn0013690	mt:tRNA:Cys-GCA	251.676	2.43735	5.41648	1.20773	2.01812	0.0435787	0.959657
FBgn0013691	mt:tRNA:Asp-GTC	6.79864	-0.457563	0.728215	1.57867	-0.28984	0.771938	0.999962
FBgn0013692	mt:tRNA:Glu-TTC	1.46486	2.18339	4.54219	3.06852	0.711543	0.476748	NA
FBgn0013693	mt:tRNA:Phe-GAA	2491.33	-0.232715	0.851032	0.355116	-0.65532	0.512261	0.999962
FBgn0013694	mt:tRNA:Gly-TCC	66.0323	-0.537146	0.689133	0.975992	-0.550359	0.582073	0.999962
FBgn0013695	mt:tRNA:His-GTG	20227.5	-1.16094	0.44722	0.461679	-2.51461	0.0119163	0.498767
FBgn0013696	mt:tRNA:Ile-GAT	616.244	-0.872562	0.546176	0.7253	-1.20304	0.228963	0.999962
FBgn0013697	mt:tRNA:Lys-CTT	574.353	-0.641427	0.641079	0.5079	-1.2629	0.206625	0.999962
FBgn0013698	mt:tRNA:Leu-TAG	261.442	-0.109947	0.926622	0.817983	-0.134412	0.893077	0.999962
FBgn0013699	mt:tRNA:Leu-TAA	630.537	0.532658	1.44659	0.492089	1.08244	0.279056	0.999962
FBgn0013700	mt:tRNA:Met-CAT	210.111	-0.687009	0.62114	0.39389	-1.74417	0.0811302	0.999962
FBgn0013701	mt:tRNA:Asn-GTT	184.706	-1.07879	0.473426	0.880067	-1.2258	0.220273	0.999962
FBgn0013702	mt:tRNA:Pro-TGG	68.9748	-1.75465	0.296344	0.951023	-1.84502	0.0650351	0.999962
FBgn0013703	mt:tRNA:Gln-TTG	293.764	-0.580448	0.668756	0.624051	-0.930128	0.352305	0.999962
FBgn0013704	mt:tRNA:Arg-TCG	564.886	-1.16224	0.446819	0.934338	-1.24391	0.213531	0.999962
FBgn0013705	mt:tRNA:Ser-GCT	116.438	-0.434258	0.740074	0.875751	-0.495869	0.619987	0.999962
FBgn0013706	mt:tRNA:Ser-TGA	0.791139	-3.21161	0.107946	4.40006	-0.729903	0.46545	NA
FBgn0013707	mt:tRNA:Thr-TGT	8.61046	-0.476347	0.718795	1.39024	-0.342637	0.731872	0.999962
FBgn0013708	mt:tRNA:Val-TAC	1997.2	-0.265404	0.831966	0.745566	-0.355977	0.721858	0.999962
FBgn0013709	mt:tRNA:Trp-TCA	3001.22	-0.0936103	0.937175	0.425233	-0.220139	0.825763	0.999962
FBgn0013710	mt:tRNA:Tyr-GTA	131.627	-1.50436	0.352488	0.89809	-1.67506	0.0939222	0.999962
FBgn0013717	not	46.8515	-0.1459	0.903815	0.693245	-0.210459	0.833309	0.999962
FBgn0013718	nuf	2278.89	-0.762159	0.589613	0.342911	-2.22262	0.0262418	0.739396
FBgn0013720	pck	233.16	0.370035	1.29238	0.468658	0.789563	0.429783	0.999962
FBgn0013725	phyl	46.9849	-0.203878	0.868214	0.884392	-0.230529	0.817681	0.999962
FBgn0013726	pnut	324.943	0.288137	1.22106	0.397752	0.724415	0.468811	0.999962
FBgn0013732	sced	30.9526	0.372853	1.29491	0.702796	0.530528	0.595746	0.999962
FBgn0013733	shot	19112.6	0.44627	1.36251	0.340933	1.30897	0.190546	0.999962
FBgn0013746	alien	241.872	-0.123607	0.91789	0.385594	-0.320562	0.748543	0.999962
FBgn0013749	Arf4	281.316	-0.0848589	0.942877	0.384667	-0.220603	0.825401	0.999962
FBgn0013750	Arf6	737.927	-0.139797	0.907647	0.323039	-0.432757	0.665191	0.999962
FBgn0013751	Awh	30.2747	0.878901	1.83897	0.89743	0.979354	0.327405	0.999962
FBgn0013753	Bgb	33.3516	-0.529038	0.693017	0.847275	-0.6244	0.532365	0.999962
FBgn0013755	Bro	0	NA		NA	NA	NA	NA
FBgn0013756	Mtor	309.751	0.31437	1.24347	0.398994	0.787909	0.43075	0.999962
FBgn0013759	CASK	836.912	0.182552	1.13489	0.356949	0.511424	0.609054	0.999962
FBgn0013762	Cdk5	162.8	0.00391754	1.00272	0.415674	0.00942454	0.99248	0.999962
FBgn0013763	Idgf6	1387.61	-0.055854	0.962025	0.310039	-0.180151	0.857034	0.999962
FBgn0013764	Chi	144.251	0.014918	1.01039	0.422707	0.0352915	0.971847	0.999962
FBgn0013765	cnn	1671.36	0.0827947	1.05907	0.354612	0.23348	0.815389	0.999962
FBgn0013767	Crz	0.766836	-1.10749	0.464101	4.60005	-0.240756	0.809744	NA
FBgn0013770	Cp1	1975.97	-0.17413	0.886302	0.32888	-0.529462	0.596485	0.999962
FBgn0013771	Cyp6a9	104.568	-1.25816	0.418076	0.707915	-1.77728	0.0755223	0.999962
FBgn0013772	Cyp6a8	45.4674	-2.24375	0.211137	1.54001	-1.45697	0.145124	0.999962
FBgn0013773	Cyp6a22	19.2342	-0.48697	0.713522	1.20535	-0.404006	0.686209	0.999962
FBgn0013799	Deaf1	255.53	-0.0263626	0.981893	0.391236	-0.067383	0.946277	0.999962
FBgn0013810	Dhc36C	10.9961	1.29029	2.44577	1.08421	1.19007	0.234019	0.999962
FBgn0013811	Dhc62B	11.5382	1.405	2.64819	1.15697	1.21438	0.224603	0.999962
FBgn0013812	Dhc93AB	14.7768	1.44641	2.72529	0.958759	1.50863	0.131394	0.999962
FBgn0013813	Dhc98D	5.34867	0.00173758	1.00121	1.71979	0.00101034	0.999194	0.999962
FBgn0013949	Elal	43.2997	-0.162449	0.893507	0.633979	-0.256237	0.797768	0.999962
FBgn0013953	Esp	6.75982	-0.573237	0.672107	1.69556	-0.338082	0.735302	0.999962
FBgn0013954	Fkbp12	170.014	0.36777	1.29036	0.49238	0.746923	0.45511	0.999962
FBgn0013972	Gycalpha99B	95.3122	0.283608	1.21724	0.814232	0.348314	0.727604	0.999962
FBgn0013973	Gycbeta100B	76.2379	-0.0413278	0.97176	0.670561	-0.0616318	0.950856	0.999962
FBgn0013981	His4r	1167.9	-0.147356	0.902903	0.342637	-0.430065	0.667148	0.999962
FBgn0013983	imd	53.6781	0.0884804	1.06325	0.604059	0.146477	0.883545	0.999962
FBgn0013987	MAPk-Ak2	688.68	-0.113394	0.924411	0.327305	-0.346447	0.729007	0.999962
FBgn0013995	Calx	925.358	-0.608917	0.655689	0.643938	-0.945614	0.344346	0.999962
FBgn0013997	Nrx-IV	867.836	0.107003	1.07699	0.328376	0.325853	0.744535	0.999962
FBgn0014000	Hf	9.69284	1.61285	3.05855	1.17315	1.3748	0.169194	0.999962
FBgn0014006	Ask1	776.724	0.0377487	1.02651	0.330611	0.114178	0.909096	0.999962
FBgn0014007	Ptp69D	257.679	0.162211	1.119	0.384102	0.422313	0.672797	0.999962
FBgn0014009	Rab2	633.663	0.157667	1.11548	0.328244	0.480335	0.630989	0.999962
FBgn0014010	Rab5	1100.48	0.0219908	1.01536	0.366985	0.059923	0.952217	0.999962
FBgn0014011	Rac2	731.839	0.0371329	1.02607	0.324207	0.114534	0.908814	0.999962
FBgn0014018	Rel	323.775	-0.626017	0.647963	0.361204	-1.73314	0.0830702	0.999962
FBgn0014019	Rh5	3.43127	2.45543	5.48478	2.04975	1.19792	0.230949	NA
FBgn0014020	Rho1	1836.42	-0.0576213	0.960847	0.298982	-0.192725	0.847174	0.999962
FBgn0014022	Rlb1	87.373	-0.106402	0.928902	0.50182	-0.212033	0.832081	0.999962
FBgn0014023	mRpL47	606.219	-0.0416078	0.971572	0.448338	-0.0928044	0.926059	0.999962
FBgn0014024	Rnp4F	215.4	-0.152146	0.899911	0.433014	-0.351366	0.725314	0.999962
FBgn0014026	RpL7A	8586.59	-0.104077	0.9304	0.308706	-0.337139	0.736012	0.999962
FBgn0014028	SdhB	11166.7	-0.268424	0.830226	0.323045	-0.830918	0.40602	0.999962
FBgn0014029	Septin2	159.156	0.351953	1.27629	0.450374	0.781467	0.434528	0.999962
FBgn0014031	Agxt	89.0482	-0.155562	0.897782	0.524751	-0.29645	0.766886	0.999962
FBgn0014032	Sptr	29.8042	0.5235	1.43744	0.68819	0.760691	0.446842	0.999962
FBgn0014033	Sr-CI	97.2687	0.178037	1.13134	0.461187	0.386041	0.699466	0.999962
FBgn0014037	Su(Tpl)	2996.42	0.218453	1.16349	0.336835	0.648545	0.516632	0.999962
FBgn0014073	Tie	1973	0.495827	1.41013	0.431473	1.14915	0.250495	0.999962
FBgn0014075	Uggt	301.234	0.0993967	1.07133	0.35896	0.276902	0.781856	0.999962
FBgn0014076	Vm32E	2.7933	-1.55704	0.339847	2.57083	-0.605658	0.544742	NA
FBgn0014092	CG4278	46.4434	-0.348137	0.785598	0.60071	-0.579543	0.562223	0.999962
FBgn0014127	barr	38.7968	-0.324176	0.798754	0.699855	-0.463205	0.643218	0.999962
FBgn0014133	bif	455.504	0.360587	1.28395	0.424477	0.849487	0.395611	0.999962
FBgn0014135	bnl	1787.28	-0.107095	0.928456	0.355332	-0.301394	0.763114	0.999962
FBgn0014141	cher	3511.48	0.484235	1.39884	0.380848	1.27147	0.203563	0.999962
FBgn0014143	croc	2.52825	1.91875	3.78095	2.26744	0.846219	0.397431	NA
FBgn0014163	fax	3080.45	0.609559	1.52579	0.377578	1.61439	0.106443	0.999962
FBgn0014179	gcm	0.739356	2.91549	7.54486	4.85291	0.600772	0.547992	NA
FBgn0014184	Oda	12099.5	-0.00612877	0.995761	0.307082	-0.0199581	0.984077	0.999962
FBgn0014189	Hel25E	171.057	-0.0678195	0.954079	0.398722	-0.170092	0.864938	0.999962
FBgn0014269	prod	88.8209	-0.104056	0.930413	0.569657	-0.182664	0.855061	0.999962
FBgn0014340	mof	57.8489	-0.672579	0.627384	0.531409	-1.26565	0.205638	0.999962
FBgn0014342	mia	23.6193	-0.233986	0.850283	1.17413	-0.199284	0.842041	0.999962
FBgn0014343	mirr	275.403	-0.112999	0.924664	0.353915	-0.319282	0.749513	0.999962
FBgn0014366	noi	76.0169	-0.218454	0.859486	0.486898	-0.448663	0.653674	0.999962
FBgn0014368	nol	1.246	1.89487	3.7189	3.96622	0.477753	0.632826	NA
FBgn0014380	RhoL	209.883	-0.424613	0.745038	0.411842	-1.03101	0.302536	0.999962
FBgn0014388	sty	1383.63	0.0366583	1.02574	0.36109	0.101521	0.919137	0.999962
FBgn0014391	sun	22206.6	-0.301072	0.811649	0.308892	-0.974681	0.329719	0.999962
FBgn0014395	tilB	6.93233	-0.422995	0.745875	1.29777	-0.32594	0.74447	0.999962
FBgn0014396	tim	452.981	-1.06851	0.476812	0.341739	-3.12668	0.00176795	0.136263
FBgn0014411	Vps26	548.579	-0.0467642	0.968105	0.334754	-0.139697	0.888899	0.999962
FBgn0014417	CG13397	19.2946	0.764697	1.69901	0.84144	0.908796	0.363458	0.999962
FBgn0014427	CG11899	64.7958	1.02023	2.02824	0.69056	1.47739	0.139571	0.999962
FBgn0014454	Acp1	312.357	0.526602	1.44053	0.597391	0.881504	0.378045	0.999962
FBgn0014455	Ahcy	516.473	0.273245	1.20852	0.376215	0.726301	0.467654	0.999962
FBgn0014464	Cp7Fa	0.218856	1.22536	2.33814	4.99316	0.245409	0.80614	NA
FBgn0014465	Cp7Fb	0.812264	-3.24715	0.10532	4.85539	-0.668772	0.503641	NA
FBgn0014466	Cp7Fc	0.437713	2.17247	4.50796	4.8983	0.443516	0.657392	NA
FBgn0014469	Cyp4e2	1024.83	-0.0529126	0.963988	0.360117	-0.146932	0.883186	0.999962
FBgn0014848	Eig71Eh	0.218856	1.22536	2.33814	4.99316	0.245409	0.80614	NA
FBgn0014849	Eig71Ei	0.218856	1.22536	2.33814	4.99316	0.245409	0.80614	NA
FBgn0014850	Eig71Ej	0.520384	-2.60921	0.163888	4.89423	-0.53312	0.59395	NA
FBgn0014851	Eig71Ek	0.437713	2.17247	4.50796	4.8983	0.443516	0.657392	NA
FBgn0014857	His3,3A	375.495	0.156652	1.1147	0.385474	0.406388	0.684458	0.999962
FBgn0014859	Hr38	84.0296	1.02042	2.02851	0.602466	1.69374	0.0903152	0.999962
FBgn0014861	Mcm2	17.599	1.20341	2.30283	1.15788	1.03932	0.298654	0.999962
FBgn0014863	Mlp84B	696.503	0.591142	1.50644	0.470119	1.25743	0.208598	0.999962
FBgn0014865	Mtk	11.7743	0.441087	1.35763	1.157	0.381232	0.703031	0.999962
FBgn0014868	Ost48	176.259	0.667143	1.58793	0.59336	1.12435	0.260866	0.999962
FBgn0014869	Pglym78	27118.4	-0.227079	0.854363	0.291026	-0.780269	0.435232	0.999962
FBgn0014870	Psi	333.417	-0.119352	0.920601	0.352835	-0.338267	0.735162	0.999962
FBgn0014877	Roe1	650.693	0.243011	1.18346	0.39415	0.616545	0.537535	0.999962
FBgn0014879	Set	204.412	0.334803	1.26121	0.385727	0.867979	0.385406	0.999962
FBgn0014903	CG14630	0	NA		NA	NA	NA	NA
FBgn0014906	Hydr2	181.872	0.23509	1.17698	0.559292	0.420336	0.67424	0.999962
FBgn0014930	CG2846	148.44	0.192861	1.14303	0.451554	0.427104	0.669304	0.999962
FBgn0014931	CG2678	7.8816	0.981189	1.97409	1.25646	0.780916	0.434852	0.999962
FBgn0014949	btn	0.218856	1.22536	2.33814	4.99316	0.245409	0.80614	NA
FBgn0015000	betaggt-I	86.8603	-0.366472	0.775677	0.517608	-0.708011	0.478938	0.999962
FBgn0015001	iotaTry	2.09054	1.56227	2.95318	2.34558	0.666047	0.505381	NA
FBgn0015008	Actn3	5.21149	-0.394353	0.76083	1.79559	-0.219623	0.826165	0.999962
FBgn0015010	Ag5r	21.32	0.598993	1.51466	0.805276	0.743836	0.456976	0.999962
FBgn0015011	AhcyL2	195.825	-0.0708592	0.952071	1.17481	-0.0603155	0.951904	0.999962
FBgn0015019	CCT3	174.282	0.235072	1.17697	0.511659	0.459432	0.645924	0.999962
FBgn0015024	CkIalpha	5038.71	-0.0496702	0.966157	0.293893	-0.169008	0.86579	0.999962
FBgn0015025	CkIIalpha-i1	28.4342	-0.453798	0.730118	0.748506	-0.606273	0.544334	0.999962
FBgn0015031	cype	21038.6	-0.231023	0.852031	0.300294	-0.769322	0.441702	0.999962
FBgn0015032	Cyp4c3	34.5831	0.0710751	1.0505	0.935593	0.075968	0.939445	0.999962
FBgn0015033	Cyp4d8	26.9209	-0.144947	0.904413	0.752997	-0.192493	0.847356	0.999962
FBgn0015034	Cyp4e1	363.237	-0.582538	0.667788	0.36274	-1.60594	0.108288	0.999962
FBgn0015035	Cyp4e3	127.922	1.10789	2.1553	0.850306	1.30293	0.192599	0.999962
FBgn0015036	Cyp4ae1	16.2542	-0.879061	0.543721	0.981022	-0.896066	0.370218	0.999962
FBgn0015037	Cyp4p1	39.3663	-0.422296	0.746236	0.924418	-0.456824	0.647797	0.999962
FBgn0015038	Cyp9b1	31.6389	-1.10468	0.465006	1.01298	-1.09053	0.275481	0.999962
FBgn0015039	Cyp9b2	175.351	1.26396	2.40154	0.994174	1.27137	0.203598	0.999962
FBgn0015040	Cyp9c1	0	NA		NA	NA	NA	NA
FBgn0015075	Ddx1	145.586	-0.0283157	0.980564	0.419132	-0.0675578	0.946138	0.999962
FBgn0015218	eIF4E1	4746.08	-0.0462222	0.968469	0.316093	-0.14623	0.88374	0.999962
FBgn0015221	Fer2LCH	2239.13	0.0118826	1.00827	0.32714	0.0363227	0.971025	0.999962
FBgn0015222	Fer1HCH	1545.51	-0.0361703	0.97524	0.332224	-0.108873	0.913303	0.999962
FBgn0015229	glec	1909.7	-0.101542	0.932036	0.363736	-0.279165	0.780118	0.999962
FBgn0015230	Glut3	0.260192	-1.62692	0.323778	4.99603	-0.325643	0.744694	NA
FBgn0015239	Hr78	676.65	-0.468887	0.722522	0.318372	-1.47276	0.140814	0.999962
FBgn0015240	Hr96	133.251	0.482606	1.39727	0.448863	1.07518	0.282296	0.999962
FBgn0015245	Hsp60A	2801.71	-0.0448086	0.969418	0.377442	-0.118716	0.9055	0.999962
FBgn0015247	Diap2	1205.37	-0.368673	0.774495	0.342064	-1.07779	0.281129	0.999962
FBgn0015268	Nap1	8.52038	-1.81992	0.283237	1.22931	-1.48044	0.138755	0.999962
FBgn0015269	Nf1	1389.25	-0.010743	0.992581	0.312407	-0.0343879	0.972568	0.999962
FBgn0015270	Orc2	17.7462	-0.330368	0.795333	0.916874	-0.36032	0.718607	0.999962
FBgn0015271	Orc5	10.1297	-0.488409	0.712811	1.27438	-0.383253	0.701532	0.999962
FBgn0015277	Pi3K59F	122.208	-0.982358	0.506152	0.45711	-2.14906	0.0316296	0.836185
FBgn0015278	Pi3K68D	1339.62	0.275492	1.21041	0.360925	0.763295	0.445288	0.999962
FBgn0015279	Pi3K92E	1188.58	-0.267427	0.8308	0.323429	-0.826851	0.408322	0.999962
FBgn0015282	Rpt2	251.952	0.122714	1.08878	0.366168	0.335129	0.737528	0.999962
FBgn0015283	Rpn10	529.085	0.123584	1.08944	0.330885	0.373496	0.70878	0.999962
FBgn0015286	Rala	347.004	0.14736	1.10754	0.462695	0.318483	0.750119	0.999962
FBgn0015288	RpL22	3750.19	0.013978	1.00974	0.313507	0.0445859	0.964437	0.999962
FBgn0015295	Shark	207.451	-0.0478354	0.967387	0.377287	-0.126788	0.899108	0.999962
FBgn0015296	Shc	120.64	-0.332968	0.793902	0.442769	-0.752012	0.452044	0.999962
FBgn0015298	Srp19	87.9893	0.517027	1.431	0.541189	0.955354	0.339399	0.999962
FBgn0015299	Ssb-c31a	78.7471	-0.183065	0.88083	0.503504	-0.363582	0.71617	0.999962
FBgn0015300	Ssl	0.506644	-0.122361	0.918683	4.98581	-0.0245418	0.98042	NA
FBgn0015316	Try29F	1147.48	1.67009	3.18235	1.03458	1.61427	0.106469	0.999962
FBgn0015320	Ubc2	513.819	-0.0430757	0.970584	0.329561	-0.130706	0.896008	0.999962
FBgn0015321	Ubc4	453.621	-0.188958	0.877239	0.334868	-0.564276	0.572566	0.999962
FBgn0015331	abs	66.6337	0.158182	1.11588	0.525949	0.300756	0.7636	0.999962
FBgn0015336	CG15865	32.0217	-2.02025	0.246516	1.46041	-1.38335	0.166559	0.999962
FBgn0015338	CG5861	146.447	0.334671	1.26109	0.490402	0.682441	0.49496	0.999962
FBgn0015351	Mettl4	32.3697	-0.722062	0.606231	0.706612	-1.02186	0.306845	0.999962
FBgn0015359	CG2034	267.922	-0.321916	0.800006	0.360595	-0.892736	0.371999	0.999962
FBgn0015360	oxt	275.576	-0.219865	0.858646	0.400225	-0.549354	0.582763	0.999962
FBgn0015371	chn	286.625	-0.298964	0.812836	0.373893	-0.799598	0.423944	0.999962
FBgn0015372	RabX1	141.487	-0.012804	0.991164	0.445845	-0.0287185	0.977089	0.999962
FBgn0015376	cutlet	23.5603	1.59791	3.02704	0.784066	2.03798	0.0415521	0.940445
FBgn0015379	dod	127.376	0.456926	1.37261	0.475565	0.960808	0.336649	0.999962
FBgn0015380	drl	179.567	0.13272	1.09636	0.494789	0.268236	0.788518	0.999962
FBgn0015381	dsf	1.42352	3.86362	14.5568	3.51335	1.0997	0.271464	NA
FBgn0015391	glu	56.7043	-0.135783	0.910176	0.538668	-0.252072	0.800986	0.999962
FBgn0015396	jumu	124.246	-0.304301	0.809835	0.450117	-0.676049	0.49901	0.999962
FBgn0015399	kek1	112.447	1.1571	2.23009	0.548368	2.11008	0.0348515	0.871611
FBgn0015400	kek2	60.7636	0.684625	1.60728	0.877655	0.780061	0.435355	0.999962
FBgn0015402	ksr	234.675	-0.215981	0.860961	0.367729	-0.587338	0.556977	0.999962
FBgn0015477	Rme-8	574.21	-0.0671579	0.954517	0.34362	-0.195442	0.845047	0.999962
FBgn0015509	Cul1	1429.72	-0.0936822	0.937128	0.340719	-0.274954	0.783351	0.999962
FBgn0015513	mbc	894.432	-0.166113	0.89124	0.35564	-0.467084	0.64044	0.999962
FBgn0015519	nAChRalpha3	715.527	0.631014	1.54865	0.403795	1.56271	0.118121	0.999962
FBgn0015520	nonA-l	46.8903	-0.476209	0.718864	0.598614	-0.795519	0.426311	0.999962
FBgn0015521	RpS21	4074.88	-0.0509076	0.965329	0.341296	-0.149159	0.881428	0.999962
FBgn0015522	olf186-M	58.983	0.0378097	1.02655	0.685488	0.0551573	0.956013	0.999962
FBgn0015524	otp	5.8727	-0.440884	0.736683	2.05988	-0.214033	0.830521	0.999962
FBgn0015527	peng	93.7062	-0.41451	0.750274	0.507742	-0.816379	0.414284	0.999962
FBgn0015543	snoRNA:Me28S-A1322	504.652	0.000769014	1.00053	0.348269	0.00220811	0.998238	0.999962
FBgn0015544	spag	119.607	-0.0835153	0.943755	0.425393	-0.196325	0.844356	0.999962
FBgn0015546	spel1	27.253	-0.0867098	0.941668	0.709006	-0.122298	0.902663	0.999962
FBgn0015550	tap	0.697905	0.738718	1.66869	4.73805	0.155912	0.876103	NA
FBgn0015553	tos	41.6367	0.127189	1.09216	0.595946	0.213423	0.830997	0.999962
FBgn0015558	tty	137.406	0.664815	1.58536	0.806869	0.823944	0.409971	0.999962
FBgn0015561	unpg	13.3087	-1.68069	0.311933	1.16042	-1.44835	0.147519	0.999962
FBgn0015568	alpha-Est1	46.3168	-0.155132	0.89805	0.638887	-0.242815	0.808148	0.999962
FBgn0015569	alpha-Est10	84.1091	-0.215054	0.861514	0.693062	-0.310296	0.756336	0.999962
FBgn0015570	alpha-Est2	173.079	-4.70341	0.0383823	0.626456	-7.50798	6.00489e-14	1.14163e-10
FBgn0015571	alpha-Est3	0.791139	-3.21161	0.107946	4.40006	-0.729903	0.46545	NA
FBgn0015572	alpha-Est4	5.93781	1.42941	2.69336	1.56626	0.912626	0.361439	0.999962
FBgn0015574	alpha-Est6	0.787961	-1.15924	0.447749	4.56457	-0.253964	0.799523	NA
FBgn0015575	alpha-Est7	292.684	0.381004	1.30225	0.503643	0.756496	0.449352	0.999962
FBgn0015576	alpha-Est8	102.603	0.168646	1.124	0.574857	0.29337	0.769239	0.999962
FBgn0015577	alpha-Est9	903.315	-0.301026	0.811675	0.319646	-0.941748	0.346322	0.999962
FBgn0015582	dare	95.3332	-0.103748	0.930612	0.45064	-0.230224	0.817918	0.999962
FBgn0015583	Acp29AB	0	NA		NA	NA	NA	NA
FBgn0015584	Acp53Ea	0.979222	-0.293066	0.816166	4.19778	-0.0698145	0.944341	NA
FBgn0015585	Acp63F	33.2674	0.349377	1.27401	0.663132	0.526859	0.598292	0.999962
FBgn0015586	Acp76A	0	NA		NA	NA	NA	NA
FBgn0015589	Apc	522.353	0.00807415	1.00561	0.325102	0.0248358	0.980186	0.999962
FBgn0015591	AstA	40.354	1.52197	2.87184	1.33264	1.14207	0.253423	0.999962
FBgn0015600	toc	2355.53	-0.376644	0.770227	0.350388	-1.07493	0.282404	0.999962
FBgn0015602	BEAF-32	108.721	-0.347563	0.78591	0.458579	-0.757913	0.448503	0.999962
FBgn0015609	CadN	731.87	0.369903	1.29227	0.389946	0.9486	0.342824	0.999962
FBgn0015614	CanB2	3306.38	-0.00178247	0.998765	0.33336	-0.00534697	0.995734	0.999962
FBgn0015615	SMC3	180.695	-0.17954	0.882984	0.419423	-0.428065	0.668603	0.999962
FBgn0015618	Cdk8	26.1438	0.111413	1.08029	0.821332	0.135649	0.892099	0.999962
FBgn0015621	Clp	6.05466	1.48389	2.79702	1.40192	1.05847	0.289841	0.999962
FBgn0015622	Cnx99A	540.471	0.0779606	1.05552	0.378231	0.206119	0.836698	0.999962
FBgn0015623	Cpr	2015.42	-0.223789	0.856314	0.3577	-0.625632	0.531556	0.999962
FBgn0015625	CycB3	7.91646	0.768417	1.7034	1.29476	0.593483	0.552858	0.999962
FBgn0015663	Ugt36A1	263.952	-0.207857	0.865822	0.439025	-0.473453	0.63589	0.999962
FBgn0015664	Dref	408.672	0.960615	1.94614	0.544416	1.76449	0.0776499	0.999962
FBgn0015714	Cyp6a17	139.375	-0.678555	0.624791	0.471455	-1.43928	0.150071	0.999962
FBgn0015721	ktub	6.56131	1.34153	2.5342	1.35685	0.988706	0.322807	0.999962
FBgn0015737	Hmu	332.93	0.229017	1.17204	0.481395	0.475736	0.634262	0.999962
FBgn0015754	Lis-1	1632.01	-0.315411	0.803622	0.388169	-0.812562	0.41647	0.999962
FBgn0015756	RpL9	5036.57	-0.050024	0.96592	0.316491	-0.158058	0.874411	0.999962
FBgn0015765	p38a	160.938	-0.572861	0.672282	0.396983	-1.44304	0.14901	0.999962
FBgn0015766	Msr-110	4703.03	0.247809	1.1874	0.381276	0.649946	0.515727	0.999962
FBgn0015770	MstProx	0	NA		NA	NA	NA	NA
FBgn0015772	Nak	2659.53	0.195556	1.14517	0.318282	0.614412	0.538943	0.999962
FBgn0015773	NetA	351.647	-0.0910632	0.938831	0.420186	-0.216721	0.828426	0.999962
FBgn0015774	NetB	640.227	-0.141568	0.906533	0.356946	-0.396608	0.691656	0.999962
FBgn0015776	nrv1	3979	-0.108471	0.92757	0.352323	-0.307875	0.758178	0.999962
FBgn0015777	nrv2	1841.05	-0.238901	0.847391	0.606117	-0.39415	0.69347	0.999962
FBgn0015778	rin	3635.1	0.0146621	1.01021	0.316581	0.0463138	0.96306	0.999962
FBgn0015781	P5cr	114.074	-0.734714	0.600937	0.449897	-1.63307	0.102454	0.999962
FBgn0015789	Rab10	1192.49	-0.0732875	0.95047	0.308436	-0.23761	0.812183	0.999962
FBgn0015790	Rab11	1223.77	0.101075	1.07257	0.341177	0.296254	0.767036	0.999962
FBgn0015791	Rab14	354.648	0.107251	1.07717	0.361471	0.296706	0.766691	0.999962
FBgn0015793	Rab19	83.8976	-0.2559	0.837464	0.467842	-0.54698	0.584392	0.999962
FBgn0015794	Rab18	120.008	-0.316498	0.803017	0.467626	-0.676819	0.498521	0.999962
FBgn0015795	Rab7	1522.89	0.00380176	1.00264	0.305177	0.0124576	0.990061	0.999962
FBgn0015797	Rab6	285.082	0.0775521	1.05523	0.413161	0.187704	0.851108	0.999962
FBgn0015799	Rbf	154.6	-0.0308304	0.978857	0.415804	-0.0741466	0.940894	0.999962
FBgn0015801	Reg-5	373.775	1.07449	2.10597	0.640644	1.67719	0.0935044	0.999962
FBgn0015803	RtGEF	865.706	-0.0704476	0.952342	0.561124	-0.125547	0.90009	0.999962
FBgn0015805	HDAC1	150.599	0.671644	1.59289	0.411949	1.63041	0.103015	0.999962
FBgn0015808	ScpX	308.714	0.545868	1.4599	0.401261	1.36038	0.17371	0.999962
FBgn0015818	Spx	45.3508	-0.0146007	0.989931	0.592003	-0.0246633	0.980324	0.999962
FBgn0015828	TfIIEalpha	119.832	-0.553018	0.681593	0.438262	-1.26185	0.207005	0.999962
FBgn0015829	TfIIEbeta	131.969	0.0685353	1.04865	0.417326	0.164225	0.869554	0.999962
FBgn0015831	Rtnl2	1.01	-1.79083	0.289006	3.37648	-0.530384	0.595846	NA
FBgn0015834	eIF3i	502.81	-0.119684	0.920389	0.337333	-0.354795	0.722743	0.999962
FBgn0015838	Vang	297.86	0.0198915	1.01388	0.354466	0.0561167	0.955249	0.999962
FBgn0015872	Drip	202.742	0.580873	1.49575	0.526833	1.10257	0.270212	0.999962
FBgn0015903	apt	210.95	-0.0530408	0.963903	0.455791	-0.116371	0.907359	0.999962
FBgn0015904	ara	31.1397	-1.19481	0.436845	1.13787	-1.05004	0.2937	0.999962
FBgn0015905	ast	49.6619	-0.257177	0.836724	0.573861	-0.448152	0.654044	0.999962
FBgn0015919	caup	51.4901	-1.7224	0.303045	0.986632	-1.74573	0.0808573	0.999962
FBgn0015924	crq	547.58	0.451186	1.36716	0.335337	1.34547	0.178473	0.999962
FBgn0015925	csul	60.7136	-0.723018	0.605829	0.604363	-1.19633	0.231567	0.999962
FBgn0015926	dah	16.0091	0.612302	1.5287	1.01174	0.605195	0.545049	0.999962
FBgn0015929	dpa	29.6424	0.197893	1.14702	0.817845	0.241969	0.808804	0.999962
FBgn0015946	grim	0	NA		NA	NA	NA	NA
FBgn0015949	hrg	601.562	-0.0271441	0.981361	0.319766	-0.0848876	0.932351	0.999962
FBgn0016013	Faa	48.0712	-0.390681	0.762769	0.691222	-0.565203	0.571935	0.999962
FBgn0016031	lama	9.53129	-1.63118	0.322825	1.16852	-1.39594	0.162734	0.999962
FBgn0016032	lbm	37.6393	-0.647389	0.638435	0.871426	-0.742907	0.457538	0.999962
FBgn0016034	mael	10.604	1.07423	2.1056	1.38602	0.775044	0.438313	0.999962
FBgn0016036	mei-P22	2.76014	-1.09009	0.469733	2.51398	-0.43361	0.664572	NA
FBgn0016038	Vsp37A	327.431	-0.171143	0.888139	0.369329	-0.463389	0.643085	0.999962
FBgn0016041	Tom40	2437.95	0.0153027	1.01066	0.382107	0.0400483	0.968055	0.999962
FBgn0016047	nompA	11.2561	-0.637901	0.642647	1.08548	-0.587666	0.556756	0.999962
FBgn0016053	pgc	2.71483	0.61582	1.53243	1.97243	0.312213	0.754878	NA
FBgn0016054	phr6-4	5.0987	-1.81134	0.284927	1.58749	-1.14101	0.253867	0.999962
FBgn0016059	Sema1b	1477.61	-0.243043	0.844961	0.472677	-0.514185	0.607123	0.999962
FBgn0016061	side	1166.93	-0.311233	0.805953	0.516625	-0.602434	0.546885	0.999962
FBgn0016070	smg	2565.49	-0.0482706	0.967095	0.360166	-0.134023	0.893384	0.999962
FBgn0016075	vkg	2794.52	-0.179666	0.882907	0.301116	-0.596666	0.55073	0.999962
FBgn0016076	vri	203.961	-0.651114	0.636788	0.434798	-1.49751	0.134261	0.999962
FBgn0016078	wun	483.166	-0.182273	0.881313	0.387786	-0.470037	0.638329	0.999962
FBgn0016081	fry	3756.04	0.101859	1.07316	0.349593	0.291364	0.770773	0.999962
FBgn0016119	ATPsynCF6	32935.6	-0.249444	0.84122	0.302044	-0.825854	0.408887	0.999962
FBgn0016120	ATPsynD	47487.3	-0.219792	0.858689	0.292938	-0.750304	0.453072	0.999962
FBgn0016122	Acer	151.717	0.213702	1.15966	0.430504	0.496399	0.619613	0.999962
FBgn0016123	Alp4	243.91	-0.378408	0.769286	1.02472	-0.369281	0.711918	0.999962
FBgn0016126	CaMKI	1117.44	-0.175306	0.88558	0.322133	-0.544203	0.586302	0.999962
FBgn0016131	Cdk4	215.093	-0.185708	0.879217	0.380515	-0.488044	0.625519	0.999962
FBgn0016641	PTP-ER	905.989	-0.192419	0.875137	0.361513	-0.53226	0.594546	0.999962
FBgn0016650	Lgr1	24.7188	0.884856	1.84658	0.871879	1.01488	0.310161	0.999962
FBgn0016660	H15	18.5033	0.146337	1.10676	0.83937	0.174342	0.861597	0.999962
FBgn0016672	Ipp	217.498	2.11883	4.34342	0.445541	4.75564	1.9782e-06	0.000490129
FBgn0016675	Lectin-galC1	13.8878	-0.217248	0.860204	1.04618	-0.207658	0.835496	0.999962
FBgn0016684	NaPi-T	46.9666	-0.189277	0.877045	0.866954	-0.218324	0.827177	0.999962
FBgn0016685	Nlp	209.563	0.626701	1.54403	0.3947	1.58779	0.112333	0.999962
FBgn0016687	Nurf-38	1067.7	0.0575738	1.04071	0.312999	0.183943	0.854059	0.999962
FBgn0016691	ATPsynO	34312.5	-0.425241	0.744714	0.311547	-1.36493	0.172274	0.999962
FBgn0016693	Past1	1273.01	0.00407478	1.00283	0.496548	0.00820621	0.993452	0.999962
FBgn0016694	Pdp1	7086.43	0.0142716	1.00994	0.294728	0.0484231	0.961379	0.999962
FBgn0016696	Pitslre	864.834	0.0536831	1.03791	0.324082	0.165647	0.868435	0.999962
FBgn0016697	Prosalpha5	384.928	-0.281982	0.82246	0.347427	-0.81163	0.417004	0.999962
FBgn0016698	Ptpa	144.057	-0.259056	0.835634	0.481251	-0.538297	0.590372	0.999962
FBgn0016701	Rab4	307.217	-0.194101	0.874117	0.381258	-0.509108	0.610677	0.999962
FBgn0016715	Reg-2	64.3017	0.571199	1.48576	0.577731	0.988694	0.322813	0.999962
FBgn0016726	RpL29	4051.48	-0.248747	0.841627	0.367836	-0.676244	0.498886	0.999962
FBgn0016754	sba	1621.65	0.0478227	1.0337	0.306699	0.155927	0.876091	0.999962
FBgn0016756	Usp47	13577.5	-0.118773	0.92097	0.323179	-0.367516	0.713234	0.999962
FBgn0016762	angel	31.7424	-0.545854	0.684986	0.697918	-0.782118	0.434145	0.999962
FBgn0016794	dos	101.902	-0.365968	0.775948	0.485212	-0.754243	0.450703	0.999962
FBgn0016797	fz2	365.951	0.380515	1.30181	0.349705	1.0881	0.276549	0.999962
FBgn0016917	Stat92E	3607.99	-0.0261637	0.982028	0.319088	-0.0819951	0.934651	0.999962
FBgn0016919	nompB	10.3758	-0.204704	0.867717	1.07405	-0.19059	0.848847	0.999962
FBgn0016920	nompC	16.5942	-0.427853	0.743367	0.95196	-0.449445	0.653111	0.999962
FBgn0016926	Pino	2657.21	-0.343105	0.788343	0.51874	-0.661419	0.508344	0.999962
FBgn0016930	Dyrk2	10514.3	-0.0357819	0.975503	0.36867	-0.0970567	0.922681	0.999962
FBgn0016970	l(2)k10201	14.8269	-1.45489	0.364782	0.938667	-1.54996	0.121152	0.999962
FBgn0016974	swaPsi	41.9408	0.572283	1.48688	0.759337	0.753662	0.451052	0.999962
FBgn0016975	stnB	0	NA		NA	NA	NA	NA
FBgn0016976	stnA	0	NA		NA	NA	NA	NA
FBgn0016977	spen	8465.97	0.0958223	1.06867	0.304531	0.314655	0.753023	0.999962
FBgn0016978	snRNP-U1-70K	190.416	-0.0340323	0.976687	0.412568	-0.082489	0.934258	0.999962
FBgn0016983	smid	387.339	-0.0618704	0.958021	0.343377	-0.180182	0.85701	0.999962
FBgn0016984	sktl	364.591	0.54751	1.46156	0.510517	1.07246	0.283512	0.999962
FBgn0017414	cag	29.3075	-0.53751	0.688959	0.76257	-0.704867	0.480893	0.999962
FBgn0017418	ari-1	2684.33	-0.0650509	0.955912	0.299435	-0.217245	0.828017	0.999962
FBgn0017424	asRNA:CR11538	0.260192	-1.62692	0.323778	4.99603	-0.325643	0.744694	NA
FBgn0017429	CG5989	2585.78	-0.11631	0.922544	0.338986	-0.343111	0.731515	0.999962
FBgn0017430	Nelf-E	72.8175	-0.318895	0.801683	0.548259	-0.581651	0.560802	0.999962
FBgn0017448	CG2187	5.7828	1.3614	2.56935	2.69336	0.505467	0.613231	0.999962
FBgn0017456	Ubc84D	4.26225	-0.336267	0.792088	1.60731	-0.209211	0.834284	NA
FBgn0017457	U2af38	142.423	-0.203539	0.868417	0.433527	-0.469496	0.638715	0.999962
FBgn0017482	T3dh	108.908	-0.152863	0.899464	0.480066	-0.318421	0.750166	0.999962
FBgn0017545	RpS3A	12082.8	-0.0609714	0.958618	0.291819	-0.208936	0.834498	0.999962
FBgn0017550	Rga	439.611	-0.100075	0.932985	0.364609	-0.274472	0.783722	0.999962
FBgn0017551	Rca1	35.7184	0.0962754	1.06901	0.63991	0.150451	0.880408	0.999962
FBgn0017556	Prosalpha4T2	1.04077	-3.60792	0.0820177	4.83985	-0.745462	0.455993	NA
FBgn0017558	Pdk	641.357	-0.324205	0.798738	0.507695	-0.638583	0.523094	0.999962
FBgn0017561	Ork1	14.7523	0.289283	1.22203	1.05632	0.27386	0.784192	0.999962
FBgn0017566	ND-75	30437.5	-0.269149	0.829809	0.306177	-0.879064	0.379367	0.999962
FBgn0017567	ND-23	10661.3	-0.188927	0.877258	0.299692	-0.630404	0.52843	0.999962
FBgn0017572	Mo25	1149.35	-0.0598354	0.959374	0.308323	-0.194067	0.846123	0.999962
FBgn0017577	Mcm5	6.77178	1.39386	2.6278	1.56996	0.88783	0.374632	0.999962
FBgn0017578	Max	143.872	-0.462665	0.725645	0.438223	-1.05577	0.291071	0.999962
FBgn0017579	RpL14	10468.7	-0.0825176	0.944408	0.312855	-0.263757	0.791967	0.999962
FBgn0017581	Lk6	15790	-0.289666	0.818092	0.307968	-0.940571	0.346925	0.999962
FBgn0017590	klg	128.681	0.509408	1.42347	0.873835	0.582956	0.559923	0.999962
FBgn0019624	COX5A	42547.4	-0.269682	0.829503	0.30016	-0.898461	0.36894	0.999962
FBgn0019637	Atu	0	NA		NA	NA	NA	NA
FBgn0019644	ATPsynB	48009	-0.26494	0.832234	0.307744	-0.86091	0.389288	0.999962
FBgn0019650	toy	69.6862	0.392948	1.31307	0.581775	0.67543	0.499403	0.999962
FBgn0019660	lncRNA:roX2	733.239	-0.593929	0.662536	0.623145	-0.953115	0.340532	0.999962
FBgn0019661	lncRNA:roX1	3485.38	-0.868605	0.547676	0.511379	-1.69856	0.089403	0.999962
FBgn0019662	qm	333.394	0.0647167	1.04588	0.342613	0.188891	0.850178	0.999962
FBgn0019686	lok	14.1604	-0.12647	0.91607	1.06086	-0.119215	0.905105	0.999962
FBgn0019809	gcm2	1.02056	-1.8073	0.285726	3.36947	-0.536374	0.5917	NA
FBgn0019828	dj	10.1573	0.620931	1.53787	1.14901	0.540405	0.588917	0.999962
FBgn0019830	colt	1941.22	0.0186788	1.01303	0.313396	0.0596012	0.952473	0.999962
FBgn0019890	Smg5	1258.32	-0.347846	0.785756	0.32932	-1.05626	0.290851	0.999962
FBgn0019925	Surf4	312.533	0.183088	1.13531	0.354242	0.516843	0.605265	0.999962
FBgn0019928	Ser8	7.62047	-0.540963	0.687312	1.54156	-0.350918	0.72565	0.999962
FBgn0019929	Ser7	21.6229	-0.708374	0.61201	0.966746	-0.732741	0.463717	0.999962
FBgn0019932	SamDC	119.129	0.346843	1.27177	0.44222	0.784323	0.43285	0.999962
FBgn0019936	RpS20	4669.49	-0.189011	0.877207	0.311589	-0.606602	0.544115	0.999962
FBgn0019938	Polr1A	211.68	-0.0188832	0.986996	0.39241	-0.048121	0.96162	0.999962
FBgn0019940	Rh6	1.53199	3.97444	15.719	4.58844	0.866185	0.386389	NA
FBgn0019949	Cdk9	116.629	-0.417538	0.748701	0.466831	-0.89441	0.371103	0.999962
FBgn0019952	Orct	65.3122	0.697649	1.62186	0.783195	0.890773	0.373051	0.999962
FBgn0019957	ND-42	17990	-0.260784	0.834634	0.307082	-0.849231	0.395753	0.999962
FBgn0019960	Mitofilin	12557.8	-0.278252	0.82459	0.302834	-0.918826	0.358186	0.999962
FBgn0019968	Khc-73	1142.67	0.114444	1.08256	0.313447	0.365113	0.715027	0.999962
FBgn0019972	Drice	137.005	0.406968	1.3259	0.475408	0.85604	0.391976	0.999962
FBgn0019982	Gs1l	717.169	0.162302	1.11907	0.418477	0.387839	0.698135	0.999962
FBgn0019985	mGluR	157.211	-0.0134012	0.990754	0.703665	-0.0190449	0.984805	0.999962
FBgn0019990	Gcn2	389.211	-0.30672	0.808478	0.391959	-0.78253	0.433903	0.999962
FBgn0020018	Ppox	235.539	0.205811	1.15333	0.509822	0.403691	0.68644	0.999962
FBgn0020224	Cbl	584.347	-0.0418639	0.971399	0.327722	-0.127742	0.898353	0.999962
FBgn0020235	ATPsyngamma	68056.1	-0.245549	0.843495	0.297577	-0.825163	0.409279	0.999962
FBgn0020236	ATPCL	529.951	0.0830133	1.05923	0.411083	0.201938	0.839965	0.999962
FBgn0020238	14-3-3epsilon	1448.39	0.199882	1.1486	0.45166	0.442549	0.658092	0.999962
FBgn0020248	stet	1.73959	-0.709682	0.611455	3.51639	-0.201821	0.840057	NA
FBgn0020249	stck	879.346	0.281266	1.21526	0.33356	0.843226	0.399102	0.999962
FBgn0020251	sfl	1007.89	-0.332247	0.794298	0.317383	-1.04683	0.295176	0.999962
FBgn0020255	Ran	861.367	-0.22566	0.855203	0.367078	-0.614747	0.538721	0.999962
FBgn0020257	Ppa	128.478	0.649304	1.56841	0.445712	1.45678	0.145178	0.999962
FBgn0020258	ppk	5.7043	1.39124	2.62305	1.5517	0.896593	0.369936	0.999962
FBgn0020261	pcm	454.613	-0.241584	0.845816	0.337589	-0.715617	0.474228	0.999962
FBgn0020269	mspo	418.797	-0.537742	0.688848	0.438845	-1.22536	0.22044	0.999962
FBgn0020270	mre11	61.1395	3.10857	8.6253	0.642424	4.83882	1.3061e-06	0.000346482
FBgn0020272	mst	13.6548	0.184882	1.13672	1.04612	0.176731	0.85972	0.999962
FBgn0020277	lush	2.73822	-0.413786	0.750651	2.45185	-0.168765	0.865982	NA
FBgn0020278	loco	201.793	-0.0672215	0.954474	0.384834	-0.174677	0.861334	0.999962
FBgn0020279	lig	2074.24	0.107733	1.07753	0.305833	0.352262	0.724642	0.999962
FBgn0020280	laf	1.28404	-0.70127	0.615031	3.09793	-0.226367	0.820916	NA
FBgn0020294	ko	258.611	-0.0899394	0.939562	0.828424	-0.108567	0.913546	0.999962
FBgn0020299	stumps	1807.99	1.17973	2.26535	0.331707	3.55655	0.000375752	0.0382697
FBgn0020300	geko	129.493	-0.0629424	0.95731	0.51391	-0.122477	0.902521	0.999962
FBgn0020304	drongo	1364.94	0.187256	1.1386	0.439166	0.426391	0.669823	0.999962
FBgn0020305	dbe	38.2069	-0.670741	0.628184	0.781214	-0.858589	0.390567	0.999962
FBgn0020306	dom	2373.53	0.0284472	1.01991	0.32021	0.0888393	0.92921	0.999962
FBgn0020307	dve	127.58	-1.08296	0.472059	0.811247	-1.33493	0.181898	0.999962
FBgn0020309	crol	2748.39	0.00621163	1.00431	0.31584	0.019667	0.984309	0.999962
FBgn0020312	Tmtc3	60.4748	-0.431287	0.7416	0.608834	-0.708383	0.478708	0.999962
FBgn0020369	Rpt6	324.012	-0.0489125	0.966665	0.361072	-0.135465	0.892244	0.999962
FBgn0020370	TppII	802.262	0.18309	1.13531	0.33695	0.543373	0.586873	0.999962
FBgn0020371	Tim17b2	0	NA		NA	NA	NA	NA
FBgn0020372	TM4SF	592.028	-0.196352	0.872755	0.657571	-0.298602	0.765244	0.999962
FBgn0020376	Sr-CIII	2.81534	-1.0162	0.494417	2.04888	-0.495977	0.619911	NA
FBgn0020377	Sr-CII	0.218856	1.22536	2.33814	4.99316	0.245409	0.80614	NA
FBgn0020378	Sp1	31.5019	-0.222126	0.857301	0.835989	-0.265705	0.790466	0.999962
FBgn0020379	Rfx	177.152	0.0652769	1.04629	0.392837	0.166168	0.868025	0.999962
FBgn0020381	Dredd	158.016	-0.0902838	0.939338	0.437867	-0.20619	0.836642	0.999962
FBgn0020385	pug	254.686	-0.0205235	0.985875	0.37843	-0.0542332	0.956749	0.999962
FBgn0020386	Pdk1	7346.36	-0.117362	0.921872	0.355234	-0.330379	0.741113	0.999962
FBgn0020388	Gcn5	168.509	0.0204321	1.01426	0.391159	0.0522348	0.958342	0.999962
FBgn0020389	Papss	160.689	-0.296821	0.814044	0.422579	-0.702404	0.482427	0.999962
FBgn0020391	Nrk	160.953	-0.286298	0.820004	0.409161	-0.699718	0.484103	0.999962
FBgn0020392	Nmt	133.286	0.393147	1.31326	0.434847	0.904106	0.365939	0.999962
FBgn0020399	Mst89B	1.52732	0.861988	1.81754	3.67971	0.234254	0.814788	NA
FBgn0020407	asun	29.1765	0.421865	1.33966	0.725572	0.581424	0.560955	0.999962
FBgn0020412	JIL-1	783.854	0.208729	1.15567	0.367218	0.568408	0.569758	0.999962
FBgn0020414	Idgf3	925.45	0.11547	1.08333	0.454489	0.254066	0.799445	0.999962
FBgn0020415	Idgf2	1718.86	0.389475	1.30992	0.585632	0.665051	0.506018	0.999962
FBgn0020416	Idgf1	137.583	0.708064	1.63361	0.868071	0.815675	0.414686	0.999962
FBgn0020429	GluRIIB	1.30835	-2.15336	0.224789	3.0813	-0.698847	0.484648	NA
FBgn0020440	Fak	654.923	0.118407	1.08554	0.408857	0.289604	0.772119	0.999962
FBgn0020443	eRF3	1122.15	0.383802	1.30478	0.315153	1.21783	0.223289	0.999962
FBgn0020445	E23	579.228	-0.287153	0.819518	0.404884	-0.709223	0.478186	0.999962
FBgn0020493	Dad	418.182	0.805195	1.74738	0.397935	2.02343	0.0430284	0.956774
FBgn0020496	CtBP	1254.58	0.0443561	1.03122	0.41826	0.106049	0.915543	0.999962
FBgn0020497	emb	596.899	0.0719292	1.05112	0.320183	0.22465	0.822251	0.999962
FBgn0020503	CLIP-190	2945.06	0.112422	1.08104	0.321508	0.349672	0.726585	0.999962
FBgn0020506	Amyrel	0.465308	2.25206	4.76361	4.89227	0.46033	0.64528	NA
FBgn0020508	Ag5r2	55.9333	1.89545	3.72039	1.51011	1.25518	0.209415	0.999962
FBgn0020509	Acp62F	59.0486	0.102165	1.07338	0.556053	0.183732	0.854224	0.999962
FBgn0020510	Abi	311.554	-0.132483	0.91226	0.351087	-0.377351	0.705913	0.999962
FBgn0020513	Paics	255.812	0.470405	1.3855	0.391173	1.20255	0.229151	0.999962
FBgn0020518	snoRNA:Me28S-G764	75.4333	-0.843386	0.557334	1.04446	-0.807486	0.419387	0.999962
FBgn0020521	pio	1900.26	0.463792	1.37916	0.523266	0.88634	0.375434	0.999962
FBgn0020545	kraken	68.6076	-0.405057	0.755206	0.524717	-0.771954	0.440142	0.999962
FBgn0020546	lncRNA:iab4	1.93732	-0.2655	0.83191	2.67506	-0.09925	0.92094	NA
FBgn0020556	lncRNA:bxd	1.27757	-0.800705	0.574069	3.16288	-0.253157	0.800147	NA
FBgn0020616	SA	127.727	-0.558796	0.678868	0.420425	-1.32912	0.183808	0.999962
FBgn0020617	Rx	0.684165	2.81035	7.01455	4.63536	0.606286	0.544325	NA
FBgn0020618	Rack1	11789.2	-0.0902284	0.939374	0.299021	-0.301746	0.762846	0.999962
FBgn0020620	RN-tre	260.733	-0.171121	0.888152	0.494237	-0.346233	0.729168	0.999962
FBgn0020621	Pkn	745.347	0.0212689	1.01485	0.324735	0.0654963	0.947779	0.999962
FBgn0020622	Pi3K21B	446.014	0.346093	1.27111	0.343727	1.00688	0.313991	0.999962
FBgn0020626	Osbp	493.895	0.00897658	1.00624	0.345227	0.026002	0.979256	0.999962
FBgn0020633	Mcm7	1.66339	1.063	2.08927	2.86036	0.37163	0.710168	NA
FBgn0020637	Lcp65Ag2	7.70131	4.81744	28.1965	2.70579	1.78042	0.075007	0.999962
FBgn0020638	Lcp65Ag1	1.83352	1.33611	2.5247	3.4752	0.384472	0.700629	NA
FBgn0020639	Lcp65Af	0	NA		NA	NA	NA	NA
FBgn0020640	Lcp65Ae	0.246452	1.31188	2.48266	4.98727	0.263046	0.792515	NA
FBgn0020641	Lcp65Ad	0	NA		NA	NA	NA	NA
FBgn0020642	Lcp65Ac	0	NA		NA	NA	NA	NA
FBgn0020643	Lcp65Ab2	0	NA		NA	NA	NA	NA
FBgn0020644	Lcp65Ab1	0	NA		NA	NA	NA	NA
FBgn0020645	Lcp65Aa	0.492904	2.3282	5.02179	4.8868	0.476427	0.63377	NA
FBgn0020646	Lcp65APsi	0	NA		NA	NA	NA	NA
FBgn0020647	KrT95D	1148.74	0.266441	1.20284	0.357451	0.745391	0.456036	0.999962
FBgn0020653	Trxr-1	2458.65	-0.0184313	0.987306	0.306475	-0.0601396	0.952044	0.999962
FBgn0020655	ArfGAP1	128.942	0.159853	1.11717	0.432419	0.369671	0.711627	0.999962
FBgn0020660	eIF4B	4877.65	-0.154922	0.898181	0.297592	-0.520585	0.602656	0.999962
FBgn0020762	Atet	492.653	-0.320566	0.800756	0.325831	-0.983842	0.325193	0.999962
FBgn0020764	Alas	8552.32	-0.286298	0.820003	0.310007	-0.923522	0.355735	0.999962
FBgn0020765	Acp65Aa	388.976	2.15	4.43828	0.370728	5.7994	6.65507e-09	3.45066e-06
FBgn0020767	Spred	681.564	-0.0322682	0.977882	0.352306	-0.0915915	0.927023	0.999962
FBgn0020880	CG7179	0.739241	-1.19115	0.437953	4.648	-0.256272	0.797741	NA
FBgn0020887	Su(z)12	268.241	-0.336332	0.792053	0.369107	-0.911204	0.362188	0.999962
FBgn0020906	Jon25Bi	0.260192	-1.62692	0.323778	4.99603	-0.325643	0.744694	NA
FBgn0020907	Scp2	250.461	0.048477	1.03417	0.820636	0.0590725	0.952894	0.999962
FBgn0020908	Scp1	48884.1	0.216645	1.16203	0.314134	0.689658	0.490409	0.999962
FBgn0020909	Rtc1	26.7775	-0.636236	0.643389	0.78748	-0.80794	0.419125	0.999962
FBgn0020910	RpL3	10791.5	-0.0530055	0.963926	0.298859	-0.17736	0.859226	0.999962
FBgn0020912	Ptx1	93.2803	1.47311	2.7762	1.1689	1.26025	0.207578	0.999962
FBgn0020930	Dgkepsilon	318.474	-0.134042	0.911275	0.346248	-0.387128	0.698662	0.999962
FBgn0021738	Crg-1	9.70633	-0.443056	0.735575	1.14655	-0.386425	0.699182	0.999962
FBgn0021742	C901	13.2359	-0.130577	0.913466	0.966137	-0.135154	0.89249	0.999962
FBgn0021750	SerRS-m	442.75	-0.140288	0.907338	0.395075	-0.355093	0.72252	0.999962
FBgn0021760	chb	1315.49	0.0125989	1.00877	0.317909	0.0396305	0.968388	0.999962
FBgn0021761	Nup154	139.113	0.00494925	1.00344	0.415375	0.0119152	0.990493	0.999962
FBgn0021764	sdk	467.133	0.429445	1.34672	0.371911	1.1547	0.248215	0.999962
FBgn0021765	scu	407.905	0.0205947	1.01438	0.336319	0.0612358	0.951171	0.999962
FBgn0021767	org-1	134.384	0.249402	1.18871	0.449145	0.555282	0.578702	0.999962
FBgn0021768	nudC	119.05	0.219609	1.16442	0.474785	0.462545	0.64369	0.999962
FBgn0021776	mira	23.7436	0.311683	1.24115	0.847993	0.367553	0.713206	0.999962
FBgn0021795	Tapdelta	257.478	-0.0816247	0.944993	0.382444	-0.213429	0.830992	0.999962
FBgn0021796	Tor	637.279	0.0357327	1.02508	0.324263	0.110197	0.912253	0.999962
FBgn0021800	Reph	165.348	0.142226	1.10361	0.453639	0.313523	0.753883	0.999962
FBgn0021814	Vps28	125.326	-0.155271	0.897964	0.428299	-0.36253	0.716956	0.999962
FBgn0021825	DCTN2-p50	369.016	-0.063898	0.956676	0.356719	-0.179127	0.857838	0.999962
FBgn0021847	Ttc7	324.788	-0.216377	0.860724	0.345647	-0.626006	0.531311	0.999962
FBgn0021856	l(2)k14505	558.161	0.174412	1.1285	0.321912	0.541801	0.587956	0.999962
FBgn0021872	Xbp1	2820.86	-0.609195	0.655562	0.35222	-1.72959	0.0837035	0.999962
FBgn0021874	Nle	18.4985	-0.188506	0.877514	0.846798	-0.22261	0.823839	0.999962
FBgn0021875	Zfrp8	41.1404	-1.06723	0.477233	0.61485	-1.73576	0.0826056	0.999962
FBgn0021895	ytr	404.888	-0.14422	0.904869	0.346057	-0.416751	0.676861	0.999962
FBgn0021906	RFeSP	34491	-0.170158	0.888746	0.310215	-0.548515	0.583338	0.999962
FBgn0021944	Coprox	81.5028	0.194226	1.14411	0.483159	0.401992	0.68769	0.999962
FBgn0021967	ND-PDSW	14408.8	-0.382951	0.766867	0.303101	-1.26345	0.206429	0.999962
FBgn0021979	l(2)k09913	1888.7	0.334924	1.26131	0.325266	1.0297	0.303153	0.999962
FBgn0021995	Rs1	122.666	-0.108013	0.927865	0.423305	-0.255165	0.798595	0.999962
FBgn0022023	eIF3h	990.686	-0.213104	0.862679	0.324763	-0.656182	0.511707	0.999962
FBgn0022027	Vps25	107.066	-0.24313	0.844911	0.459725	-0.528858	0.596904	0.999962
FBgn0022029	l(2)k01209	294.121	-0.59706	0.6611	0.386968	-1.54292	0.122851	0.999962
FBgn0022069	Nnp-1	161.07	-0.236801	0.848625	0.415122	-0.570437	0.568381	0.999962
FBgn0022097	Vha36-1	1378.32	0.12754	1.09243	0.366275	0.348207	0.727685	0.999962
FBgn0022153	l(2)k05819	453.128	-0.063681	0.95682	0.35007	-0.181909	0.855654	0.999962
FBgn0022160	Gpo1	87004.3	-0.213627	0.862367	0.316286	-0.675423	0.499407	0.999962
FBgn0022213	Cse1	94.4718	-0.147468	0.902833	0.482069	-0.305907	0.759676	0.999962
FBgn0022224	ubl	56.0748	-0.142991	0.905639	0.749778	-0.190712	0.848752	0.999962
FBgn0022238	lolal	787.076	-0.379834	0.768526	0.368319	-1.03126	0.302418	0.999962
FBgn0022288	l(2)09851	71.7113	0.265407	1.20198	0.518365	0.512009	0.608645	0.999962
FBgn0022338	dnk	19.8695	0.0361016	1.02534	1.05274	0.034293	0.972643	0.999962
FBgn0022343	CG3760	368.621	0.274922	1.20993	0.345835	0.79495	0.426643	0.999962
FBgn0022344	CG10340	1709.49	2.33772	5.05504	0.317947	7.35255	1.94459e-13	2.85756e-10
FBgn0022349	CG1910	328.479	0.0861762	1.06155	0.417689	0.206317	0.836544	0.999962
FBgn0022355	Tsf1	536.208	0.769615	1.70481	0.67872	1.13392	0.256827	0.999962
FBgn0022359	Sodh-2	27.8515	-2.77104	0.146499	0.930305	-2.97864	0.00289535	0.195427
FBgn0022361	Pur-alpha	2214.57	-0.0250478	0.982788	0.335806	-0.0745901	0.940541	0.999962
FBgn0022382	Pka-R2	14362.7	-0.00844648	0.994162	0.333989	-0.0252897	0.979824	0.999962
FBgn0022699	D19B	78.2792	-0.605176	0.657391	0.4971	-1.21741	0.223448	0.999962
FBgn0022700	Cht4	6.89522	2.08365	4.23879	1.44594	1.44103	0.149575	0.999962
FBgn0022702	Cht2	39.5082	0.414391	1.33274	0.63398	0.653634	0.513347	0.999962
FBgn0022709	Ak1	4494.18	-0.221788	0.857502	0.338734	-0.654755	0.512626	0.999962
[truncated: 15,891 more rows]
